# Supplementary material for: Learning in continuous action space for developing high dimensional potential energy models
Source: Nat Commun. 2022 Jan 18;13:368. doi: 10.1038/s41467-021-27849-6 (PMC8766468; doi:10.1038/s41467-021-27849-6)
Supplement: Supplementary file 4 — Supplementary Data 1 [file 41467_2021_27849_MOESM4_ESM.xlsx]

## Sheet: Sheet1
Element	m	gamma	lambda_3 (Angstrom^-1)	c	d	h	n	beta (eV)	lambda_2 (Angstrom^-1)	B (eV)	R (Angstrom)	D (Angstrom)	lambda_1(Angstrom^-1)	A (eV)	epsilon (eV)	sigma (Angstrom)	k1	k2	RcLR
Ag	1	0.439004	2.08122	299831	496.969	-0.283814	1.25454	0.57772	1.302	67.9183	4.52797	0.776212	3.146	3347.69	0.480327	1.89982	87.3701	2.26456	9.64936
Al	1	0.61327	1.39081	206728	547.695	-0.409329	0.586298	0.547651	1.09569	67.7456	4.90479	0.966679	2.7667	1272.4	0.315476	2.75057	98.3112	3.61486	8.56676
As	1	1.10624	2.8843	65223.9	308.105	-0.563381	1.34258	0.55913	1.22702	100.611	3.40164	0.583235	2.91764	2179.07	0.265131	3.28759	55.0251	9.04578	13.4061
Au	1	0.540185	1.5521	32709.1	317.165	0.297479	0.804091	0.653836	1.26862	83.3063	4.45608	0.613184	3.3034	5668.65	1.29122	2.48404	86.5125	5.33419	11.8032
B	1	0.471737	1.9587	17303.9	98.4949	-1.60128	2.58898	0.120603	1.21032	42.6896	2.6892	1.07522	3.76153	844.296	0.093267	1.5833	78.2364	2.7259	9.0363
Ba	1	1.08043	2.197	54053.4	757.956	0.0916779	1.32581	0.569926	0.0123852	0.885918	5.61339	1.10367	2.38687	1378.55	0.965764	2.49776	72.6924	1.4554	11.0374
Be	1	0.389323	0.554376	144256	686.139	0.0227464	1.18203	0.122286	1.7579	48.5063	3.51396	0.5784	3.60019	798.72	0.037022	2.2832	58.7876	0.6999	11.1101
Bi	1	0.428843	1.76234	136186	282.882	-0.154665	1.48613	1.09682	0.927193	52.62	3.81997	1.34164	2.81439	4213.94	0.523803	2.2267	46.16	6.6549	9.78209
C	1	1.35634	1.32501	172559	259.03	-1.02406	1.275	0.0738758	1.23758	72.0693	1.91449	1.1731	3.55337	645.541	0.198195	2.53074	94.0835	9.10857	8.79765
Ca	1	0.601022	1.68855	84072.6	541.068	0.0250954	1.3417	0.204708	0.679775	7.30585	5.49781	1.25372	2.83029	4659.51	0.104063	2.42277	53.8904	5.16508	10.2351
Cd	1	1.3739	3.17131	149187	813.724	-0.935908	0.763501	0.00771274	1.71908	48.6032	3.34177	0.735709	3.6452	8668.58	0.224392	3.08492	35.869	6.21267	8.89197
Co	1	2.01858	0.493139	80694.3	426.341	-0.384391	0.769861	0.688039	0.426205	13.5995	3.2005	1.13986	3.56997	1223.65	0.712192	2.54668	90.2744	5.98951	9.60426
Cr	1	1.92796	1.76713	1.11988e+06	5221.57	-0.399398	1.16567	0.535819	1.11239	76.8393	4.50482	0.2983	3.10281	932.663	0.486637	2.36138	92.3655	7.3694	11.9239
Cs	1	1.41193	-0.594485	78880.5	587.952	0.342521	1.6117	2.82427e-07	0.291398	0.748992	6.20505	0.864692	2.40897	5179.46	0.0729009	3.13247	26.7076	0.997328	12.6473
Cu	1	1.98085	-0.0181612	198952	392.338	-0.473107	0.456988	0.268096	1.06938	56.9269	3.93578	0.866449	3.69641	2495.52	0.281896	2.70053	91.1372	8.64757	13.4937
Fe	1	1.3488	1.13169	125034	984.49	-0.259638	1.28131	1.36286	0.651085	36.5392	3.85108	0.937046	3.04835	798.866	0.199182	2.96036	66.3746	9.73052	10.9665
Ga	1	0.335735	3.47133	272467	460.976	-0.616595	0.865522	0.682853	1.16258	56.1538	4.19204	0.946674	2.9297	1363.34	0.870039	2.88012	55.6807	7.5372	9.82167
Ge	1	1.59285	0.550624	127524	424.216	-0.40127	1.43512	0.469541	1.06183	54.3065	3.42044	0.398006	3.69544	6282.81	0.489924	3.4975	80.3099	6.75537	13.5738
Hf	1	0.537087	-0.645372	282074	625.565	-0.525559	1.29337	0.529142	0.635009	17.8622	4.19325	1.16226	3.43304	2207.8	0.0643176	2.75784	47.7215	4.20225	11.5629
In	1	1.18004	1.97197	104715	541.097	-0.0177072	0.715906	0.711711	0.907677	44.7826	4.16276	0.248455	2.70825	1779.67	0.019035	3.1252	62.9797	2.2415	8.16585
Ir	1	1.51517	2.50156	249904	441.918	-0.380968	0.891345	0.37301	0.677891	32.8777	3.7864	0.521033	3.38331	3435.28	0.0959217	2.53532	27.4033	9.98698	10.5859
K	1	0.19089	1.42226	93845.2	520.017	0.0212646	1.57624	0.089956	0.152329	0.33009	5.88595	0.307614	3.14511	836.368	0.378154	3.01814	33.8812	7.94309	11.9518
Li	1	0.403658	1.57452	153078	835.814	0.218338	0.69634	0.176248	1.3102	39.6658	4.28236	0.539654	2.76333	948.295	0.278142	3.281	61.5057	8.78279	14.3497
Mg	1	1.48001	2.57152	1	718.79	-0.292065	0.904667	1e-12	0.830252	3.69743	4.33207	0.923158	3.59012	4820.64	0.539041	3.22778	81.0755	4.32014	12.0179
Mn	1	0.691663	2.7754	235036	539.309	-0.858423	0.78054	0.365744	0.158299	2.15375	4.65536	0.217	3.63852	751.836	0.234415	2.62017	76.42	8.08953	13.3511
Mo	1	1.06443	3.22457	45525.3	548.84	-0.828291	1.00169	0.689636	1.08946	100	3.87133	0.827105	2.83731	1234.48	0.328548	1.48957	37.6889	5.2976	12.5587
Na	1	0.286672	1.49689	6051.49	536.563	-0.394761	0.379586	0.345311	0.758508	7.05799	4.39268	0.883447	3.38507	2977.08	0.78183	2.99947	35.7584	8.3337	10.9507
Nb	1	1.60569	1.04517	20586.3	596.762	1.0788	0.58836	0.63848	0.984271	93.4206	3.61426	0.459164	3.60372	8192.4	0.131135	3.47351	100	7.26782	11.962
Ni	1	1.63313	2.55001	269763	812.584	-0.26579	0.770167	0.662148	0.981654	50.6847	3.78234	1.17365	3.65728	2563.15	0.471802	3.3032	44.8953	7.57728	8.09612
Os	1	0.201012	1.6089	57499.8	219.999	-1.75543	1.39688	0.639201	0.78687	41.089	5.61603	0.406134	3.28937	3790.75	0.147403	2.42108	42.6219	8.81975	12.6112
P	1	0.817636	0.990815	88656.2	234.57	-0.069402	1.21831	1.02442	1.07473	60.4416	2.64824	0.907473	3.65222	3268.04	0.1	4.17209	104.382	4.3652	8.07908
Pb	1	1.14502	0.691697	299792	534.707	0.266861	1.11387	0.74024	0.524215	13.5356	4.51701	0.338926	3.20419	4919.26	0.983029	2.51637	85.9797	4.63503	12.1313
Pd	1	0.992144	0.593599	214932	738.397	0.617858	0.289802	0.64815	0.754711	37.5377	4.88622	0.897676	3.32401	2436.35	0.570709	2.6799	68.513	5.97533	10.9163
Pt	1	2.28549	1.29058	199007	445.125	-0.217483	0.700744	0.76337	0.642812	38.4865	5.57149	0.407983	3.40094	4571.38	0.438213	2.52522	98.9397	2.95825	10.2941
Rb	1	0.813939	-0.145614	138756	565.657	0.536128	0.249782	0.112709	0.286362	2.235	6.22777	0.761404	2.84438	5534.77	1	2.01678	21.7311	9.6741	13.6931
Re	1	0.86722	1.64949	276149	561.792	-0.875775	0.926153	0.239555	1.0327	67.6704	3.45453	0.672962	2.94039	1901.02	0.213364	2.55455	44.1117	4.50181	12.9854
Rh	1	1.42042	2.56246	99907.2	647.124	-0.140395	0.487527	0.744705	0.891796	71.2239	4.54973	0.178738	3.04474	1763.86	0.059256	2.32128	96.0443	3.16118	10.4152
Ru	1	1.13886	2.5308	79980.4	325.152	-0.554512	1.02244	1.09762	0.620331	28.6986	4.10184	0.501124	3.80273	3140.2	0.265457	2.43252	41.1062	5.89349	12.9593
S	1	2.80696	3.30338	2.48201e+06	6442.22	-0.671108	2.36632	0.672278	1.57754	210.686	3.42676	0.558785	3.62167	4722.13	0.00460627	2.62022	49.7629	3.13258	8.37632
Sb	1	1.2058	3.42821	164754	286.958	-0.144	1.67523	0.699836	0.90502	42.0168	4.02857	1.22835	3.58669	12524.1	0.136718	3.02995	97.3782	1.11664	9.9698
Sc	1	1.85694	2.81662	42210.6	599.89	-0.01475	0.860684	0.483841	0.000377392	2.30777	3.94402	0.48203	3.98984	1102.81	0.392491	3.26137	28.0042	6.56678	8.75844
Se	1	1.86695	5.28413	379460	516.99	-0.268654	1.47778	1.07891	0.90693	51.8826	4.39717	0.284497	3.47037	4635.37	1	2.79015	73.0211	5.9468	11.3271
Si	1	1.16105	1.43052	84700.1	287.786	-0.214245	1.1886	0.606216	0.876819	41.77	2.97588	0.596704	3.11337	1638.99	1	3.33837	100	7.97028	13.6748
Sn	1	1.07579	2.47255	234035	998.58	0.219906	0.865482	0.695145	0.983206	86.7713	3.98413	1.19026	2.43387	1602.52	0.034352	3.78908	65.4019	3.5848	12.1481
Sr	1	0.00287468	-0.279905	229976	196.952	0.73961	1.84677	0.350111	1.08072	41.1383	6.05455	0.730958	2.5333	6198.23	0.54046	2.38336	59.6049	3.93968	11.404
Ta	1	1.99488	0.356071	37960.9	270.333	-0.200501	0.484347	0.39677	0.740662	77.7751	3.54967	1.08749	2.17477	472.65	0.894446	3.5	56.4675	9.01099	12.9507
Te	1	1.18711	2.05843	42194.4	166.467	-0.282285	1.64558	1.04986	0.816194	42.7369	3.33771	0.695473	3.075	4914.85	0.0368369	3.11598	21.8749	2.23395	9.34552
Ti	1	2.04164	0.769856	31609.2	459.697	1.00003	0.495279	0.730662	0.609287	25.878	3.75277	0.756738	3.74469	2697.71	0.117966	2.83307	36.1092	0.964112	8.43479
Tl	1	1.86148	1.02462	177004	562.837	-0.838851	0.870499	0.527145	0.491724	9.87601	4.51857	0.517724	2.92689	1981.86	0.620039	1.82912	33.3002	3.91853	11.7415
V	1	0.828249	1.86825	105339	336.758	-0.55585	0.76788	0.448134	0.889855	55.0688	3.94589	0.534293	2.20652	297.857	0.653741	1.65306	25.1948	8.87171	9.1478
W	1	1.73328	0.889496	38400.7	672.192	0.175986	0.931894	0.327855	0.981151	70.973	4.696	0.711584	3.02767	1889.79	0.871266	3.5	63.2256	4.3526	8.18831
Y	1	1.72235	-0.762828	56836.2	340.557	0.298385	0.7272	0.361694	1e-12	2.14746	4.38037	1.0718	3.61748	7085.72	0.320197	1.35808	24.8354	2.20569	9.99013
Zn	1	0.0832375	0.820751	78930.9	936.397	0.640749	1.51375	0.305555	1.96955	67.4722	3.81439	0.858878	3.81165	4806.58	1.32609	3.64398	66.9628	5.30469	7.34066
Zr	1	0.902476	0.336487	100111	798.331	-0.333349	1.3866	1.10048	0.381387	11.3261	3.70592	0.323222	4.03761	11461.4	0.0376446	3.25653	20.6703	2.59627	8.92556
