# Supplementary material for: Learning in continuous action space for developing high dimensional potential energy models
Source: Nat Commun. 2022 Jan 18;13:368. doi: 10.1038/s41467-021-27849-6 (PMC8766468; doi:10.1038/s41467-021-27849-6)
Supplement: Supplementary file 8 — Supplementary Software 1 [file 41467_2021_27849_MOESM8_ESM.zip]

Archive with 23 entries (20 files):
- Supplementary Softwares/
- Supplementary Softwares/.DS_Store
- __MACOSX/Supplementary Softwares/._.DS_Store
- Supplementary Softwares/runner/
- Supplementary Softwares/KIM potentials.pdf
- __MACOSX/Supplementary Softwares/._KIM potentials.pdf
- Supplementary Softwares/megnet_data_publication/
- Supplementary Softwares/runner/Mo_input.nn
- __MACOSX/Supplementary Softwares/runner/._Mo_input.nn
- Supplementary Softwares/runner/C_input.nn
- __MACOSX/Supplementary Softwares/runner/._C_input.nn
- Supplementary Softwares/runner/Al_input.nn
- __MACOSX/Supplementary Softwares/runner/._Al_input.nn
- Supplementary Softwares/megnet_data_publication/get_megnet_energy.py
- Supplementary Softwares/megnet_data_publication/Ge_megnet_compare_v2.csv
- Supplementary Softwares/megnet_data_publication/Mo_megnet_compare_v2.csv
- Supplementary Softwares/megnet_data_publication/Li_megnet_compare_v2.csv
- Supplementary Softwares/megnet_data_publication/Ni_megnet_compare_v2.csv
- Supplementary Softwares/megnet_data_publication/Cu_megnet_compare_v2.csv
- Supplementary Softwares/megnet_data_publication/P_megnet_compare_v2.csv
- Supplementary Softwares/megnet_data_publication/C_megnet_compare_v2.csv
- Supplementary Softwares/megnet_data_publication/Si_megnet_compare_v2.csv
- Supplementary Softwares/megnet_data_publication/Al_megnet_compare_v2.csv
