# Supplementary material for: Learning in continuous action space for developing high dimensional potential energy models
Source: Nat Commun. 2022 Jan 18;13:368. doi: 10.1038/s41467-021-27849-6 (PMC8766468; doi:10.1038/s41467-021-27849-6)
Supplement: Supplementary file 8 — Supplementary Software 1 [file 41467_2021_27849_MOESM8_ESM.zip › Supplementary Softwares/runner/Mo_input.nn]

## #############################################################
### This is the input file for RuNNer 
### #############################################################
### General remarks: 
### - commands can be switched off by using the # character at the BEGINNING of the line
### - the input file can be structured by blank lines and comment lines
### - the order of the keywords is arbitrary
### - if keywords are missing, default values will be used and written to runner.out
### - if mandatory keywords or keyword options are missing, RuNNer will stop with an error message 

### THIS INPUT.NN IS AN EXAMPLE, IT IS NOT A REALISTIC CASE
### It contains only a subset of all keywords

########################################################################################################################
### general keywords
########################################################################################################################
nn_type_short 1                                 
runner_mode 2                            
parallel_mode 1                         
number_of_elements 1                  
elements Mo                             
random_seed 10                         
random_number_type 5                      
remove_atom_energies                     
atom_energy Mo -3.05594363
energy_threshold 100.0d0              
bond_threshold 0.4d0                 

########################################################################################################################
### NN structure of the short-range NN  
########################################################################################################################
use_short_nn                               
global_hidden_layers_short 2              
global_nodes_short 30 30                 
global_activation_short t t l            

########################################################################################################################
### symmetry function generation ( mode 1): 
########################################################################################################################
test_fraction 0.2      

########################################################################################################################
### symmetry function definitions (all modes): 
########################################################################################################################
cutoff_type 2

# radial Mo Mo
symfunction_short Mo  2 Mo     0.000000      0.000000     10.0  ! central_atom type neighbor_atom eta rshift funccutoff   
symfunction_short Mo  2 Mo     0.006428      0.000000     10.0  ! central_atom type neighbor_atom eta rshift funccutoff
symfunction_short Mo  2 Mo     0.012856      0.000000     10.0  ! central_atom type neighbor_atom eta rshift funccutoff
symfunction_short Mo  2 Mo     0.025712      0.000000     10.0  ! central_atom type neighbor_atom eta rshift funccutoff
symfunction_short Mo  2 Mo     0.051424      0.000000     10.0  ! central_atom type neighbor_atom eta rshift funccutoff
symfunction_short Mo  2 Mo     0.102848      0.000000     10.0  ! central_atom type neighbor_atom eta rshift funccutoff
symfunction_short Mo  2 Mo     0.205696      0.000000     10.0  ! central_atom type neighbor_atom eta rshift funccutoff
symfunction_short Mo  2 Mo     0.411392      0.000000     10.0  ! central_atom type neighbor_atom eta rshift funccutoff
symfunction_short Mo  2 Mo     0.822784      0.000000     10.0  ! central_atom type neighbor_atom eta rshift funccutoff
#
# angular


symfunction_short Mo 3 Mo Mo  0.000357  -1  1 10.0     ! central_atom type neighbor_atom1 neighbor_atom2 eta lambda zeta funccutoff
symfunction_short Mo 3 Mo Mo  0.005357  -1  1 10.0     ! central_atom type neighbor_atom1 neighbor_atom2 eta lambda zeta funccutoff
symfunction_short Mo 3 Mo Mo  0.010357  -1  1 10.0     ! central_atom type neighbor_atom1 neighbor_atom2 eta lambda zeta funccutoff
symfunction_short Mo 3 Mo Mo  0.015357  -1  2 10.0     ! central_atom type neighbor_atom1 neighbor_atom2 eta lambda zeta funccutoff
symfunction_short Mo 3 Mo Mo  0.020357  -1  2 10.0     ! central_atom type neighbor_atom1 neighbor_atom2 eta lambda zeta funccutoff
symfunction_short Mo 3 Mo Mo  0.025357  -1  2 10.0     ! central_atom type neighbor_atom1 neighbor_atom2 eta lambda zeta funccutoff
symfunction_short Mo 3 Mo Mo  0.030357  -1  3 10.0     ! central_atom type neighbor_atom1 neighbor_atom2 eta lambda zeta funccutoff
symfunction_short Mo 3 Mo Mo  0.035357  -1  3 10.0     ! central_atom type neighbor_atom1 neighbor_atom2 eta lambda zeta funccutoff
symfunction_short Mo 3 Mo Mo  0.040357  -1  3 10.0     ! central_atom type neighbor_atom1 neighbor_atom2 eta lambda zeta funccutoff
symfunction_short Mo 3 Mo Mo  0.045357  -1  3 10.0     ! central_atom type neighbor_atom1 neighbor_atom2 eta lambda zeta funccutoff
symfunction_short Mo 3 Mo Mo  0.050357  -1  3 10.0     ! central_atom type neighbor_atom1 neighbor_atom2 eta lambda zeta funccutoff
symfunction_short Mo 3 Mo Mo  0.055357  -1  3 10.0     ! central_atom type neighbor_atom1 neighbor_atom2 eta lambda zeta funccutoff
symfunction_short Mo 3 Mo Mo  0.060357  -1  4 10.0     ! central_atom type neighbor_atom1 neighbor_atom2 eta lambda zeta funccutoff
symfunction_short Mo 3 Mo Mo  0.065357  -1  4 10.0     ! central_atom type neighbor_atom1 neighbor_atom2 eta lambda zeta funccutoff
symfunction_short Mo 3 Mo Mo  0.070357  -1  4 10.0     ! central_atom type neighbor_atom1 neighbor_atom2 eta lambda zeta funccutoff
symfunction_short Mo 3 Mo Mo  0.075357  -1  4 10.0     ! central_atom type neighbor_atom1 neighbor_atom2 eta lambda zeta funccutoff
symfunction_short Mo 3 Mo Mo  0.080357  -1  4 10.0     ! central_atom type neighbor_atom1 neighbor_atom2 eta lambda zeta funccutoff
symfunction_short Mo 3 Mo Mo  0.085357  -1  5 10.0     ! central_atom type neighbor_atom1 neighbor_atom2 eta lambda zeta funccutoff
symfunction_short Mo 3 Mo Mo  0.070357  -1  6 10.0     ! central_atom type neighbor_atom1 neighbor_atom2 eta lambda zeta funccutoff
symfunction_short Mo 3 Mo Mo  0.075357  -1  7 10.0     ! central_atom type neighbor_atom1 neighbor_atom2 eta lambda zeta funccutoff
symfunction_short Mo 3 Mo Mo  0.080357  -1  8 10.0     ! central_atom type neighbor_atom1 neighbor_atom2 eta lambda zeta funccutoff
symfunction_short Mo 3 Mo Mo  0.085357  -1  9 10.0     ! central_atom type neighbor_atom1 neighbor_atom2 eta lambda zeta funccutoff
symfunction_short Mo 3 Mo Mo  0.000357  1  1 10.0     ! central_atom type neighbor_atom1 neighbor_atom2 eta lambda zeta funccutoff
symfunction_short Mo 3 Mo Mo  0.005357  1  1 10.0     ! central_atom type neighbor_atom1 neighbor_atom2 eta lambda zeta funccutoff
symfunction_short Mo 3 Mo Mo  0.010357  1  1 10.0     ! central_atom type neighbor_atom1 neighbor_atom2 eta lambda zeta funccutoff
symfunction_short Mo 3 Mo Mo  0.015357  1  2 10.0     ! central_atom type neighbor_atom1 neighbor_atom2 eta lambda zeta funccutoff
symfunction_short Mo 3 Mo Mo  0.020357  1  2 10.0     ! central_atom type neighbor_atom1 neighbor_atom2 eta lambda zeta funccutoff
symfunction_short Mo 3 Mo Mo  0.025357  1  2 10.0     ! central_atom type neighbor_atom1 neighbor_atom2 eta lambda zeta funccutoff
symfunction_short Mo 3 Mo Mo  0.030357  1  3 10.0     ! central_atom type neighbor_atom1 neighbor_atom2 eta lambda zeta funccutoff
symfunction_short Mo 3 Mo Mo  0.035357  1  3 10.0     ! central_atom type neighbor_atom1 neighbor_atom2 eta lambda zeta funccutoff
symfunction_short Mo 3 Mo Mo  0.040357  1  3 10.0     ! central_atom type neighbor_atom1 neighbor_atom2 eta lambda zeta funccutoff
symfunction_short Mo 3 Mo Mo  0.045357  1  3 10.0     ! central_atom type neighbor_atom1 neighbor_atom2 eta lambda zeta funccutoff
symfunction_short Mo 3 Mo Mo  0.050357  1  3 10.0     ! central_atom type neighbor_atom1 neighbor_atom2 eta lambda zeta funccutoff
symfunction_short Mo 3 Mo Mo  0.055357  1  3 10.0     ! central_atom type neighbor_atom1 neighbor_atom2 eta lambda zeta funccutoff
symfunction_short Mo 3 Mo Mo  0.060357  1  4 10.0     ! central_atom type neighbor_atom1 neighbor_atom2 eta lambda zeta funccutoff
symfunction_short Mo 3 Mo Mo  0.065357  1  4 10.0     ! central_atom type neighbor_atom1 neighbor_atom2 eta lambda zeta funccutoff
symfunction_short Mo 3 Mo Mo  0.070357  1  4 10.0     ! central_atom type neighbor_atom1 neighbor_atom2 eta lambda zeta funccutoff
symfunction_short Mo 3 Mo Mo  0.075357  1  4 10.0     ! central_atom type neighbor_atom1 neighbor_atom2 eta lambda zeta funccutoff
symfunction_short Mo 3 Mo Mo  0.080357  1  4 10.0     ! central_atom type neighbor_atom1 neighbor_atom2 eta lambda zeta funccutoff
symfunction_short Mo 3 Mo Mo  0.085357  1  5 10.0     ! central_atom type neighbor_atom1 neighbor_atom2 eta lambda zeta funccutoff
symfunction_short Mo 3 Mo Mo  0.070357  1  6 10.0     ! central_atom type neighbor_atom1 neighbor_atom2 eta lambda zeta funccutoff
symfunction_short Mo 3 Mo Mo  0.075357  1  7 10.0     ! central_atom type neighbor_atom1 neighbor_atom2 eta lambda zeta funccutoff
symfunction_short Mo 3 Mo Mo  0.080357  1  8 10.0     ! central_atom type neighbor_atom1 neighbor_atom2 eta lambda zeta funccutoff
symfunction_short Mo 3 Mo Mo  0.085357  1  9 10.0     ! central_atom type neighbor_atom1 neighbor_atom2 eta lambda zeta funccutoff


########################################################################################################################
### fitting (mode 2):general inputs for short range AND electrostatic part:
########################################################################################################################
epochs 100                            
points_in_memory 500                
mix_all_points                       
scale_symmetry_functions             
center_symmetry_functions             
fitting_unit  Ha                      

########################################################################################################################
### fitting options ( mode 2): short range part only:
########################################################################################################################
optmode_short_energy 1                 
#optmode_short_force 1                   
short_energy_error_threshold 0.3	 
short_force_error_threshold 0.3		 
kalman_lambda_short 0.98000                
kalman_nue_short 0.99870                   
#use_old_weights_short               
force_update_scaling -1.0d0          
#short_energy_group 1         
#short_energy_fraction 1.00           
short_force_group 1                  
#short_force_fraction 0.10            
#use_short_forces                    
weights_min -1.0                 
weights_max 1.0                  
precondition_weights            
repeated_energy_update          
nguyen_widrow_weights_short      
#use_old_weights_short 1

########################################################################################################################
### output options for mode 2 (fitting):  
########################################################################################################################
#write_trainpoints              
#write_trainforces      

########################################################################################################################
### output options for mode 3 (prediction):  
########################################################################################################################
calculate_forces     
#calculate_stress    
