# Supplementary material for: Learning in continuous action space for developing high dimensional potential energy models
Source: Nat Commun. 2022 Jan 18;13:368. doi: 10.1038/s41467-021-27849-6 (PMC8766468; doi:10.1038/s41467-021-27849-6)
Supplement: Supplementary file 8 — Supplementary Software 1 [file 41467_2021_27849_MOESM8_ESM.zip › Supplementary Softwares/runner/Al_input.nn]

## #############################################################
### This is the input file for RuNNer 
### #############################################################
### General remarks: 
### - commands can be switched off by using the # character at the BEGINNING of the line
### - the input file can be structured by blank lines and comment lines
### - the order of the keywords is arbitrary
### - if keywords are missing, default values will be used and written to runner.out
### - if mandatory keywords or keyword options are missing, RuNNer will stop with an error message 

### THIS INPUT.NN IS AN EXAMPLE, IT IS NOT A REALISTIC CASE
### It contains only a subset of all keywords

########################################################################################################################
### general keywords
########################################################################################################################
nn_type_short 1                                 
runner_mode 3                            
parallel_mode 1                         
number_of_elements 1                  
elements Al                             
random_seed 10                         
random_number_type 5                      
remove_atom_energies                     
atom_energy Al -0.21127802
energy_threshold 1.0d0              
bond_threshold 0.4d0                 
max_energy 1.0d0
max_force 35.0d0

########################################################################################################################
### NN structure of the short-range NN  
########################################################################################################################
use_short_nn                               
global_hidden_layers_short 2              
global_nodes_short 60 30                 
global_activation_short t t l            

########################################################################################################################
### symmetry function generation ( mode 1): 
########################################################################################################################
test_fraction 0.1      

########################################################################################################################
### symmetry function definitions (all modes): 
########################################################################################################################
cutoff_type 2

# radial Al Al
symfunction_short Al  2 Al     0.000000      0.000000     12.000000   ! central_atom type neighbor_atom eta rshift funccutoff   
symfunction_short Al  2 Al     0.001000      0.000000     12.000000   ! central_atom type neighbor_atom eta rshift funccutoff
symfunction_short Al  2 Al     0.006000      0.000000     12.000000   ! central_atom type neighbor_atom eta rshift funccutoff
symfunction_short Al  2 Al     0.014000      0.000000     12.000000   ! central_atom type neighbor_atom eta rshift funccutoff
symfunction_short Al  2 Al     0.026000      0.000000     12.000000   ! central_atom type neighbor_atom eta rshift funccutoff
symfunction_short Al  2 Al     0.044000      0.000000     12.000000   ! central_atom type neighbor_atom eta rshift funccutoff
symfunction_short Al  2 Al     0.079000      0.000000     12.000000   ! central_atom type neighbor_atom eta rshift funccutoff
symfunction_short Al  2 Al     0.100000      0.000000     12.000000   ! central_atom type neighbor_atom eta rshift funccutoff
symfunction_short Al  2 Al     0.400000      0.000000     12.000000   ! central_atom type neighbor_atom eta rshift funccutoff


#
# angular

symfunction_short Al 3 Al Al 0.0001  1.0 1.0  12.00000     ! central_atom type neighbor_atom1 neighbor_atom2 eta lambda zeta funccutoff
symfunction_short Al 3 Al Al 0.0001  1.0 2.0  12.00000     ! central_atom type neighbor_atom1 neighbor_atom2 eta lambda zeta funccutoff
symfunction_short Al 3 Al Al 0.0001  -1.0 1.0  12.00000     ! central_atom type neighbor_atom1 neighbor_atom2 eta lambda zeta funccutoff
symfunction_short Al 3 Al Al 0.0001  -1.0 2.0  12.00000     ! central_atom type neighbor_atom1 neighbor_atom2 eta lambda zeta funccutoff


symfunction_short Al 3 Al Al 0.0030  1.0 1.0  12.00000     ! central_atom type neighbor_atom1 neighbor_atom2 eta lambda zeta funccutoff
symfunction_short Al 3 Al Al 0.0030  1.0 2.0  12.00000     ! central_atom type neighbor_atom1 neighbor_atom2 eta lambda zeta funccutoff
symfunction_short Al 3 Al Al 0.0030  -1.0 1.0  12.00000     ! central_atom type neighbor_atom1 neighbor_atom2 eta lambda zeta funccutoff
symfunction_short Al 3 Al Al 0.0030  -1.0 2.0  12.00000     ! central_atom type neighbor_atom1 neighbor_atom2 eta lambda zeta funccutoff


symfunction_short Al 3 Al Al 0.0080  1.0 1.0  12.00000     ! central_atom type neighbor_atom1 neighbor_atom2 eta lambda zeta funccutoff
symfunction_short Al 3 Al Al 0.0080  1.0 2.0  12.00000     ! central_atom type neighbor_atom1 neighbor_atom2 eta lambda zeta funccutoff
symfunction_short Al 3 Al Al 0.0080  -1.0 1.0  12.00000     ! central_atom type neighbor_atom1 neighbor_atom2 eta lambda zeta funccutoff
symfunction_short Al 3 Al Al 0.0080  -1.0 2.0  12.00000     ! central_atom type neighbor_atom1 neighbor_atom2 eta lambda zeta funccutoff


symfunction_short Al 3 Al Al 0.0150  1.0 1.0  12.00000     ! central_atom type neighbor_atom1 neighbor_atom2 eta lambda zeta funccutoff
symfunction_short Al 3 Al Al 0.0150  1.0 2.0  12.00000     ! central_atom type neighbor_atom1 neighbor_atom2 eta lambda zeta funccutoff
symfunction_short Al 3 Al Al 0.0150  1.0 4.0  12.00000     ! central_atom type neighbor_atom1 neighbor_atom2 eta lambda zeta funccutoff
symfunction_short Al 3 Al Al 0.0150  1.0 16.0  12.00000     ! central_atom type neighbor_atom1 neighbor_atom2 eta lambda zeta funccutoff
symfunction_short Al 3 Al Al 0.0150  -1.0 1.0  12.00000     ! central_atom type neighbor_atom1 neighbor_atom2 eta lambda zeta funccutoff
symfunction_short Al 3 Al Al 0.0150  -1.0 2.0  12.00000     ! central_atom type neighbor_atom1 neighbor_atom2 eta lambda zeta funccutoff
symfunction_short Al 3 Al Al 0.0150  -1.0 4.0  12.00000     ! central_atom type neighbor_atom1 neighbor_atom2 eta lambda zeta funccutoff
symfunction_short Al 3 Al Al 0.0150  -1.0 16.0  12.00000     ! central_atom type neighbor_atom1 neighbor_atom2 eta lambda zeta funccutoff


symfunction_short Al 3 Al Al 0.0250  1.0 1.0  12.00000     ! central_atom type neighbor_atom1 neighbor_atom2 eta lambda zeta funccutoff
symfunction_short Al 3 Al Al 0.0250  1.0 2.0  12.00000     ! central_atom type neighbor_atom1 neighbor_atom2 eta lambda zeta funccutoff
symfunction_short Al 3 Al Al 0.0250  1.0 4.0  12.00000     ! central_atom type neighbor_atom1 neighbor_atom2 eta lambda zeta funccutoff
symfunction_short Al 3 Al Al 0.0250  1.0 16.0  12.00000     ! central_atom type neighbor_atom1 neighbor_atom2 eta lambda zeta funccutoff
symfunction_short Al 3 Al Al 0.0250  -1.0 1.0  12.00000     ! central_atom type neighbor_atom1 neighbor_atom2 eta lambda zeta funccutoff
symfunction_short Al 3 Al Al 0.0250  -1.0 2.0  12.00000     ! central_atom type neighbor_atom1 neighbor_atom2 eta lambda zeta funccutoff
symfunction_short Al 3 Al Al 0.0250  -1.0 4.0  12.00000     ! central_atom type neighbor_atom1 neighbor_atom2 eta lambda zeta funccutoff
symfunction_short Al 3 Al Al 0.0250  -1.0 16.0  12.00000     ! central_atom type neighbor_atom1 neighbor_atom2 eta lambda zeta funccutoff


symfunction_short Al 3 Al Al 0.0450  1.0 1.0  12.00000     ! central_atom type neighbor_atom1 neighbor_atom2 eta lambda zeta funccutoff
symfunction_short Al 3 Al Al 0.0450  1.0 2.0  12.00000     ! central_atom type neighbor_atom1 neighbor_atom2 eta lambda zeta funccutoff
symfunction_short Al 3 Al Al 0.0450  1.0 4.0  12.00000     ! central_atom type neighbor_atom1 neighbor_atom2 eta lambda zeta funccutoff
symfunction_short Al 3 Al Al 0.0450  1.0 16.0  12.00000     ! central_atom type neighbor_atom1 neighbor_atom2 eta lambda zeta funccutoff
symfunction_short Al 3 Al Al 0.0450  -1.0 1.0  12.00000     ! central_atom type neighbor_atom1 neighbor_atom2 eta lambda zeta funccutoff
symfunction_short Al 3 Al Al 0.0450  -1.0 2.0  12.00000     ! central_atom type neighbor_atom1 neighbor_atom2 eta lambda zeta funccutoff
symfunction_short Al 3 Al Al 0.0450  -1.0 4.0  12.00000     ! central_atom type neighbor_atom1 neighbor_atom2 eta lambda zeta funccutoff
symfunction_short Al 3 Al Al 0.0450  -1.0 16.0  12.00000     ! central_atom type neighbor_atom1 neighbor_atom2 eta lambda zeta funccutoff


symfunction_short Al 3 Al Al 0.0800  1.0 1.0  12.00000     ! central_atom type neighbor_atom1 neighbor_atom2 eta lambda zeta funccutoff
symfunction_short Al 3 Al Al 0.0800  1.0 2.0  12.00000     ! central_atom type neighbor_atom1 neighbor_atom2 eta lambda zeta funccutoff
symfunction_short Al 3 Al Al 0.0800  1.0 4.0  12.00000     ! central_atom type neighbor_atom1 neighbor_atom2 eta lambda zeta funccutoff
symfunction_short Al 3 Al Al 0.0800  1.0 16.0  12.00000     ! central_atom type neighbor_atom1 neighbor_atom2 eta lambda zeta funccutoff
symfunction_short Al 3 Al Al 0.0800  -1.0 1.0  12.00000     ! central_atom type neighbor_atom1 neighbor_atom2 eta lambda zeta funccutoff
symfunction_short Al 3 Al Al 0.0800  -1.0 2.0  12.00000     ! central_atom type neighbor_atom1 neighbor_atom2 eta lambda zeta funccutoff
symfunction_short Al 3 Al Al 0.0800  -1.0 4.0  12.00000     ! central_atom type neighbor_atom1 neighbor_atom2 eta lambda zeta funccutoff
symfunction_short Al 3 Al Al 0.0800  -1.0 16.0  12.00000     ! central_atom type neighbor_atom1 neighbor_atom2 eta lambda zeta funccutoff


########################################################################################################################
### fitting (mode 2):general inputs for short range AND electrostatic part:
########################################################################################################################
epochs 50                            
points_in_memory 500                
mix_all_points                       
scale_symmetry_functions             
center_symmetry_functions             
fitting_unit  Ha                      

########################################################################################################################
### fitting options ( mode 2): short range part only:
########################################################################################################################
optmode_short_energy 1                 
#optmode_short_force 1                   
short_energy_error_threshold 0.3	 
#short_force_error_threshold 0.3		 
kalman_lambda_short 0.98000                
kalman_nue_short 0.99870                   
#use_old_weights_short               
force_update_scaling 0.1d0          
#short_energy_group 1         
#short_energy_fraction 1.00           

#short_force_group 1                  
#short_force_fraction 0.20            
#use_short_forces                  

weights_min -1.0                 
weights_max 1.0                  
precondition_weights            
repeated_energy_update          
nguyen_widrow_weights_short      
#use_old_weights_short 1

########################################################################################################################
### output options for mode 2 (fitting):  
########################################################################################################################
#write_trainpoints              
#write_trainforces      

########################################################################################################################
### output options for mode 3 (prediction):  
########################################################################################################################
calculate_forces     
#calculate_stress    
