# Supplementary material for: Learning in continuous action space for developing high dimensional potential energy models
Source: Nat Commun. 2022 Jan 18;13:368. doi: 10.1038/s41467-021-27849-6 (PMC8766468; doi:10.1038/s41467-021-27849-6)
Supplement: Supplementary file 8 — Supplementary Software 1 [file 41467_2021_27849_MOESM8_ESM.zip › Supplementary Softwares/megnet_data_publication/get_megnet_energy.py]

from pymatgen.core import Structure
from megnet.utils.models import load_model
import glob
import pandas as pd
import sys

model = load_model("Eform_MP_2019")
element = 'Si'
fnames = glob.glob('/global/project/projectdirs/m3572/cluster-training-data/nestedStructs/%s/*/*/CONTCAR'%element)

print('TOTAL FILES: ', len(fnames))

data = []
for idx,fname in enumerate(fnames):
    try:
        s = Structure.from_file(fname)
        e = model.predict_structure(s).ravel()[0]
        print(idx,e)
        data.append([fname,e])
        sys.stdout.flush()
    except:
        print('Some error')
        continue

data = pd.DataFrame(data, columns=['fname','megnet_energy'])

data.to_csv('%s_megnet_energies.csv'%element, index=False)
