# Supplementary material for: Learning in continuous action space for developing high dimensional potential energy models
Source: Nat Commun. 2022 Jan 18;13:368. doi: 10.1038/s41467-021-27849-6 (PMC8766468; doi:10.1038/s41467-021-27849-6)
Supplement: Supplementary file 8 — Supplementary Software 1 [file 41467_2021_27849_MOESM8_ESM.zip › Supplementary Softwares/megnet_data_publication/Ge_megnet_compare_v2.csv]

fname	dft_energy	megnet_energy_adjusted	megnet_energy
/global/project/projectdirs/m3572/cluster-training-data/nestedStructs/Ge/34/6/CONTCAR	-4.013637352647059	-4.002397594480562	0.4736567437648773
/global/project/projectdirs/m3572/cluster-training-data/nestedStructs/Ge/34/14/CONTCAR	-3.997386194705882	-3.9881501770306107	0.4879041612148285
/global/project/projectdirs/m3572/cluster-training-data/nestedStructs/Ge/34/4/CONTCAR	-4.028293657058823	-3.969683614997911	0.5063707232475281
/global/project/projectdirs/m3572/cluster-training-data/nestedStructs/Ge/37/21/CONTCAR	-3.9983395089189186	-4.033025172977495	0.4430291652679443
/global/project/projectdirs/m3572/cluster-training-data/nestedStructs/Ge/37/17/CONTCAR	-4.0230942827027025	-4.03075632217412	0.4452980160713196
/global/project/projectdirs/m3572/cluster-training-data/nestedStructs/Ge/37/5/CONTCAR	-3.9815677502702704	-3.9447856819916245	0.5312686562538147
/global/project/projectdirs/m3572/cluster-training-data/nestedStructs/Ge/37/23/CONTCAR	-4.018266238108108	-4.043578681974458	0.4324756562709808
/global/project/projectdirs/m3572/cluster-training-data/nestedStructs/Ge/37/13/CONTCAR	-4.00840953	-4.003926662235307	0.4721276760101318
/global/project/projectdirs/m3572/cluster-training-data/nestedStructs/Ge/37/16/CONTCAR	-4.018266121621622	-4.024496552972841	0.4515577852725982
/global/project/projectdirs/m3572/cluster-training-data/nestedStructs/Ge/37/12/CONTCAR	-4.007245492162162	-4.022047606735277	0.4540067315101623
/global/project/projectdirs/m3572/cluster-training-data/nestedStructs/Ge/37/15/CONTCAR	-4.008484205405406	-4.00026309254651	0.4757912456989288
/global/project/projectdirs/m3572/cluster-training-data/nestedStructs/Ge/37/8/CONTCAR	-4.004470231621622	-3.9831569469261643	0.4928973913192749
/global/project/projectdirs/m3572/cluster-training-data/nestedStructs/Ge/53/6/CONTCAR	-4.042151229245283	-4.0437119877624985	0.4323423504829407
/global/project/projectdirs/m3572/cluster-training-data/nestedStructs/Ge/53/5/CONTCAR	-4.045088793584906	-4.036258814363527	0.4397955238819122
/global/project/projectdirs/m3572/cluster-training-data/nestedStructs/Ge/53/1/CONTCAR	-4.028151021132075	-4.041685578851747	0.434368759393692
/global/project/projectdirs/m3572/cluster-training-data/nestedStructs/Ge/53/10/CONTCAR	-4.054903748679245	-4.048649696140337	0.4274046421051025
/global/project/projectdirs/m3572/cluster-training-data/nestedStructs/Ge/7/s5-2/CONTCAR	-2.3104167728571428	-3.8139154589462754	0.6621388792991638
/global/project/projectdirs/m3572/cluster-training-data/nestedStructs/Ge/7/s5-33/CONTCAR	-3.4184110871428572	-3.8564819371986863	0.6195724010467529
/global/project/projectdirs/m3572/cluster-training-data/nestedStructs/Ge/7/s1-12/CONTCAR	-2.722449887142857	-3.7367009198952195	0.7393534183502197
/global/project/projectdirs/m3572/cluster-training-data/nestedStructs/Ge/7/s5-18/CONTCAR	-3.4918350714285715	-3.7737766182709214	0.7022777199745178
/global/project/projectdirs/m3572/cluster-training-data/nestedStructs/Ge/7/s5-28/CONTCAR	-3.550321901428571	-3.880154398708391	0.5958999395370483
/global/project/projectdirs/m3572/cluster-training-data/nestedStructs/Ge/7/s5-38/CONTCAR	-3.4180100085714287	-3.851193157463121	0.6248611807823181
/global/project/projectdirs/m3572/cluster-training-data/nestedStructs/Ge/7/s5-3/CONTCAR	-2.2266988128571428	-2.936942485599565	1.539111852645874
/global/project/projectdirs/m3572/cluster-training-data/nestedStructs/Ge/7/s5-14/CONTCAR	-3.2121863957142858	-3.8703716671753403	0.6056826710700989
/global/project/projectdirs/m3572/cluster-training-data/nestedStructs/Ge/7/s5-22/CONTCAR	-3.3604831214285715	-3.904247370986986	0.5718069672584534
/global/project/projectdirs/m3572/cluster-training-data/nestedStructs/Ge/7/s5-10/CONTCAR	-3.25407499	-3.229444173603105	1.246610164642334
/global/project/projectdirs/m3572/cluster-training-data/nestedStructs/Ge/7/s5-4/CONTCAR	-2.648372164285714	-3.3386818445015427	1.1373724937438965
/global/project/projectdirs/m3572/cluster-training-data/nestedStructs/Ge/7/s1-7/CONTCAR	-3.0918484685714285	-3.409250644474077	1.0668036937713623
/global/project/projectdirs/m3572/cluster-training-data/nestedStructs/Ge/7/s5-24/CONTCAR	-3.479107984285714	-3.3172736442375657	1.1587806940078735
/global/project/projectdirs/m3572/cluster-training-data/nestedStructs/Ge/7/s5-17/CONTCAR	-3.2921164285714286	-3.788656023769426	0.6873983144760132
/global/project/projectdirs/m3572/cluster-training-data/nestedStructs/Ge/7/s1-8/CONTCAR	-2.6710954171428574	-3.7583978450584885	0.7176564931869507
/global/project/projectdirs/m3572/cluster-training-data/nestedStructs/Ge/7/s5-13/CONTCAR	-3.3520768357142856	-3.6940946257400986	0.7819597125053406
/global/project/projectdirs/m3572/cluster-training-data/nestedStructs/Ge/7/s1-11/CONTCAR	-2.722449887142857	-3.7367009198952195	0.7393534183502197
/global/project/projectdirs/m3572/cluster-training-data/nestedStructs/Ge/7/s1-9/CONTCAR	-2.8849195757142856	-3.6570588028717514	0.8189955353736877
/global/project/projectdirs/m3572/cluster-training-data/nestedStructs/Ge/7/s5-34/CONTCAR	-3.6085094328571428	-3.7872727191734787	0.6887816190719604
/global/project/projectdirs/m3572/cluster-training-data/nestedStructs/Ge/7/s5-20/CONTCAR	-3.334760184285714	-3.8565723574448105	0.6194819808006287
/global/project/projectdirs/m3572/cluster-training-data/nestedStructs/Ge/7/s5-16/CONTCAR	-3.411090248571429	-3.7898176586914536	0.6862366795539856
/global/project/projectdirs/m3572/cluster-training-data/nestedStructs/Ge/7/s1-3/CONTCAR	-2.1444228342857143	-3.615785149364519	0.8602691888809204
/global/project/projectdirs/m3572/cluster-training-data/nestedStructs/Ge/7/s5-12/CONTCAR	-3.1825220514285713	-3.486166862278032	0.9898874759674072
/global/project/projectdirs/m3572/cluster-training-data/nestedStructs/Ge/7/s1-4/CONTCAR	-2.4932459014285717	-3.6535675800133225	0.8224867582321167
/global/project/projectdirs/m3572/cluster-training-data/nestedStructs/Ge/7/s1-10/CONTCAR	-2.7500127171428574	-3.773574975757646	0.702479362487793
/global/project/projectdirs/m3572/cluster-training-data/nestedStructs/Ge/7/1/CONTCAR	-3.6739748100000003	-3.214520839481401	1.261533498764038
/global/project/projectdirs/m3572/cluster-training-data/nestedStructs/Ge/7/s5-31/CONTCAR	-3.5817574114285717	-3.5561217344093796	0.9199326038360596
/global/project/projectdirs/m3572/cluster-training-data/nestedStructs/Ge/7/s1-5/CONTCAR	-2.917943401428571	-3.4895775592613694	0.9864767789840698
/global/project/projectdirs/m3572/cluster-training-data/nestedStructs/Ge/7/s5-27/CONTCAR	-3.565346158571429	-3.7712348974037644	0.7048194408416748
/global/project/projectdirs/m3572/cluster-training-data/nestedStructs/Ge/7/s5-36/CONTCAR	-3.493491141428571	-3.78778585556035	0.6882684826850891
/global/project/projectdirs/m3572/cluster-training-data/nestedStructs/Ge/7/s5-21/CONTCAR	-3.324573662857143	-3.8148272908020493	0.6612270474433899
/global/project/projectdirs/m3572/cluster-training-data/nestedStructs/Ge/7/s1-6/CONTCAR	-2.8993926114285715	-3.2052555358696457	1.2707988023757937
/global/project/projectdirs/m3572/cluster-training-data/nestedStructs/Ge/7/s5-11/CONTCAR	-3.1987514214285713	-3.8555998480606553	0.6204544901847839
/global/project/projectdirs/m3572/cluster-training-data/nestedStructs/Ge/7/s5-30/CONTCAR	-3.54141844	-3.825095621376085	0.6509587168693542
/global/project/projectdirs/m3572/cluster-training-data/nestedStructs/Ge/7/13/CONTCAR	-3.825001282857143	-3.6202054298210617	0.8558489084243774
/global/project/projectdirs/m3572/cluster-training-data/nestedStructs/Ge/7/s5-35/CONTCAR	-3.4143890557142855	-3.868431655197191	0.6076226830482483
/global/project/projectdirs/m3572/cluster-training-data/nestedStructs/Ge/7/s5-9/CONTCAR	-3.21940983	-3.4931727922249314	0.9828815460205078
/global/project/projectdirs/m3572/cluster-training-data/nestedStructs/Ge/7/s5-29/CONTCAR	-3.5301806271428573	-3.8202070272255417	0.6558473110198975
/global/project/projectdirs/m3572/cluster-training-data/nestedStructs/Ge/7/s5-23/CONTCAR	-3.5330389542857144	-3.6478764689255234	0.8281778693199158
/global/project/projectdirs/m3572/cluster-training-data/nestedStructs/Ge/7/s1-1/CONTCAR	-3.6929286814285716	-3.2673471248436448	1.2087072134017944
/global/project/projectdirs/m3572/cluster-training-data/nestedStructs/Ge/7/s1-2/CONTCAR	-2.8443880185714288	-3.756801751880693	0.7192525863647461
/global/project/projectdirs/m3572/cluster-training-data/nestedStructs/Ge/7/s5-32/CONTCAR	-3.56007343	-3.553078142433214	0.9229761958122252
/global/project/projectdirs/m3572/cluster-training-data/nestedStructs/Ge/7/s5-25/CONTCAR	-3.615804491428572	-3.742266920833635	0.7337874174118042
/global/project/projectdirs/m3572/cluster-training-data/nestedStructs/Ge/7/s5-37/CONTCAR	-3.493438772857143	-3.868233350544023	0.607820987701416
/global/project/projectdirs/m3572/cluster-training-data/nestedStructs/Ge/7/s5-5/CONTCAR	-2.8526688214285714	-3.1092658317375657	1.3667885065078735
/global/project/projectdirs/m3572/cluster-training-data/nestedStructs/Ge/7/s5-6/CONTCAR	-2.9442199957142856	-3.5851988470840928	0.8908554911613464
/global/project/projectdirs/m3572/cluster-training-data/nestedStructs/Ge/7/s5-19/CONTCAR	-3.4777963628571427	-3.9531954801369187	0.5228588581085205
/global/project/projectdirs/m3572/cluster-training-data/nestedStructs/Ge/7/s5-7/CONTCAR	-3.1103807328571427	-3.735093382625627	0.740960955619812
/global/project/projectdirs/m3572/cluster-training-data/nestedStructs/Ge/7/s5-15/CONTCAR	-3.308522837142857	-3.7281243479538437	0.7479299902915955
/global/project/projectdirs/m3572/cluster-training-data/nestedStructs/Ge/7/s5-8/CONTCAR	-3.0869890399999997	-3.6584338820267197	0.8176204562187195
/global/project/projectdirs/m3572/cluster-training-data/nestedStructs/Ge/7/s5-26/CONTCAR	-3.4040802042857146	-3.8807610547829148	0.5952932834625244
/global/project/projectdirs/m3572/cluster-training-data/nestedStructs/Ge/51/7/CONTCAR	-4.044620275882353	-4.0350325382042405	0.4410218000411987
/global/project/projectdirs/m3572/cluster-training-data/nestedStructs/Ge/51/6/CONTCAR	-4.02933666372549	-4.0462697422791	0.4297845959663391
/global/project/projectdirs/m3572/cluster-training-data/nestedStructs/Ge/51/3/CONTCAR	-4.046530288431373	-4.04456600311284	0.4314883351325989
/global/project/projectdirs/m3572/cluster-training-data/nestedStructs/Ge/51/5/CONTCAR	-4.032850032549019	-4.0337952351856705	0.4422591030597687
/global/project/projectdirs/m3572/cluster-training-data/nestedStructs/Ge/51/2/CONTCAR	-4.031764527647059	-4.047566947965669	0.4284873902797699
/global/project/projectdirs/m3572/cluster-training-data/nestedStructs/Ge/51/4/CONTCAR	-4.0314923233333335	-4.0420698797989365	0.4339844584465027
/global/project/projectdirs/m3572/cluster-training-data/nestedStructs/Ge/51/10/CONTCAR	-4.044775009607843	-4.038482246427583	0.4375720918178558
/global/project/projectdirs/m3572/cluster-training-data/nestedStructs/Ge/51/8/CONTCAR	-4.021486223921569	-4.03534507515912	0.4407092630863189
/global/project/projectdirs/m3572/cluster-training-data/nestedStructs/Ge/21/s1-12/CONTCAR	-2.87218258	-3.822270420818376	0.653783917427063
/global/project/projectdirs/m3572/cluster-training-data/nestedStructs/Ge/21/24/CONTCAR	-3.967326400952381	-4.004720715313005	0.4713336229324341
/global/project/projectdirs/m3572/cluster-training-data/nestedStructs/Ge/21/s1-7/CONTCAR	-2.6670313895238094	-3.8493553078461167	0.6266990303993225
/global/project/projectdirs/m3572/cluster-training-data/nestedStructs/Ge/21/dft-lit-2/CONTCAR	-4.07587961952381	-3.9609459317017075	0.5151084065437317
/global/project/projectdirs/m3572/cluster-training-data/nestedStructs/Ge/21/s1-8/CONTCAR	-2.6421217976190476	-3.7862741625595566	0.6897801756858826
/global/project/projectdirs/m3572/cluster-training-data/nestedStructs/Ge/21/s1-11/CONTCAR	-2.87218258	-3.822270420818376	0.653783917427063
/global/project/projectdirs/m3572/cluster-training-data/nestedStructs/Ge/21/s1-9/CONTCAR	-2.790732093809524	-3.7504520690727707	0.7256022691726685
/global/project/projectdirs/m3572/cluster-training-data/nestedStructs/Ge/21/s1-3/CONTCAR	-2.4456205657142855	-3.447544125347185	1.0285102128982544
/global/project/projectdirs/m3572/cluster-training-data/nestedStructs/Ge/21/s1-4/CONTCAR	-2.2985786542857145	-3.7737022316742417	0.7023521065711975
/global/project/projectdirs/m3572/cluster-training-data/nestedStructs/Ge/21/s1-10/CONTCAR	-2.9192374704761903	-3.778449622421312	0.6976047158241272
/global/project/projectdirs/m3572/cluster-training-data/nestedStructs/Ge/21/s1-5/CONTCAR	-2.6019802047619045	-3.82599922779088	0.6500551104545593
/global/project/projectdirs/m3572/cluster-training-data/nestedStructs/Ge/21/dft-lit-1/CONTCAR	-4.053700402380953	-3.812043694286394	0.6640106439590454
/global/project/projectdirs/m3572/cluster-training-data/nestedStructs/Ge/21/s1-6/CONTCAR	-2.630627112857143	-3.8335801041412827	0.6424742341041565
/global/project/projectdirs/m3572/cluster-training-data/nestedStructs/Ge/21/s1-1/CONTCAR	-3.5088192338095237	-3.749049810199785	0.7270045280456543
/global/project/projectdirs/m3572/cluster-training-data/nestedStructs/Ge/21/s1-2/CONTCAR	-2.3108153695238096	-3.8752612150002	0.6007931232452393
/global/project/projectdirs/m3572/cluster-training-data/nestedStructs/Ge/21/10/CONTCAR	-3.9956974714285716	-3.9642935073662278	0.5117608308792114
/global/project/projectdirs/m3572/cluster-training-data/nestedStructs/Ge/24/s5-2/CONTCAR	-2.21230449375	-3.774822262554216	0.7012320756912231
/global/project/projectdirs/m3572/cluster-training-data/nestedStructs/Ge/24/s5-83/CONTCAR	-3.764397536666667	-3.951686528949785	0.5243678092956543
/global/project/projectdirs/m3572/cluster-training-data/nestedStructs/Ge/24/s5-50/CONTCAR	-3.5762340433333333	-3.843239752082872	0.6328145861625671
/global/project/projectdirs/m3572/cluster-training-data/nestedStructs/Ge/24/s5-33/CONTCAR	-3.412307345	-3.7684827721405503	0.7075715661048889
/global/project/projectdirs/m3572/cluster-training-data/nestedStructs/Ge/24/s1-12/CONTCAR	-2.6185285854166667	-3.7612476623344895	0.7148066759109497
/global/project/projectdirs/m3572/cluster-training-data/nestedStructs/Ge/24/s5-18/CONTCAR	-3.1948870104166667	-3.7907541668701645	0.6853001713752747
/global/project/projectdirs/m3572/cluster-training-data/nestedStructs/Ge/24/s5-28/CONTCAR	-3.3555566166666666	-3.7814606702614304	0.6945936679840088
/global/project/projectdirs/m3572/cluster-training-data/nestedStructs/Ge/24/s5-45/CONTCAR	-3.5185721191666666	-3.912586358814287	0.5634679794311523
/global/project/projectdirs/m3572/cluster-training-data/nestedStructs/Ge/24/s5-38/CONTCAR	-3.4533776970833334	-3.8192145502853867	0.6568397879600525
/global/project/projectdirs/m3572/cluster-training-data/nestedStructs/Ge/24/s5-46/CONTCAR	-3.4863572879166664	-3.903007773189592	0.5730465650558472
/global/project/projectdirs/m3572/cluster-training-data/nestedStructs/Ge/24/s5-3/CONTCAR	-2.042806034583333	-3.7921174443054673	0.6839368939399719
/global/project/projectdirs/m3572/cluster-training-data/nestedStructs/Ge/24/s5-47/CONTCAR	-3.5869517908333335	-3.8138476884651658	0.6622066497802734
/global/project/projectdirs/m3572/cluster-training-data/nestedStructs/Ge/24/s5-14/CONTCAR	-3.0174236166666666	-3.860279706745195	0.6157746315002441
/global/project/projectdirs/m3572/cluster-training-data/nestedStructs/Ge/24/s5-22/CONTCAR	-3.263634219583333	-3.7616403377342698	0.7144140005111694
/global/project/projectdirs/m3572/cluster-training-data/nestedStructs/Ge/24/s5-48/CONTCAR	-3.561978495	-3.8913705623436448	0.5846837759017944
/global/project/projectdirs/m3572/cluster-training-data/nestedStructs/Ge/24/s5-58/CONTCAR	-3.63521254125	-3.908067015438127	0.567987322807312
/global/project/projectdirs/m3572/cluster-training-data/nestedStructs/Ge/24/s5-52/CONTCAR	-3.63435364	-3.8803158676910874	0.5957384705543518
/global/project/projectdirs/m3572/cluster-training-data/nestedStructs/Ge/24/s5-68/CONTCAR	-3.7168860287500003	-3.8816861784744736	0.5943681597709656
/global/project/projectdirs/m3572/cluster-training-data/nestedStructs/Ge/24/s5-10/CONTCAR	-2.973265999166667	-3.7593910968590256	0.7166632413864136
/global/project/projectdirs/m3572/cluster-training-data/nestedStructs/Ge/24/s5-78/CONTCAR	-3.6936835516666666	-3.920755175380754	0.5552991628646851
/global/project/projectdirs/m3572/cluster-training-data/nestedStructs/Ge/24/s5-4/CONTCAR	-2.3652583225	-3.8138313567924973	0.6622229814529419
/global/project/projectdirs/m3572/cluster-training-data/nestedStructs/Ge/24/s5-88/CONTCAR	-3.76004911875	-3.9641832387733933	0.5118710994720459
/global/project/projectdirs/m3572/cluster-training-data/nestedStructs/Ge/24/s5-82/CONTCAR	-3.7421384212500004	-3.9677651202965256	0.5082892179489136
/global/project/projectdirs/m3572/cluster-training-data/nestedStructs/Ge/24/s5-69/CONTCAR	-3.6885224745833334	-3.9191464460182663	0.5569078922271729
/global/project/projectdirs/m3572/cluster-training-data/nestedStructs/Ge/24/s1-7/CONTCAR	-2.5566509195833333	-3.8115586316872117	0.6644957065582275
/global/project/projectdirs/m3572/cluster-training-data/nestedStructs/Ge/24/dft-lit-2/CONTCAR	-4.096066412916667	-3.946518150596666	0.5295361876487732
/global/project/projectdirs/m3572/cluster-training-data/nestedStructs/Ge/24/s5-24/CONTCAR	-3.2933305729166666	-3.87239256265645	0.6036617755889893
/global/project/projectdirs/m3572/cluster-training-data/nestedStructs/Ge/24/s5-66/CONTCAR	-3.726864572083333	-3.9240013635445115	0.5520529747009277
/global/project/projectdirs/m3572/cluster-training-data/nestedStructs/Ge/24/s5-17/CONTCAR	-3.1473475854166666	-3.794946578769731	0.681107759475708
/global/project/projectdirs/m3572/cluster-training-data/nestedStructs/Ge/24/s5-63/CONTCAR	-3.70094136875	-3.9122412479210373	0.5638130903244019
/global/project/projectdirs/m3572/cluster-training-data/nestedStructs/Ge/24/s5-87/CONTCAR	-3.7578702716666665	-3.9600211656380173	0.5160331726074219
/global/project/projectdirs/m3572/cluster-training-data/nestedStructs/Ge/24/s5-81/CONTCAR	-3.7321450125	-3.9496578848648545	0.5263964533805847
/global/project/projectdirs/m3572/cluster-training-data/nestedStructs/Ge/24/s1-8/CONTCAR	-3.023567900416667	-3.851575878887224	0.6244784593582153
/global/project/projectdirs/m3572/cluster-training-data/nestedStructs/Ge/24/s5-13/CONTCAR	-3.0061892170833335	-3.878048089771318	0.5980062484741211
/global/project/projectdirs/m3572/cluster-training-data/nestedStructs/Ge/24/s1-11/CONTCAR	-2.6185285854166667	-3.7612476623344895	0.7148066759109497
/global/project/projectdirs/m3572/cluster-training-data/nestedStructs/Ge/24/s5-60/CONTCAR	-3.6484211825	-3.882505503921556	0.5935488343238831
/global/project/projectdirs/m3572/cluster-training-data/nestedStructs/Ge/24/s5-71/CONTCAR	-3.716582637083333	-3.911235896377611	0.5648184418678284
/global/project/projectdirs/m3572/cluster-training-data/nestedStructs/Ge/24/s1-9/CONTCAR	-2.8725952666666665	-3.7991037643242356	0.6769505739212036
/global/project/projectdirs/m3572/cluster-training-data/nestedStructs/Ge/24/s5-34/CONTCAR	-3.459107260416667	-3.845725981025743	0.630328357219696
/global/project/projectdirs/m3572/cluster-training-data/nestedStructs/Ge/24/s5-61/CONTCAR	-3.644843806666667	-3.893526939182329	0.5825273990631104
/global/project/projectdirs/m3572/cluster-training-data/nestedStructs/Ge/24/s5-86/CONTCAR	-3.762232967916667	-3.9501943862724778	0.5258599519729614
/global/project/projectdirs/m3572/cluster-training-data/nestedStructs/Ge/24/s5-20/CONTCAR	-3.2065644933333335	-3.7999607003021714	0.6760936379432678
/global/project/projectdirs/m3572/cluster-training-data/nestedStructs/Ge/24/s5-39/CONTCAR	-3.490642359166667	-3.8922328627396103	0.5838214755058289
/global/project/projectdirs/m3572/cluster-training-data/nestedStructs/Ge/24/s5-57/CONTCAR	-3.654613566666667	-3.9125049388695237	0.5635493993759155
/global/project/projectdirs/m3572/cluster-training-data/nestedStructs/Ge/24/s5-16/CONTCAR	-3.10991626875	-3.8230380094337937	0.6530163288116455
/global/project/projectdirs/m3572/cluster-training-data/nestedStructs/Ge/24/s1-3/CONTCAR	-2.655634759166667	-3.79300442102437	0.6830499172210693
/global/project/projectdirs/m3572/cluster-training-data/nestedStructs/Ge/24/s5-51/CONTCAR	-3.5909464491666667	-3.8849935210037705	0.5910608172416687
/global/project/projectdirs/m3572/cluster-training-data/nestedStructs/Ge/24/s5-12/CONTCAR	-3.011636452083333	-3.7958647287178513	0.6801896095275879
/global/project/projectdirs/m3572/cluster-training-data/nestedStructs/Ge/24/s5-41/CONTCAR	-3.4677597008333336	-3.8191143548775193	0.6569399833679199
/global/project/projectdirs/m3572/cluster-training-data/nestedStructs/Ge/24/s1-4/CONTCAR	-2.3703985204166664	-3.788768855361986	0.6872854828834534
/global/project/projectdirs/m3572/cluster-training-data/nestedStructs/Ge/24/s5-42/CONTCAR	-3.5206063079166667	-3.83199527624135	0.6440590620040894
/global/project/projectdirs/m3572/cluster-training-data/nestedStructs/Ge/24/s5-43/CONTCAR	-3.5293279395833337	-3.766623166828203	0.7094311714172363
/global/project/projectdirs/m3572/cluster-training-data/nestedStructs/Ge/24/s5-85/CONTCAR	-3.75135109	-3.946389225750017	0.5296651124954224
/global/project/projectdirs/m3572/cluster-training-data/nestedStructs/Ge/24/s5-44/CONTCAR	-3.521867711666667	-3.925068048267412	0.5509862899780273
/global/project/projectdirs/m3572/cluster-training-data/nestedStructs/Ge/24/s5-59/CONTCAR	-3.666760040833333	-3.8414148962784287	0.6346394419670105
/global/project/projectdirs/m3572/cluster-training-data/nestedStructs/Ge/24/s1-10/CONTCAR	-2.8689938370833334	-3.787610677509355	0.688443660736084
/global/project/projectdirs/m3572/cluster-training-data/nestedStructs/Ge/24/s5-72/CONTCAR	-3.7004873975	-3.942941454677629	0.5331128835678101
/global/project/projectdirs/m3572/cluster-training-data/nestedStructs/Ge/24/s5-31/CONTCAR	-3.4352963966666668	-3.810749915866899	0.66530442237854
/global/project/projectdirs/m3572/cluster-training-data/nestedStructs/Ge/24/s1-5/CONTCAR	-2.4245595708333334	-3.8054399764824387	0.6706143617630005
/global/project/projectdirs/m3572/cluster-training-data/nestedStructs/Ge/24/s5-70/CONTCAR	-3.681765176666667	-3.95560607078557	0.5204482674598694
/global/project/projectdirs/m3572/cluster-training-data/nestedStructs/Ge/24/s5-27/CONTCAR	-3.3258318783333336	-3.7581678307343003	0.7178865075111389
/global/project/projectdirs/m3572/cluster-training-data/nestedStructs/Ge/24/s5-36/CONTCAR	-3.438289549166667	-3.7997979796219346	0.6762563586235046
/global/project/projectdirs/m3572/cluster-training-data/nestedStructs/Ge/24/s5-21/CONTCAR	-3.2905386554166665	-3.7424191510963913	0.7336351871490479
/global/project/projectdirs/m3572/cluster-training-data/nestedStructs/Ge/24/s1-6/CONTCAR	-2.6414540883333335	-3.790562180309343	0.6854921579360962
/global/project/projectdirs/m3572/cluster-training-data/nestedStructs/Ge/24/s5-54/CONTCAR	-3.60252868625	-3.9163610613632676	0.5596932768821716
/global/project/projectdirs/m3572/cluster-training-data/nestedStructs/Ge/24/s5-11/CONTCAR	-2.8904731916666666	-3.8281002915192124	0.6479540467262268
/global/project/projectdirs/m3572/cluster-training-data/nestedStructs/Ge/24/s5-30/CONTCAR	-3.3460947483333334	-3.789654938011217	0.6863994002342224
/global/project/projectdirs/m3572/cluster-training-data/nestedStructs/Ge/24/s5-75/CONTCAR	-3.70990327	-3.912481216220903	0.5635731220245361
/global/project/projectdirs/m3572/cluster-training-data/nestedStructs/Ge/24/s5-35/CONTCAR	-3.3738436354166663	-3.8538533723640915	0.6222009658813477
/global/project/projectdirs/m3572/cluster-training-data/nestedStructs/Ge/24/s5-9/CONTCAR	-2.8405869275	-3.7985526001739975	0.6775017380714417
/global/project/projectdirs/m3572/cluster-training-data/nestedStructs/Ge/24/s5-29/CONTCAR	-3.34487495375	-3.8221376216698166	0.6539167165756226
/global/project/projectdirs/m3572/cluster-training-data/nestedStructs/Ge/24/s5-73/CONTCAR	-3.732048989166667	-3.9385266578484055	0.5375276803970337
/global/project/projectdirs/m3572/cluster-training-data/nestedStructs/Ge/24/s5-56/CONTCAR	-3.6274276720833334	-3.8964339173126694	0.5796204209327698
/global/project/projectdirs/m3572/cluster-training-data/nestedStructs/Ge/24/s5-23/CONTCAR	-3.2495196012500003	-3.7352585470963	0.7407957911491394
/global/project/projectdirs/m3572/cluster-training-data/nestedStructs/Ge/24/s5-89/CONTCAR	-3.7746234225	-3.969065872459459	0.5069884657859802
/global/project/projectdirs/m3572/cluster-training-data/nestedStructs/Ge/24/s5-67/CONTCAR	-3.6412050991666667	-3.9583975351143357	0.5176568031311035
/global/project/projectdirs/m3572/cluster-training-data/nestedStructs/Ge/24/s5-64/CONTCAR	-3.6853185312499996	-3.9129128730583664	0.5631414651870728
/global/project/projectdirs/m3572/cluster-training-data/nestedStructs/Ge/24/s5-49/CONTCAR	-3.607392894583333	-3.851501015453386	0.6245533227920532
/global/project/projectdirs/m3572/cluster-training-data/nestedStructs/Ge/24/s1-2/CONTCAR	-2.548133566666667	-3.825832275180864	0.6502220630645752
/global/project/projectdirs/m3572/cluster-training-data/nestedStructs/Ge/24/s5-80/CONTCAR	-3.7451215516666667	-3.938800958423662	0.5372533798217773
/global/project/projectdirs/m3572/cluster-training-data/nestedStructs/Ge/24/s5-65/CONTCAR	-3.7275041925	-3.9406478083420273	0.5354065299034119
/global/project/projectdirs/m3572/cluster-training-data/nestedStructs/Ge/24/s5-32/CONTCAR	-3.395294078333333	-3.801826325683641	0.6742280125617981
/global/project/projectdirs/m3572/cluster-training-data/nestedStructs/Ge/24/s5-25/CONTCAR	-3.37774443	-3.823987153797197	0.6520671844482422
/global/project/projectdirs/m3572/cluster-training-data/nestedStructs/Ge/24/s5-76/CONTCAR	-3.736675685	-3.9324234402466294	0.5436308979988098
/global/project/projectdirs/m3572/cluster-training-data/nestedStructs/Ge/24/s5-62/CONTCAR	-3.6192843020833334	-3.8704721606064316	0.6055821776390076
/global/project/projectdirs/m3572/cluster-training-data/nestedStructs/Ge/24/s5-37/CONTCAR	-3.473962644166667	-3.8117993748474595	0.6642549633979797
/global/project/projectdirs/m3572/cluster-training-data/nestedStructs/Ge/24/s5-5/CONTCAR	-2.28706625375	-3.792335060863542	0.683719277381897
/global/project/projectdirs/m3572/cluster-training-data/nestedStructs/Ge/24/s5-40/CONTCAR	-3.5027465195833334	-3.831009951858568	0.6450443863868713
/global/project/projectdirs/m3572/cluster-training-data/nestedStructs/Ge/24/s5-74/CONTCAR	-3.74621496	-3.9481138861465928	0.5279404520988464
/global/project/projectdirs/m3572/cluster-training-data/nestedStructs/Ge/24/9/CONTCAR	-3.9762496254166666	-3.9570035612869736	0.5190507769584656
/global/project/projectdirs/m3572/cluster-training-data/nestedStructs/Ge/24/s5-53/CONTCAR	-3.6277720912499998	-3.8717034733582016	0.6043508648872375
/global/project/projectdirs/m3572/cluster-training-data/nestedStructs/Ge/24/s5-6/CONTCAR	-2.78352398625	-3.8408094322968003	0.6352449059486389
/global/project/projectdirs/m3572/cluster-training-data/nestedStructs/Ge/24/s5-19/CONTCAR	-3.18725884375	-3.7518203532982346	0.7242339849472046
/global/project/projectdirs/m3572/cluster-training-data/nestedStructs/Ge/24/s5-7/CONTCAR	-2.38256555125	-3.783689943580675	0.6923643946647644
/global/project/projectdirs/m3572/cluster-training-data/nestedStructs/Ge/24/s5-55/CONTCAR	-3.6072075979166667	-3.8914342797089096	0.5846200585365295
/global/project/projectdirs/m3572/cluster-training-data/nestedStructs/Ge/24/s5-79/CONTCAR	-3.7276510816666666	-3.938848642139482	0.537205696105957
/global/project/projectdirs/m3572/cluster-training-data/nestedStructs/Ge/24/s5-15/CONTCAR	-3.090113274166667	-3.7810431993294236	0.6950111389160156
/global/project/projectdirs/m3572/cluster-training-data/nestedStructs/Ge/24/s5-84/CONTCAR	-3.7413359329166664	-3.9488291418838974	0.5272251963615417
/global/project/projectdirs/m3572/cluster-training-data/nestedStructs/Ge/24/s5-8/CONTCAR	-2.8614203179166666	-3.825374451904344	0.650679886341095
/global/project/projectdirs/m3572/cluster-training-data/nestedStructs/Ge/24/s5-26/CONTCAR	-3.2504803820833335	-3.8722182786751267	0.6038360595703125
/global/project/projectdirs/m3572/cluster-training-data/nestedStructs/Ge/24/s5-77/CONTCAR	-3.6867382408333333	-3.958533612518358	0.5175207257270813
/global/project/projectdirs/m3572/cluster-training-data/nestedStructs/Ge/24/s5-1/CONTCAR	-3.5381702425	-3.8258775151062485	0.6501768231391907
/global/project/projectdirs/m3572/cluster-training-data/nestedStructs/Ge/27/dft-lit-2/CONTCAR	-4.075679146666666	-3.9482623017120835	0.5277920365333557
/global/project/projectdirs/m3572/cluster-training-data/nestedStructs/Ge/27/11/CONTCAR	-4.020604731111111	-3.9999848282623764	0.4760695099830627
/global/project/projectdirs/m3572/cluster-training-data/nestedStructs/Ge/27/23/CONTCAR	-3.9954792266666663	-4.002970544128465	0.4730837941169739
/global/project/projectdirs/m3572/cluster-training-data/nestedStructs/Ge/27/dft-lit-1/CONTCAR	-4.088067295925926	-3.9711359417725083	0.5049183964729309
/global/project/projectdirs/m3572/cluster-training-data/nestedStructs/Ge/27/22/CONTCAR	-3.9855868574074074	-3.9922129190254685	0.4838414192199707
/global/project/projectdirs/m3572/cluster-training-data/nestedStructs/Ge/43/7/CONTCAR	-4.038069825813953	-4.0418520248222825	0.4342023134231567
/global/project/projectdirs/m3572/cluster-training-data/nestedStructs/Ge/43/21/CONTCAR	-4.028164813953488	-4.031367388992357	0.4446869492530823
/global/project/projectdirs/m3572/cluster-training-data/nestedStructs/Ge/43/6/CONTCAR	-4.0324407286046515	-4.037184593706178	0.4388697445392608
/global/project/projectdirs/m3572/cluster-training-data/nestedStructs/Ge/43/3/CONTCAR	-4.03506127744186	-4.026257125167894	0.4497972130775451
/global/project/projectdirs/m3572/cluster-training-data/nestedStructs/Ge/43/11/CONTCAR	-4.023290006976744	-4.015472409753847	0.4605819284915924
/global/project/projectdirs/m3572/cluster-training-data/nestedStructs/Ge/43/17/CONTCAR	-4.025246471627907	-4.030996499090242	0.4450578391551971
/global/project/projectdirs/m3572/cluster-training-data/nestedStructs/Ge/43/4/CONTCAR	-4.032788092790697	-4.030747083454179	0.4453072547912597
/global/project/projectdirs/m3572/cluster-training-data/nestedStructs/Ge/43/1/CONTCAR	-4.029861527674418	-4.022405443220186	0.4536488950252533
/global/project/projectdirs/m3572/cluster-training-data/nestedStructs/Ge/43/16/CONTCAR	-4.049891103023256	-4.043925253181505	0.4321290850639343
/global/project/projectdirs/m3572/cluster-training-data/nestedStructs/Ge/43/20/CONTCAR	-4.024953805813953	-4.036191043882417	0.4398632943630218
/global/project/projectdirs/m3572/cluster-training-data/nestedStructs/Ge/43/18/CONTCAR	-4.045855805813954	-4.0292855477619645	0.4467687904834747
/global/project/projectdirs/m3572/cluster-training-data/nestedStructs/Ge/6/s5-2/CONTCAR	-1.7625911433333332	-3.3444855487633225	1.1315687894821167
/global/project/projectdirs/m3572/cluster-training-data/nestedStructs/Ge/6/s5-33/CONTCAR	-3.685337893333333	-3.120706108837175	1.3553482294082642
/global/project/projectdirs/m3572/cluster-training-data/nestedStructs/Ge/6/s1-12/CONTCAR	-2.9724362433333336	-3.127774742870378	1.348279595375061
/global/project/projectdirs/m3572/cluster-training-data/nestedStructs/Ge/6/s5-18/CONTCAR	-3.481660253333333	-3.6294122612762925	0.8466420769691467
/global/project/projectdirs/m3572/cluster-training-data/nestedStructs/Ge/6/s5-28/CONTCAR	-3.655007401666667	-3.1434134519386765	1.3326408863067627
/global/project/projectdirs/m3572/cluster-training-data/nestedStructs/Ge/6/s5-3/CONTCAR	-2.491880155	-3.1416404521751877	1.3344138860702517
/global/project/projectdirs/m3572/cluster-training-data/nestedStructs/Ge/6/s5-14/CONTCAR	-3.52338926	-3.1197947538185593	1.35625958442688
/global/project/projectdirs/m3572/cluster-training-data/nestedStructs/Ge/6/s5-22/CONTCAR	-3.6186913766666664	-3.318610218792009	1.1574441194534302
/global/project/projectdirs/m3572/cluster-training-data/nestedStructs/Ge/6/s5-10/CONTCAR	-3.2801181716666665	-3.649632242946672	0.8264220952987671
/global/project/projectdirs/m3572/cluster-training-data/nestedStructs/Ge/6/s5-4/CONTCAR	-2.738517331666667	-3.789559630184221	0.6864947080612183
/global/project/projectdirs/m3572/cluster-training-data/nestedStructs/Ge/6/s1-7/CONTCAR	-3.1797129283333336	-3.6391226923752305	0.8369316458702087
/global/project/projectdirs/m3572/cluster-training-data/nestedStructs/Ge/6/s5-24/CONTCAR	-3.564255065	-3.3639236963081833	1.112130641937256
/global/project/projectdirs/m3572/cluster-training-data/nestedStructs/Ge/6/s5-17/CONTCAR	-3.6039224966666663	-3.261089352397966	1.2149649858474731
/global/project/projectdirs/m3572/cluster-training-data/nestedStructs/Ge/6/s1-8/CONTCAR	-2.7857247033333334	-3.5009184158134934	0.9751359224319458
/global/project/projectdirs/m3572/cluster-training-data/nestedStructs/Ge/6/s5-13/CONTCAR	-3.3787771133333333	-3.4163490808296677	1.0597052574157717
/global/project/projectdirs/m3572/cluster-training-data/nestedStructs/Ge/6/s1-11/CONTCAR	-2.9724362433333336	-3.127774742870378	1.348279595375061
/global/project/projectdirs/m3572/cluster-training-data/nestedStructs/Ge/6/s1-9/CONTCAR	-2.9368795716666667	-3.6019840514946457	0.8740702867507935
/global/project/projectdirs/m3572/cluster-training-data/nestedStructs/Ge/6/s5-34/CONTCAR	-3.6598341733333335	-3.164737967281389	1.3113163709640503
/global/project/projectdirs/m3572/cluster-training-data/nestedStructs/Ge/6/s5-20/CONTCAR	-3.5160751	-3.340825942783403	1.135228395462036
/global/project/projectdirs/m3572/cluster-training-data/nestedStructs/Ge/6/s5-16/CONTCAR	-3.3597667733333334	-3.141286639003801	1.3347676992416382
/global/project/projectdirs/m3572/cluster-training-data/nestedStructs/Ge/6/s1-3/CONTCAR	-3.0162025033333335	-3.3094115531731125	1.1666427850723269
/global/project/projectdirs/m3572/cluster-training-data/nestedStructs/Ge/6/s5-12/CONTCAR	-3.2380829016666666	-3.734013584880876	0.742040753364563
/global/project/projectdirs/m3572/cluster-training-data/nestedStructs/Ge/6/s1-4/CONTCAR	-2.8565241266666668	-3.3782388246345993	1.0978155136108398
/global/project/projectdirs/m3572/cluster-training-data/nestedStructs/Ge/6/s1-10/CONTCAR	-2.8972548116666665	-3.7520175850677964	0.7240367531776428
/global/project/projectdirs/m3572/cluster-training-data/nestedStructs/Ge/6/s5-31/CONTCAR	-3.6266625133333332	-3.1110842502403733	1.364970088005066
/global/project/projectdirs/m3572/cluster-training-data/nestedStructs/Ge/6/s1-5/CONTCAR	-2.964060725	-3.2308107888985154	1.2452435493469238
/global/project/projectdirs/m3572/cluster-training-data/nestedStructs/Ge/6/s5-27/CONTCAR	-3.6018809333333333	-3.148486880092668	1.327567458152771
/global/project/projectdirs/m3572/cluster-training-data/nestedStructs/Ge/6/s5-21/CONTCAR	-3.6531054600000004	-3.1614772355843064	1.3145771026611328
/global/project/projectdirs/m3572/cluster-training-data/nestedStructs/Ge/6/s1-6/CONTCAR	-2.6564051516666667	-3.0446009910393235	1.4314533472061155
/global/project/projectdirs/m3572/cluster-training-data/nestedStructs/Ge/6/s5-11/CONTCAR	-3.1696684366666665	-3.2516340291786667	1.2244203090667725
/global/project/projectdirs/m3572/cluster-training-data/nestedStructs/Ge/6/s5-30/CONTCAR	-3.6086569366666663	-3.140312460689592	1.3357418775558472
/global/project/projectdirs/m3572/cluster-training-data/nestedStructs/Ge/6/s5-35/CONTCAR	-3.6666260483333333	-3.165282515316057	1.3107718229293823
/global/project/projectdirs/m3572/cluster-training-data/nestedStructs/Ge/6/s5-9/CONTCAR	-3.01635383	-3.7247170484352585	0.7513372898101807
/global/project/projectdirs/m3572/cluster-training-data/nestedStructs/Ge/6/s5-29/CONTCAR	-3.6794841866666665	-3.125183967380571	1.3508703708648682
/global/project/projectdirs/m3572/cluster-training-data/nestedStructs/Ge/6/s5-23/CONTCAR	-3.6708220666666667	-3.189336446552324	1.2867178916931152
/global/project/projectdirs/m3572/cluster-training-data/nestedStructs/Ge/6/s1-1/CONTCAR	-2.956059905	-3.1786830699730393	1.2973712682724
/global/project/projectdirs/m3572/cluster-training-data/nestedStructs/Ge/6/s1-2/CONTCAR	-2.6914225383333332	-3.8171152746963974	0.6589390635490417
/global/project/projectdirs/m3572/cluster-training-data/nestedStructs/Ge/6/s5-32/CONTCAR	-3.640350546666667	-3.1413106000710007	1.3347437381744385
/global/project/projectdirs/m3572/cluster-training-data/nestedStructs/Ge/6/s5-25/CONTCAR	-3.475445778333333	-3.681941834716844	0.794112503528595
/global/project/projectdirs/m3572/cluster-training-data/nestedStructs/Ge/6/s5-5/CONTCAR	-2.712102508333333	-3.2411291873741623	1.2349251508712769
/global/project/projectdirs/m3572/cluster-training-data/nestedStructs/Ge/6/s5-6/CONTCAR	-2.912404328333333	-3.667751995353746	0.8083023428916931
/global/project/projectdirs/m3572/cluster-training-data/nestedStructs/Ge/6/s5-19/CONTCAR	-3.47983049	-3.463171986370134	1.0128823518753052
/global/project/projectdirs/m3572/cluster-training-data/nestedStructs/Ge/6/s5-7/CONTCAR	-2.9044502433333332	-3.1116029298592087	1.3644514083862305
/global/project/projectdirs/m3572/cluster-training-data/nestedStructs/Ge/6/s5-15/CONTCAR	-3.43332299	-3.1652653491783616	1.3107889890670776
/global/project/projectdirs/m3572/cluster-training-data/nestedStructs/Ge/6/s5-8/CONTCAR	-2.99517279	-3.7075457847404953	0.7685085535049438
/global/project/projectdirs/m3572/cluster-training-data/nestedStructs/Ge/6/s5-26/CONTCAR	-3.5101829833333333	-3.3133905208397385	1.162663817405701
/global/project/projectdirs/m3572/cluster-training-data/nestedStructs/Ge/6/s5-1/CONTCAR	-3.6438378733333336	-3.112338212757158	1.3637161254882812
/global/project/projectdirs/m3572/cluster-training-data/nestedStructs/Ge/3/s5-2/CONTCAR	-2.6077377533333332	-2.9382560527611252	1.537798285484314
/global/project/projectdirs/m3572/cluster-training-data/nestedStructs/Ge/3/s5-3/CONTCAR	-2.669789343333333	-2.911134508876848	1.5649198293685913
/global/project/projectdirs/m3572/cluster-training-data/nestedStructs/Ge/3/s5-10/CONTCAR	-3.012925356666667	-3.203344491748857	1.272709846496582
/global/project/projectdirs/m3572/cluster-training-data/nestedStructs/Ge/3/s5-4/CONTCAR	-2.787723243333333	-2.8369812047768113	1.639073133468628
/global/project/projectdirs/m3572/cluster-training-data/nestedStructs/Ge/3/s5-13/CONTCAR	-3.0241876066666666	-3.119697121410417	1.356357216835022
/global/project/projectdirs/m3572/cluster-training-data/nestedStructs/Ge/3/s5-12/CONTCAR	-3.0235285600000004	-3.11282863977437	1.3632256984710691
/global/project/projectdirs/m3572/cluster-training-data/nestedStructs/Ge/3/1/CONTCAR	-3.0232871266666668	-3.0355619466591355	1.4404923915863037
/global/project/projectdirs/m3572/cluster-training-data/nestedStructs/Ge/3/s5-11/CONTCAR	-3.0215792500000003	-3.1496576345253464	1.3263967037200928
/global/project/projectdirs/m3572/cluster-training-data/nestedStructs/Ge/3/s5-9/CONTCAR	-2.923603416666667	-3.041152862339067	1.434901475906372
/global/project/projectdirs/m3572/cluster-training-data/nestedStructs/Ge/3/s5-5/CONTCAR	-2.921020026666667	-3.1330589330482956	1.3429954051971436
/global/project/projectdirs/m3572/cluster-training-data/nestedStructs/Ge/3/s5-6/CONTCAR	-2.9573124699999997	-2.940483597545671	1.535570740699768
/global/project/projectdirs/m3572/cluster-training-data/nestedStructs/Ge/3/s5-7/CONTCAR	-2.9924304	-2.978303698329973	1.4977506399154663
/global/project/projectdirs/m3572/cluster-training-data/nestedStructs/Ge/3/s5-8/CONTCAR	-2.96078704	-3.1295256889153	1.3465286493301392
/global/project/projectdirs/m3572/cluster-training-data/nestedStructs/Ge/3/s5-1/CONTCAR	-3.02416324	-3.1135810888100144	1.3624732494354248
/global/project/projectdirs/m3572/cluster-training-data/nestedStructs/Ge/46/7/CONTCAR	-4.032562660217391	-4.027104405193376	0.448949933052063
/global/project/projectdirs/m3572/cluster-training-data/nestedStructs/Ge/46/24/CONTCAR	-4.040646868695652	-4.038809028892564	0.4372453093528747
/global/project/projectdirs/m3572/cluster-training-data/nestedStructs/Ge/46/5/CONTCAR	-4.026733097391304	-4.051295427112627	0.4247589111328125
/global/project/projectdirs/m3572/cluster-training-data/nestedStructs/Ge/46/23/CONTCAR	-4.036259124347826	-4.03976955774312	0.4362847805023193
/global/project/projectdirs/m3572/cluster-training-data/nestedStructs/Ge/46/13/CONTCAR	-4.053607172826087	-4.0337415015984055	0.4423128366470337
/global/project/projectdirs/m3572/cluster-training-data/nestedStructs/Ge/46/25/CONTCAR	-4.037881186521739	-4.028064278392839	0.4479900598526001
/global/project/projectdirs/m3572/cluster-training-data/nestedStructs/Ge/46/20/CONTCAR	-4.020030127826087	-4.0376588976669785	0.4383954405784607
/global/project/projectdirs/m3572/cluster-training-data/nestedStructs/Ge/46/9/CONTCAR	-4.037504978695652	-4.01558378103261	0.4604705572128296
/global/project/projectdirs/m3572/cluster-training-data/nestedStructs/Ge/46/12/CONTCAR	-4.02852282326087	-4.044181672363329	0.4318726658821106
/global/project/projectdirs/m3572/cluster-training-data/nestedStructs/Ge/46/18/CONTCAR	-4.0354723717391305	-4.0399206555176255	0.4361336827278137
/global/project/projectdirs/m3572/cluster-training-data/nestedStructs/Ge/41/3/CONTCAR	-4.03017872097561	-4.030786362915086	0.4452679753303528
/global/project/projectdirs/m3572/cluster-training-data/nestedStructs/Ge/41/9/CONTCAR	-4.030043861463414	-4.024596658973741	0.451457679271698
/global/project/projectdirs/m3572/cluster-training-data/nestedStructs/Ge/41/15/CONTCAR	-4.02880504902439	-4.03396522763257	0.4420891106128692
/global/project/projectdirs/m3572/cluster-training-data/nestedStructs/Ge/41/10/CONTCAR	-4.031359316341463	-4.043415007619905	0.432639330625534
/global/project/projectdirs/m3572/cluster-training-data/nestedStructs/Ge/41/8/CONTCAR	-4.024571309268293	-4.028576610117006	0.4474777281284332
/global/project/projectdirs/m3572/cluster-training-data/nestedStructs/Ge/11/s5-2/CONTCAR	-2.5058125754545455	-3.80927160146718	0.6667827367782593
/global/project/projectdirs/m3572/cluster-training-data/nestedStructs/Ge/11/s5-50/CONTCAR	-3.726692550909091	-3.857815471916246	0.6182388663291931
/global/project/projectdirs/m3572/cluster-training-data/nestedStructs/Ge/11/s5-33/CONTCAR	-3.60154986	-3.9174865162659165	0.5585678219795227
/global/project/projectdirs/m3572/cluster-training-data/nestedStructs/Ge/11/s1-12/CONTCAR	-2.8501665736363635	-3.773853925495195	0.7022004127502441
/global/project/projectdirs/m3572/cluster-training-data/nestedStructs/Ge/11/s5-18/CONTCAR	-3.213937991818182	-3.714383927612352	0.7616704106330872
/global/project/projectdirs/m3572/cluster-training-data/nestedStructs/Ge/11/s5-28/CONTCAR	-3.5844129654545456	-3.8356659090805527	0.6403884291648865
/global/project/projectdirs/m3572/cluster-training-data/nestedStructs/Ge/11/s5-45/CONTCAR	-3.699502068181818	-3.8387481844711777	0.6373061537742615
/global/project/projectdirs/m3572/cluster-training-data/nestedStructs/Ge/11/s5-38/CONTCAR	-3.606206559090909	-3.826211003093767	0.6498433351516724
/global/project/projectdirs/m3572/cluster-training-data/nestedStructs/Ge/11/s5-46/CONTCAR	-3.632186975454545	-3.8996367132950303	0.5764176249504089
/global/project/projectdirs/m3572/cluster-training-data/nestedStructs/Ge/11/s5-3/CONTCAR	-2.377163290909091	-3.729343620567369	0.7467107176780701
/global/project/projectdirs/m3572/cluster-training-data/nestedStructs/Ge/11/s5-47/CONTCAR	-3.5964783963636364	-3.9086317098427292	0.56742262840271
/global/project/projectdirs/m3572/cluster-training-data/nestedStructs/Ge/11/s5-14/CONTCAR	-3.34800676	-3.715884355335283	0.7601699829101562
/global/project/projectdirs/m3572/cluster-training-data/nestedStructs/Ge/11/s5-22/CONTCAR	-3.3186940336363637	-3.8163796937752243	0.6596746444702148
/global/project/projectdirs/m3572/cluster-training-data/nestedStructs/Ge/11/s5-48/CONTCAR	-3.685036004545455	-3.8244131481934067	0.6516411900520325
/global/project/projectdirs/m3572/cluster-training-data/nestedStructs/Ge/11/s5-52/CONTCAR	-3.7491668690909092	-3.8460106528091904	0.6300436854362488
/global/project/projectdirs/m3572/cluster-training-data/nestedStructs/Ge/11/s5-10/CONTCAR	-3.075594720909091	-3.5486179268646714	0.9274364113807678
/global/project/projectdirs/m3572/cluster-training-data/nestedStructs/Ge/11/s5-4/CONTCAR	-2.7995308727272725	-3.508741048603105	0.967313289642334
/global/project/projectdirs/m3572/cluster-training-data/nestedStructs/Ge/11/s1-7/CONTCAR	-2.7186927972727273	-3.2590652978706833	1.216989040374756
/global/project/projectdirs/m3572/cluster-training-data/nestedStructs/Ge/11/s5-24/CONTCAR	-3.44669201	-3.81262978675847	0.663424551486969
/global/project/projectdirs/m3572/cluster-training-data/nestedStructs/Ge/11/s5-17/CONTCAR	-3.2661815618181818	-3.7746634757805344	0.7013908624649048
/global/project/projectdirs/m3572/cluster-training-data/nestedStructs/Ge/11/s1-8/CONTCAR	-3.0165470809090906	-3.5599274909782883	0.9161268472671508
/global/project/projectdirs/m3572/cluster-training-data/nestedStructs/Ge/11/s5-13/CONTCAR	-3.1560119090909087	-3.6204191124725815	0.8556352257728577
/global/project/projectdirs/m3572/cluster-training-data/nestedStructs/Ge/11/s1-11/CONTCAR	-2.8501665736363635	-3.773853925495195	0.7022004127502441
/global/project/projectdirs/m3572/cluster-training-data/nestedStructs/Ge/11/s1-9/CONTCAR	-2.773858589090909	-3.74717363479619	0.7288807034492493
/global/project/projectdirs/m3572/cluster-training-data/nestedStructs/Ge/11/s5-34/CONTCAR	-3.522716638181818	-3.896425036220598	0.5796293020248413
/global/project/projectdirs/m3572/cluster-training-data/nestedStructs/Ge/11/s5-20/CONTCAR	-3.3775363409090913	-3.8015905297089096	0.6744638085365295
/global/project/projectdirs/m3572/cluster-training-data/nestedStructs/Ge/11/s5-39/CONTCAR	-3.72291477	-3.804778901367235	0.6712754368782043
/global/project/projectdirs/m3572/cluster-training-data/nestedStructs/Ge/11/s5-16/CONTCAR	-3.223585048181818	-3.3334154165077683	1.142638921737671
/global/project/projectdirs/m3572/cluster-training-data/nestedStructs/Ge/11/s1-3/CONTCAR	-2.34487053	-3.516954628257799	0.9590997099876404
/global/project/projectdirs/m3572/cluster-training-data/nestedStructs/Ge/11/s5-51/CONTCAR	-3.7200549690909095	-3.865904537468004	0.6101498007774353
/global/project/projectdirs/m3572/cluster-training-data/nestedStructs/Ge/11/s5-12/CONTCAR	-3.3474670636363637	-3.6335934675026413	0.8424608707427979
/global/project/projectdirs/m3572/cluster-training-data/nestedStructs/Ge/11/s5-41/CONTCAR	-3.6361391272727275	-3.873232392101335	0.602821946144104
/global/project/projectdirs/m3572/cluster-training-data/nestedStructs/Ge/11/s1-4/CONTCAR	-2.67858241	-3.7967614209938523	0.6792929172515869
/global/project/projectdirs/m3572/cluster-training-data/nestedStructs/Ge/11/s5-42/CONTCAR	-3.5912210281818187	-3.921636012821245	0.5544183254241943
/global/project/projectdirs/m3572/cluster-training-data/nestedStructs/Ge/11/s5-43/CONTCAR	-3.64872531	-3.876344171791124	0.5997101664543152
/global/project/projectdirs/m3572/cluster-training-data/nestedStructs/Ge/11/s5-44/CONTCAR	-3.6949725900000003	-3.8969330466080185	0.5791212916374207
/global/project/projectdirs/m3572/cluster-training-data/nestedStructs/Ge/11/s1-10/CONTCAR	-2.7761857654545454	-3.8317653215218064	0.6442890167236328
/global/project/projectdirs/m3572/cluster-training-data/nestedStructs/Ge/11/s5-31/CONTCAR	-3.545310853636364	-3.8447339809227463	0.6313203573226929
/global/project/projectdirs/m3572/cluster-training-data/nestedStructs/Ge/11/s1-5/CONTCAR	-2.6855175163636362	-3.823461142807054	0.652593195438385
/global/project/projectdirs/m3572/cluster-training-data/nestedStructs/Ge/11/s5-27/CONTCAR	-3.460844587272727	-3.8412357843208786	0.6348185539245605
/global/project/projectdirs/m3572/cluster-training-data/nestedStructs/Ge/11/s5-36/CONTCAR	-3.6118204690909086	-3.927401987342882	0.5486523509025574
/global/project/projectdirs/m3572/cluster-training-data/nestedStructs/Ge/11/s5-21/CONTCAR	-3.3708342354545455	-3.8394024050522324	0.6366519331932068
/global/project/projectdirs/m3572/cluster-training-data/nestedStructs/Ge/11/s1-6/CONTCAR	-2.60893736	-3.8333208835411545	0.6427334547042847
/global/project/projectdirs/m3572/cluster-training-data/nestedStructs/Ge/11/s5-54/CONTCAR	-3.7869128	-3.8719280040550705	0.6041263341903687
/global/project/projectdirs/m3572/cluster-training-data/nestedStructs/Ge/11/s5-11/CONTCAR	-3.144140531818182	-3.8246265924263474	0.6514277458190918
/global/project/projectdirs/m3572/cluster-training-data/nestedStructs/Ge/11/s5-30/CONTCAR	-3.561130688181818	-3.9145368612099167	0.5615174770355225
/global/project/projectdirs/m3572/cluster-training-data/nestedStructs/Ge/11/s5-35/CONTCAR	-3.6554852963636364	-3.833931950359392	0.6421223878860474
/global/project/projectdirs/m3572/cluster-training-data/nestedStructs/Ge/11/16/CONTCAR	-3.94744161	-3.8231869018364426	0.6528674364089966
/global/project/projectdirs/m3572/cluster-training-data/nestedStructs/Ge/11/s5-9/CONTCAR	-3.0458010190909093	-3.573796895771074	0.9022574424743652
/global/project/projectdirs/m3572/cluster-training-data/nestedStructs/Ge/11/s5-29/CONTCAR	-3.5569829127272725	-3.8115608370590683	0.6644935011863708
/global/project/projectdirs/m3572/cluster-training-data/nestedStructs/Ge/11/s5-23/CONTCAR	-3.379108622727273	-3.7947742021370408	0.6812801361083984
/global/project/projectdirs/m3572/cluster-training-data/nestedStructs/Ge/11/s1-1/CONTCAR	-3.6254172309090906	-3.8600861704636094	0.6159681677818298
/global/project/projectdirs/m3572/cluster-training-data/nestedStructs/Ge/11/s5-49/CONTCAR	-3.7818269590909095	-3.8604514873314377	0.6156028509140015
/global/project/projectdirs/m3572/cluster-training-data/nestedStructs/Ge/11/s1-2/CONTCAR	-2.548924160909091	-3.850949612884569	0.6251047253608704
/global/project/projectdirs/m3572/cluster-training-data/nestedStructs/Ge/11/s5-32/CONTCAR	-3.612383041818182	-3.8776666796494004	0.5983876585960388
/global/project/projectdirs/m3572/cluster-training-data/nestedStructs/Ge/11/s5-25/CONTCAR	-3.4806890081818183	-3.8646194613266465	0.6114348769187927
/global/project/projectdirs/m3572/cluster-training-data/nestedStructs/Ge/11/s5-37/CONTCAR	-3.666840041818182	-3.8443610942650315	0.6316932439804077
/global/project/projectdirs/m3572/cluster-training-data/nestedStructs/Ge/11/s5-5/CONTCAR	-2.5859701445454544	-3.7410598671722886	0.7349944710731506
/global/project/projectdirs/m3572/cluster-training-data/nestedStructs/Ge/11/s5-40/CONTCAR	-3.6926448363636366	-3.8433537161636826	0.6327006220817566
/global/project/projectdirs/m3572/cluster-training-data/nestedStructs/Ge/11/s5-53/CONTCAR	-3.7625823854545457	-3.8641062653351304	0.6119480729103088
/global/project/projectdirs/m3572/cluster-training-data/nestedStructs/Ge/11/s5-6/CONTCAR	-2.8528753300000003	-3.7836866057205674	0.6923677325248718
/global/project/projectdirs/m3572/cluster-training-data/nestedStructs/Ge/11/s5-19/CONTCAR	-3.308104790909091	-3.8112978613663193	0.6647564768791199
/global/project/projectdirs/m3572/cluster-training-data/nestedStructs/Ge/11/s5-7/CONTCAR	-3.09809759	-3.7923975861359116	0.6836567521095276
/global/project/projectdirs/m3572/cluster-training-data/nestedStructs/Ge/11/s5-15/CONTCAR	-3.3083785545454547	-3.795764712123918	0.680289626121521
/global/project/projectdirs/m3572/cluster-training-data/nestedStructs/Ge/11/s5-8/CONTCAR	-2.9324335045454544	-3.740079787998247	0.7359745502471924
/global/project/projectdirs/m3572/cluster-training-data/nestedStructs/Ge/11/s5-26/CONTCAR	-3.4917210790909095	-3.841849235324907	0.6342051029205322
/global/project/projectdirs/m3572/cluster-training-data/nestedStructs/Ge/49/7/CONTCAR	-4.035437653265307	-4.030918148784685	0.4451361894607544
/global/project/projectdirs/m3572/cluster-training-data/nestedStructs/Ge/49/4/CONTCAR	-4.040124351632653	-4.034669426708269	0.4413849115371704
/global/project/projectdirs/m3572/cluster-training-data/nestedStructs/Ge/49/9/CONTCAR	-4.026431896326531	-4.061815199880647	0.4142391383647918
/global/project/projectdirs/m3572/cluster-training-data/nestedStructs/Ge/49/8/CONTCAR	-4.028618682244898	-4.037659106283235	0.438395231962204
/global/project/projectdirs/m3572/cluster-training-data/nestedStructs/Ge/19/s1-12/CONTCAR	-2.806937924736842	-3.8431021249580857	0.6329522132873535
/global/project/projectdirs/m3572/cluster-training-data/nestedStructs/Ge/19/21/CONTCAR	-4.021897435263158	-3.970024374752092	0.5060299634933472
/global/project/projectdirs/m3572/cluster-training-data/nestedStructs/Ge/19/s1-7/CONTCAR	-2.6867386221052634	-3.8882050788689133	0.5878492593765259
/global/project/projectdirs/m3572/cluster-training-data/nestedStructs/Ge/19/s1-8/CONTCAR	-2.787195601578947	-3.8309003985214707	0.6451539397239685
/global/project/projectdirs/m3572/cluster-training-data/nestedStructs/Ge/19/s1-11/CONTCAR	-2.806937924736842	-3.8431021249580857	0.6329522132873535
/global/project/projectdirs/m3572/cluster-training-data/nestedStructs/Ge/19/14/CONTCAR	-4.062853267894736	-3.949083772926378	0.5269705653190613
/global/project/projectdirs/m3572/cluster-training-data/nestedStructs/Ge/19/17/CONTCAR	-3.956765855789474	-3.934108940391588	0.5419453978538513
/global/project/projectdirs/m3572/cluster-training-data/nestedStructs/Ge/19/s1-9/CONTCAR	-2.8023711742105264	-3.863159207134294	0.612895131111145
/global/project/projectdirs/m3572/cluster-training-data/nestedStructs/Ge/19/5/CONTCAR	-4.016988253684211	-3.9487400329399582	0.527314305305481
/global/project/projectdirs/m3572/cluster-training-data/nestedStructs/Ge/19/2/CONTCAR	-3.9790840257894735	-3.897487787036943	0.5785665512084961
/global/project/projectdirs/m3572/cluster-training-data/nestedStructs/Ge/19/s1-3/CONTCAR	-2.5698885726315788	-3.802768198280382	0.6732861399650574
/global/project/projectdirs/m3572/cluster-training-data/nestedStructs/Ge/19/s1-4/CONTCAR	-2.4137990336842106	-3.691649941234636	0.7844043970108032
/global/project/projectdirs/m3572/cluster-training-data/nestedStructs/Ge/19/23/CONTCAR	-4.048056420526316	-3.9522611773300644	0.5237931609153748
/global/project/projectdirs/m3572/cluster-training-data/nestedStructs/Ge/19/s1-10/CONTCAR	-2.7311684368421054	-3.7996787703323838	0.6763755679130554
/global/project/projectdirs/m3572/cluster-training-data/nestedStructs/Ge/19/s1-5/CONTCAR	-2.5495892657894736	-3.719301191597032	0.756753146648407
/global/project/projectdirs/m3572/cluster-training-data/nestedStructs/Ge/19/s1-6/CONTCAR	-2.529414000526316	-3.807030824451494	0.6690235137939453
/global/project/projectdirs/m3572/cluster-training-data/nestedStructs/Ge/19/13/CONTCAR	-3.969492052631579	-3.9244250929642197	0.5516292452812195
/global/project/projectdirs/m3572/cluster-training-data/nestedStructs/Ge/19/s1-1/CONTCAR	-3.5956365705263154	-3.8585700667191025	0.6174842715263367
/global/project/projectdirs/m3572/cluster-training-data/nestedStructs/Ge/19/s1-2/CONTCAR	-2.448948294736842	-3.708749619751024	0.7673047184944153
/global/project/projectdirs/m3572/cluster-training-data/nestedStructs/Ge/19/22/CONTCAR	-4.000852352105263	-3.9771427786636826	0.4989115595817566
/global/project/projectdirs/m3572/cluster-training-data/nestedStructs/Ge/14/s5-2/CONTCAR	-1.943307205	-3.7845816290665146	0.6914727091789246
/global/project/projectdirs/m3572/cluster-training-data/nestedStructs/Ge/14/s5-50/CONTCAR	-3.6494676092857143	-3.8998391306686875	0.5762152075767517
/global/project/projectdirs/m3572/cluster-training-data/nestedStructs/Ge/14/s5-33/CONTCAR	-3.5120051878571426	-3.8579645431328293	0.6180897951126099
/global/project/projectdirs/m3572/cluster-training-data/nestedStructs/Ge/14/s1-12/CONTCAR	-2.920431477142857	-3.7211513197708603	0.7549030184745789
/global/project/projectdirs/m3572/cluster-training-data/nestedStructs/Ge/14/s5-18/CONTCAR	-3.2847020214285716	-3.860008505611467	0.6160458326339722
/global/project/projectdirs/m3572/cluster-training-data/nestedStructs/Ge/14/s5-28/CONTCAR	-3.4578189014285714	-3.860128728179979	0.6159256100654602
/global/project/projectdirs/m3572/cluster-training-data/nestedStructs/Ge/14/s5-45/CONTCAR	-3.666475275	-3.9283831990051743	0.5476711392402649
/global/project/projectdirs/m3572/cluster-training-data/nestedStructs/Ge/14/s5-38/CONTCAR	-3.6072126864285714	-3.83187845113759	0.6441758871078491
/global/project/projectdirs/m3572/cluster-training-data/nestedStructs/Ge/14/s5-46/CONTCAR	-3.632721132142857	-3.807646719245958	0.6684076189994812
/global/project/projectdirs/m3572/cluster-training-data/nestedStructs/Ge/14/7/CONTCAR	-3.9417954957142856	-3.939126817016649	0.5369275212287903
/global/project/projectdirs/m3572/cluster-training-data/nestedStructs/Ge/14/s5-3/CONTCAR	-2.0060488800000003	-3.648070005207109	0.8279843330383301
/global/project/projectdirs/m3572/cluster-training-data/nestedStructs/Ge/14/s5-47/CONTCAR	-3.6456278914285716	-3.9168809330749985	0.5591734051704407
/global/project/projectdirs/m3572/cluster-training-data/nestedStructs/Ge/14/s5-14/CONTCAR	-3.2018645657142857	-3.739648786811876	0.7364055514335632
/global/project/projectdirs/m3572/cluster-training-data/nestedStructs/Ge/14/s5-22/CONTCAR	-3.333363387857143	-3.854024199276018	0.6220301389694214
/global/project/projectdirs/m3572/cluster-training-data/nestedStructs/Ge/14/s5-48/CONTCAR	-3.643737169285714	-3.846151677398729	0.6299026608467102
/global/project/projectdirs/m3572/cluster-training-data/nestedStructs/Ge/14/s5-58/CONTCAR	-3.729695389285714	-3.911973027019548	0.5640813112258911
/global/project/projectdirs/m3572/cluster-training-data/nestedStructs/Ge/14/s5-52/CONTCAR	-3.691272927857143	-3.871022728710222	0.6050316095352173
/global/project/projectdirs/m3572/cluster-training-data/nestedStructs/Ge/14/s5-10/CONTCAR	-3.084340590714286	-3.7416484630394455	0.7344058752059937
/global/project/projectdirs/m3572/cluster-training-data/nestedStructs/Ge/14/s5-4/CONTCAR	-2.7686689914285716	-3.8272227323341843	0.6488316059112549
/global/project/projectdirs/m3572/cluster-training-data/nestedStructs/Ge/14/s1-7/CONTCAR	-2.8030601292857145	-3.7456706440735337	0.7303836941719055
/global/project/projectdirs/m3572/cluster-training-data/nestedStructs/Ge/14/s5-24/CONTCAR	-3.4868216335714286	-3.7622472918320176	0.7138070464134216
/global/project/projectdirs/m3572/cluster-training-data/nestedStructs/Ge/14/s5-66/CONTCAR	-3.6884628992857142	-3.89711704614644	0.578937292098999
/global/project/projectdirs/m3572/cluster-training-data/nestedStructs/Ge/14/s5-17/CONTCAR	-3.221212795714286	-3.728310552864122	0.7477437853813171
/global/project/projectdirs/m3572/cluster-training-data/nestedStructs/Ge/14/s5-63/CONTCAR	-3.68616484	-3.887155619888353	0.5888987183570862
/global/project/projectdirs/m3572/cluster-training-data/nestedStructs/Ge/14/s1-8/CONTCAR	-2.6737705714285718	-3.4686254537392136	1.0074288845062256
/global/project/projectdirs/m3572/cluster-training-data/nestedStructs/Ge/14/s5-13/CONTCAR	-3.0615320935714285	-3.8136521256256577	0.6624022126197815
/global/project/projectdirs/m3572/cluster-training-data/nestedStructs/Ge/14/s1-11/CONTCAR	-2.920431477142857	-3.7211513197708603	0.7549030184745789
/global/project/projectdirs/m3572/cluster-training-data/nestedStructs/Ge/14/s5-60/CONTCAR	-3.6821951221428573	-3.893518117694902	0.5825362205505371
/global/project/projectdirs/m3572/cluster-training-data/nestedStructs/Ge/14/s1-9/CONTCAR	-2.866569198571429	-3.7201577103424546	0.7558966279029846
/global/project/projectdirs/m3572/cluster-training-data/nestedStructs/Ge/14/s5-34/CONTCAR	-3.5140373942857144	-3.837205497055101	0.6388488411903381
/global/project/projectdirs/m3572/cluster-training-data/nestedStructs/Ge/14/s5-61/CONTCAR	-3.719533195	-3.8866486227798935	0.5894057154655457
/global/project/projectdirs/m3572/cluster-training-data/nestedStructs/Ge/14/s5-20/CONTCAR	-3.360319257857143	-3.8914534127998825	0.5846009254455566
/global/project/projectdirs/m3572/cluster-training-data/nestedStructs/Ge/14/s5-39/CONTCAR	-3.527121972142857	-3.8632896817017075	0.6127646565437317
/global/project/projectdirs/m3572/cluster-training-data/nestedStructs/Ge/14/s5-57/CONTCAR	-3.656295274285714	-3.8830461776543137	0.5930081605911255
/global/project/projectdirs/m3572/cluster-training-data/nestedStructs/Ge/14/s5-16/CONTCAR	-3.2966960378571426	-3.7951054847527024	0.6809488534927368
/global/project/projectdirs/m3572/cluster-training-data/nestedStructs/Ge/14/s1-3/CONTCAR	-2.1475794607142857	-3.753297594814348	0.7227567434310913
/global/project/projectdirs/m3572/cluster-training-data/nestedStructs/Ge/14/s5-51/CONTCAR	-3.6595095314285717	-3.917917398242998	0.5581369400024414
/global/project/projectdirs/m3572/cluster-training-data/nestedStructs/Ge/14/s5-12/CONTCAR	-3.1285363457142856	-3.8236226713943955	0.6524316668510437
/global/project/projectdirs/m3572/cluster-training-data/nestedStructs/Ge/14/s5-41/CONTCAR	-3.5870757971428575	-3.877638069419908	0.598416268825531
/global/project/projectdirs/m3572/cluster-training-data/nestedStructs/Ge/14/s1-4/CONTCAR	-2.5901101821428574	-3.744119969635057	0.7319343686103821
/global/project/projectdirs/m3572/cluster-training-data/nestedStructs/Ge/14/s5-42/CONTCAR	-3.6300771628571424	-3.841593889026689	0.63446044921875
/global/project/projectdirs/m3572/cluster-training-data/nestedStructs/Ge/14/s5-43/CONTCAR	-3.6661313921428573	-3.8872255957413193	0.5888287425041199
/global/project/projectdirs/m3572/cluster-training-data/nestedStructs/Ge/14/s5-44/CONTCAR	-3.511123437142857	-3.9498999393272873	0.5261543989181519
/global/project/projectdirs/m3572/cluster-training-data/nestedStructs/Ge/14/s5-59/CONTCAR	-3.7413237221428575	-3.8844354427147385	0.5916188955307007
/global/project/projectdirs/m3572/cluster-training-data/nestedStructs/Ge/14/s1-10/CONTCAR	-2.564018429285714	-3.7672524130630967	0.7088019251823425
/global/project/projectdirs/m3572/cluster-training-data/nestedStructs/Ge/14/s5-31/CONTCAR	-3.5734323928571428	-3.834548858432817	0.6415054798126221
/global/project/projectdirs/m3572/cluster-training-data/nestedStructs/Ge/14/s1-5/CONTCAR	-2.7631094114285717	-3.6842688596535202	0.791785478591919
/global/project/projectdirs/m3572/cluster-training-data/nestedStructs/Ge/14/s5-27/CONTCAR	-3.4555537849999998	-3.8220956599998948	0.6539586782455444
/global/project/projectdirs/m3572/cluster-training-data/nestedStructs/Ge/14/s5-36/CONTCAR	-3.5395791857142855	-3.8995979106712815	0.5764564275741577
/global/project/projectdirs/m3572/cluster-training-data/nestedStructs/Ge/14/s5-21/CONTCAR	-3.390494697857143	-3.748291639118242	0.7277626991271973
/global/project/projectdirs/m3572/cluster-training-data/nestedStructs/Ge/14/s1-6/CONTCAR	-2.5824974414285715	-3.7763453400421616	0.6997089982032776
/global/project/projectdirs/m3572/cluster-training-data/nestedStructs/Ge/14/s5-54/CONTCAR	-3.6449430057142855	-3.90594991806035	0.5701044201850891
/global/project/projectdirs/m3572/cluster-training-data/nestedStructs/Ge/14/s5-11/CONTCAR	-3.1440276357142856	-3.797791448860216	0.6782628893852234
/global/project/projectdirs/m3572/cluster-training-data/nestedStructs/Ge/14/s5-30/CONTCAR	-3.5308563764285714	-3.878000882892656	0.5980534553527832
/global/project/projectdirs/m3572/cluster-training-data/nestedStructs/Ge/14/s5-35/CONTCAR	-3.5302918607142857	-3.8585925972748276	0.6174617409706116
/global/project/projectdirs/m3572/cluster-training-data/nestedStructs/Ge/14/s5-9/CONTCAR	-3.029057525	-3.8127835667419907	0.6632707715034485
/global/project/projectdirs/m3572/cluster-training-data/nestedStructs/Ge/14/s5-29/CONTCAR	-3.4882869985714287	-3.76510736110692	0.7109469771385193
/global/project/projectdirs/m3572/cluster-training-data/nestedStructs/Ge/14/s5-56/CONTCAR	-3.622599602857143	-3.9209862625885483	0.5550680756568909
/global/project/projectdirs/m3572/cluster-training-data/nestedStructs/Ge/14/s5-23/CONTCAR	-3.3487471149999997	-3.7696720636177536	0.7063822746276855
/global/project/projectdirs/m3572/cluster-training-data/nestedStructs/Ge/14/s5-64/CONTCAR	-3.637618019285714	-3.8951331055450913	0.5809212327003479
/global/project/projectdirs/m3572/cluster-training-data/nestedStructs/Ge/14/s5-49/CONTCAR	-3.6642008285714285	-3.8813046491432663	0.5947496891021729
/global/project/projectdirs/m3572/cluster-training-data/nestedStructs/Ge/14/s1-2/CONTCAR	-2.4246763907142856	-3.7850353992271897	0.6910189390182495
/global/project/projectdirs/m3572/cluster-training-data/nestedStructs/Ge/14/s5-65/CONTCAR	-3.6702022178571427	-3.8992094075966355	0.5768449306488037
/global/project/projectdirs/m3572/cluster-training-data/nestedStructs/Ge/14/s5-32/CONTCAR	-3.565876027142857	-3.8496634638596055	0.6263908743858337
/global/project/projectdirs/m3572/cluster-training-data/nestedStructs/Ge/14/s5-25/CONTCAR	-3.4664240307142857	-3.7808580076981064	0.6951963305473328
/global/project/projectdirs/m3572/cluster-training-data/nestedStructs/Ge/14/s5-62/CONTCAR	-3.6977728635714286	-3.9143322980690476	0.5617220401763916
/global/project/projectdirs/m3572/cluster-training-data/nestedStructs/Ge/14/s5-37/CONTCAR	-3.6566829335714286	-3.899659124641466	0.5763952136039734
/global/project/projectdirs/m3572/cluster-training-data/nestedStructs/Ge/14/s5-5/CONTCAR	-2.7046537628571428	-3.7267341292191025	0.7493202090263367
/global/project/projectdirs/m3572/cluster-training-data/nestedStructs/Ge/14/s5-40/CONTCAR	-3.60299126	-3.86227270725255	0.6137816309928894
/global/project/projectdirs/m3572/cluster-training-data/nestedStructs/Ge/14/s5-53/CONTCAR	-3.707538928571428	-3.8922707712936875	0.5837835669517517
/global/project/projectdirs/m3572/cluster-training-data/nestedStructs/Ge/14/s5-6/CONTCAR	-2.6733278835714285	-3.7828856385040757	0.6931686997413635
/global/project/projectdirs/m3572/cluster-training-data/nestedStructs/Ge/14/s5-19/CONTCAR	-3.2558006207142856	-3.7737527168083664	0.7023016214370728
/global/project/projectdirs/m3572/cluster-training-data/nestedStructs/Ge/14/s5-7/CONTCAR	-2.8187987135714287	-3.7458617961693284	0.7301925420761108
/global/project/projectdirs/m3572/cluster-training-data/nestedStructs/Ge/14/s5-55/CONTCAR	-3.5844748514285714	-3.8558928048897263	0.6201615333557129
/global/project/projectdirs/m3572/cluster-training-data/nestedStructs/Ge/14/s5-15/CONTCAR	-3.234493421428571	-3.80985012414937	0.6662042140960693
/global/project/projectdirs/m3572/cluster-training-data/nestedStructs/Ge/14/s5-8/CONTCAR	-2.9445096992857143	-3.781761196880388	0.6942931413650513
/global/project/projectdirs/m3572/cluster-training-data/nestedStructs/Ge/14/s5-26/CONTCAR	-3.3987611935714286	-3.9109804904747483	0.5650738477706909
/global/project/projectdirs/m3572/cluster-training-data/nestedStructs/Ge/17/s1-12/CONTCAR	-2.6906741194117645	-3.7678537643242356	0.7082005739212036
/global/project/projectdirs/m3572/cluster-training-data/nestedStructs/Ge/17/21/CONTCAR	-3.9773875647058823	-3.9488656199265	0.5271887183189392
/global/project/projectdirs/m3572/cluster-training-data/nestedStructs/Ge/17/s1-7/CONTCAR	-2.660905022941176	-3.8533156788635727	0.6227386593818665
/global/project/projectdirs/m3572/cluster-training-data/nestedStructs/Ge/17/s1-8/CONTCAR	-2.7602043035294117	-3.866876868038225	0.6091774702072144
/global/project/projectdirs/m3572/cluster-training-data/nestedStructs/Ge/17/s1-11/CONTCAR	-2.6906741194117645	-3.7678537643242356	0.7082005739212036
/global/project/projectdirs/m3572/cluster-training-data/nestedStructs/Ge/17/s1-9/CONTCAR	-2.7131376558823526	-3.784237054615068	0.6918172836303711
/global/project/projectdirs/m3572/cluster-training-data/nestedStructs/Ge/17/s1-3/CONTCAR	-2.4376678452941176	-3.6708617484856125	0.8051925897598267
/global/project/projectdirs/m3572/cluster-training-data/nestedStructs/Ge/17/s1-4/CONTCAR	-2.3792335347058824	-3.7709890878487107	0.7050652503967285
/global/project/projectdirs/m3572/cluster-training-data/nestedStructs/Ge/17/s1-10/CONTCAR	-2.6312398552941176	-3.8225115216064927	0.6535428166389465
/global/project/projectdirs/m3572/cluster-training-data/nestedStructs/Ge/17/s1-5/CONTCAR	-2.728800035882353	-3.808452395229387	0.6676019430160522
/global/project/projectdirs/m3572/cluster-training-data/nestedStructs/Ge/17/s1-6/CONTCAR	-2.6066832852941175	-3.8113987124252793	0.6646556258201599
/global/project/projectdirs/m3572/cluster-training-data/nestedStructs/Ge/17/s1-1/CONTCAR	-3.629035819411765	-3.8214298761177536	0.6546244621276855
/global/project/projectdirs/m3572/cluster-training-data/nestedStructs/Ge/17/s1-2/CONTCAR	-2.4371666264705882	-3.7670117295074936	0.7090426087379456
/global/project/projectdirs/m3572/cluster-training-data/nestedStructs/Ge/17/20/CONTCAR	-3.9478808758823525	-3.929957417278337	0.546096920967102
/global/project/projectdirs/m3572/cluster-training-data/nestedStructs/Ge/33/21/CONTCAR	-4.0044810627272724	-3.97064593198781	0.5054084062576294
/global/project/projectdirs/m3572/cluster-training-data/nestedStructs/Ge/33/24/CONTCAR	-3.99844879030303	-3.998415408163118	0.4776389300823211
/global/project/projectdirs/m3572/cluster-training-data/nestedStructs/Ge/33/6/CONTCAR	-4.003078316666667	-4.006377575426149	0.4696767628192901
/global/project/projectdirs/m3572/cluster-training-data/nestedStructs/Ge/33/3/CONTCAR	-4.007631839393939	-3.9995180940914627	0.4765362441539764
/global/project/projectdirs/m3572/cluster-training-data/nestedStructs/Ge/33/1/CONTCAR	-4.025470293030303	-4.031287906198549	0.4447664320468902
/global/project/projectdirs/m3572/cluster-training-data/nestedStructs/Ge/33/10/CONTCAR	-4.006323443636363	-4.024918971090364	0.4511353671550751
/global/project/projectdirs/m3572/cluster-training-data/nestedStructs/Ge/5/s5-2/CONTCAR	-2.188380748	-3.2475065267372605	1.2285478115081787
/global/project/projectdirs/m3572/cluster-training-data/nestedStructs/Ge/5/s1-12/CONTCAR	-2.69332843	-3.3667642152595993	1.1092901229858398
/global/project/projectdirs/m3572/cluster-training-data/nestedStructs/Ge/5/s5-18/CONTCAR	-3.357946548	-3.699148801593828	0.7769055366516113
/global/project/projectdirs/m3572/cluster-training-data/nestedStructs/Ge/5/s5-3/CONTCAR	-2.611944228	-3.024411467342424	1.4516428709030151
/global/project/projectdirs/m3572/cluster-training-data/nestedStructs/Ge/5/s5-14/CONTCAR	-3.32946022	-3.1559189832497117	1.3201353549957275
/global/project/projectdirs/m3572/cluster-training-data/nestedStructs/Ge/5/s5-22/CONTCAR	-3.517616268	-3.0613042390633103	1.414750099182129
/global/project/projectdirs/m3572/cluster-training-data/nestedStructs/Ge/5/s5-10/CONTCAR	-3.003107178	-3.1489150798607346	1.3271392583847046
/global/project/projectdirs/m3572/cluster-training-data/nestedStructs/Ge/5/s5-4/CONTCAR	-2.878525204	-2.976265338687944	1.4997889995574951
/global/project/projectdirs/m3572/cluster-training-data/nestedStructs/Ge/5/24/CONTCAR	-3.5015425139999996	-3.098259238033342	1.3777951002120972
/global/project/projectdirs/m3572/cluster-training-data/nestedStructs/Ge/5/s1-7/CONTCAR	-2.555447062	-2.9172952449608323	1.558759093284607
/global/project/projectdirs/m3572/cluster-training-data/nestedStructs/Ge/5/s5-24/CONTCAR	-3.4634113560000004	-3.0834669149208542	1.392587423324585
/global/project/projectdirs/m3572/cluster-training-data/nestedStructs/Ge/5/s5-17/CONTCAR	-3.356001336	-3.1787634170341965	1.297290921211243
/global/project/projectdirs/m3572/cluster-training-data/nestedStructs/Ge/5/s1-8/CONTCAR	-2.8772749380000002	-3.1717764413643357	1.3042778968811035
/global/project/projectdirs/m3572/cluster-training-data/nestedStructs/Ge/5/s5-13/CONTCAR	-3.185527714	-3.07478514078145	1.4012691974639893
/global/project/projectdirs/m3572/cluster-training-data/nestedStructs/Ge/5/s1-11/CONTCAR	-2.69332843	-3.3667642152595993	1.1092901229858398
/global/project/projectdirs/m3572/cluster-training-data/nestedStructs/Ge/5/s1-9/CONTCAR	-2.871317264	-3.372039107112932	1.104015231132507
/global/project/projectdirs/m3572/cluster-training-data/nestedStructs/Ge/5/s5-20/CONTCAR	-3.601430924	-3.118365553646135	1.3576887845993042
/global/project/projectdirs/m3572/cluster-training-data/nestedStructs/Ge/5/s5-16/CONTCAR	-3.335135964	-3.2436998164940354	1.2323545217514038
/global/project/projectdirs/m3572/cluster-training-data/nestedStructs/Ge/5/s1-3/CONTCAR	-2.993713774	-3.1762882745552536	1.2997660636901855
/global/project/projectdirs/m3572/cluster-training-data/nestedStructs/Ge/5/s5-12/CONTCAR	-3.213158826	-3.8548320210266587	0.6212223172187805
/global/project/projectdirs/m3572/cluster-training-data/nestedStructs/Ge/5/s1-4/CONTCAR	-2.82559366	-3.058378604679155	1.4176757335662842
/global/project/projectdirs/m3572/cluster-training-data/nestedStructs/Ge/5/s1-10/CONTCAR	-2.755507058	-3.007311252384233	1.468743085861206
/global/project/projectdirs/m3572/cluster-training-data/nestedStructs/Ge/5/s1-5/CONTCAR	-2.6538380879999997	-3.131472972660112	1.3445813655853271
/global/project/projectdirs/m3572/cluster-training-data/nestedStructs/Ge/5/s5-27/CONTCAR	-3.4936169120000002	-3.1070460355568406	1.3690083026885986
/global/project/projectdirs/m3572/cluster-training-data/nestedStructs/Ge/5/s5-21/CONTCAR	-3.471935862	-3.118142870693254	1.357911467552185
/global/project/projectdirs/m3572/cluster-training-data/nestedStructs/Ge/5/s1-6/CONTCAR	-2.789830882	-3.1780323064613816	1.2980220317840576
/global/project/projectdirs/m3572/cluster-training-data/nestedStructs/Ge/5/s5-11/CONTCAR	-3.257170636	-3.110717085628557	1.3653372526168823
/global/project/projectdirs/m3572/cluster-training-data/nestedStructs/Ge/5/s5-9/CONTCAR	-3.1879138399999998	-3.456659225254106	1.019395112991333
/global/project/projectdirs/m3572/cluster-training-data/nestedStructs/Ge/5/s5-23/CONTCAR	-3.472766886	-3.0619697845268723	1.414084553718567
/global/project/projectdirs/m3572/cluster-training-data/nestedStructs/Ge/5/s1-1/CONTCAR	-3.508128152	-3.0774015462685105	1.3986527919769287
/global/project/projectdirs/m3572/cluster-training-data/nestedStructs/Ge/5/s1-2/CONTCAR	-2.8996157360000003	-3.0930642164040085	1.3829901218414309
/global/project/projectdirs/m3572/cluster-training-data/nestedStructs/Ge/5/s5-25/CONTCAR	-3.525299854	-3.0672385967064377	1.4088157415390017
/global/project/projectdirs/m3572/cluster-training-data/nestedStructs/Ge/5/s5-5/CONTCAR	-3.121463392	-3.186949399738359	1.28910493850708
/global/project/projectdirs/m3572/cluster-training-data/nestedStructs/Ge/5/s5-6/CONTCAR	-3.012359922	-3.242937830715227	1.2331165075302124
/global/project/projectdirs/m3572/cluster-training-data/nestedStructs/Ge/5/s5-19/CONTCAR	-3.387858558	-3.151295927791643	1.3247584104537964
/global/project/projectdirs/m3572/cluster-training-data/nestedStructs/Ge/5/s5-7/CONTCAR	-2.99664866	-3.6778682744789597	0.7981860637664795
/global/project/projectdirs/m3572/cluster-training-data/nestedStructs/Ge/5/s5-15/CONTCAR	-3.268464198	-3.128118423252153	1.347935914993286
/global/project/projectdirs/m3572/cluster-training-data/nestedStructs/Ge/5/s5-8/CONTCAR	-3.113011084	-3.1954191005516526	1.2806352376937866
/global/project/projectdirs/m3572/cluster-training-data/nestedStructs/Ge/5/s5-26/CONTCAR	-3.4743922339999997	-3.084111241130876	1.391943097114563
/global/project/projectdirs/m3572/cluster-training-data/nestedStructs/Ge/5/s5-1/CONTCAR	-3.4130731439999997	-3.121068624286699	1.3549857139587402
/global/project/projectdirs/m3572/cluster-training-data/nestedStructs/Ge/2/5/CONTCAR	-2.34167125	-3.1895833289909836	1.2864710092544556
/global/project/projectdirs/m3572/cluster-training-data/nestedStructs/Ge/36/7/CONTCAR	-4.018634298888888	-4.038775203256654	0.4372791349887848
/global/project/projectdirs/m3572/cluster-training-data/nestedStructs/Ge/36/11/CONTCAR	-4.03769644	-4.003924278049516	0.4721300601959228
/global/project/projectdirs/m3572/cluster-training-data/nestedStructs/Ge/31/21/CONTCAR	-3.989911694516129	-3.9830967760372635	0.4929575622081756
/global/project/projectdirs/m3572/cluster-training-data/nestedStructs/Ge/31/24/CONTCAR	-3.993350880967742	-3.955537585048723	0.5205167531967163
/global/project/projectdirs/m3572/cluster-training-data/nestedStructs/Ge/31/6/CONTCAR	-4.003171532580645	-4.011273769168901	0.4647805690765381
/global/project/projectdirs/m3572/cluster-training-data/nestedStructs/Ge/31/2/CONTCAR	-4.010111852258064	-4.010138151674318	0.4659161865711212
/global/project/projectdirs/m3572/cluster-training-data/nestedStructs/Ge/39/21/CONTCAR	-4.0506873125641025	-4.040997681646394	0.4350566565990448
/global/project/projectdirs/m3572/cluster-training-data/nestedStructs/Ge/39/24/CONTCAR	-4.003387092307692	-4.040837315349626	0.435217022895813
/global/project/projectdirs/m3572/cluster-training-data/nestedStructs/Ge/39/3/CONTCAR	-4.0319873220512825	-3.98153340580945	0.4945209324359894
/global/project/projectdirs/m3572/cluster-training-data/nestedStructs/Ge/39/19/CONTCAR	-4.035251461282051	-4.038304117946672	0.4377502202987671
/global/project/projectdirs/m3572/cluster-training-data/nestedStructs/Ge/39/23/CONTCAR	-4.02432321051282	-4.0417420244503495	0.4343123137950897
/global/project/projectdirs/m3572/cluster-training-data/nestedStructs/Ge/39/13/CONTCAR	-4.025505243589744	-4.030077812700319	0.4459765255451202
/global/project/projectdirs/m3572/cluster-training-data/nestedStructs/Ge/39/18/CONTCAR	-4.0292041917948715	-4.026959923534441	0.4490944147109985
/global/project/projectdirs/m3572/cluster-training-data/nestedStructs/Ge/55/3/CONTCAR	-3.890812973818182	-4.0956130898285386	0.3804412484169006
/global/project/projectdirs/m3572/cluster-training-data/nestedStructs/Ge/55/4/CONTCAR	-4.045233678363636	-4.035426375894594	0.4406279623508453
/global/project/projectdirs/m3572/cluster-training-data/nestedStructs/Ge/55/9/CONTCAR	-4.008180374727273	-4.022045908002901	0.4540084302425384
/global/project/projectdirs/m3572/cluster-training-data/nestedStructs/Ge/55/10/CONTCAR	-4.036135090181818	-4.035994050531435	0.4400602877140045
/global/project/projectdirs/m3572/cluster-training-data/nestedStructs/Ge/50/11/CONTCAR	-4.0318497756	-4.03850242259984	0.4375519156455993
/global/project/projectdirs/m3572/cluster-training-data/nestedStructs/Ge/50/5/CONTCAR	-4.0496406462	-4.0358685827541825	0.4401857554912567
/global/project/projectdirs/m3572/cluster-training-data/nestedStructs/Ge/50/4/CONTCAR	-4.0326881448	-4.043820855646181	0.4322334825992584
/global/project/projectdirs/m3572/cluster-training-data/nestedStructs/Ge/50/13/CONTCAR	-4.0551121596	-4.040533421068239	0.4355209171772003
/global/project/projectdirs/m3572/cluster-training-data/nestedStructs/Ge/50/12/CONTCAR	-4.0336937158	-4.029874739675569	0.44617959856987
/global/project/projectdirs/m3572/cluster-training-data/nestedStructs/Ge/23/s5-2/CONTCAR	-2.194821624347826	-3.7489026463318345	0.7271516919136047
/global/project/projectdirs/m3572/cluster-training-data/nestedStructs/Ge/23/s5-83/CONTCAR	-3.7133061782608694	-3.939300922184038	0.5367534160614014
/global/project/projectdirs/m3572/cluster-training-data/nestedStructs/Ge/23/s5-50/CONTCAR	-3.5643514895652175	-3.859690097599077	0.6163642406463623
/global/project/projectdirs/m3572/cluster-training-data/nestedStructs/Ge/23/s5-33/CONTCAR	-3.4880781913043477	-3.7587048685837265	0.7173494696617126
/global/project/projectdirs/m3572/cluster-training-data/nestedStructs/Ge/23/s1-12/CONTCAR	-2.8400442413043474	-3.775472430019426	0.7005819082260132
/global/project/projectdirs/m3572/cluster-training-data/nestedStructs/Ge/23/s5-18/CONTCAR	-3.1881358969565214	-3.8028046763229844	0.6732496619224548
/global/project/projectdirs/m3572/cluster-training-data/nestedStructs/Ge/23/s5-28/CONTCAR	-3.3315815421739132	-3.7719216025162217	0.7041327357292175
/global/project/projectdirs/m3572/cluster-training-data/nestedStructs/Ge/23/s5-45/CONTCAR	-3.5806846278260873	-3.866333571701097	0.609720766544342
/global/project/projectdirs/m3572/cluster-training-data/nestedStructs/Ge/23/s5-38/CONTCAR	-3.3955587769565216	-3.7876886403847214	0.6883656978607178
/global/project/projectdirs/m3572/cluster-training-data/nestedStructs/Ge/23/s5-46/CONTCAR	-3.542670588695652	-3.8337300694275376	0.6423242688179016
/global/project/projectdirs/m3572/cluster-training-data/nestedStructs/Ge/23/s5-3/CONTCAR	-1.7781161730434782	-3.8473687446403977	0.6286855936050415
/global/project/projectdirs/m3572/cluster-training-data/nestedStructs/Ge/23/s5-47/CONTCAR	-3.5396633626086955	-3.8897682702827927	0.5862860679626465
/global/project/projectdirs/m3572/cluster-training-data/nestedStructs/Ge/23/s5-14/CONTCAR	-3.127847642608696	-3.8140359199333664	0.6620184183120728
/global/project/projectdirs/m3572/cluster-training-data/nestedStructs/Ge/23/s5-22/CONTCAR	-3.280654736086957	-3.8120705163765427	0.6639838218688965
/global/project/projectdirs/m3572/cluster-training-data/nestedStructs/Ge/23/s5-48/CONTCAR	-3.5695064439130433	-3.8371889269638535	0.6388654112815857
/global/project/projectdirs/m3572/cluster-training-data/nestedStructs/Ge/23/s5-58/CONTCAR	-3.624074087391304	-3.897183743743944	0.5788705945014954
/global/project/projectdirs/m3572/cluster-training-data/nestedStructs/Ge/23/s5-52/CONTCAR	-3.5806157513043475	-3.863577452926683	0.6124768853187561
/global/project/projectdirs/m3572/cluster-training-data/nestedStructs/Ge/23/s5-68/CONTCAR	-3.719132979130435	-3.9177723205376145	0.5582820177078247
/global/project/projectdirs/m3572/cluster-training-data/nestedStructs/Ge/23/s5-10/CONTCAR	-2.806735007826087	-3.790544954567003	0.6855093836784363
/global/project/projectdirs/m3572/cluster-training-data/nestedStructs/Ge/23/s5-78/CONTCAR	-3.7302950743478265	-3.917295066146898	0.5587592720985413
/global/project/projectdirs/m3572/cluster-training-data/nestedStructs/Ge/23/s5-4/CONTCAR	-2.2057501882608697	-3.7595837390709397	0.7164705991744995
/global/project/projectdirs/m3572/cluster-training-data/nestedStructs/Ge/23/s5-88/CONTCAR	-3.710306626956522	-3.950177637367296	0.5258767008781433
/global/project/projectdirs/m3572/cluster-training-data/nestedStructs/Ge/23/s5-82/CONTCAR	-3.7594572395652173	-3.9489703452873703	0.5270839929580688
/global/project/projectdirs/m3572/cluster-training-data/nestedStructs/Ge/23/s5-69/CONTCAR	-3.674145574347826	-3.9571517384338852	0.518902599811554
/global/project/projectdirs/m3572/cluster-training-data/nestedStructs/Ge/23/s1-7/CONTCAR	-2.662510316521739	-3.7872560894775864	0.6887982487678528
/global/project/projectdirs/m3572/cluster-training-data/nestedStructs/Ge/23/dft-lit-2/CONTCAR	-4.0955899956521735	-3.9736202633667466	0.5024340748786926
/global/project/projectdirs/m3572/cluster-training-data/nestedStructs/Ge/23/s5-24/CONTCAR	-3.2869371691304345	-3.8208046829987046	0.6552496552467346
/global/project/projectdirs/m3572/cluster-training-data/nestedStructs/Ge/23/s5-66/CONTCAR	-3.6658640160869567	-3.9547537839699265	0.5213005542755127
/global/project/projectdirs/m3572/cluster-training-data/nestedStructs/Ge/23/s5-17/CONTCAR	-3.141724319130435	-3.732729283599901	0.7433250546455383
/global/project/projectdirs/m3572/cluster-training-data/nestedStructs/Ge/23/s5-63/CONTCAR	-3.67395436826087	-3.9189330017853257	0.5571213364601135
/global/project/projectdirs/m3572/cluster-training-data/nestedStructs/Ge/23/s5-87/CONTCAR	-3.7049775213043477	-3.9358082092094895	0.5402461290359497
/global/project/projectdirs/m3572/cluster-training-data/nestedStructs/Ge/23/s5-81/CONTCAR	-3.7352535986956523	-3.9333177483368393	0.5427365899085999
/global/project/projectdirs/m3572/cluster-training-data/nestedStructs/Ge/23/s1-8/CONTCAR	-2.7730081104347826	-3.7757058418083664	0.7003484964370728
/global/project/projectdirs/m3572/cluster-training-data/nestedStructs/Ge/23/s5-13/CONTCAR	-3.0523078813043476	-3.804316369323778	0.6717379689216614
/global/project/projectdirs/m3572/cluster-training-data/nestedStructs/Ge/23/s1-11/CONTCAR	-2.8400442413043474	-3.775472430019426	0.7005819082260132
/global/project/projectdirs/m3572/cluster-training-data/nestedStructs/Ge/23/s5-60/CONTCAR	-3.678223913043478	-3.876010087757158	0.6000442504882812
/global/project/projectdirs/m3572/cluster-training-data/nestedStructs/Ge/23/s5-71/CONTCAR	-3.694209034347826	-3.9492354071426865	0.5268189311027527
/global/project/projectdirs/m3572/cluster-training-data/nestedStructs/Ge/23/s1-9/CONTCAR	-2.728070764347826	-3.813605395584154	0.6624489426612854
/global/project/projectdirs/m3572/cluster-training-data/nestedStructs/Ge/23/s5-34/CONTCAR	-3.4497118408695653	-3.894255307941484	0.5817990303039551
/global/project/projectdirs/m3572/cluster-training-data/nestedStructs/Ge/23/s5-61/CONTCAR	-3.6353412360869566	-3.9118562019157883	0.5641981363296509
/global/project/projectdirs/m3572/cluster-training-data/nestedStructs/Ge/23/s5-86/CONTCAR	-3.721327544782609	-3.946617392330217	0.5294369459152222
/global/project/projectdirs/m3572/cluster-training-data/nestedStructs/Ge/23/s5-20/CONTCAR	-3.2657521621739134	-3.8267781412888047	0.6492761969566345
/global/project/projectdirs/m3572/cluster-training-data/nestedStructs/Ge/23/s5-39/CONTCAR	-3.4850402417391306	-3.768580225734758	0.7074741125106812
/global/project/projectdirs/m3572/cluster-training-data/nestedStructs/Ge/23/s5-57/CONTCAR	-3.624175066521739	-3.915242997436571	0.5608113408088684
/global/project/projectdirs/m3572/cluster-training-data/nestedStructs/Ge/23/s5-16/CONTCAR	-3.099435259130435	-3.8333835280228135	0.6426708102226257
/global/project/projectdirs/m3572/cluster-training-data/nestedStructs/Ge/23/s1-3/CONTCAR	-2.3571303139130437	-3.7603344595718857	0.7157198786735535
/global/project/projectdirs/m3572/cluster-training-data/nestedStructs/Ge/23/s5-51/CONTCAR	-3.62755599	-3.920887914924669	0.5551664233207703
/global/project/projectdirs/m3572/cluster-training-data/nestedStructs/Ge/23/s5-12/CONTCAR	-3.027958757826087	-3.8415709412384507	0.6344833970069885
/global/project/projectdirs/m3572/cluster-training-data/nestedStructs/Ge/23/s5-41/CONTCAR	-3.473648183478261	-3.823688296108293	0.652366042137146
/global/project/projectdirs/m3572/cluster-training-data/nestedStructs/Ge/23/s1-4/CONTCAR	-2.6595431460869565	-3.7743465578842637	0.7017077803611755
/global/project/projectdirs/m3572/cluster-training-data/nestedStructs/Ge/23/s5-42/CONTCAR	-3.4850231339130433	-3.8786716139603135	0.5973827242851257
/global/project/projectdirs/m3572/cluster-training-data/nestedStructs/Ge/23/s5-43/CONTCAR	-3.531764667391304	-3.8569553172874924	0.6190990209579468
/global/project/projectdirs/m3572/cluster-training-data/nestedStructs/Ge/23/s5-85/CONTCAR	-3.738982142173913	-3.9572426951218125	0.5188116431236267
/global/project/projectdirs/m3572/cluster-training-data/nestedStructs/Ge/23/s5-44/CONTCAR	-3.5575283356521736	-3.8661490953255173	0.6099052429199219
/global/project/projectdirs/m3572/cluster-training-data/nestedStructs/Ge/23/s5-59/CONTCAR	-3.598000175652174	-3.8479188955116745	0.6281354427337646
/global/project/projectdirs/m3572/cluster-training-data/nestedStructs/Ge/23/s1-10/CONTCAR	-2.8739947139130435	-3.856339541702318	0.6197147965431213
/global/project/projectdirs/m3572/cluster-training-data/nestedStructs/Ge/23/s5-72/CONTCAR	-3.709450364347826	-3.9303627884674546	0.5456915497779846
/global/project/projectdirs/m3572/cluster-training-data/nestedStructs/Ge/23/s5-31/CONTCAR	-3.3517939178260865	-3.7465026057053086	0.7295517325401306
/global/project/projectdirs/m3572/cluster-training-data/nestedStructs/Ge/23/s1-5/CONTCAR	-2.5686246930434784	-3.8348509943771836	0.6412033438682556
/global/project/projectdirs/m3572/cluster-training-data/nestedStructs/Ge/23/dft-lit-1/CONTCAR	-4.056788654347826	-3.8950484669495102	0.581005871295929
/global/project/projectdirs/m3572/cluster-training-data/nestedStructs/Ge/23/s5-70/CONTCAR	-3.6783879152173915	-3.9609626806068894	0.5150916576385498
/global/project/projectdirs/m3572/cluster-training-data/nestedStructs/Ge/23/s5-27/CONTCAR	-3.312397398695652	-3.762276915340471	0.7137774229049683
/global/project/projectdirs/m3572/cluster-training-data/nestedStructs/Ge/23/s5-36/CONTCAR	-3.42562376	-3.7752244150925156	0.7008299231529236
/global/project/projectdirs/m3572/cluster-training-data/nestedStructs/Ge/23/s5-21/CONTCAR	-3.2311768934782608	-3.7749689495850083	0.7010853886604309
/global/project/projectdirs/m3572/cluster-training-data/nestedStructs/Ge/23/s1-6/CONTCAR	-3.000992654347826	-3.8502714312363144	0.6257829070091248
/global/project/projectdirs/m3572/cluster-training-data/nestedStructs/Ge/23/s5-54/CONTCAR	-3.6353530465217387	-3.8952873027611252	0.580767035484314
/global/project/projectdirs/m3572/cluster-training-data/nestedStructs/Ge/23/s5-11/CONTCAR	-2.9558601026086957	-3.4531967914391037	1.0228575468063354
/global/project/projectdirs/m3572/cluster-training-data/nestedStructs/Ge/23/s5-30/CONTCAR	-3.4005191595652176	-3.7894267714310166	0.6866275668144226
/global/project/projectdirs/m3572/cluster-training-data/nestedStructs/Ge/23/s5-75/CONTCAR	-3.714532805652174	-3.945186523227739	0.5308678150177002
/global/project/projectdirs/m3572/cluster-training-data/nestedStructs/Ge/23/s5-35/CONTCAR	-3.4839392304347827	-3.7920825755882737	0.6839717626571655
/global/project/projectdirs/m3572/cluster-training-data/nestedStructs/Ge/23/s5-9/CONTCAR	-2.9032610717391303	-3.811306384830522	0.664747953414917
/global/project/projectdirs/m3572/cluster-training-data/nestedStructs/Ge/23/s5-29/CONTCAR	-3.3915994882608693	-3.801729527740526	0.6743248105049133
/global/project/projectdirs/m3572/cluster-training-data/nestedStructs/Ge/23/s5-73/CONTCAR	-3.7339682773913045	-3.9786722040462967	0.4973821341991424
/global/project/projectdirs/m3572/cluster-training-data/nestedStructs/Ge/23/s5-56/CONTCAR	-3.604795678695652	-3.8728064573097702	0.603247880935669
/global/project/projectdirs/m3572/cluster-training-data/nestedStructs/Ge/23/s5-23/CONTCAR	-3.2490916139130435	-3.8000138080406662	0.676040530204773
/global/project/projectdirs/m3572/cluster-training-data/nestedStructs/Ge/23/s5-67/CONTCAR	-3.681604628695652	-3.949468222885179	0.52658611536026
/global/project/projectdirs/m3572/cluster-training-data/nestedStructs/Ge/23/s5-64/CONTCAR	-3.677533883043478	-3.9310280955124375	0.5450262427330017
/global/project/projectdirs/m3572/cluster-training-data/nestedStructs/Ge/23/s5-49/CONTCAR	-3.57817785	-3.9527223980713364	0.5233319401741028
/global/project/projectdirs/m3572/cluster-training-data/nestedStructs/Ge/23/s1-2/CONTCAR	-2.242917550869565	-3.7386265075493332	0.737427830696106
/global/project/projectdirs/m3572/cluster-training-data/nestedStructs/Ge/23/s5-80/CONTCAR	-3.7255910560869565	-3.9325524246979233	0.5435019135475159
/global/project/projectdirs/m3572/cluster-training-data/nestedStructs/Ge/23/dft-lit-4/CONTCAR	-4.086826696956522	-3.936329213409471	0.539725124835968
/global/project/projectdirs/m3572/cluster-training-data/nestedStructs/Ge/23/s5-65/CONTCAR	-3.691848633913043	-3.9382583177376267	0.5377960205078125
/global/project/projectdirs/m3572/cluster-training-data/nestedStructs/Ge/23/s5-32/CONTCAR	-3.3597505991304346	-3.803348747520494	0.6727055907249451
/global/project/projectdirs/m3572/cluster-training-data/nestedStructs/Ge/23/s5-25/CONTCAR	-3.271281832608696	-3.777538028984117	0.698516309261322
/global/project/projectdirs/m3572/cluster-training-data/nestedStructs/Ge/23/s5-76/CONTCAR	-3.7680575060869566	-3.943902162342119	0.5321521759033203
/global/project/projectdirs/m3572/cluster-training-data/nestedStructs/Ge/23/s5-62/CONTCAR	-3.672265566956522	-3.9476845538902756	0.5283697843551636
/global/project/projectdirs/m3572/cluster-training-data/nestedStructs/Ge/23/s5-37/CONTCAR	-3.4804796169565217	-3.805497733383226	0.6705566048622131
/global/project/projectdirs/m3572/cluster-training-data/nestedStructs/Ge/23/s5-5/CONTCAR	-2.4978010660869567	-3.842339900760698	0.6337144374847412
/global/project/projectdirs/m3572/cluster-training-data/nestedStructs/Ge/23/s5-40/CONTCAR	-3.469366315652174	-3.8110393560219284	0.6650149822235107
/global/project/projectdirs/m3572/cluster-training-data/nestedStructs/Ge/23/25/CONTCAR	-3.9813573573913046	-3.9822837090778824	0.4937706291675567
/global/project/projectdirs/m3572/cluster-training-data/nestedStructs/Ge/23/s5-74/CONTCAR	-3.7331367460869562	-3.949276653556871	0.5267776846885681
/global/project/projectdirs/m3572/cluster-training-data/nestedStructs/Ge/23/20/CONTCAR	-4.018644067826087	-3.9999553239632126	0.4760990142822265
/global/project/projectdirs/m3572/cluster-training-data/nestedStructs/Ge/23/s5-53/CONTCAR	-3.618346546521739	-3.8688431060600754	0.6072112321853638
/global/project/projectdirs/m3572/cluster-training-data/nestedStructs/Ge/23/s5-6/CONTCAR	-2.455856093043478	-3.7844898975182053	0.6915644407272339
/global/project/projectdirs/m3572/cluster-training-data/nestedStructs/Ge/23/s5-19/CONTCAR	-3.240212030869565	-3.8038584268379685	0.6721959114074707
/global/project/projectdirs/m3572/cluster-training-data/nestedStructs/Ge/23/s5-7/CONTCAR	-2.6891329104347825	-3.8306438005257126	0.6454105377197266
/global/project/projectdirs/m3572/cluster-training-data/nestedStructs/Ge/23/s5-55/CONTCAR	-3.617369984347826	-3.893993941574144	0.5820603966712952
/global/project/projectdirs/m3572/cluster-training-data/nestedStructs/Ge/23/s5-79/CONTCAR	-3.69572226	-3.9323821342278	0.5436722040176392
/global/project/projectdirs/m3572/cluster-training-data/nestedStructs/Ge/23/s5-15/CONTCAR	-3.1072344873913047	-3.7502934015083786	0.7257609367370605
/global/project/projectdirs/m3572/cluster-training-data/nestedStructs/Ge/23/s5-84/CONTCAR	-3.7313528199999997	-3.9484325921822068	0.5276217460632324
/global/project/projectdirs/m3572/cluster-training-data/nestedStructs/Ge/23/15/CONTCAR	-3.9847387286956524	-3.9985736584949967	0.4774806797504425
/global/project/projectdirs/m3572/cluster-training-data/nestedStructs/Ge/23/s5-8/CONTCAR	-2.8740157439130436	-3.821178225307512	0.6548761129379272
/global/project/projectdirs/m3572/cluster-training-data/nestedStructs/Ge/23/s5-26/CONTCAR	-3.3203653891304348	-3.847362545757341	0.6286917924880981
/global/project/projectdirs/m3572/cluster-training-data/nestedStructs/Ge/23/s5-77/CONTCAR	-3.7023069008695653	-3.9229083335686203	0.5531460046768188
/global/project/projectdirs/m3572/cluster-training-data/nestedStructs/Ge/23/s5-1/CONTCAR	-3.692585974347826	-3.8822997486877915	0.5937545895576477
/global/project/projectdirs/m3572/cluster-training-data/nestedStructs/Ge/4/s5-2/CONTCAR	-2.93787925	-3.128415135173845	1.3476392030715942
/global/project/projectdirs/m3572/cluster-training-data/nestedStructs/Ge/4/s5-18/CONTCAR	-3.0513272675	-3.0650310790825364	1.4110232591629028
/global/project/projectdirs/m3572/cluster-training-data/nestedStructs/Ge/4/s5-3/CONTCAR	-3.0614517675	-3.128524688510942	1.347529649734497
/global/project/projectdirs/m3572/cluster-training-data/nestedStructs/Ge/4/s5-14/CONTCAR	-3.2596032825	-3.103924659519243	1.3721296787261963
/global/project/projectdirs/m3572/cluster-training-data/nestedStructs/Ge/4/s5-10/CONTCAR	-3.3273116825	-3.1469412124443528	1.3291131258010864
/global/project/projectdirs/m3572/cluster-training-data/nestedStructs/Ge/4/s5-4/CONTCAR	-2.80583874	-3.171450761585283	1.3046035766601562
/global/project/projectdirs/m3572/cluster-training-data/nestedStructs/Ge/4/3/CONTCAR	-3.034181735	-3.097133783130693	1.378920555114746
/global/project/projectdirs/m3572/cluster-training-data/nestedStructs/Ge/4/s5-17/CONTCAR	-3.087085455	-3.0064009702492234	1.4696533679962158
/global/project/projectdirs/m3572/cluster-training-data/nestedStructs/Ge/4/s5-13/CONTCAR	-3.037086725	-3.060549644260454	1.4155046939849854
/global/project/projectdirs/m3572/cluster-training-data/nestedStructs/Ge/4/s5-20/CONTCAR	-3.0640031025	-3.048356679706621	1.4276976585388184
/global/project/projectdirs/m3572/cluster-training-data/nestedStructs/Ge/4/s5-16/CONTCAR	-3.1064400175	-3.018462089328813	1.457592248916626
/global/project/projectdirs/m3572/cluster-training-data/nestedStructs/Ge/4/s5-12/CONTCAR	-3.212630035	-3.1058001792717453	1.3702541589736938
/global/project/projectdirs/m3572/cluster-training-data/nestedStructs/Ge/4/s5-11/CONTCAR	-3.1304945775	-2.987716106205034	1.4883382320404053
/global/project/projectdirs/m3572/cluster-training-data/nestedStructs/Ge/4/13/CONTCAR	-3.4951624475	-3.1347360885429856	1.3413182497024536
/global/project/projectdirs/m3572/cluster-training-data/nestedStructs/Ge/4/s5-9/CONTCAR	-3.288663515	-3.106225637226152	1.369828701019287
/global/project/projectdirs/m3572/cluster-training-data/nestedStructs/Ge/4/s5-5/CONTCAR	-2.8723504875	-3.236062315731096	1.2399920225143433
/global/project/projectdirs/m3572/cluster-training-data/nestedStructs/Ge/4/s5-6/CONTCAR	-3.1165736775	-3.056281594066667	1.419772744178772
/global/project/projectdirs/m3572/cluster-training-data/nestedStructs/Ge/4/s5-19/CONTCAR	-3.08615922	-3.020885494976091	1.455168843269348
/global/project/projectdirs/m3572/cluster-training-data/nestedStructs/Ge/4/s5-7/CONTCAR	-3.028927305	-3.0808296478081223	1.395224690437317
/global/project/projectdirs/m3572/cluster-training-data/nestedStructs/Ge/4/s5-15/CONTCAR	-3.19792664	-3.03775003316884	1.4383043050765991
/global/project/projectdirs/m3572/cluster-training-data/nestedStructs/Ge/4/s5-8/CONTCAR	-3.1102132375	-3.1178319728661057	1.3582223653793335
/global/project/projectdirs/m3572/cluster-training-data/nestedStructs/Ge/26/s1-12/CONTCAR	-2.9845250569230766	-3.7818230665016648	0.6942312717437744
/global/project/projectdirs/m3572/cluster-training-data/nestedStructs/Ge/26/s1-7/CONTCAR	-3.0858098965384615	-3.7778919613647934	0.6981623768806458
/global/project/projectdirs/m3572/cluster-training-data/nestedStructs/Ge/26/dft-lit-2/CONTCAR	-4.109255368461539	-3.9932230687427994	0.4828312695026397
/global/project/projectdirs/m3572/cluster-training-data/nestedStructs/Ge/26/6/CONTCAR	-3.9753735453846155	-3.9937344169903275	0.4823199212551117
/global/project/projectdirs/m3572/cluster-training-data/nestedStructs/Ge/26/s1-8/CONTCAR	-2.6859643503846153	-3.832848635940599	0.6432057023048401
/global/project/projectdirs/m3572/cluster-training-data/nestedStructs/Ge/26/s1-11/CONTCAR	-2.9845250569230766	-3.7818230665016648	0.6942312717437744
/global/project/projectdirs/m3572/cluster-training-data/nestedStructs/Ge/26/s1-9/CONTCAR	-2.7475548080769228	-3.740591374664354	0.7354629635810852
/global/project/projectdirs/m3572/cluster-training-data/nestedStructs/Ge/26/s1-3/CONTCAR	-2.5112628488461537	-3.7941538965988633	0.6819004416465759
/global/project/projectdirs/m3572/cluster-training-data/nestedStructs/Ge/26/s1-4/CONTCAR	-2.501624916153846	-3.7675712383080002	0.708483099937439
/global/project/projectdirs/m3572/cluster-training-data/nestedStructs/Ge/26/s1-10/CONTCAR	-2.885444290769231	-3.8451105034637925	0.6309438347816467
/global/project/projectdirs/m3572/cluster-training-data/nestedStructs/Ge/26/s1-5/CONTCAR	-2.5161702380769233	-3.7088232910919663	0.7672310471534729
/global/project/projectdirs/m3572/cluster-training-data/nestedStructs/Ge/26/dft-lit-1/CONTCAR	-4.090250340384616	-3.9371807253647324	0.5388736128807068
/global/project/projectdirs/m3572/cluster-training-data/nestedStructs/Ge/26/s1-6/CONTCAR	-2.7236554903846155	-3.796040264396715	0.6800140738487244
/global/project/projectdirs/m3572/cluster-training-data/nestedStructs/Ge/26/s1-1/CONTCAR	-3.56382782	-3.7961344993401047	0.6799198389053345
/global/project/projectdirs/m3572/cluster-training-data/nestedStructs/Ge/26/s1-2/CONTCAR	-2.474160618076923	-3.8025621450233933	0.6734921932220459
/global/project/projectdirs/m3572/cluster-training-data/nestedStructs/Ge/29/21/CONTCAR	-3.9795304631034485	-3.985142735271501	0.490911602973938
/global/project/projectdirs/m3572/cluster-training-data/nestedStructs/Ge/29/24/CONTCAR	-4.008723373448276	-4.007262704401064	0.4687916338443756
/global/project/projectdirs/m3572/cluster-training-data/nestedStructs/Ge/29/1/CONTCAR	-3.9602309317241375	-3.9491216218758103	0.5269327163696289
/global/project/projectdirs/m3572/cluster-training-data/nestedStructs/Ge/29/dft-lit-1/CONTCAR	-4.111730613448276	-3.973808554439592	0.5022457838058472
/global/project/projectdirs/m3572/cluster-training-data/nestedStructs/Ge/29/22/CONTCAR	-3.9909061572413793	-3.979930905132341	0.4961234331130981
/global/project/projectdirs/m3572/cluster-training-data/nestedStructs/Ge/29/12/CONTCAR	-4.031601767241379	-3.988872942953157	0.4871813952922821
/global/project/projectdirs/m3572/cluster-training-data/nestedStructs/Ge/29/15/CONTCAR	-4.0057242634482755	-4.002899495391893	0.4731548428535461
/global/project/projectdirs/m3572/cluster-training-data/nestedStructs/Ge/29/10/CONTCAR	-4.016999635862069	-3.995377240209627	0.4806770980358124
/global/project/projectdirs/m3572/cluster-training-data/nestedStructs/Ge/45/21/CONTCAR	-4.022866203111111	-4.0407437062550065	0.4353106319904327
/global/project/projectdirs/m3572/cluster-training-data/nestedStructs/Ge/45/24/CONTCAR	-4.035140554	-4.036515263347673	0.4395390748977661
/global/project/projectdirs/m3572/cluster-training-data/nestedStructs/Ge/45/11/CONTCAR	-4.032817720000001	-4.05545234444623	0.4206019937992096
/global/project/projectdirs/m3572/cluster-training-data/nestedStructs/Ge/45/19/CONTCAR	-4.029175746	-4.048953441410112	0.4271008968353271
/global/project/projectdirs/m3572/cluster-training-data/nestedStructs/Ge/45/14/CONTCAR	-4.0379696	-4.044421938686418	0.431632399559021
/global/project/projectdirs/m3572/cluster-training-data/nestedStructs/Ge/45/17/CONTCAR	-4.025955255111111	-4.027284023790407	0.4487703144550323
/global/project/projectdirs/m3572/cluster-training-data/nestedStructs/Ge/45/23/CONTCAR	-4.015850891333334	-4.0367907262135025	0.4392636120319366
/global/project/projectdirs/m3572/cluster-training-data/nestedStructs/Ge/45/13/CONTCAR	-4.036294526	-4.0256325876999375	0.4504217505455017
/global/project/projectdirs/m3572/cluster-training-data/nestedStructs/Ge/45/22/CONTCAR	-4.022197041111111	-4.029313234119463	0.4467411041259765
/global/project/projectdirs/m3572/cluster-training-data/nestedStructs/Ge/45/20/CONTCAR	-4.001624270444444	-4.032527533798265	0.4435268044471741
/global/project/projectdirs/m3572/cluster-training-data/nestedStructs/Ge/45/12/CONTCAR	-4.040742269777778	-4.036717531709718	0.4393368065357208
/global/project/projectdirs/m3572/cluster-training-data/nestedStructs/Ge/45/15/CONTCAR	-4.032790340888889	-4.048275766401338	0.4277785718441009
/global/project/projectdirs/m3572/cluster-training-data/nestedStructs/Ge/40/6/CONTCAR	-4.036744602000001	-4.028398690252351	0.4476556479930877
/global/project/projectdirs/m3572/cluster-training-data/nestedStructs/Ge/40/3/CONTCAR	-4.03613394325	-4.031743136673021	0.4443112015724182
/global/project/projectdirs/m3572/cluster-training-data/nestedStructs/Ge/40/4/CONTCAR	-4.01782616125	-4.025532898931551	0.4505214393138885
/global/project/projectdirs/m3572/cluster-training-data/nestedStructs/Ge/48/21/CONTCAR	-4.039807336458334	-4.030815837411928	0.4452385008335113
/global/project/projectdirs/m3572/cluster-training-data/nestedStructs/Ge/48/6/CONTCAR	-4.036556755625	-4.032689628629732	0.4433647096157074
/global/project/projectdirs/m3572/cluster-training-data/nestedStructs/Ge/48/11/CONTCAR	-4.0277024360416664	-4.033748594551134	0.4423057436943054
/global/project/projectdirs/m3572/cluster-training-data/nestedStructs/Ge/48/17/CONTCAR	-4.035106473958334	-4.036156979827928	0.439897358417511
/global/project/projectdirs/m3572/cluster-training-data/nestedStructs/Ge/48/5/CONTCAR	-4.015658348125	-4.040141907959032	0.4359124302864074
/global/project/projectdirs/m3572/cluster-training-data/nestedStructs/Ge/48/13/CONTCAR	-4.041316420416667	-4.043633667259264	0.4324206709861755
/global/project/projectdirs/m3572/cluster-training-data/nestedStructs/Ge/48/16/CONTCAR	-4.03535664625	-4.039942768840837	0.436111569404602
/global/project/projectdirs/m3572/cluster-training-data/nestedStructs/Ge/48/10/CONTCAR	-4.025054364583333	-4.03157949212079	0.444474846124649
/global/project/projectdirs/m3572/cluster-training-data/nestedStructs/Ge/13/s5-2/CONTCAR	-2.2309550284615387	-3.623274055748033	0.852780282497406
/global/project/projectdirs/m3572/cluster-training-data/nestedStructs/Ge/13/s5-50/CONTCAR	-3.6436392084615385	-3.898932186393785	0.577122151851654
/global/project/projectdirs/m3572/cluster-training-data/nestedStructs/Ge/13/s5-33/CONTCAR	-3.6032921846153845	-3.850849536685991	0.6252048015594482
/global/project/projectdirs/m3572/cluster-training-data/nestedStructs/Ge/13/s1-12/CONTCAR	-2.934561969230769	-3.8429687297630784	0.6330856084823608
/global/project/projectdirs/m3572/cluster-training-data/nestedStructs/Ge/13/s5-18/CONTCAR	-3.321901023076923	-3.7855523503113266	0.6905019879341125
/global/project/projectdirs/m3572/cluster-training-data/nestedStructs/Ge/13/s5-28/CONTCAR	-3.4740147253846154	-3.7763037360001084	0.6997506022453308
/global/project/projectdirs/m3572/cluster-training-data/nestedStructs/Ge/13/s5-45/CONTCAR	-3.639996038461539	-3.8421571529198166	0.6338971853256226
/global/project/projectdirs/m3572/cluster-training-data/nestedStructs/Ge/13/s5-38/CONTCAR	-3.55042274	-3.8566963351059433	0.6193580031394958
/global/project/projectdirs/m3572/cluster-training-data/nestedStructs/Ge/13/s5-46/CONTCAR	-3.613025078461538	-3.8759556091118332	0.600098729133606
/global/project/projectdirs/m3572/cluster-training-data/nestedStructs/Ge/13/s5-3/CONTCAR	-2.17149928	-3.7629171288300034	0.7131372094154358
/global/project/projectdirs/m3572/cluster-training-data/nestedStructs/Ge/13/s5-47/CONTCAR	-3.6538869184615383	-3.9065843498993393	0.5694699883460999
/global/project/projectdirs/m3572/cluster-training-data/nestedStructs/Ge/13/s5-14/CONTCAR	-3.2135947046153843	-3.752619770793962	0.723434567451477
/global/project/projectdirs/m3572/cluster-training-data/nestedStructs/Ge/13/s5-22/CONTCAR	-3.4252672	-3.7419862425613877	0.7340680956840515
/global/project/projectdirs/m3572/cluster-training-data/nestedStructs/Ge/13/s5-48/CONTCAR	-3.7703476261538458	-3.8970747864532944	0.5789795517921448
/global/project/projectdirs/m3572/cluster-training-data/nestedStructs/Ge/13/s5-58/CONTCAR	-3.7172655546153845	-3.904006329803514	0.572048008441925
/global/project/projectdirs/m3572/cluster-training-data/nestedStructs/Ge/13/21/CONTCAR	-3.937664296153846	-3.9052197611618515	0.5708345770835876
/global/project/projectdirs/m3572/cluster-training-data/nestedStructs/Ge/13/s5-52/CONTCAR	-3.6642549430769233	-3.9127902066994187	0.5632641315460205
/global/project/projectdirs/m3572/cluster-training-data/nestedStructs/Ge/13/s5-10/CONTCAR	-3.030449126923077	-3.8021438992310044	0.6739104390144348
/global/project/projectdirs/m3572/cluster-training-data/nestedStructs/Ge/13/s5-4/CONTCAR	-2.949797703076923	-3.8338558352280137	0.6421985030174255
/global/project/projectdirs/m3572/cluster-training-data/nestedStructs/Ge/13/s1-7/CONTCAR	-3.1102982	-3.8840576088715073	0.5919967293739319
/global/project/projectdirs/m3572/cluster-training-data/nestedStructs/Ge/13/s5-24/CONTCAR	-3.473775352307692	-3.8240376389313218	0.6520166993141174
/global/project/projectdirs/m3572/cluster-training-data/nestedStructs/Ge/13/s5-17/CONTCAR	-3.255589590769231	-3.7729122913170334	0.7031420469284058
/global/project/projectdirs/m3572/cluster-training-data/nestedStructs/Ge/13/s1-8/CONTCAR	-2.5682317692307697	-3.732164529590654	0.7438898086547852
/global/project/projectdirs/m3572/cluster-training-data/nestedStructs/Ge/13/s5-13/CONTCAR	-3.132083046153846	-3.8060629046249863	0.6699914336204529
/global/project/projectdirs/m3572/cluster-training-data/nestedStructs/Ge/13/s1-11/CONTCAR	-2.934561969230769	-3.8429687297630784	0.6330856084823608
/global/project/projectdirs/m3572/cluster-training-data/nestedStructs/Ge/13/14/CONTCAR	-3.9733756607692308	-3.9002695954132554	0.5757847428321838
/global/project/projectdirs/m3572/cluster-training-data/nestedStructs/Ge/13/s5-60/CONTCAR	-3.7297700700000003	-3.9034595167923447	0.5725948214530945
/global/project/projectdirs/m3572/cluster-training-data/nestedStructs/Ge/13/s1-9/CONTCAR	-2.777534924615385	-3.7736425078201767	0.7024118304252625
/global/project/projectdirs/m3572/cluster-training-data/nestedStructs/Ge/13/s5-34/CONTCAR	-3.5280577846153847	-3.790596631794023	0.685457706451416
/global/project/projectdirs/m3572/cluster-training-data/nestedStructs/Ge/13/s5-61/CONTCAR	-3.753544588461539	-3.9086789167213913	0.5673754215240479
/global/project/projectdirs/m3572/cluster-training-data/nestedStructs/Ge/13/s5-20/CONTCAR	-3.444164141538461	-3.7006328976440903	0.7754214406013489
/global/project/projectdirs/m3572/cluster-training-data/nestedStructs/Ge/13/s5-39/CONTCAR	-3.6076427846153845	-3.8762819445419785	0.5997723937034607
/global/project/projectdirs/m3572/cluster-training-data/nestedStructs/Ge/13/s5-57/CONTCAR	-3.729448156923077	-3.8938492214966294	0.5822051167488098
/global/project/projectdirs/m3572/cluster-training-data/nestedStructs/Ge/13/s5-16/CONTCAR	-3.137353156153846	-3.722655264167833	0.7533990740776062
/global/project/projectdirs/m3572/cluster-training-data/nestedStructs/Ge/13/s1-3/CONTCAR	-2.31622185	-3.833022443084764	0.643031895160675
/global/project/projectdirs/m3572/cluster-training-data/nestedStructs/Ge/13/s5-51/CONTCAR	-3.6665146353846154	-3.925234702854204	0.5508196353912354
/global/project/projectdirs/m3572/cluster-training-data/nestedStructs/Ge/13/s5-12/CONTCAR	-3.074397367692308	-3.8272788799095627	0.6487754583358765
/global/project/projectdirs/m3572/cluster-training-data/nestedStructs/Ge/13/s5-41/CONTCAR	-3.6538278976923078	-3.8956122672844407	0.5804420709609985
/global/project/projectdirs/m3572/cluster-training-data/nestedStructs/Ge/13/s1-4/CONTCAR	-2.9568675153846153	-3.788682011394548	0.6873723268508911
/global/project/projectdirs/m3572/cluster-training-data/nestedStructs/Ge/13/s5-42/CONTCAR	-3.645323973846154	-3.9044297611999985	0.5716245770454407
/global/project/projectdirs/m3572/cluster-training-data/nestedStructs/Ge/13/s5-43/CONTCAR	-3.6599046769230767	-3.8274344480324265	0.6486198902130127
/global/project/projectdirs/m3572/cluster-training-data/nestedStructs/Ge/13/s5-44/CONTCAR	-3.6575538715384615	-3.854830650119829	0.6212236881256104
/global/project/projectdirs/m3572/cluster-training-data/nestedStructs/Ge/13/s5-59/CONTCAR	-3.71514349	-3.907288161544847	0.568766176700592
/global/project/projectdirs/m3572/cluster-training-data/nestedStructs/Ge/13/s1-10/CONTCAR	-2.710817500769231	-3.7722546732712265	0.7037996649742126
/global/project/projectdirs/m3572/cluster-training-data/nestedStructs/Ge/13/s5-31/CONTCAR	-3.507561866923077	-3.856207338600206	0.6198469996452332
/global/project/projectdirs/m3572/cluster-training-data/nestedStructs/Ge/13/s1-5/CONTCAR	-2.7323215415384614	-3.7600930607605454	0.7159612774848938
/global/project/projectdirs/m3572/cluster-training-data/nestedStructs/Ge/13/s5-27/CONTCAR	-3.45803723	-3.877008107929277	0.5990462303161621
/global/project/projectdirs/m3572/cluster-training-data/nestedStructs/Ge/13/s5-36/CONTCAR	-3.5857463776923075	-3.860655275611925	0.6153990626335144
/global/project/projectdirs/m3572/cluster-training-data/nestedStructs/Ge/13/s5-21/CONTCAR	-3.2802248407692307	-3.819487539558458	0.6565667986869812
/global/project/projectdirs/m3572/cluster-training-data/nestedStructs/Ge/13/s1-6/CONTCAR	-2.6822084107692308	-3.701802221565294	0.7742521166801453
/global/project/projectdirs/m3572/cluster-training-data/nestedStructs/Ge/13/s5-54/CONTCAR	-3.6603884038461536	-3.909928349285173	0.5661259889602661
/global/project/projectdirs/m3572/cluster-training-data/nestedStructs/Ge/13/s5-11/CONTCAR	-2.976040185384615	-3.7298703468132492	0.7461839914321899
/global/project/projectdirs/m3572/cluster-training-data/nestedStructs/Ge/13/s5-30/CONTCAR	-3.5070045461538464	-3.7637840783882615	0.7122702598571777
/global/project/projectdirs/m3572/cluster-training-data/nestedStructs/Ge/13/s5-35/CONTCAR	-3.650013089230769	-3.8301710164833542	0.645883321762085
/global/project/projectdirs/m3572/cluster-training-data/nestedStructs/Ge/13/s5-9/CONTCAR	-2.9060490138461534	-3.7470139539528367	0.7290403842926025
/global/project/projectdirs/m3572/cluster-training-data/nestedStructs/Ge/13/s5-29/CONTCAR	-3.4164507469230765	-3.821161237983751	0.6548931002616882
/global/project/projectdirs/m3572/cluster-training-data/nestedStructs/Ge/13/s5-56/CONTCAR	-3.6848477792307692	-3.8907602107811448	0.5852941274642944
/global/project/projectdirs/m3572/cluster-training-data/nestedStructs/Ge/13/s5-23/CONTCAR	-3.4126129476923075	-3.8495817458916184	0.6264725923538208
/global/project/projectdirs/m3572/cluster-training-data/nestedStructs/Ge/13/s5-49/CONTCAR	-3.6637072607692307	-3.8995862281609055	0.5764681100845337
/global/project/projectdirs/m3572/cluster-training-data/nestedStructs/Ge/13/s1-2/CONTCAR	-2.9310702569230767	-3.774433819084215	0.7016205191612244
/global/project/projectdirs/m3572/cluster-training-data/nestedStructs/Ge/13/s5-32/CONTCAR	-3.552217625384615	-3.778265682487535	0.697788655757904
/global/project/projectdirs/m3572/cluster-training-data/nestedStructs/Ge/13/s5-25/CONTCAR	-3.43632401	-3.82462849977498	0.651425838470459
/global/project/projectdirs/m3572/cluster-training-data/nestedStructs/Ge/13/s5-37/CONTCAR	-3.48992818	-3.8464182889748093	0.6296360492706299
/global/project/projectdirs/m3572/cluster-training-data/nestedStructs/Ge/13/s5-5/CONTCAR	-2.6588882084615384	-3.9631644165802475	0.5128899216651917
/global/project/projectdirs/m3572/cluster-training-data/nestedStructs/Ge/13/s5-40/CONTCAR	-3.563873603846154	-3.9122041142273423	0.5638502240180969
/global/project/projectdirs/m3572/cluster-training-data/nestedStructs/Ge/13/s5-53/CONTCAR	-3.748342314615385	-3.8933583176422593	0.5826960206031799
/global/project/projectdirs/m3572/cluster-training-data/nestedStructs/Ge/13/s5-6/CONTCAR	-2.8422856169230766	-3.7963118231583115	0.6797425150871277
/global/project/projectdirs/m3572/cluster-training-data/nestedStructs/Ge/13/s5-19/CONTCAR	-3.354567533846154	-3.8265526569176194	0.6495016813278198
/global/project/projectdirs/m3572/cluster-training-data/nestedStructs/Ge/13/s5-7/CONTCAR	-2.8783449400000003	-3.822369781761217	0.6536845564842224
/global/project/projectdirs/m3572/cluster-training-data/nestedStructs/Ge/13/s5-55/CONTCAR	-3.713895924615385	-3.9006222164917466	0.5754321217536926
/global/project/projectdirs/m3572/cluster-training-data/nestedStructs/Ge/13/s5-15/CONTCAR	-3.2620660815384617	-3.7585791027832505	0.7174752354621887
/global/project/projectdirs/m3572/cluster-training-data/nestedStructs/Ge/13/s5-8/CONTCAR	-2.996964053846154	-3.81785633924489	0.6581979990005493
/global/project/projectdirs/m3572/cluster-training-data/nestedStructs/Ge/13/s5-26/CONTCAR	-3.4176458584615386	-3.7912028706360337	0.6848514676094055
/global/project/projectdirs/m3572/cluster-training-data/nestedStructs/Ge/13/8/CONTCAR	-3.98487857	-3.932720748214769	0.5433335900306702
/global/project/projectdirs/m3572/cluster-training-data/nestedStructs/Ge/16/s1-12/CONTCAR	-2.962975340625	-3.8187507665443894	0.6573035717010498
/global/project/projectdirs/m3572/cluster-training-data/nestedStructs/Ge/16/21/CONTCAR	-3.906872005625	-3.86520501735692	0.6108493208885193
/global/project/projectdirs/m3572/cluster-training-data/nestedStructs/Ge/16/s1-7/CONTCAR	-2.758009883125	-3.762065676479387	0.7139886617660522
/global/project/projectdirs/m3572/cluster-training-data/nestedStructs/Ge/16/s1-8/CONTCAR	-2.671916648125	-3.8357814228821274	0.6402729153633118
/global/project/projectdirs/m3572/cluster-training-data/nestedStructs/Ge/16/s1-11/CONTCAR	-2.962975340625	-3.8187507665443894	0.6573035717010498
/global/project/projectdirs/m3572/cluster-training-data/nestedStructs/Ge/16/s1-9/CONTCAR	-2.85021978125	-3.817762938766527	0.6582913994789124
/global/project/projectdirs/m3572/cluster-training-data/nestedStructs/Ge/16/s1-3/CONTCAR	-2.376615815625	-3.778309253482866	0.6977450847625732
/global/project/projectdirs/m3572/cluster-training-data/nestedStructs/Ge/16/s1-4/CONTCAR	-2.47019753125	-3.801420120029497	0.6746342182159424
/global/project/projectdirs/m3572/cluster-training-data/nestedStructs/Ge/16/s1-10/CONTCAR	-2.8409229	-3.76090118053441	0.715153157711029
/global/project/projectdirs/m3572/cluster-training-data/nestedStructs/Ge/16/1/CONTCAR	-3.990508685	-3.906233636169481	0.5698207020759583
/global/project/projectdirs/m3572/cluster-training-data/nestedStructs/Ge/16/s1-5/CONTCAR	-2.5871809275	-3.8104380643654343	0.6656162738800049
/global/project/projectdirs/m3572/cluster-training-data/nestedStructs/Ge/16/s1-6/CONTCAR	-2.52087186875	-3.8185655749130722	0.6574887633323669
/global/project/projectdirs/m3572/cluster-training-data/nestedStructs/Ge/16/16/CONTCAR	-4.011662664375	-3.9521082914162156	0.5239460468292236
/global/project/projectdirs/m3572/cluster-training-data/nestedStructs/Ge/16/s1-1/CONTCAR	-3.400807735625	-3.6931467330742356	0.7829076051712036
/global/project/projectdirs/m3572/cluster-training-data/nestedStructs/Ge/16/s1-2/CONTCAR	-2.5168249125	-3.7735168016243454	0.7025375366210938
/global/project/projectdirs/m3572/cluster-training-data/nestedStructs/Ge/32/6/CONTCAR	-4.0008379246875	-4.006169704227495	0.4698846340179443
/global/project/projectdirs/m3572/cluster-training-data/nestedStructs/Ge/32/3/CONTCAR	-4.011212243125	-4.0162768340397355	0.4597775042057037
/global/project/projectdirs/m3572/cluster-training-data/nestedStructs/Ge/32/2/CONTCAR	-4.0331310690625	-4.018956897287416	0.457097440958023
/global/project/projectdirs/m3572/cluster-training-data/nestedStructs/Ge/32/1/CONTCAR	-4.0317505578125	-4.038250384359407	0.4378039538860321
/global/project/projectdirs/m3572/cluster-training-data/nestedStructs/Ge/35/3/CONTCAR	-4.013560733714286	-4.044901994495439	0.43115234375
/global/project/projectdirs/m3572/cluster-training-data/nestedStructs/Ge/35/14/CONTCAR	-3.997142106285714	-3.9727155840683457	0.5033387541770935
/global/project/projectdirs/m3572/cluster-training-data/nestedStructs/Ge/35/5/CONTCAR	-4.006354933428571	-3.998378959922838	0.4776753783226013
/global/project/projectdirs/m3572/cluster-training-data/nestedStructs/Ge/35/4/CONTCAR	-4.0450423511428575	-4.013185707359361	0.4628686308860779
/global/project/projectdirs/m3572/cluster-training-data/nestedStructs/Ge/35/10/CONTCAR	-4.003394963142857	-4.02601343157773	0.4500409066677093
/global/project/projectdirs/m3572/cluster-training-data/nestedStructs/Ge/35/8/CONTCAR	-4.014982792	-4.017296103267717	0.4587582349777221
/global/project/projectdirs/m3572/cluster-training-data/nestedStructs/Ge/30/6/CONTCAR	-3.981039539	-3.9741419828224656	0.5019123554229736
/global/project/projectdirs/m3572/cluster-training-data/nestedStructs/Ge/30/3/CONTCAR	-4.007724686333334	-4.001682219533968	0.4743721187114715
/global/project/projectdirs/m3572/cluster-training-data/nestedStructs/Ge/30/1/CONTCAR	-4.000458921666667	-4.010611680774736	0.4654426574707031
/global/project/projectdirs/m3572/cluster-training-data/nestedStructs/Ge/38/17/CONTCAR	-4.022294184210526	-4.012877253322649	0.4631770849227905
/global/project/projectdirs/m3572/cluster-training-data/nestedStructs/Ge/38/22/CONTCAR	-4.014147898421053	-4.032766250400591	0.4432880878448486
/global/project/projectdirs/m3572/cluster-training-data/nestedStructs/Ge/38/20/CONTCAR	-4.01664741368421	-4.033680615453767	0.4423737227916717
/global/project/projectdirs/m3572/cluster-training-data/nestedStructs/Ge/38/15/CONTCAR	-4.0076972794736845	-4.043678877382326	0.4323754608631134
/global/project/projectdirs/m3572/cluster-training-data/nestedStructs/Ge/54/3/CONTCAR	-4.043591382407407	-4.04859843614583	0.4274559020996094
/global/project/projectdirs/m3572/cluster-training-data/nestedStructs/Ge/54/19/CONTCAR	-4.029149632592593	-4.036762652425813	0.4392916858196258
/global/project/projectdirs/m3572/cluster-training-data/nestedStructs/Ge/54/4/CONTCAR	-4.028394847222223	-4.045577642946291	0.4304766952991485
/global/project/projectdirs/m3572/cluster-training-data/nestedStructs/Ge/54/1/CONTCAR	-4.040715832222222	-4.035771784811067	0.4402825534343719
/global/project/projectdirs/m3572/cluster-training-data/nestedStructs/Ge/54/16/CONTCAR	-4.034759291296296	-4.029927221565294	0.4461271166801452
/global/project/projectdirs/m3572/cluster-training-data/nestedStructs/Ge/54/9/CONTCAR	-4.047990298703703	-4.037528840332079	0.4385254979133606
/global/project/projectdirs/m3572/cluster-training-data/nestedStructs/Ge/54/12/CONTCAR	-4.030373276851852	-4.027089086799669	0.4489652514457702
/global/project/projectdirs/m3572/cluster-training-data/nestedStructs/Ge/54/8/CONTCAR	-4.040641972407407	-4.049467501668977	0.4265868365764618
/global/project/projectdirs/m3572/cluster-training-data/nestedStructs/Ge/54/18/CONTCAR	-4.036266616851852	-4.034794149427461	0.4412601888179779
/global/project/projectdirs/m3572/cluster-training-data/nestedStructs/Ge/52/3/CONTCAR	-4.0345664101923076	-4.032372561721849	0.4436817765235901
/global/project/projectdirs/m3572/cluster-training-data/nestedStructs/Ge/52/14/CONTCAR	-4.047041389423077	-4.044547376661348	0.4315069615840912
/global/project/projectdirs/m3572/cluster-training-data/nestedStructs/Ge/52/1/CONTCAR	-4.036904243076924	-4.034614053993272	0.4414402842521667
/global/project/projectdirs/m3572/cluster-training-data/nestedStructs/Ge/22/s5-2/CONTCAR	-2.439727409090909	-3.842646149425554	0.6334081888198853
/global/project/projectdirs/m3572/cluster-training-data/nestedStructs/Ge/22/s5-83/CONTCAR	-3.7835582331818185	-3.951968101291704	0.5240862369537354
/global/project/projectdirs/m3572/cluster-training-data/nestedStructs/Ge/22/s5-50/CONTCAR	-3.581112779545455	-3.898073521881151	0.5779808163642883
/global/project/projectdirs/m3572/cluster-training-data/nestedStructs/Ge/22/s5-33/CONTCAR	-3.4176332536363634	-3.76387205484395	0.7121822834014893
/global/project/projectdirs/m3572/cluster-training-data/nestedStructs/Ge/22/s1-12/CONTCAR	-2.745701505	-3.7915232456017014	0.6845310926437378
/global/project/projectdirs/m3572/cluster-training-data/nestedStructs/Ge/22/s5-18/CONTCAR	-3.163793341818182	-3.820331422119188	0.6557229161262512
/global/project/projectdirs/m3572/cluster-training-data/nestedStructs/Ge/22/s5-28/CONTCAR	-3.324168475	-3.7663600719261643	0.7096942663192749
/global/project/projectdirs/m3572/cluster-training-data/nestedStructs/Ge/22/s5-45/CONTCAR	-3.607841753636364	-3.87076183918004	0.6052924990653992
/global/project/projectdirs/m3572/cluster-training-data/nestedStructs/Ge/22/s5-38/CONTCAR	-3.5052682104545454	-3.8353455937195298	0.6407087445259094
/global/project/projectdirs/m3572/cluster-training-data/nestedStructs/Ge/22/s5-46/CONTCAR	-3.5589066486363636	-3.8962192213821885	0.5798351168632507
/global/project/projectdirs/m3572/cluster-training-data/nestedStructs/Ge/22/s5-3/CONTCAR	-2.2684140100000003	-3.8420881307411667	0.6339662075042725
/global/project/projectdirs/m3572/cluster-training-data/nestedStructs/Ge/22/s5-47/CONTCAR	-3.6302422922727273	-3.8555225408363816	0.6205317974090576
/global/project/projectdirs/m3572/cluster-training-data/nestedStructs/Ge/22/s5-14/CONTCAR	-3.055206045909091	-3.8036999380875107	0.6723544001579285
/global/project/projectdirs/m3572/cluster-training-data/nestedStructs/Ge/22/s5-22/CONTCAR	-3.202860258181818	-3.8425809419441697	0.6334733963012695
/global/project/projectdirs/m3572/cluster-training-data/nestedStructs/Ge/22/s5-48/CONTCAR	-3.5592280527272724	-3.8611974990654465	0.6148568391799927
/global/project/projectdirs/m3572/cluster-training-data/nestedStructs/Ge/22/s5-58/CONTCAR	-3.6653288154545454	-3.947433379917192	0.5286209583282471
/global/project/projectdirs/m3572/cluster-training-data/nestedStructs/Ge/22/s5-52/CONTCAR	-3.6175997695454543	-3.8520796573448655	0.6239746809005737
/global/project/projectdirs/m3572/cluster-training-data/nestedStructs/Ge/22/s5-68/CONTCAR	-3.702360142272727	-3.9051087773132798	0.5709455609321594
/global/project/projectdirs/m3572/cluster-training-data/nestedStructs/Ge/22/s5-10/CONTCAR	-2.9569395745454545	-3.803679136066484	0.6723752021789551
/global/project/projectdirs/m3572/cluster-training-data/nestedStructs/Ge/22/s5-78/CONTCAR	-3.7176282104545453	-3.943541494636583	0.5325128436088562
/global/project/projectdirs/m3572/cluster-training-data/nestedStructs/Ge/22/s5-4/CONTCAR	-2.5152993331818183	-3.7890852368164536	0.6869691014289856
/global/project/projectdirs/m3572/cluster-training-data/nestedStructs/Ge/22/s5-82/CONTCAR	-3.7591053727272725	-3.9591337120819565	0.5169206261634827
/global/project/projectdirs/m3572/cluster-training-data/nestedStructs/Ge/22/s5-69/CONTCAR	-3.749450902272727	-3.926763979225206	0.5492903590202332
/global/project/projectdirs/m3572/cluster-training-data/nestedStructs/Ge/22/s1-7/CONTCAR	-2.768377325	-3.8465532934952256	0.6295010447502136
/global/project/projectdirs/m3572/cluster-training-data/nestedStructs/Ge/22/dft-lit-2/CONTCAR	-4.079987484090909	-3.963773337631273	0.5122810006141663
/global/project/projectdirs/m3572/cluster-training-data/nestedStructs/Ge/22/s5-24/CONTCAR	-3.335072689090909	-3.8786753690529343	0.5973789691925049
/global/project/projectdirs/m3572/cluster-training-data/nestedStructs/Ge/22/s5-66/CONTCAR	-3.710746761363636	-3.9384818351555344	0.5375725030899048
/global/project/projectdirs/m3572/cluster-training-data/nestedStructs/Ge/22/s5-17/CONTCAR	-3.115925908181818	-3.8122977888870713	0.6637565493583679
/global/project/projectdirs/m3572/cluster-training-data/nestedStructs/Ge/22/s5-63/CONTCAR	-3.698231588181818	-3.9216189062881943	0.5544354319572449
/global/project/projectdirs/m3572/cluster-training-data/nestedStructs/Ge/22/s5-81/CONTCAR	-3.746600131818182	-3.954645959167528	0.5214083790779114
/global/project/projectdirs/m3572/cluster-training-data/nestedStructs/Ge/22/s1-8/CONTCAR	-2.60805374	-3.8975045955467698	0.5785497426986694
/global/project/projectdirs/m3572/cluster-training-data/nestedStructs/Ge/22/s5-13/CONTCAR	-3.082767904090909	-3.838915315895128	0.6371390223503113
/global/project/projectdirs/m3572/cluster-training-data/nestedStructs/Ge/22/19/CONTCAR	-3.9686015304545452	-3.9799438393402573	0.4961104989051819
/global/project/projectdirs/m3572/cluster-training-data/nestedStructs/Ge/22/s1-11/CONTCAR	-2.745701505	-3.7915232456017014	0.6845310926437378
/global/project/projectdirs/m3572/cluster-training-data/nestedStructs/Ge/22/s5-60/CONTCAR	-3.6417843759090904	-3.8822384155083176	0.5938159227371216
/global/project/projectdirs/m3572/cluster-training-data/nestedStructs/Ge/22/s5-71/CONTCAR	-3.7221225304545453	-3.930447367458391	0.5456069707870483
/global/project/projectdirs/m3572/cluster-training-data/nestedStructs/Ge/22/s1-9/CONTCAR	-2.7727584804545455	-3.8489045179176804	0.6271498203277588
/global/project/projectdirs/m3572/cluster-training-data/nestedStructs/Ge/22/s5-34/CONTCAR	-3.438515135909091	-3.8368593132782456	0.6391950249671936
/global/project/projectdirs/m3572/cluster-training-data/nestedStructs/Ge/22/s5-61/CONTCAR	-3.6701280490909087	-3.927304295330095	0.5487500429153442
/global/project/projectdirs/m3572/cluster-training-data/nestedStructs/Ge/22/s5-20/CONTCAR	-3.2296303550000003	-3.795373646049547	0.6806806921958923
/global/project/projectdirs/m3572/cluster-training-data/nestedStructs/Ge/22/s5-39/CONTCAR	-3.462956658636364	-3.869306830196428	0.6067475080490112
/global/project/projectdirs/m3572/cluster-training-data/nestedStructs/Ge/22/s5-57/CONTCAR	-3.6593149827272726	-3.8982842839050766	0.5777700543403625
/global/project/projectdirs/m3572/cluster-training-data/nestedStructs/Ge/22/s5-16/CONTCAR	-3.149052718181818	-3.8106673038292405	0.6653870344161987
/global/project/projectdirs/m3572/cluster-training-data/nestedStructs/Ge/22/s1-3/CONTCAR	-2.304663650909091	-3.7556727803040024	0.7203815579414368
/global/project/projectdirs/m3572/cluster-training-data/nestedStructs/Ge/22/s5-51/CONTCAR	-3.5954506645454547	-3.9254889762688157	0.5505653619766235
/global/project/projectdirs/m3572/cluster-training-data/nestedStructs/Ge/22/s5-12/CONTCAR	-3.1157607159090905	-3.7919122255135056	0.6841421127319336
/global/project/projectdirs/m3572/cluster-training-data/nestedStructs/Ge/22/s5-41/CONTCAR	-3.4885430877272725	-3.882575539379167	0.593478798866272
/global/project/projectdirs/m3572/cluster-training-data/nestedStructs/Ge/22/s1-4/CONTCAR	-2.546394880909091	-3.8096636808205124	0.6663906574249268
/global/project/projectdirs/m3572/cluster-training-data/nestedStructs/Ge/22/s5-42/CONTCAR	-3.5404454418181817	-3.8621260202217575	0.6139283180236816
/global/project/projectdirs/m3572/cluster-training-data/nestedStructs/Ge/22/s5-43/CONTCAR	-3.545593189090909	-3.836455849437761	0.6395984888076782
/global/project/projectdirs/m3572/cluster-training-data/nestedStructs/Ge/22/s5-85/CONTCAR	-3.768984562272727	-3.959359196453142	0.5166951417922974
/global/project/projectdirs/m3572/cluster-training-data/nestedStructs/Ge/22/s5-44/CONTCAR	-3.4968609936363637	-3.8743009245682236	0.6017534136772156
/global/project/projectdirs/m3572/cluster-training-data/nestedStructs/Ge/22/s5-59/CONTCAR	-3.6058636354545457	-3.9017396843719956	0.5743146538734436
/global/project/projectdirs/m3572/cluster-training-data/nestedStructs/Ge/22/s1-10/CONTCAR	-2.755793631363636	-3.7945645726013657	0.6814897656440735
/global/project/projectdirs/m3572/cluster-training-data/nestedStructs/Ge/22/s5-72/CONTCAR	-3.7242973690909094	-3.978478041915941	0.4975762963294983
/global/project/projectdirs/m3572/cluster-training-data/nestedStructs/Ge/22/s5-31/CONTCAR	-3.389965549545454	-3.803514090805101	0.6725402474403381
/global/project/projectdirs/m3572/cluster-training-data/nestedStructs/Ge/22/s1-5/CONTCAR	-2.56869667	-3.8035652315903183	0.6724891066551208
/global/project/projectdirs/m3572/cluster-training-data/nestedStructs/Ge/22/dft-lit-1/CONTCAR	-4.056902678636363	-3.860840407638597	0.615213930606842
/global/project/projectdirs/m3572/cluster-training-data/nestedStructs/Ge/22/s5-70/CONTCAR	-3.6865544218181814	-3.9028728878784653	0.5731814503669739
/global/project/projectdirs/m3572/cluster-training-data/nestedStructs/Ge/22/s5-27/CONTCAR	-3.313248145	-3.8109088218498703	0.6651455163955688
/global/project/projectdirs/m3572/cluster-training-data/nestedStructs/Ge/22/s5-36/CONTCAR	-3.491365325454545	-3.8583486950684067	0.6177056431770325
/global/project/projectdirs/m3572/cluster-training-data/nestedStructs/Ge/22/s5-21/CONTCAR	-3.264698268636364	-3.835656312732744	0.6403980255126953
/global/project/projectdirs/m3572/cluster-training-data/nestedStructs/Ge/22/s1-6/CONTCAR	-2.6011640136363634	-3.7294737971115586	0.7465805411338806
/global/project/projectdirs/m3572/cluster-training-data/nestedStructs/Ge/22/dft-lit-3/CONTCAR	-4.080770975909091	-3.9690423882294175	0.5070119500160217
/global/project/projectdirs/m3572/cluster-training-data/nestedStructs/Ge/22/s5-54/CONTCAR	-3.6152736195454547	-3.963740674285936	0.5123136639595032
/global/project/projectdirs/m3572/cluster-training-data/nestedStructs/Ge/22/s5-11/CONTCAR	-2.915084035909091	-3.786288646488237	0.6897656917572021
/global/project/projectdirs/m3572/cluster-training-data/nestedStructs/Ge/22/s5-30/CONTCAR	-3.3370360536363637	-3.792514530448961	0.6835398077964783
/global/project/projectdirs/m3572/cluster-training-data/nestedStructs/Ge/22/s5-75/CONTCAR	-3.763488336363636	-3.9377548969078537	0.5382994413375854
/global/project/projectdirs/m3572/cluster-training-data/nestedStructs/Ge/22/s5-35/CONTCAR	-3.4947339513636364	-3.9004671848106858	0.5755871534347534
/global/project/projectdirs/m3572/cluster-training-data/nestedStructs/Ge/22/s5-9/CONTCAR	-2.7763880554545453	-3.8277759826469895	0.6482783555984497
/global/project/projectdirs/m3572/cluster-training-data/nestedStructs/Ge/22/s5-29/CONTCAR	-3.410512039090909	-3.7759390747833725	0.7001152634620667
/global/project/projectdirs/m3572/cluster-training-data/nestedStructs/Ge/22/s5-73/CONTCAR	-3.672957514090909	-3.945097831516313	0.530956506729126
/global/project/projectdirs/m3572/cluster-training-data/nestedStructs/Ge/22/s5-56/CONTCAR	-3.639157747727273	-3.9853585338879105	0.4906958043575287
/global/project/projectdirs/m3572/cluster-training-data/nestedStructs/Ge/22/s5-23/CONTCAR	-3.324903306818182	-3.771557477741289	0.7044968605041504
/global/project/projectdirs/m3572/cluster-training-data/nestedStructs/Ge/22/s5-67/CONTCAR	-3.710023839545455	-3.9572164094734665	0.5188379287719727
/global/project/projectdirs/m3572/cluster-training-data/nestedStructs/Ge/22/s1-1/CONTCAR	-3.0754844145454543	-3.919253793983507	0.5568005442619324
/global/project/projectdirs/m3572/cluster-training-data/nestedStructs/Ge/22/s5-64/CONTCAR	-3.658499242272727	-3.8988914764214035	0.5771628618240356
/global/project/projectdirs/m3572/cluster-training-data/nestedStructs/Ge/22/s5-49/CONTCAR	-3.627838338181818	-3.8702248609352585	0.6058294773101807
/global/project/projectdirs/m3572/cluster-training-data/nestedStructs/Ge/22/s1-2/CONTCAR	-2.308724082727273	-3.787273196010637	0.6887811422348022
/global/project/projectdirs/m3572/cluster-training-data/nestedStructs/Ge/22/s5-80/CONTCAR	-3.7480626963636365	-3.9291659272003647	0.5468884110450745
/global/project/projectdirs/m3572/cluster-training-data/nestedStructs/Ge/22/s5-65/CONTCAR	-3.6807126145454547	-3.9318438446808335	0.5442104935646057
/global/project/projectdirs/m3572/cluster-training-data/nestedStructs/Ge/22/s5-32/CONTCAR	-3.360506992272727	-3.7733782804298874	0.7026760578155518
/global/project/projectdirs/m3572/cluster-training-data/nestedStructs/Ge/22/s5-25/CONTCAR	-3.3195051581818187	-3.8015936887550827	0.6744606494903564
/global/project/projectdirs/m3572/cluster-training-data/nestedStructs/Ge/22/s5-76/CONTCAR	-3.7225515122727275	-3.9300424731064316	0.5460118651390076
/global/project/projectdirs/m3572/cluster-training-data/nestedStructs/Ge/22/s5-62/CONTCAR	-3.669192181363636	-3.9126007831383225	0.5634535551071167
/global/project/projectdirs/m3572/cluster-training-data/nestedStructs/Ge/22/s5-37/CONTCAR	-3.5235921259090905	-3.8277530944633957	0.6483012437820435
/global/project/projectdirs/m3572/cluster-training-data/nestedStructs/Ge/22/s5-5/CONTCAR	-2.261597968181818	-3.785959092407274	0.6900952458381653
/global/project/projectdirs/m3572/cluster-training-data/nestedStructs/Ge/22/s5-40/CONTCAR	-3.4978486522727277	-3.861111966400194	0.6149423718452454
/global/project/projectdirs/m3572/cluster-training-data/nestedStructs/Ge/22/s5-74/CONTCAR	-3.6876577772727273	-3.944180992870378	0.531873345375061
/global/project/projectdirs/m3572/cluster-training-data/nestedStructs/Ge/22/9/CONTCAR	-3.960162546818182	-3.9059558785248276	0.5700984597206116
/global/project/projectdirs/m3572/cluster-training-data/nestedStructs/Ge/22/s5-53/CONTCAR	-3.632508053636364	-3.942631748943376	0.533422589302063
/global/project/projectdirs/m3572/cluster-training-data/nestedStructs/Ge/22/s5-6/CONTCAR	-2.591560458636364	-3.7834238684463974	0.6926304697990417
/global/project/projectdirs/m3572/cluster-training-data/nestedStructs/Ge/22/s5-19/CONTCAR	-3.271940083181818	-3.7759518897819992	0.7001024484634399
/global/project/projectdirs/m3572/cluster-training-data/nestedStructs/Ge/22/s5-7/CONTCAR	-2.712031438181818	-3.801941481857347	0.674112856388092
/global/project/projectdirs/m3572/cluster-training-data/nestedStructs/Ge/22/s5-55/CONTCAR	-3.651328498636363	-3.8938665068436142	0.582187831401825
/global/project/projectdirs/m3572/cluster-training-data/nestedStructs/Ge/22/s5-79/CONTCAR	-3.696683034545454	-3.9385713017273423	0.5374830365180969
/global/project/projectdirs/m3572/cluster-training-data/nestedStructs/Ge/22/s5-15/CONTCAR	-3.0520020386363638	-3.7718565738487717	0.7041977643966675
/global/project/projectdirs/m3572/cluster-training-data/nestedStructs/Ge/22/s5-84/CONTCAR	-3.7673130713636365	-3.9601986086655137	0.5158557295799255
/global/project/projectdirs/m3572/cluster-training-data/nestedStructs/Ge/22/s5-8/CONTCAR	-2.6473376745454544	-3.8498106873322007	0.6262436509132385
/global/project/projectdirs/m3572/cluster-training-data/nestedStructs/Ge/22/s5-26/CONTCAR	-3.3635217972727274	-3.7572484886932846	0.7188058495521545
/global/project/projectdirs/m3572/cluster-training-data/nestedStructs/Ge/22/10/CONTCAR	-3.962529395909091	-3.960175482063341	0.5158788561820984
/global/project/projectdirs/m3572/cluster-training-data/nestedStructs/Ge/22/s5-77/CONTCAR	-3.7396173813636366	-3.927767840652513	0.548286497592926
/global/project/projectdirs/m3572/cluster-training-data/nestedStructs/Ge/25/7/CONTCAR	-3.9773649356	-4.005758283166933	0.4702960550785064
/global/project/projectdirs/m3572/cluster-training-data/nestedStructs/Ge/25/6/CONTCAR	-4.0364969012	-3.9485359466362473	0.5275183916091919
/global/project/projectdirs/m3572/cluster-training-data/nestedStructs/Ge/25/3/CONTCAR	-3.9964074384000003	-3.9717883742142197	0.5042659640312195
/global/project/projectdirs/m3572/cluster-training-data/nestedStructs/Ge/25/11/CONTCAR	-3.9866905292	-4.011161682634401	0.4648926556110382
/global/project/projectdirs/m3572/cluster-training-data/nestedStructs/Ge/25/19/CONTCAR	-3.9883605163999998	-3.9879723465729233	0.4880819916725158
/global/project/projectdirs/m3572/cluster-training-data/nestedStructs/Ge/25/14/CONTCAR	-3.9506235124	-3.985931572942781	0.4901227653026581
/global/project/projectdirs/m3572/cluster-training-data/nestedStructs/Ge/25/2/CONTCAR	-4.00613948	-4.016277281074571	0.4597770571708679
/global/project/projectdirs/m3572/cluster-training-data/nestedStructs/Ge/25/23/CONTCAR	-4.0001218308	-4.017831651001024	0.4582226872444153
/global/project/projectdirs/m3572/cluster-training-data/nestedStructs/Ge/25/dft-lit-1/CONTCAR	-4.0884251604	-3.9129417217064377	0.5631126165390015
/global/project/projectdirs/m3572/cluster-training-data/nestedStructs/Ge/25/dft-lit-3/CONTCAR	-4.0962151360000005	-3.9605192816544053	0.5155350565910339
/global/project/projectdirs/m3572/cluster-training-data/nestedStructs/Ge/20/s5-2/CONTCAR	-2.314003171	-3.8203424489784714	0.6557118892669678
/global/project/projectdirs/m3572/cluster-training-data/nestedStructs/Ge/20/s5-50/CONTCAR	-3.610502305	-3.91308042171483	0.5629739165306091
/global/project/projectdirs/m3572/cluster-training-data/nestedStructs/Ge/20/s5-33/CONTCAR	-3.4445728395	-3.8731860196877	0.6028683185577393
/global/project/projectdirs/m3572/cluster-training-data/nestedStructs/Ge/20/s5-18/CONTCAR	-3.2217075555	-3.840299693374681	0.6357546448707581
/global/project/projectdirs/m3572/cluster-training-data/nestedStructs/Ge/20/s5-28/CONTCAR	-3.3507669389999997	-3.8096543824959275	0.6663999557495117
/global/project/projectdirs/m3572/cluster-training-data/nestedStructs/Ge/20/s5-45/CONTCAR	-3.6131190975000003	-3.8439163244057175	0.6321380138397217
/global/project/projectdirs/m3572/cluster-training-data/nestedStructs/Ge/20/s5-38/CONTCAR	-3.509185803	-3.8743014610100266	0.6017528772354126
/global/project/projectdirs/m3572/cluster-training-data/nestedStructs/Ge/20/s5-46/CONTCAR	-3.499071907	-3.901501027374315	0.5745533108711243
/global/project/projectdirs/m3572/cluster-training-data/nestedStructs/Ge/20/s5-3/CONTCAR	-2.435976931	-3.8762638843346116	0.5997904539108276
/global/project/projectdirs/m3572/cluster-training-data/nestedStructs/Ge/20/s5-47/CONTCAR	-3.6409556870000004	-3.8905232823181626	0.5855310559272766
/global/project/projectdirs/m3572/cluster-training-data/nestedStructs/Ge/20/s5-14/CONTCAR	-3.0800709105	-3.8015175736237046	0.6745367646217346
/global/project/projectdirs/m3572/cluster-training-data/nestedStructs/Ge/20/s5-22/CONTCAR	-3.2942092785	-3.747189787654924	0.7288645505905151
/global/project/projectdirs/m3572/cluster-training-data/nestedStructs/Ge/20/s5-48/CONTCAR	-3.6148495824999998	-3.9510187185097214	0.5250356197357178
/global/project/projectdirs/m3572/cluster-training-data/nestedStructs/Ge/20/s5-58/CONTCAR	-3.6521959475	-3.917697576313066	0.558356761932373
/global/project/projectdirs/m3572/cluster-training-data/nestedStructs/Ge/20/s5-52/CONTCAR	-3.5542986525000004	-3.9458161270905014	0.5302382111549377
/global/project/projectdirs/m3572/cluster-training-data/nestedStructs/Ge/20/s5-68/CONTCAR	-3.7054104574999998	-3.902491418151903	0.5735629200935364
/global/project/projectdirs/m3572/cluster-training-data/nestedStructs/Ge/20/s5-10/CONTCAR	-2.98082797	-3.6628141677666184	0.8132401704788208
/global/project/projectdirs/m3572/cluster-training-data/nestedStructs/Ge/20/s5-78/CONTCAR	-3.6953910885	-3.945154157905626	0.5309001803398132
/global/project/projectdirs/m3572/cluster-training-data/nestedStructs/Ge/20/s5-4/CONTCAR	-2.153709778	-3.828973737983751	0.6470806002616882
/global/project/projectdirs/m3572/cluster-training-data/nestedStructs/Ge/20/s5-69/CONTCAR	-3.6846327035	-3.9238570606995102	0.552197277545929
/global/project/projectdirs/m3572/cluster-training-data/nestedStructs/Ge/20/s5-24/CONTCAR	-3.3052761465000002	-3.745118585853624	0.7309357523918152
/global/project/projectdirs/m3572/cluster-training-data/nestedStructs/Ge/20/s5-66/CONTCAR	-3.675629304	-3.934739140300798	0.5413151979446411
/global/project/projectdirs/m3572/cluster-training-data/nestedStructs/Ge/20/s5-17/CONTCAR	-3.1584963425000003	-3.772123483448076	0.7039308547973633
/global/project/projectdirs/m3572/cluster-training-data/nestedStructs/Ge/20/s5-63/CONTCAR	-3.7072206405	-3.9188034808922287	0.5572508573532104
/global/project/projectdirs/m3572/cluster-training-data/nestedStructs/Ge/20/s5-13/CONTCAR	-3.028496702	-3.7860390222359177	0.6900153160095215
/global/project/projectdirs/m3572/cluster-training-data/nestedStructs/Ge/20/s5-60/CONTCAR	-3.641560435	-3.8952026045608994	0.5808517336845398
/global/project/projectdirs/m3572/cluster-training-data/nestedStructs/Ge/20/17/CONTCAR	-3.9885681865000002	-4.007922796039629	0.4681315422058105
/global/project/projectdirs/m3572/cluster-training-data/nestedStructs/Ge/20/s5-71/CONTCAR	-3.7246034025	-3.9195242202568528	0.5565301179885864
/global/project/projectdirs/m3572/cluster-training-data/nestedStructs/Ge/20/s5-34/CONTCAR	-3.4456497865	-3.8538955128479477	0.6221588253974915
/global/project/projectdirs/m3572/cluster-training-data/nestedStructs/Ge/20/s5-61/CONTCAR	-3.6693930975	-3.902961043148088	0.5730932950973511
/global/project/projectdirs/m3572/cluster-training-data/nestedStructs/Ge/20/2/CONTCAR	-3.9748336955	-3.9389034784126755	0.5371508598327637
/global/project/projectdirs/m3572/cluster-training-data/nestedStructs/Ge/20/s5-20/CONTCAR	-3.3022633975	-3.801643220214891	0.6744111180305481
/global/project/projectdirs/m3572/cluster-training-data/nestedStructs/Ge/20/s5-39/CONTCAR	-3.453671868	-3.8367287791061875	0.6393255591392517
/global/project/projectdirs/m3572/cluster-training-data/nestedStructs/Ge/20/s5-57/CONTCAR	-3.6396542629999997	-3.8887664950180527	0.5872878432273865
/global/project/projectdirs/m3572/cluster-training-data/nestedStructs/Ge/20/s5-16/CONTCAR	-3.1864610979999997	-3.8268161690521714	0.6492381691932678
/global/project/projectdirs/m3572/cluster-training-data/nestedStructs/Ge/20/s5-51/CONTCAR	-3.654410773	-3.902655628948259	0.5733987092971802
/global/project/projectdirs/m3572/cluster-training-data/nestedStructs/Ge/20/s5-12/CONTCAR	-3.0648632945	-3.8913331902313706	0.5847211480140686
/global/project/projectdirs/m3572/cluster-training-data/nestedStructs/Ge/20/s5-41/CONTCAR	-3.5066863120000002	-3.8451712405968186	0.6308830976486206
/global/project/projectdirs/m3572/cluster-training-data/nestedStructs/Ge/20/s5-42/CONTCAR	-3.5572337215	-3.8589790141869065	0.6170753240585327
/global/project/projectdirs/m3572/cluster-training-data/nestedStructs/Ge/20/s5-43/CONTCAR	-3.5518230215	-3.9029835140991684	0.5730708241462708
/global/project/projectdirs/m3572/cluster-training-data/nestedStructs/Ge/20/s5-44/CONTCAR	-3.546133434	-3.8984063542175766	0.5776479840278625
/global/project/projectdirs/m3572/cluster-training-data/nestedStructs/Ge/20/s5-59/CONTCAR	-3.644081961	-3.9145392453957077	0.5615150928497314
/global/project/projectdirs/m3572/cluster-training-data/nestedStructs/Ge/20/s5-72/CONTCAR	-3.7589501	-3.9371947920608994	0.5388595461845398
/global/project/projectdirs/m3572/cluster-training-data/nestedStructs/Ge/20/4/CONTCAR	-4.041965101000001	-4.009087649612474	0.4669666886329651
/global/project/projectdirs/m3572/cluster-training-data/nestedStructs/Ge/20/1/CONTCAR	-3.9758000975	-3.9360221302795884	0.5400322079658508
/global/project/projectdirs/m3572/cluster-training-data/nestedStructs/Ge/20/s5-31/CONTCAR	-3.4697313084999997	-3.8193276799011704	0.6567266583442688
/global/project/projectdirs/m3572/cluster-training-data/nestedStructs/Ge/20/s5-70/CONTCAR	-3.735630225	-3.919450966148424	0.5566033720970154
/global/project/projectdirs/m3572/cluster-training-data/nestedStructs/Ge/20/s5-27/CONTCAR	-3.3601826955	-3.8172498023796555	0.6588045358657837
/global/project/projectdirs/m3572/cluster-training-data/nestedStructs/Ge/20/s5-36/CONTCAR	-3.4940958760000003	-3.810377088813829	0.6656772494316101
/global/project/projectdirs/m3572/cluster-training-data/nestedStructs/Ge/20/s5-21/CONTCAR	-3.2548989155	-3.7685777819443222	0.7074765563011169
/global/project/projectdirs/m3572/cluster-training-data/nestedStructs/Ge/20/s5-54/CONTCAR	-3.6321152134999997	-3.8801386034775254	0.5959157347679138
/global/project/projectdirs/m3572/cluster-training-data/nestedStructs/Ge/20/s5-11/CONTCAR	-3.002575345	-3.848696855335283	0.6273574829101562
/global/project/projectdirs/m3572/cluster-training-data/nestedStructs/Ge/20/s5-30/CONTCAR	-3.4243639645000004	-3.75661948087697	0.7194348573684692
/global/project/projectdirs/m3572/cluster-training-data/nestedStructs/Ge/20/s5-75/CONTCAR	-3.683950191	-3.935286906986284	0.5407674312591553
/global/project/projectdirs/m3572/cluster-training-data/nestedStructs/Ge/20/s5-35/CONTCAR	-3.511302965	-3.8054774678040024	0.6705768704414368
/global/project/projectdirs/m3572/cluster-training-data/nestedStructs/Ge/20/s5-9/CONTCAR	-2.8581126305	-3.7991188442993638	0.6769354939460754
/global/project/projectdirs/m3572/cluster-training-data/nestedStructs/Ge/20/s5-29/CONTCAR	-3.4425793125	-3.839647976188707	0.6364063620567322
/global/project/projectdirs/m3572/cluster-training-data/nestedStructs/Ge/20/s5-73/CONTCAR	-3.6888249209999997	-3.923930672435808	0.5521236658096313
/global/project/projectdirs/m3572/cluster-training-data/nestedStructs/Ge/20/s5-56/CONTCAR	-3.660662	-3.941800442962694	0.5342538952827454
/global/project/projectdirs/m3572/cluster-training-data/nestedStructs/Ge/20/s5-23/CONTCAR	-3.240387861	-3.742313650875139	0.7337406873703003
/global/project/projectdirs/m3572/cluster-training-data/nestedStructs/Ge/20/s5-67/CONTCAR	-3.6974679989999997	-3.9074908173370835	0.5685635209083557
/global/project/projectdirs/m3572/cluster-training-data/nestedStructs/Ge/20/s5-64/CONTCAR	-3.6650144455	-3.9131970084000107	0.5628573298454285
/global/project/projectdirs/m3572/cluster-training-data/nestedStructs/Ge/20/s5-49/CONTCAR	-3.5945025129999997	-3.8327601230431076	0.6432942152023315
/global/project/projectdirs/m3572/cluster-training-data/nestedStructs/Ge/20/s5-80/CONTCAR	-3.7146398935000002	-3.95925220611577	0.5168021321296692
/global/project/projectdirs/m3572/cluster-training-data/nestedStructs/Ge/20/s5-65/CONTCAR	-3.7057489725000003	-3.924963740139055	0.5510905981063843
/global/project/projectdirs/m3572/cluster-training-data/nestedStructs/Ge/20/s5-32/CONTCAR	-3.4346358844999996	-3.816872326164293	0.6591820120811462
/global/project/projectdirs/m3572/cluster-training-data/nestedStructs/Ge/20/s5-25/CONTCAR	-3.357527329	-3.844977465896654	0.6310768723487854
/global/project/projectdirs/m3572/cluster-training-data/nestedStructs/Ge/20/s5-76/CONTCAR	-3.714556264	-3.945078042774248	0.5309762954711914
/global/project/projectdirs/m3572/cluster-training-data/nestedStructs/Ge/20/s5-62/CONTCAR	-3.7140406025	-3.891898063449907	0.5841562747955322
/global/project/projectdirs/m3572/cluster-training-data/nestedStructs/Ge/20/s5-37/CONTCAR	-3.4783076270000004	-3.761319485931444	0.7147348523139954
/global/project/projectdirs/m3572/cluster-training-data/nestedStructs/Ge/20/s5-5/CONTCAR	-2.524723342	-3.8148625171471116	0.6611918210983276
/global/project/projectdirs/m3572/cluster-training-data/nestedStructs/Ge/20/s5-40/CONTCAR	-3.5273443149999997	-3.8414832032013413	0.6345711350440979
/global/project/projectdirs/m3572/cluster-training-data/nestedStructs/Ge/20/s5-74/CONTCAR	-3.7209138189999997	-3.9571975148010727	0.5188568234443665
/global/project/projectdirs/m3572/cluster-training-data/nestedStructs/Ge/20/20/CONTCAR	-3.9899183175	-4.016003010301637	0.4600513279438019
/global/project/projectdirs/m3572/cluster-training-data/nestedStructs/Ge/20/s5-53/CONTCAR	-3.6176104330000003	-3.9440697706032273	0.5319845676422119
/global/project/projectdirs/m3572/cluster-training-data/nestedStructs/Ge/20/s5-6/CONTCAR	-2.4417350200000003	-3.774930325775194	0.7011240124702454
/global/project/projectdirs/m3572/cluster-training-data/nestedStructs/Ge/20/s5-19/CONTCAR	-3.2719497179999997	-3.727769163875627	0.748285174369812
/global/project/projectdirs/m3572/cluster-training-data/nestedStructs/Ge/20/s5-7/CONTCAR	-2.5672511115	-3.6920608556557175	0.7839934825897217
/global/project/projectdirs/m3572/cluster-training-data/nestedStructs/Ge/20/s5-55/CONTCAR	-3.651814825	-3.902105537681627	0.5739488005638123
/global/project/projectdirs/m3572/cluster-training-data/nestedStructs/Ge/20/s5-79/CONTCAR	-3.6941257935000005	-3.949640778331804	0.5264135599136353
/global/project/projectdirs/m3572/cluster-training-data/nestedStructs/Ge/20/s5-15/CONTCAR	-3.0921009525	-3.7528929388809678	0.7231613993644714
/global/project/projectdirs/m3572/cluster-training-data/nestedStructs/Ge/20/s5-8/CONTCAR	-2.663914419	-3.8261925256538865	0.6498618125915527
/global/project/projectdirs/m3572/cluster-training-data/nestedStructs/Ge/20/s5-26/CONTCAR	-3.3820833514999995	-3.7647176063347336	0.7113367319107056
/global/project/projectdirs/m3572/cluster-training-data/nestedStructs/Ge/20/s5-77/CONTCAR	-3.6990984775	-3.941767720012712	0.534286618232727
/global/project/projectdirs/m3572/cluster-training-data/nestedStructs/Ge/20/18/CONTCAR	-4.012207632	-3.9793919301319596	0.4966624081134796
/global/project/projectdirs/m3572/cluster-training-data/nestedStructs/Ge/20/s5-1/CONTCAR	-2.8308578655	-3.7681884444046494	0.7078658938407898
/global/project/projectdirs/m3572/cluster-training-data/nestedStructs/Ge/9/12/CONTCAR	-3.83515324	-3.7038225806046006	0.7722317576408386
/global/project/projectdirs/m3572/cluster-training-data/nestedStructs/Ge/28/s1-12/CONTCAR	-2.6194446589285714	-3.8351338780212876	0.6409204602241516
/global/project/projectdirs/m3572/cluster-training-data/nestedStructs/Ge/28/24/CONTCAR	-4.012138206071429	-4.009795216350603	0.4662591218948364
/global/project/projectdirs/m3572/cluster-training-data/nestedStructs/Ge/28/s1-7/CONTCAR	-2.6518958089285714	-3.8224816000748154	0.6535727381706238
/global/project/projectdirs/m3572/cluster-training-data/nestedStructs/Ge/28/s1-8/CONTCAR	-2.691448270714286	-3.8127424991417405	0.6633118391036987
/global/project/projectdirs/m3572/cluster-training-data/nestedStructs/Ge/28/s1-11/CONTCAR	-2.6194446589285714	-3.8351338780212876	0.6409204602241516
/global/project/projectdirs/m3572/cluster-training-data/nestedStructs/Ge/28/s1-9/CONTCAR	-3.0141700924999997	-3.779584614067125	0.6964697241783142
/global/project/projectdirs/m3572/cluster-training-data/nestedStructs/Ge/28/2/CONTCAR	-4.013552215	-3.992742297678041	0.483312040567398
/global/project/projectdirs/m3572/cluster-training-data/nestedStructs/Ge/28/s1-3/CONTCAR	-2.402775629642857	-3.793506470947313	0.6825478672981262
/global/project/projectdirs/m3572/cluster-training-data/nestedStructs/Ge/28/s1-4/CONTCAR	-2.3997821653571427	-3.790523675708818	0.6855306625366211
/global/project/projectdirs/m3572/cluster-training-data/nestedStructs/Ge/28/23/CONTCAR	-3.985915974642857	-3.974698570995378	0.501355767250061
/global/project/projectdirs/m3572/cluster-training-data/nestedStructs/Ge/28/s1-10/CONTCAR	-2.6553180014285713	-3.8207224881935593	0.6553318500518799
/global/project/projectdirs/m3572/cluster-training-data/nestedStructs/Ge/28/1/CONTCAR	-4.020628133928572	-4.008528230218935	0.4675261080265045
/global/project/projectdirs/m3572/cluster-training-data/nestedStructs/Ge/28/s1-5/CONTCAR	-2.520233872857143	-3.8188468492317673	0.6572074890136719
/global/project/projectdirs/m3572/cluster-training-data/nestedStructs/Ge/28/dft-lit-1/CONTCAR	-4.100130089642858	-3.9722809469986435	0.5037733912467957
/global/project/projectdirs/m3572/cluster-training-data/nestedStructs/Ge/28/s1-6/CONTCAR	-2.674724222142857	-3.736122039585161	0.7399322986602783
/global/project/projectdirs/m3572/cluster-training-data/nestedStructs/Ge/28/s1-1/CONTCAR	-2.430440602142857	-3.823679355411577	0.6523749828338623
/global/project/projectdirs/m3572/cluster-training-data/nestedStructs/Ge/28/s1-2/CONTCAR	-2.2409813867857142	-3.7294385111618515	0.7466158270835876
/global/project/projectdirs/m3572/cluster-training-data/nestedStructs/Ge/28/22/CONTCAR	-3.992930724642857	-3.9950140095043656	0.4810403287410736
/global/project/projectdirs/m3572/cluster-training-data/nestedStructs/Ge/28/18/CONTCAR	-4.000914588214285	-4.008785573272752	0.4672687649726867
/global/project/projectdirs/m3572/cluster-training-data/nestedStructs/Ge/44/17/CONTCAR	-4.028750768863636	-4.044702289133119	0.4313520491123199
/global/project/projectdirs/m3572/cluster-training-data/nestedStructs/Ge/44/2/CONTCAR	-4.032098429090909	-4.045533833532381	0.4305205047130584
/global/project/projectdirs/m3572/cluster-training-data/nestedStructs/Ge/44/4/CONTCAR	-4.0212258027272725	-4.037402478485155	0.4386518597602844
/global/project/projectdirs/m3572/cluster-training-data/nestedStructs/Ge/44/13/CONTCAR	-4.03433209909091	-4.032510278253603	0.4435440599918365
/global/project/projectdirs/m3572/cluster-training-data/nestedStructs/Ge/44/12/CONTCAR	-4.019416375227273	-4.039883849649477	0.4361704885959625
/global/project/projectdirs/m3572/cluster-training-data/nestedStructs/Ge/44/10/CONTCAR	-4.033238631590909	-4.037110922365236	0.4389434158802032
/global/project/projectdirs/m3572/cluster-training-data/nestedStructs/Ge/44/8/CONTCAR	-4.043930364772727	-4.028596369056749	0.4474579691886902
/global/project/projectdirs/m3572/cluster-training-data/nestedStructs/Ge/44/18/CONTCAR	-4.01904864	-4.043039975194978	0.4330143630504608
/global/project/projectdirs/m3572/cluster-training-data/nestedStructs/Ge/47/7/CONTCAR	-4.0347687272340425	-4.028220084934282	0.4478342533111572
/global/project/projectdirs/m3572/cluster-training-data/nestedStructs/Ge/47/6/CONTCAR	-4.035890399787234	-4.033025202779817	0.4430291354656219
/global/project/projectdirs/m3572/cluster-training-data/nestedStructs/Ge/47/14/CONTCAR	-4.025491753617021	-4.039337513475465	0.4367168247699737
/global/project/projectdirs/m3572/cluster-training-data/nestedStructs/Ge/47/5/CONTCAR	-4.04195916787234	-4.039697823553133	0.4363565146923065
/global/project/projectdirs/m3572/cluster-training-data/nestedStructs/Ge/47/13/CONTCAR	-4.025756260638298	-4.0396666801262375	0.4363876581192016
/global/project/projectdirs/m3572/cluster-training-data/nestedStructs/Ge/47/15/CONTCAR	-4.022839492340426	-4.035683897762346	0.4403704404830932
/global/project/projectdirs/m3572/cluster-training-data/nestedStructs/Ge/42/21/CONTCAR	-4.042455343333334	-4.030291912584352	0.445762425661087
/global/project/projectdirs/m3572/cluster-training-data/nestedStructs/Ge/42/19/CONTCAR	-4.027880623095238	-4.040192095069933	0.4358622431755066
/global/project/projectdirs/m3572/cluster-training-data/nestedStructs/Ge/42/14/CONTCAR	-4.056221803571428	-4.041690973072099	0.4343633651733398
/global/project/projectdirs/m3572/cluster-training-data/nestedStructs/Ge/42/17/CONTCAR	-4.025439827857143	-4.042303231983232	0.433751106262207
/global/project/projectdirs/m3572/cluster-training-data/nestedStructs/Ge/42/5/CONTCAR	-3.9559826292857148	-3.995796976118135	0.4802573621273041
/global/project/projectdirs/m3572/cluster-training-data/nestedStructs/Ge/42/13/CONTCAR	-4.03780736047619	-4.03868689897542	0.4373674392700195
/global/project/projectdirs/m3572/cluster-training-data/nestedStructs/Ge/42/16/CONTCAR	-4.037736685238095	-4.0409993803787705	0.4350549578666687
/global/project/projectdirs/m3572/cluster-training-data/nestedStructs/Ge/42/12/CONTCAR	-4.02629110452381	-4.041148242979097	0.4349060952663421
/global/project/projectdirs/m3572/cluster-training-data/nestedStructs/Ge/42/15/CONTCAR	-4.042713285952381	-4.030816850690889	0.4452374875545501
/global/project/projectdirs/m3572/cluster-training-data/nestedStructs/Ge/42/10/CONTCAR	-4.019814788333333	-4.018696484594392	0.4573578536510467
/global/project/projectdirs/m3572/cluster-training-data/nestedStructs/Ge/12/s5-2/CONTCAR	-2.3092291275	-3.719545153408098	0.7565091848373413
/global/project/projectdirs/m3572/cluster-training-data/nestedStructs/Ge/12/s5-50/CONTCAR	-3.6992649083333333	-3.8414497649956223	0.6346045732498169
/global/project/projectdirs/m3572/cluster-training-data/nestedStructs/Ge/12/s5-33/CONTCAR	-3.5435256625	-3.8683795011330124	0.6076748371124268
/global/project/projectdirs/m3572/cluster-training-data/nestedStructs/Ge/12/s1-12/CONTCAR	-2.9051766225000004	-3.8015178716469284	0.6745364665985107
/global/project/projectdirs/m3572/cluster-training-data/nestedStructs/Ge/12/s5-18/CONTCAR	-3.277746555833333	-3.8651259815979477	0.6109283566474915
/global/project/projectdirs/m3572/cluster-training-data/nestedStructs/Ge/12/s5-28/CONTCAR	-3.4933599016666665	-3.781432417659807	0.6946219205856323
/global/project/projectdirs/m3572/cluster-training-data/nestedStructs/Ge/12/s5-45/CONTCAR	-3.6298912383333337	-3.9511327421951767	0.5249215960502625
/global/project/projectdirs/m3572/cluster-training-data/nestedStructs/Ge/12/s5-38/CONTCAR	-3.6220206391666667	-3.8741668737221238	0.6018874645233154
/global/project/projectdirs/m3572/cluster-training-data/nestedStructs/Ge/12/s5-46/CONTCAR	-3.7230257175	-3.856584159164476	0.6194701790809631
/global/project/projectdirs/m3572/cluster-training-data/nestedStructs/Ge/12/7/CONTCAR	-3.9265796741666663	-3.931845513610887	0.544208824634552
/global/project/projectdirs/m3572/cluster-training-data/nestedStructs/Ge/12/s5-3/CONTCAR	-1.89719948	-3.6876219785500046	0.7884323596954346
/global/project/projectdirs/m3572/cluster-training-data/nestedStructs/Ge/12/s5-47/CONTCAR	-3.68139122	-3.863002685337114	0.6130516529083252
/global/project/projectdirs/m3572/cluster-training-data/nestedStructs/Ge/12/s5-14/CONTCAR	-3.2218562083333335	-3.7984562194633957	0.6775981187820435
/global/project/projectdirs/m3572/cluster-training-data/nestedStructs/Ge/12/s5-22/CONTCAR	-3.39857217	-3.7506832754898545	0.7253710627555847
/global/project/projectdirs/m3572/cluster-training-data/nestedStructs/Ge/12/s5-48/CONTCAR	-3.7010098816666663	-3.8955831206131455	0.5804712176322937
/global/project/projectdirs/m3572/cluster-training-data/nestedStructs/Ge/12/s5-58/CONTCAR	-3.719163375833333	-3.843962577610063	0.632091760635376
/global/project/projectdirs/m3572/cluster-training-data/nestedStructs/Ge/12/s5-52/CONTCAR	-3.7018534499999998	-3.9085102951813218	0.5675440430641174
/global/project/projectdirs/m3572/cluster-training-data/nestedStructs/Ge/12/s5-10/CONTCAR	-2.9894138725	-3.8100557005692	0.665998637676239
/global/project/projectdirs/m3572/cluster-training-data/nestedStructs/Ge/12/s5-4/CONTCAR	-2.465403015	-3.7468881881523606	0.7291661500930786
/global/project/projectdirs/m3572/cluster-training-data/nestedStructs/Ge/12/s1-7/CONTCAR	-2.568074555	-3.8645960367012497	0.6114583015441895
/global/project/projectdirs/m3572/cluster-training-data/nestedStructs/Ge/12/s5-24/CONTCAR	-3.4261010075	-3.8421779549408432	0.633876383304596
/global/project/projectdirs/m3572/cluster-training-data/nestedStructs/Ge/12/s5-17/CONTCAR	-3.276544401666667	-3.671883550910997	0.8041707873344421
/global/project/projectdirs/m3572/cluster-training-data/nestedStructs/Ge/12/s1-8/CONTCAR	-2.7726334458333333	-3.7346098101425644	0.7414445281028748
/global/project/projectdirs/m3572/cluster-training-data/nestedStructs/Ge/12/s5-13/CONTCAR	-3.200690445833333	-3.791661289959001	0.684393048286438
/global/project/projectdirs/m3572/cluster-training-data/nestedStructs/Ge/12/s1-11/CONTCAR	-2.9051766225000004	-3.8015178716469284	0.6745364665985107
/global/project/projectdirs/m3572/cluster-training-data/nestedStructs/Ge/12/s1-9/CONTCAR	-2.6983740516666668	-3.739782480030107	0.736271858215332
/global/project/projectdirs/m3572/cluster-training-data/nestedStructs/Ge/12/s5-34/CONTCAR	-3.5124549550000004	-3.9526281631279465	0.5234261751174927
/global/project/projectdirs/m3572/cluster-training-data/nestedStructs/Ge/12/5/CONTCAR	-3.9773436916666665	-3.929964331417131	0.5460900068283081
/global/project/projectdirs/m3572/cluster-training-data/nestedStructs/Ge/12/s5-20/CONTCAR	-3.3513175924999996	-3.8453530943680283	0.6307012438774109
/global/project/projectdirs/m3572/cluster-training-data/nestedStructs/Ge/12/s5-39/CONTCAR	-3.6695568008333335	-3.8981425440598008	0.5779117941856384
/global/project/projectdirs/m3572/cluster-training-data/nestedStructs/Ge/12/s5-57/CONTCAR	-3.7207810575	-3.8429813659477707	0.6330729722976685
/global/project/projectdirs/m3572/cluster-training-data/nestedStructs/Ge/12/s5-16/CONTCAR	-3.2306853508333333	-3.7643443024445054	0.7117100358009338
/global/project/projectdirs/m3572/cluster-training-data/nestedStructs/Ge/12/s1-3/CONTCAR	-2.5292838425	-3.750325468807268	0.7257288694381714
/global/project/projectdirs/m3572/cluster-training-data/nestedStructs/Ge/12/s5-51/CONTCAR	-3.6529253783333338	-3.90129264953618	0.574761688709259
/global/project/projectdirs/m3572/cluster-training-data/nestedStructs/Ge/12/s5-12/CONTCAR	-3.1090123825	-3.7943343198585984	0.6817200183868408
/global/project/projectdirs/m3572/cluster-training-data/nestedStructs/Ge/12/s5-41/CONTCAR	-3.6353537625	-3.8976081884193894	0.5784461498260498
/global/project/projectdirs/m3572/cluster-training-data/nestedStructs/Ge/12/s1-4/CONTCAR	-2.5931796075	-3.823429313926744	0.6526250243186951
/global/project/projectdirs/m3572/cluster-training-data/nestedStructs/Ge/12/s5-42/CONTCAR	-3.6085712591666668	-3.8767816102791306	0.5992727279663086
/global/project/projectdirs/m3572/cluster-training-data/nestedStructs/Ge/12/s5-43/CONTCAR	-3.602778153333333	-3.876501528053331	0.5995528101921082
/global/project/projectdirs/m3572/cluster-training-data/nestedStructs/Ge/12/s5-44/CONTCAR	-3.605845991666667	-3.9080258286285874	0.5680285096168518
/global/project/projectdirs/m3572/cluster-training-data/nestedStructs/Ge/12/s1-10/CONTCAR	-2.9730238116666663	-3.28518393400197	1.1908704042434692
/global/project/projectdirs/m3572/cluster-training-data/nestedStructs/Ge/12/s5-31/CONTCAR	-3.5493619525	-3.8458952582169053	0.6301590800285339
/global/project/projectdirs/m3572/cluster-training-data/nestedStructs/Ge/12/s1-5/CONTCAR	-2.6268686558333334	-3.474516299991655	1.0015380382537842
/global/project/projectdirs/m3572/cluster-training-data/nestedStructs/Ge/12/s5-27/CONTCAR	-3.479146439166667	-3.843749789028215	0.6323045492172241
/global/project/projectdirs/m3572/cluster-training-data/nestedStructs/Ge/12/s5-36/CONTCAR	-3.6022444275	-3.8376397764969346	0.6384145617485046
/global/project/projectdirs/m3572/cluster-training-data/nestedStructs/Ge/12/s5-21/CONTCAR	-3.3317692708333335	-3.8023062026787278	0.6737481355667114
/global/project/projectdirs/m3572/cluster-training-data/nestedStructs/Ge/12/s1-6/CONTCAR	-2.8775388508333335	-3.8321481621551987	0.6439061760902405
/global/project/projectdirs/m3572/cluster-training-data/nestedStructs/Ge/12/s5-54/CONTCAR	-3.6936600075	-3.8913148916054245	0.5847394466400146
/global/project/projectdirs/m3572/cluster-training-data/nestedStructs/Ge/12/s5-11/CONTCAR	-3.1766184275	-3.813307372360277	0.6627469658851624
/global/project/projectdirs/m3572/cluster-training-data/nestedStructs/Ge/12/s5-30/CONTCAR	-3.5068289141666664	-3.8492325222778794	0.6268218159675598
/global/project/projectdirs/m3572/cluster-training-data/nestedStructs/Ge/12/s5-35/CONTCAR	-3.627412810833333	-3.829597917823839	0.6464564204216003
/global/project/projectdirs/m3572/cluster-training-data/nestedStructs/Ge/12/s5-9/CONTCAR	-3.0898820466666668	-3.7543372190285202	0.721717119216919
/global/project/projectdirs/m3572/cluster-training-data/nestedStructs/Ge/12/s5-29/CONTCAR	-3.5198654541666667	-3.777142194538164	0.6989121437072754
/global/project/projectdirs/m3572/cluster-training-data/nestedStructs/Ge/12/s5-56/CONTCAR	-3.6864942283333337	-3.8478480255890366	0.6282063126564026
/global/project/projectdirs/m3572/cluster-training-data/nestedStructs/Ge/12/s5-23/CONTCAR	-3.420358991666667	-3.7573090470123764	0.7187452912330627
/global/project/projectdirs/m3572/cluster-training-data/nestedStructs/Ge/12/s1-1/CONTCAR	-3.6935836358333334	-3.8767810738373276	0.5992732644081116
/global/project/projectdirs/m3572/cluster-training-data/nestedStructs/Ge/12/s5-49/CONTCAR	-3.7219177899999996	-3.8867712295341965	0.5892831087112427
/global/project/projectdirs/m3572/cluster-training-data/nestedStructs/Ge/12/s1-2/CONTCAR	-2.4125564516666667	-3.760292676715898	0.715761661529541
/global/project/projectdirs/m3572/cluster-training-data/nestedStructs/Ge/12/s5-32/CONTCAR	-3.609630204166667	-3.8038823283005234	0.6721720099449158
/global/project/projectdirs/m3572/cluster-training-data/nestedStructs/Ge/12/s5-25/CONTCAR	-3.4412701875000002	-3.8672455823708054	0.6088087558746338
/global/project/projectdirs/m3572/cluster-training-data/nestedStructs/Ge/12/s5-37/CONTCAR	-3.5807948316666667	-3.8514528549004075	0.6246014833450317
/global/project/projectdirs/m3572/cluster-training-data/nestedStructs/Ge/12/s5-5/CONTCAR	-2.5030990616666666	-3.734575954704332	0.7414783835411072
/global/project/projectdirs/m3572/cluster-training-data/nestedStructs/Ge/12/s5-40/CONTCAR	-3.7024910358333334	-3.890603033332872	0.5854513049125671
/global/project/projectdirs/m3572/cluster-training-data/nestedStructs/Ge/12/s5-53/CONTCAR	-3.7159300775	-3.8458532965469834	0.6302010416984558
/global/project/projectdirs/m3572/cluster-training-data/nestedStructs/Ge/12/s5-6/CONTCAR	-2.7432204358333334	-3.771032003192949	0.7050223350524902
/global/project/projectdirs/m3572/cluster-training-data/nestedStructs/Ge/12/s5-19/CONTCAR	-3.2847555125	-3.711849657325792	0.7642046809196472
/global/project/projectdirs/m3572/cluster-training-data/nestedStructs/Ge/12/s5-7/CONTCAR	-2.9195711699999998	-3.757084635524797	0.7189697027206421
/global/project/projectdirs/m3572/cluster-training-data/nestedStructs/Ge/12/s5-55/CONTCAR	-3.7092211133333333	-3.8941269791412827	0.5819273591041565
/global/project/projectdirs/m3572/cluster-training-data/nestedStructs/Ge/12/s5-15/CONTCAR	-3.215229245833333	-3.2019182718086716	1.2741360664367676
/global/project/projectdirs/m3572/cluster-training-data/nestedStructs/Ge/12/15/CONTCAR	-3.9139971875	-3.8794554746437546	0.5965988636016846
/global/project/projectdirs/m3572/cluster-training-data/nestedStructs/Ge/12/s5-8/CONTCAR	-2.964577273333333	-3.730615822105455	0.7454385161399841
/global/project/projectdirs/m3572/cluster-training-data/nestedStructs/Ge/12/s5-26/CONTCAR	-3.434882250833333	-3.8410370028305527	0.6350173354148865
/global/project/projectdirs/m3572/cluster-training-data/nestedStructs/Ge/12/10/CONTCAR	-3.8871847566666666	-3.867026535301256	0.6090278029441833
/global/project/projectdirs/m3572/cluster-training-data/nestedStructs/Ge/12/s5-1/CONTCAR	-3.7143143625	-3.9155293977547165	0.5605249404907227
/global/project/projectdirs/m3572/cluster-training-data/nestedStructs/Ge/15/s5-50/CONTCAR	-3.6749155706666667	-3.8823169744301316	0.5937373638153076
/global/project/projectdirs/m3572/cluster-training-data/nestedStructs/Ge/15/s5-33/CONTCAR	-3.4953155126666666	-3.8297010338593003	0.6463533043861389
/global/project/projectdirs/m3572/cluster-training-data/nestedStructs/Ge/15/s1-12/CONTCAR	-2.748386078666667	-3.4909975803184983	0.9850567579269408
/global/project/projectdirs/m3572/cluster-training-data/nestedStructs/Ge/15/s5-18/CONTCAR	-3.2842579726666665	-3.8263886845398423	0.6496656537055969
/global/project/projectdirs/m3572/cluster-training-data/nestedStructs/Ge/15/s5-28/CONTCAR	-3.4825434580000003	-3.7940351641464707	0.6820191740989685
/global/project/projectdirs/m3572/cluster-training-data/nestedStructs/Ge/15/s5-45/CONTCAR	-3.641530410666667	-3.8891170895386216	0.5869372487068176
/global/project/projectdirs/m3572/cluster-training-data/nestedStructs/Ge/15/s5-38/CONTCAR	-3.5550114706666665	-3.8806477463531968	0.5954065918922424
/global/project/projectdirs/m3572/cluster-training-data/nestedStructs/Ge/15/s5-46/CONTCAR	-3.6208269879999997	-3.919435528545427	0.5566188097000122
/global/project/projectdirs/m3572/cluster-training-data/nestedStructs/Ge/15/s5-3/CONTCAR	-2.101374904	-3.652998713283586	0.823055624961853
/global/project/projectdirs/m3572/cluster-training-data/nestedStructs/Ge/15/s5-47/CONTCAR	-3.6123716206666665	-3.888516155509996	0.5875381827354431
/global/project/projectdirs/m3572/cluster-training-data/nestedStructs/Ge/15/s5-14/CONTCAR	-3.2065248546666667	-3.813422468929338	0.6626318693161011
/global/project/projectdirs/m3572/cluster-training-data/nestedStructs/Ge/15/s5-22/CONTCAR	-3.4021180686666668	-3.7809654748726365	0.6950888633728027
/global/project/projectdirs/m3572/cluster-training-data/nestedStructs/Ge/15/s5-48/CONTCAR	-3.5710803006666665	-3.9093638336945054	0.5666905045509338
/global/project/projectdirs/m3572/cluster-training-data/nestedStructs/Ge/15/s5-58/CONTCAR	-3.736885008666667	-3.931377199916887	0.5446771383285522
/global/project/projectdirs/m3572/cluster-training-data/nestedStructs/Ge/15/s5-52/CONTCAR	-3.6726660946666665	-3.873939958839464	0.6021143794059753
/global/project/projectdirs/m3572/cluster-training-data/nestedStructs/Ge/15/s5-68/CONTCAR	-3.748050306	-3.915598002700853	0.5604563355445862
/global/project/projectdirs/m3572/cluster-training-data/nestedStructs/Ge/15/s5-10/CONTCAR	-2.9678355313333333	-3.70806595447545	0.767988383769989
/global/project/projectdirs/m3572/cluster-training-data/nestedStructs/Ge/15/s5-4/CONTCAR	-2.436428884666667	-3.8192923939514634	0.6567619442939758
/global/project/projectdirs/m3572/cluster-training-data/nestedStructs/Ge/15/s5-69/CONTCAR	-3.750755884666667	-3.9297818815994736	0.5462724566459656
/global/project/projectdirs/m3572/cluster-training-data/nestedStructs/Ge/15/s1-7/CONTCAR	-2.696030159333333	-3.830576328067827	0.6454780101776123
/global/project/projectdirs/m3572/cluster-training-data/nestedStructs/Ge/15/s5-24/CONTCAR	-3.3988670553333336	-3.742868570117998	0.7331857681274414
/global/project/projectdirs/m3572/cluster-training-data/nestedStructs/Ge/15/s5-66/CONTCAR	-3.720810896	-3.9068115032005784	0.5692428350448608
/global/project/projectdirs/m3572/cluster-training-data/nestedStructs/Ge/15/s5-17/CONTCAR	-3.2902814653333334	-3.626511899261522	0.8495424389839172
/global/project/projectdirs/m3572/cluster-training-data/nestedStructs/Ge/15/s5-63/CONTCAR	-3.6814989793333335	-3.90286496046071	0.573189377784729
/global/project/projectdirs/m3572/cluster-training-data/nestedStructs/Ge/15/s1-8/CONTCAR	-2.7999858160000004	-3.8247589743423935	0.6512953639030457
/global/project/projectdirs/m3572/cluster-training-data/nestedStructs/Ge/15/s5-13/CONTCAR	-3.140827074666667	-3.7723183906364914	0.7037359476089478
/global/project/projectdirs/m3572/cluster-training-data/nestedStructs/Ge/15/s1-11/CONTCAR	-2.748386078666667	-3.4909975803184983	0.9850567579269408
/global/project/projectdirs/m3572/cluster-training-data/nestedStructs/Ge/15/s5-60/CONTCAR	-3.6861029646666665	-3.9218776500511643	0.5541766881942749
/global/project/projectdirs/m3572/cluster-training-data/nestedStructs/Ge/15/s5-71/CONTCAR	-3.7699481413333333	-3.9115904844093796	0.5644638538360596
/global/project/projectdirs/m3572/cluster-training-data/nestedStructs/Ge/15/s1-9/CONTCAR	-2.7310791226666664	-3.8101020133781907	0.6659523248672485
/global/project/projectdirs/m3572/cluster-training-data/nestedStructs/Ge/15/s5-34/CONTCAR	-3.5359538846666667	-3.7884160554695603	0.6876382827758789
/global/project/projectdirs/m3572/cluster-training-data/nestedStructs/Ge/15/s5-61/CONTCAR	-3.714009096	-3.9220182574081894	0.5540360808372498
/global/project/projectdirs/m3572/cluster-training-data/nestedStructs/Ge/15/s5-20/CONTCAR	-3.2903202059999996	-3.8668833053398606	0.6091710329055786
/global/project/projectdirs/m3572/cluster-training-data/nestedStructs/Ge/15/s5-39/CONTCAR	-3.535628556	-3.827479389934587	0.648574948310852
/global/project/projectdirs/m3572/cluster-training-data/nestedStructs/Ge/15/s5-57/CONTCAR	-3.693830048666667	-3.914542046814012	0.561512291431427
/global/project/projectdirs/m3572/cluster-training-data/nestedStructs/Ge/15/s5-16/CONTCAR	-3.3052544553333334	-3.8428697264481064	0.6331846117973328
/global/project/projectdirs/m3572/cluster-training-data/nestedStructs/Ge/15/s1-3/CONTCAR	-2.230353673333333	-3.7331561124611374	0.7428982257843018
/global/project/projectdirs/m3572/cluster-training-data/nestedStructs/Ge/15/s5-51/CONTCAR	-3.640107172	-3.8868396556663987	0.5892146825790405
/global/project/projectdirs/m3572/cluster-training-data/nestedStructs/Ge/15/s5-12/CONTCAR	-3.1138842120000003	-3.7793000614929673	0.6967542767524719
/global/project/projectdirs/m3572/cluster-training-data/nestedStructs/Ge/15/s5-41/CONTCAR	-3.639219246666667	-3.906571117668199	0.56948322057724
/global/project/projectdirs/m3572/cluster-training-data/nestedStructs/Ge/15/s1-4/CONTCAR	-2.626302170666667	-3.690765467910814	0.7852888703346252
/global/project/projectdirs/m3572/cluster-training-data/nestedStructs/Ge/15/s5-42/CONTCAR	-3.5514909573333333	-3.9632371938515183	0.5128171443939209
/global/project/projectdirs/m3572/cluster-training-data/nestedStructs/Ge/15/s5-43/CONTCAR	-3.62442401	-3.922902551918077	0.5531517863273621
/global/project/projectdirs/m3572/cluster-training-data/nestedStructs/Ge/15/s5-44/CONTCAR	-3.590304814	-3.8573793447304245	0.6186749935150146
/global/project/projectdirs/m3572/cluster-training-data/nestedStructs/Ge/15/s5-59/CONTCAR	-3.644980904	-3.864212182788896	0.611842155456543
/global/project/projectdirs/m3572/cluster-training-data/nestedStructs/Ge/15/s1-10/CONTCAR	-2.7190491506666663	-3.8048343932915207	0.6712199449539185
/global/project/projectdirs/m3572/cluster-training-data/nestedStructs/Ge/15/s5-31/CONTCAR	-3.47619567	-3.881935504703569	0.5941188335418701
/global/project/projectdirs/m3572/cluster-training-data/nestedStructs/Ge/15/s1-5/CONTCAR	-2.713590986	-3.8151924288559433	0.6608619093894958
/global/project/projectdirs/m3572/cluster-training-data/nestedStructs/Ge/15/s5-70/CONTCAR	-3.7767307713333333	-3.9218303239632126	0.5542240142822266
/global/project/projectdirs/m3572/cluster-training-data/nestedStructs/Ge/15/s5-27/CONTCAR	-3.5224490213333337	-3.745334116249132	0.7307202219963074
/global/project/projectdirs/m3572/cluster-training-data/nestedStructs/Ge/15/s5-36/CONTCAR	-3.562082608	-3.835177508621263	0.640876829624176
/global/project/projectdirs/m3572/cluster-training-data/nestedStructs/Ge/15/s5-21/CONTCAR	-3.3644686033333335	-3.7333100712585923	0.7427442669868469
/global/project/projectdirs/m3572/cluster-training-data/nestedStructs/Ge/15/s1-6/CONTCAR	-2.704836408	-3.79241391780858	0.6836404204368591
/global/project/projectdirs/m3572/cluster-training-data/nestedStructs/Ge/15/s5-54/CONTCAR	-3.6794343373333334	-3.965944794445085	0.510109543800354
/global/project/projectdirs/m3572/cluster-training-data/nestedStructs/Ge/15/s5-11/CONTCAR	-3.0621989453333334	-3.8007427728462693	0.6753115653991699
/global/project/projectdirs/m3572/cluster-training-data/nestedStructs/Ge/15/s5-30/CONTCAR	-3.5199433153333337	-3.7740589654732224	0.7019953727722168
/global/project/projectdirs/m3572/cluster-training-data/nestedStructs/Ge/15/s5-35/CONTCAR	-3.49414992	-3.8344255960274216	0.6416287422180176
/global/project/projectdirs/m3572/cluster-training-data/nestedStructs/Ge/15/s5-9/CONTCAR	-2.871955290666667	-3.7696434533882615	0.7064108848571777
/global/project/projectdirs/m3572/cluster-training-data/nestedStructs/Ge/15/s5-29/CONTCAR	-3.454389816	-3.8112548864174363	0.6647994518280029
/global/project/projectdirs/m3572/cluster-training-data/nestedStructs/Ge/15/s5-56/CONTCAR	-3.6829547773333333	-3.9158810651588913	0.5601732730865479
/global/project/projectdirs/m3572/cluster-training-data/nestedStructs/Ge/15/s5-23/CONTCAR	-3.246467898	-3.8131457841682908	0.6629085540771484
/global/project/projectdirs/m3572/cluster-training-data/nestedStructs/Ge/15/s5-67/CONTCAR	-3.769781908	-3.943401066093492	0.532653272151947
/global/project/projectdirs/m3572/cluster-training-data/nestedStructs/Ge/15/s1-1/CONTCAR	-3.7045278173333336	-3.894058374195146	0.581995964050293
/global/project/projectdirs/m3572/cluster-training-data/nestedStructs/Ge/15/s5-64/CONTCAR	-3.7258052486666666	-3.9158042943764206	0.5602500438690186
/global/project/projectdirs/m3572/cluster-training-data/nestedStructs/Ge/15/s5-49/CONTCAR	-3.675529274666667	-3.889137176303911	0.5869171619415283
/global/project/projectdirs/m3572/cluster-training-data/nestedStructs/Ge/15/s1-2/CONTCAR	-2.2675446046666665	-3.684712914257097	0.7913414239883423
/global/project/projectdirs/m3572/cluster-training-data/nestedStructs/Ge/15/s5-65/CONTCAR	-3.713397083333333	-3.8767370260048386	0.5993173122406006
/global/project/projectdirs/m3572/cluster-training-data/nestedStructs/Ge/15/s5-32/CONTCAR	-3.503990211333333	-3.8835740363884446	0.5924803018569946
/global/project/projectdirs/m3572/cluster-training-data/nestedStructs/Ge/15/s5-25/CONTCAR	-3.4834850693333332	-3.8359924233246323	0.6400619149208069
/global/project/projectdirs/m3572/cluster-training-data/nestedStructs/Ge/15/s5-62/CONTCAR	-3.690722308	-3.8856516158867356	0.5904027223587036
/global/project/projectdirs/m3572/cluster-training-data/nestedStructs/Ge/15/s5-37/CONTCAR	-3.510489935333333	-3.926750746994066	0.5493035912513733
/global/project/projectdirs/m3572/cluster-training-data/nestedStructs/Ge/15/s5-5/CONTCAR	-2.3550403086666667	-3.743180600433397	0.7328737378120422
/global/project/projectdirs/m3572/cluster-training-data/nestedStructs/Ge/15/s5-40/CONTCAR	-3.628903952	-3.8619747436333176	0.6140795946121216
/global/project/projectdirs/m3572/cluster-training-data/nestedStructs/Ge/15/s5-53/CONTCAR	-3.6080367786666665	-3.9151093042183396	0.5609450340270996
/global/project/projectdirs/m3572/cluster-training-data/nestedStructs/Ge/15/s5-6/CONTCAR	-2.63809777	-3.7919672406006333	0.6840870976448059
/global/project/projectdirs/m3572/cluster-training-data/nestedStructs/Ge/15/s5-19/CONTCAR	-3.336095706	-3.6909417188454148	0.7851126194000244
/global/project/projectdirs/m3572/cluster-training-data/nestedStructs/Ge/15/s5-7/CONTCAR	-3.1394086526666665	-3.8882633722115036	0.5877909660339355
/global/project/projectdirs/m3572/cluster-training-data/nestedStructs/Ge/15/s5-55/CONTCAR	-3.706328048	-3.869368401794481	0.6066859364509583
/global/project/projectdirs/m3572/cluster-training-data/nestedStructs/Ge/15/s5-15/CONTCAR	-3.251508432666667	-3.8191896951485154	0.6568646430969238
/global/project/projectdirs/m3572/cluster-training-data/nestedStructs/Ge/15/s5-8/CONTCAR	-2.8571421073333334	-3.825593737392473	0.6504606008529663
/global/project/projectdirs/m3572/cluster-training-data/nestedStructs/Ge/15/s5-26/CONTCAR	-3.4061427393333332	-3.823650089530992	0.652404248714447
/global/project/projectdirs/m3572/cluster-training-data/nestedStructs/Ge/15/18/CONTCAR	-3.9878748173333336	-3.9339479482460495	0.5421063899993896
/global/project/projectdirs/m3572/cluster-training-data/nestedStructs/Ge/10/s5-2/CONTCAR	-2.383568836	-3.766405848293352	0.7096484899520874
/global/project/projectdirs/m3572/cluster-training-data/nestedStructs/Ge/10/s5-50/CONTCAR	-3.873637932	-3.859618393211412	0.6164359450340271
/global/project/projectdirs/m3572/cluster-training-data/nestedStructs/Ge/10/s5-33/CONTCAR	-3.561881046	-3.8083785450745102	0.667675793170929
/global/project/projectdirs/m3572/cluster-training-data/nestedStructs/Ge/10/s1-12/CONTCAR	-2.947427529	-3.7038458860207077	0.7722084522247314
/global/project/projectdirs/m3572/cluster-training-data/nestedStructs/Ge/10/s5-18/CONTCAR	-3.3021596289999997	-3.851743606357622	0.6243107318878174
/global/project/projectdirs/m3572/cluster-training-data/nestedStructs/Ge/10/s5-45/CONTCAR	-3.786928022	-3.841595259933519	0.6344590783119202
/global/project/projectdirs/m3572/cluster-training-data/nestedStructs/Ge/10/s5-38/CONTCAR	-3.599451322	-3.8989939368057724	0.5770604014396667
/global/project/projectdirs/m3572/cluster-training-data/nestedStructs/Ge/10/s5-46/CONTCAR	-3.839165126	-3.840010491638231	0.6360438466072083
/global/project/projectdirs/m3572/cluster-training-data/nestedStructs/Ge/10/s5-3/CONTCAR	-2.431243811	-3.507799831657457	0.9682545065879822
/global/project/projectdirs/m3572/cluster-training-data/nestedStructs/Ge/10/s5-47/CONTCAR	-3.718581095	-3.8911422169495102	0.584912121295929
/global/project/projectdirs/m3572/cluster-training-data/nestedStructs/Ge/10/s5-14/CONTCAR	-3.286536219	-3.6486463225174424	0.8274080157279968
/global/project/projectdirs/m3572/cluster-training-data/nestedStructs/Ge/10/s5-22/CONTCAR	-3.462146278	-3.812089530258226	0.6639648079872131
/global/project/projectdirs/m3572/cluster-training-data/nestedStructs/Ge/10/s5-48/CONTCAR	-3.8279549179999997	-3.8805976784515854	0.5954566597938538
/global/project/projectdirs/m3572/cluster-training-data/nestedStructs/Ge/10/s5-52/CONTCAR	-3.884134926	-3.9030517018127915	0.5730026364326477
/global/project/projectdirs/m3572/cluster-training-data/nestedStructs/Ge/10/s5-10/CONTCAR	-2.95919211	-3.8351865089226242	0.6408678293228149
/global/project/projectdirs/m3572/cluster-training-data/nestedStructs/Ge/10/s5-4/CONTCAR	-3.167400819	-3.6178522384453293	0.8582020998001099
/global/project/projectdirs/m3572/cluster-training-data/nestedStructs/Ge/10/s1-7/CONTCAR	-2.83690137	-3.6662346995163437	0.8098196387290955
/global/project/projectdirs/m3572/cluster-training-data/nestedStructs/Ge/10/s5-24/CONTCAR	-3.394784164	-3.857497063903856	0.6185572743415833
/global/project/projectdirs/m3572/cluster-training-data/nestedStructs/Ge/10/6/CONTCAR	-4.06639015	-3.914713290958452	0.5613410472869873
/global/project/projectdirs/m3572/cluster-training-data/nestedStructs/Ge/10/s5-17/CONTCAR	-3.26323924	-3.8059705770302292	0.67008376121521
/global/project/projectdirs/m3572/cluster-training-data/nestedStructs/Ge/10/s1-8/CONTCAR	-2.839610108	-3.803132025032091	0.6729223132133484
/global/project/projectdirs/m3572/cluster-training-data/nestedStructs/Ge/10/s5-13/CONTCAR	-3.2271778830000004	-3.7201484120178696	0.7559059262275696
/global/project/projectdirs/m3572/cluster-training-data/nestedStructs/Ge/10/s1-11/CONTCAR	-2.947427529	-3.7038458860207077	0.7722084522247314
/global/project/projectdirs/m3572/cluster-training-data/nestedStructs/Ge/10/s1-9/CONTCAR	-2.790346157	-3.646307972698259	0.8297463655471802
/global/project/projectdirs/m3572/cluster-training-data/nestedStructs/Ge/10/s5-34/CONTCAR	-3.603497878	-3.874302653102922	0.6017516851425171
/global/project/projectdirs/m3572/cluster-training-data/nestedStructs/Ge/10/s5-20/CONTCAR	-3.3845166769999997	-3.8400589502144333	0.6359953880310059
/global/project/projectdirs/m3572/cluster-training-data/nestedStructs/Ge/10/s5-39/CONTCAR	-3.635369347	-3.863577691345262	0.612476646900177
/global/project/projectdirs/m3572/cluster-training-data/nestedStructs/Ge/10/s5-16/CONTCAR	-3.2242381709999997	-3.599434284000444	0.8766200542449951
/global/project/projectdirs/m3572/cluster-training-data/nestedStructs/Ge/10/s1-3/CONTCAR	-2.641561233	-3.4189183986473557	1.0571359395980835
/global/project/projectdirs/m3572/cluster-training-data/nestedStructs/Ge/10/s5-51/CONTCAR	-3.8816732610000004	-3.915469554691362	0.5605847835540771
/global/project/projectdirs/m3572/cluster-training-data/nestedStructs/Ge/10/s5-12/CONTCAR	-3.1890999399999997	-3.702155975132036	0.7738983631134033
/global/project/projectdirs/m3572/cluster-training-data/nestedStructs/Ge/10/s5-41/CONTCAR	-3.6214442169999996	-3.8727811253357407	0.6032732129096985
/global/project/projectdirs/m3572/cluster-training-data/nestedStructs/Ge/10/s1-4/CONTCAR	-2.567629827	-3.7333326018143174	0.7427217364311218
/global/project/projectdirs/m3572/cluster-training-data/nestedStructs/Ge/10/s5-42/CONTCAR	-3.7543093159999996	-3.9303745305824753	0.5456798076629639
/global/project/projectdirs/m3572/cluster-training-data/nestedStructs/Ge/10/s5-43/CONTCAR	-3.647940104	-3.901015905170488	0.5750384330749512
/global/project/projectdirs/m3572/cluster-training-data/nestedStructs/Ge/10/s5-44/CONTCAR	-3.8723901290000002	-3.8672575032997605	0.6087968349456787
/global/project/projectdirs/m3572/cluster-training-data/nestedStructs/Ge/10/23/CONTCAR	-3.843658802	-3.806778637199449	0.66927570104599
/global/project/projectdirs/m3572/cluster-training-data/nestedStructs/Ge/10/s1-10/CONTCAR	-3.125107043	-3.80228838088994	0.6737659573554993
/global/project/projectdirs/m3572/cluster-training-data/nestedStructs/Ge/10/s5-31/CONTCAR	-3.596638545	-3.8468667543220993	0.6291875839233398
/global/project/projectdirs/m3572/cluster-training-data/nestedStructs/Ge/10/s1-5/CONTCAR	-3.1107327529999997	-3.8468913710403916	0.6291629672050476
/global/project/projectdirs/m3572/cluster-training-data/nestedStructs/Ge/10/s5-27/CONTCAR	-3.5316716820000003	-3.8585255420494553	0.6175287961959839
/global/project/projectdirs/m3572/cluster-training-data/nestedStructs/Ge/10/s5-36/CONTCAR	-3.578941392	-3.8948377645302292	0.58121657371521
/global/project/projectdirs/m3572/cluster-training-data/nestedStructs/Ge/10/s5-21/CONTCAR	-3.406629538	-3.7667506015587326	0.7093037366867065
/global/project/projectdirs/m3572/cluster-training-data/nestedStructs/Ge/10/s1-6/CONTCAR	-2.817889013	-3.696729091434526	0.7793252468109131
/global/project/projectdirs/m3572/cluster-training-data/nestedStructs/Ge/10/s5-11/CONTCAR	-3.146263512	-3.8360613858986374	0.6399929523468018
/global/project/projectdirs/m3572/cluster-training-data/nestedStructs/Ge/10/s5-30/CONTCAR	-3.461494418	-3.871616092948961	0.6044382452964783
/global/project/projectdirs/m3572/cluster-training-data/nestedStructs/Ge/10/s5-35/CONTCAR	-3.61368328	-3.917513159542131	0.5585411787033081
/global/project/projectdirs/m3572/cluster-training-data/nestedStructs/Ge/10/s5-9/CONTCAR	-3.296054865	-3.796699134140062	0.6793552041053772
/global/project/projectdirs/m3572/cluster-training-data/nestedStructs/Ge/10/s5-29/CONTCAR	-3.4895621419999996	-3.7943985140610215	0.6816558241844177
/global/project/projectdirs/m3572/cluster-training-data/nestedStructs/Ge/10/s5-23/CONTCAR	-3.513684061	-3.8320481455612656	0.6440061926841736
/global/project/projectdirs/m3572/cluster-training-data/nestedStructs/Ge/10/s1-1/CONTCAR	-3.628406118	-3.808306661872911	0.6677476763725281
/global/project/projectdirs/m3572/cluster-training-data/nestedStructs/Ge/10/s5-49/CONTCAR	-3.855783709	-3.882719424991655	0.5933349132537842
/global/project/projectdirs/m3572/cluster-training-data/nestedStructs/Ge/10/s1-2/CONTCAR	-2.82406799	-3.819591072826433	0.6564632654190063
/global/project/projectdirs/m3572/cluster-training-data/nestedStructs/Ge/10/s5-32/CONTCAR	-3.6322094700000003	-3.9089359915543076	0.5671183466911316
/global/project/projectdirs/m3572/cluster-training-data/nestedStructs/Ge/10/s5-25/CONTCAR	-3.463392944	-3.9388734972763535	0.5371808409690857
/global/project/projectdirs/m3572/cluster-training-data/nestedStructs/Ge/10/s5-37/CONTCAR	-3.596747156	-3.8480016863632676	0.6280526518821716
/global/project/projectdirs/m3572/cluster-training-data/nestedStructs/Ge/10/s5-5/CONTCAR	-2.601795702	-3.712129322319078	0.7639250159263611
/global/project/projectdirs/m3572/cluster-training-data/nestedStructs/Ge/10/s5-40/CONTCAR	-3.72886289	-3.880488721160936	0.5955656170845032
/global/project/projectdirs/m3572/cluster-training-data/nestedStructs/Ge/10/25/CONTCAR	-3.950695201	-3.8845950043488022	0.591459333896637
/global/project/projectdirs/m3572/cluster-training-data/nestedStructs/Ge/10/s5-53/CONTCAR	-3.894028557	-3.89438506725316	0.581669270992279
/global/project/projectdirs/m3572/cluster-training-data/nestedStructs/Ge/10/s5-6/CONTCAR	-2.799819968	-3.875678149490404	0.6003761887550354
/global/project/projectdirs/m3572/cluster-training-data/nestedStructs/Ge/10/s5-19/CONTCAR	-3.38875745	-3.6882735169220444	0.7877808213233948
/global/project/projectdirs/m3572/cluster-training-data/nestedStructs/Ge/10/s5-7/CONTCAR	-2.929212052	-3.6558890617180344	0.8201652765274048
/global/project/projectdirs/m3572/cluster-training-data/nestedStructs/Ge/10/s5-15/CONTCAR	-3.281767373	-3.785045710830736	0.6910086274147034
/global/project/projectdirs/m3572/cluster-training-data/nestedStructs/Ge/10/s5-8/CONTCAR	-3.0931938039999998	-3.8524299538422104	0.6236243844032288
/global/project/projectdirs/m3572/cluster-training-data/nestedStructs/Ge/10/s5-26/CONTCAR	-3.5612282520000003	-3.893775490551042	0.582278847694397
/global/project/projectdirs/m3572/cluster-training-data/nestedStructs/Ge/10/10/CONTCAR	-3.957377806	-3.9423918998528	0.5336624383926392
/global/project/projectdirs/m3572/cluster-training-data/nestedStructs/Ge/10/8/CONTCAR	-3.8484346289999998	-3.8857479369926926	0.5903064012527466
/global/project/projectdirs/m3572/cluster-training-data/nestedStructs/Ge/8/s5-2/CONTCAR	-2.88953819125	-3.8270650780487534	0.6489892601966858
/global/project/projectdirs/m3572/cluster-training-data/nestedStructs/Ge/8/s5-33/CONTCAR	-3.63434592875	-3.9089837944794175	0.5670705437660217
/global/project/projectdirs/m3572/cluster-training-data/nestedStructs/Ge/8/s1-12/CONTCAR	-2.8556671075	-3.814388481407213	0.6616658568382263
/global/project/projectdirs/m3572/cluster-training-data/nestedStructs/Ge/8/s5-18/CONTCAR	-3.26350968875	-3.84969547155385	0.6263588666915894
/global/project/projectdirs/m3572/cluster-training-data/nestedStructs/Ge/8/s5-28/CONTCAR	-3.4763572475	-3.917022255687761	0.5590320825576782
/global/project/projectdirs/m3572/cluster-training-data/nestedStructs/Ge/8/s5-38/CONTCAR	-3.66909248	-3.8415354168701645	0.6345189213752747
/global/project/projectdirs/m3572/cluster-training-data/nestedStructs/Ge/8/s5-3/CONTCAR	-1.936235645	-3.679164317874956	0.7968900203704834
/global/project/projectdirs/m3572/cluster-training-data/nestedStructs/Ge/8/s5-14/CONTCAR	-3.3158122125	-3.3870638883400437	1.0889904499053955
/global/project/projectdirs/m3572/cluster-training-data/nestedStructs/Ge/8/s5-22/CONTCAR	-3.493322585	-3.8930283463287827	0.5830259919166565
/global/project/projectdirs/m3572/cluster-training-data/nestedStructs/Ge/8/s5-10/CONTCAR	-3.04321876	-3.780565706520128	0.6954886317253113
/global/project/projectdirs/m3572/cluster-training-data/nestedStructs/Ge/8/s5-4/CONTCAR	-2.70360947	-3.6809978759575364	0.7950564622879028
/global/project/projectdirs/m3572/cluster-training-data/nestedStructs/Ge/8/s1-7/CONTCAR	-2.8385138925	-3.647599545745897	0.8284547924995422
/global/project/projectdirs/m3572/cluster-training-data/nestedStructs/Ge/8/s5-24/CONTCAR	-3.4765326325	-3.838429359226274	0.637624979019165
/global/project/projectdirs/m3572/cluster-training-data/nestedStructs/Ge/8/s5-17/CONTCAR	-3.4028518825	-3.73297890785222	0.743075430393219
/global/project/projectdirs/m3572/cluster-training-data/nestedStructs/Ge/8/s1-8/CONTCAR	-2.6872486725	-3.763825384407091	0.7122289538383484
/global/project/projectdirs/m3572/cluster-training-data/nestedStructs/Ge/8/s5-13/CONTCAR	-3.25154056625	-3.763480094699907	0.7125742435455322
/global/project/projectdirs/m3572/cluster-training-data/nestedStructs/Ge/8/s1-11/CONTCAR	-2.8556671075	-3.814388481407213	0.6616658568382263
/global/project/projectdirs/m3572/cluster-training-data/nestedStructs/Ge/8/s1-9/CONTCAR	-2.632392335	-3.7681002891350266	0.7079540491104126
/global/project/projectdirs/m3572/cluster-training-data/nestedStructs/Ge/8/s5-34/CONTCAR	-3.63073817875	-3.8836913383293625	0.5923629999160767
/global/project/projectdirs/m3572/cluster-training-data/nestedStructs/Ge/8/s5-20/CONTCAR	-3.363100685	-3.866105703144121	0.6099486351013184
/global/project/projectdirs/m3572/cluster-training-data/nestedStructs/Ge/8/s5-39/CONTCAR	-3.5952866575	-3.91701987150197	0.5590344667434692
/global/project/projectdirs/m3572/cluster-training-data/nestedStructs/Ge/8/s5-16/CONTCAR	-3.31404583375	-3.832336453228044	0.643717885017395
/global/project/projectdirs/m3572/cluster-training-data/nestedStructs/Ge/8/s1-3/CONTCAR	-2.578317005	-3.831884888439226	0.6441694498062134
/global/project/projectdirs/m3572/cluster-training-data/nestedStructs/Ge/8/s5-12/CONTCAR	-3.16797661125	-3.5112264430809494	0.9648278951644896
/global/project/projectdirs/m3572/cluster-training-data/nestedStructs/Ge/8/s5-41/CONTCAR	-3.61800093125	-3.9107832587051865	0.5652710795402527
/global/project/projectdirs/m3572/cluster-training-data/nestedStructs/Ge/8/s1-4/CONTCAR	-2.83427597875	-3.787248996524858	0.688805341720581
/global/project/projectdirs/m3572/cluster-training-data/nestedStructs/Ge/8/s5-42/CONTCAR	-3.59986161125	-3.924682108192491	0.551372230052948
/global/project/projectdirs/m3572/cluster-training-data/nestedStructs/Ge/8/s5-43/CONTCAR	-3.53810487125	-3.930395094184923	0.5456592440605164
/global/project/projectdirs/m3572/cluster-training-data/nestedStructs/Ge/8/s5-44/CONTCAR	-3.57551816375	-3.9076168215561387	0.5684375166893005
/global/project/projectdirs/m3572/cluster-training-data/nestedStructs/Ge/8/s1-10/CONTCAR	-2.65006244875	-3.4847547090340134	0.9912996292114258
/global/project/projectdirs/m3572/cluster-training-data/nestedStructs/Ge/8/s5-31/CONTCAR	-3.55852447125	-3.879160014419603	0.5968943238258362
/global/project/projectdirs/m3572/cluster-training-data/nestedStructs/Ge/8/s1-5/CONTCAR	-2.8928610375	-3.8558134711075303	0.6202408671379089
/global/project/projectdirs/m3572/cluster-training-data/nestedStructs/Ge/8/s5-27/CONTCAR	-3.468558145	-3.854434160022783	0.6216201782226562
/global/project/projectdirs/m3572/cluster-training-data/nestedStructs/Ge/8/s5-36/CONTCAR	-3.67786804875	-3.8778104460525986	0.5982438921928406
/global/project/projectdirs/m3572/cluster-training-data/nestedStructs/Ge/8/s5-21/CONTCAR	-3.5264404725	-3.80944272640233	0.6666116118431091
/global/project/projectdirs/m3572/cluster-training-data/nestedStructs/Ge/8/s1-6/CONTCAR	-2.97474736875	-3.8419437682915207	0.6341105699539185
/global/project/projectdirs/m3572/cluster-training-data/nestedStructs/Ge/8/s5-11/CONTCAR	-3.26716993875	-3.8322511589813706	0.6438031792640686
/global/project/projectdirs/m3572/cluster-training-data/nestedStructs/Ge/8/s5-30/CONTCAR	-3.6838367225	-3.849971202640581	0.6260831356048584
/global/project/projectdirs/m3572/cluster-training-data/nestedStructs/Ge/8/s5-35/CONTCAR	-3.649475795	-3.8880003965187546	0.5880539417266846
/global/project/projectdirs/m3572/cluster-training-data/nestedStructs/Ge/8/s5-9/CONTCAR	-3.16854560125	-3.5267144716072556	0.9493398666381836
/global/project/projectdirs/m3572/cluster-training-data/nestedStructs/Ge/8/s5-29/CONTCAR	-3.5150071225	-3.7503316080856797	0.7257227301597595
/global/project/projectdirs/m3572/cluster-training-data/nestedStructs/Ge/8/s5-23/CONTCAR	-3.44543419875	-3.9276705658722397	0.5483837723731995
/global/project/projectdirs/m3572/cluster-training-data/nestedStructs/Ge/8/s1-1/CONTCAR	-2.37604971	-3.499980655937242	0.976073682308197
/global/project/projectdirs/m3572/cluster-training-data/nestedStructs/Ge/8/s1-2/CONTCAR	-2.69709946375	-3.838454631595659	0.6375997066497803
/global/project/projectdirs/m3572/cluster-training-data/nestedStructs/Ge/8/s5-32/CONTCAR	-3.623798915	-3.905209568767595	0.5708447694778442
/global/project/projectdirs/m3572/cluster-training-data/nestedStructs/Ge/8/s5-25/CONTCAR	-3.53014906875	-3.7874408042717453	0.6886135339736938
/global/project/projectdirs/m3572/cluster-training-data/nestedStructs/Ge/8/s5-37/CONTCAR	-3.6211759275	-3.9252905524063584	0.5507637858390808
/global/project/projectdirs/m3572/cluster-training-data/nestedStructs/Ge/8/s5-5/CONTCAR	-2.77791891375	-3.815073875217485	0.6609804630279541
/global/project/projectdirs/m3572/cluster-training-data/nestedStructs/Ge/8/s5-40/CONTCAR	-3.55792009875	-3.890711573391008	0.5853427648544312
/global/project/projectdirs/m3572/cluster-training-data/nestedStructs/Ge/8/s5-6/CONTCAR	-3.00710017125	-3.843074229984331	0.6329801082611084
/global/project/projectdirs/m3572/cluster-training-data/nestedStructs/Ge/8/s5-19/CONTCAR	-3.3700257425	-3.8958450234222886	0.5802093148231506
/global/project/projectdirs/m3572/cluster-training-data/nestedStructs/Ge/8/s5-7/CONTCAR	-3.1524174375	-3.755243567256975	0.7208107709884644
/global/project/projectdirs/m3572/cluster-training-data/nestedStructs/Ge/8/s5-15/CONTCAR	-3.21573189875	-3.809180346756029	0.6668739914894104
/global/project/projectdirs/m3572/cluster-training-data/nestedStructs/Ge/8/s5-8/CONTCAR	-3.03874210125	-3.821395841865587	0.6546584963798523
/global/project/projectdirs/m3572/cluster-training-data/nestedStructs/Ge/8/s5-26/CONTCAR	-3.639306075	-3.8531182682800766	0.6229360699653625
/global/project/projectdirs/m3572/cluster-training-data/nestedStructs/Ge/8/s5-1/CONTCAR	-2.827307865	-3.716356662540483	0.759697675704956
/global/project/projectdirs/m3572/cluster-training-data/nestedStructs/Ge/18/s5-2/CONTCAR	-2.475733118888889	-3.77479073169713	0.7012636065483093
/global/project/projectdirs/m3572/cluster-training-data/nestedStructs/Ge/18/s5-50/CONTCAR	-3.6704592733333334	-3.877029923229265	0.5990244150161743
/global/project/projectdirs/m3572/cluster-training-data/nestedStructs/Ge/18/s5-33/CONTCAR	-3.4050910966666668	-3.8292602575111863	0.6467940807342529
/global/project/projectdirs/m3572/cluster-training-data/nestedStructs/Ge/18/s5-18/CONTCAR	-3.225698013888889	-3.799672631053972	0.6763817071914673
/global/project/projectdirs/m3572/cluster-training-data/nestedStructs/Ge/18/s5-28/CONTCAR	-3.3330597883333333	-3.8366884267616745	0.6393659114837646
/global/project/projectdirs/m3572/cluster-training-data/nestedStructs/Ge/18/s5-45/CONTCAR	-3.5764256561111107	-3.8619635975647446	0.6140907406806946
/global/project/projectdirs/m3572/cluster-training-data/nestedStructs/Ge/18/s5-38/CONTCAR	-3.5095296055555556	-3.8575024879265305	0.6185518503189087
/global/project/projectdirs/m3572/cluster-training-data/nestedStructs/Ge/18/s5-46/CONTCAR	-3.552110496111111	-3.90424093368535	0.5718134045600891
/global/project/projectdirs/m3572/cluster-training-data/nestedStructs/Ge/18/s5-3/CONTCAR	-2.6410428744444445	-3.725753692417192	0.7503006458282471
/global/project/projectdirs/m3572/cluster-training-data/nestedStructs/Ge/18/s5-47/CONTCAR	-3.686854877777778	-3.8812473094749924	0.5948070287704468
/global/project/projectdirs/m3572/cluster-training-data/nestedStructs/Ge/18/s5-14/CONTCAR	-3.1293011522222223	-3.8745785033989426	0.6014758348464966
/global/project/projectdirs/m3572/cluster-training-data/nestedStructs/Ge/18/s5-22/CONTCAR	-3.277963882222222	-3.7374035990524765	0.7386507391929626
/global/project/projectdirs/m3572/cluster-training-data/nestedStructs/Ge/18/s5-48/CONTCAR	-3.6026688272222223	-3.867902246742296	0.6081520915031433
/global/project/projectdirs/m3572/cluster-training-data/nestedStructs/Ge/18/s5-58/CONTCAR	-3.734174859444445	-3.8960090554047104	0.5800452828407288
/global/project/projectdirs/m3572/cluster-training-data/nestedStructs/Ge/18/21/CONTCAR	-3.9965289183333335	-3.890476433067369	0.5855779051780701
/global/project/projectdirs/m3572/cluster-training-data/nestedStructs/Ge/18/s5-52/CONTCAR	-3.691024788888889	-3.9761624610710617	0.4998918771743774
/global/project/projectdirs/m3572/cluster-training-data/nestedStructs/Ge/18/s5-68/CONTCAR	-3.7296022727777776	-3.887814012794542	0.5882403254508972
/global/project/projectdirs/m3572/cluster-training-data/nestedStructs/Ge/18/s5-10/CONTCAR	-2.9796962444444444	-3.8171540177155014	0.6589003205299377
/global/project/projectdirs/m3572/cluster-training-data/nestedStructs/Ge/18/s5-4/CONTCAR	-2.502728476111111	-3.8073756969261643	0.6686786413192749
/global/project/projectdirs/m3572/cluster-training-data/nestedStructs/Ge/18/s5-69/CONTCAR	-3.7343025966666668	-3.900830653934526	0.5752236843109131
/global/project/projectdirs/m3572/cluster-training-data/nestedStructs/Ge/18/s5-24/CONTCAR	-3.387509119444444	-3.873473373680162	0.6025809645652771
/global/project/projectdirs/m3572/cluster-training-data/nestedStructs/Ge/18/s5-66/CONTCAR	-3.681659053888889	-3.925931242733049	0.5501230955123901
/global/project/projectdirs/m3572/cluster-training-data/nestedStructs/Ge/18/s5-17/CONTCAR	-3.192214123888889	-3.83297583225255	0.6430785059928894
/global/project/projectdirs/m3572/cluster-training-data/nestedStructs/Ge/18/s5-63/CONTCAR	-3.6563420572222225	-3.906735745697069	0.5693185925483704
/global/project/projectdirs/m3572/cluster-training-data/nestedStructs/Ge/18/s5-13/CONTCAR	-3.0301391138888887	-3.7949740565109726	0.6810802817344666
/global/project/projectdirs/m3572/cluster-training-data/nestedStructs/Ge/18/14/CONTCAR	-3.993313337777778	-4.003552672891664	0.472501665353775
/global/project/projectdirs/m3572/cluster-training-data/nestedStructs/Ge/18/s5-60/CONTCAR	-3.6732401027777777	-3.959012833862352	0.5170415043830872
/global/project/projectdirs/m3572/cluster-training-data/nestedStructs/Ge/18/s5-71/CONTCAR	-3.719526925	-3.9136466658401963	0.5624076724052429
/global/project/projectdirs/m3572/cluster-training-data/nestedStructs/Ge/18/s5-34/CONTCAR	-3.4545845977777776	-3.843083468704271	0.6329708695411682
/global/project/projectdirs/m3572/cluster-training-data/nestedStructs/Ge/18/s5-61/CONTCAR	-3.6484529472222227	-3.9119947231102463	0.5640596151351929
/global/project/projectdirs/m3572/cluster-training-data/nestedStructs/Ge/18/s5-20/CONTCAR	-3.286570108888889	-3.7734743035126206	0.7025800347328186
/global/project/projectdirs/m3572/cluster-training-data/nestedStructs/Ge/18/s5-39/CONTCAR	-3.5067771383333333	-3.8946364796448227	0.5814178586006165
/global/project/projectdirs/m3572/cluster-training-data/nestedStructs/Ge/18/s5-57/CONTCAR	-3.724899035	-3.9474143660355088	0.5286399722099304
/global/project/projectdirs/m3572/cluster-training-data/nestedStructs/Ge/18/s5-16/CONTCAR	-3.140973216111111	-3.793330041198778	0.6827242970466614
/global/project/projectdirs/m3572/cluster-training-data/nestedStructs/Ge/18/s5-51/CONTCAR	-3.672420151111111	-3.873095539836931	0.6029587984085083
/global/project/projectdirs/m3572/cluster-training-data/nestedStructs/Ge/18/s5-12/CONTCAR	-3.024452032777778	-3.6832481897163865	0.7928061485290527
/global/project/projectdirs/m3572/cluster-training-data/nestedStructs/Ge/18/s5-41/CONTCAR	-3.542002841111111	-3.8951009786415574	0.5809533596038818
/global/project/projectdirs/m3572/cluster-training-data/nestedStructs/Ge/18/s5-42/CONTCAR	-3.5801988866666665	-3.913481143741655	0.5625731945037842
/global/project/projectdirs/m3572/cluster-training-data/nestedStructs/Ge/18/s5-43/CONTCAR	-3.599323845	-3.877381769447374	0.5986725687980652
/global/project/projectdirs/m3572/cluster-training-data/nestedStructs/Ge/18/s5-44/CONTCAR	-3.629903425	-3.902786222724962	0.5732681155204773
/global/project/projectdirs/m3572/cluster-training-data/nestedStructs/Ge/18/s5-59/CONTCAR	-3.7025750866666667	-3.914204803733873	0.5618495345115662
/global/project/projectdirs/m3572/cluster-training-data/nestedStructs/Ge/18/23/CONTCAR	-3.9575077272222225	-3.9271403825569626	0.5489139556884766
/global/project/projectdirs/m3572/cluster-training-data/nestedStructs/Ge/18/s5-72/CONTCAR	-3.7441910283333337	-3.9358873045731064	0.5401670336723328
/global/project/projectdirs/m3572/cluster-training-data/nestedStructs/Ge/18/s5-31/CONTCAR	-3.4298484294444447	-3.8524772203255173	0.6235771179199219
/global/project/projectdirs/m3572/cluster-training-data/nestedStructs/Ge/18/s5-70/CONTCAR	-3.723107896666667	-3.937248257427263	0.5388060808181763
/global/project/projectdirs/m3572/cluster-training-data/nestedStructs/Ge/18/s5-27/CONTCAR	-3.413155886666667	-3.7530308044243332	0.723023533821106
/global/project/projectdirs/m3572/cluster-training-data/nestedStructs/Ge/18/s5-36/CONTCAR	-3.4825158944444445	-3.821939317016649	0.6541150212287903
/global/project/projectdirs/m3572/cluster-training-data/nestedStructs/Ge/18/s5-21/CONTCAR	-3.2980847755555556	-3.7819218910027024	0.6941324472427368
/global/project/projectdirs/m3572/cluster-training-data/nestedStructs/Ge/18/s5-54/CONTCAR	-3.7112287205555554	-3.9462027228165146	0.5298516154289246
/global/project/projectdirs/m3572/cluster-training-data/nestedStructs/Ge/18/s5-11/CONTCAR	-2.9865391772222223	-3.8540731346893784	0.6219812035560608
/global/project/projectdirs/m3572/cluster-training-data/nestedStructs/Ge/18/s5-30/CONTCAR	-3.4039030977777776	-3.83617087963109	0.6398834586143494
/global/project/projectdirs/m3572/cluster-training-data/nestedStructs/Ge/18/s5-75/CONTCAR	-3.796642537777778	-3.923068670063066	0.552985668182373
/global/project/projectdirs/m3572/cluster-training-data/nestedStructs/Ge/18/s5-35/CONTCAR	-3.35867448	-3.859530357151079	0.6165239810943604
/global/project/projectdirs/m3572/cluster-training-data/nestedStructs/Ge/18/s5-9/CONTCAR	-2.922149518888889	-3.820315448074388	0.655738890171051
/global/project/projectdirs/m3572/cluster-training-data/nestedStructs/Ge/18/s5-29/CONTCAR	-3.4307887394444445	-3.768458453445482	0.7075958847999573
/global/project/projectdirs/m3572/cluster-training-data/nestedStructs/Ge/18/s5-73/CONTCAR	-3.7317498422222224	-3.9279832518387314	0.5480710864067078
/global/project/projectdirs/m3572/cluster-training-data/nestedStructs/Ge/18/s5-56/CONTCAR	-3.6753726244444445	-3.8736895597267624	0.6023647785186768
/global/project/projectdirs/m3572/cluster-training-data/nestedStructs/Ge/18/s5-23/CONTCAR	-3.3263755122222225	-3.833628860740709	0.6424254775047302
/global/project/projectdirs/m3572/cluster-training-data/nestedStructs/Ge/18/s5-67/CONTCAR	-3.7086044383333334	-3.917290238170671	0.5587641000747681
/global/project/projectdirs/m3572/cluster-training-data/nestedStructs/Ge/18/s5-64/CONTCAR	-3.7038545016666666	-3.950178352623033	0.525875985622406
/global/project/projectdirs/m3572/cluster-training-data/nestedStructs/Ge/18/s5-49/CONTCAR	-3.668431797777778	-3.911366668968248	0.5646876692771912
/global/project/projectdirs/m3572/cluster-training-data/nestedStructs/Ge/18/s5-65/CONTCAR	-3.6956039544444446	-3.947924641399431	0.5281296968460083
/global/project/projectdirs/m3572/cluster-training-data/nestedStructs/Ge/18/s5-32/CONTCAR	-3.4521490266666666	-3.768076089649248	0.7079782485961914
/global/project/projectdirs/m3572/cluster-training-data/nestedStructs/Ge/18/s5-25/CONTCAR	-3.3613673544444445	-3.7768487012672898	0.6992056369781494
/global/project/projectdirs/m3572/cluster-training-data/nestedStructs/Ge/18/s5-76/CONTCAR	-3.782620831666667	-3.9338906681824204	0.5421636700630188
/global/project/projectdirs/m3572/cluster-training-data/nestedStructs/Ge/18/s5-62/CONTCAR	-3.649541625	-3.89854207399373	0.577512264251709
/global/project/projectdirs/m3572/cluster-training-data/nestedStructs/Ge/18/s5-37/CONTCAR	-3.477851411111111	-3.863983718185472	0.612070620059967
/global/project/projectdirs/m3572/cluster-training-data/nestedStructs/Ge/18/s5-5/CONTCAR	-2.5711888722222223	-3.789584306507158	0.6864700317382812
/global/project/projectdirs/m3572/cluster-training-data/nestedStructs/Ge/18/s5-40/CONTCAR	-3.5184085605555553	-3.8786832368660447	0.5973711013793945
/global/project/projectdirs/m3572/cluster-training-data/nestedStructs/Ge/18/25/CONTCAR	-4.015786253333333	-3.9765396392632004	0.4995146989822387
/global/project/projectdirs/m3572/cluster-training-data/nestedStructs/Ge/18/s5-74/CONTCAR	-3.7296832872222225	-3.9105881727028367	0.5654661655426025
/global/project/projectdirs/m3572/cluster-training-data/nestedStructs/Ge/18/s5-53/CONTCAR	-3.6839986905555557	-3.9140976941872117	0.5619566440582275
/global/project/projectdirs/m3572/cluster-training-data/nestedStructs/Ge/18/s5-6/CONTCAR	-2.7020200183333336	-3.719956127433824	0.756098210811615
/global/project/projectdirs/m3572/cluster-training-data/nestedStructs/Ge/18/s5-19/CONTCAR	-3.2829092894444445	-3.7751642740059372	0.700890064239502
/global/project/projectdirs/m3572/cluster-training-data/nestedStructs/Ge/18/s5-7/CONTCAR	-2.781838955	-3.824909595279741	0.6511447429656982
/global/project/projectdirs/m3572/cluster-training-data/nestedStructs/Ge/18/s5-55/CONTCAR	-3.659077813333333	-3.9382460987854477	0.5378082394599915
/global/project/projectdirs/m3572/cluster-training-data/nestedStructs/Ge/18/s5-15/CONTCAR	-3.162398218888889	-3.809616056709337	0.6664382815361023
/global/project/projectdirs/m3572/cluster-training-data/nestedStructs/Ge/18/s5-8/CONTCAR	-2.7335887933333334	-3.7559598362732407	0.7200945019721985
/global/project/projectdirs/m3572/cluster-training-data/nestedStructs/Ge/18/s5-26/CONTCAR	-3.4041097544444443	-3.7364726341057297	0.7395817041397095
/global/project/projectdirs/m3572/cluster-training-data/nestedStructs/Ge/18/s5-77/CONTCAR	-3.7899653161111115	-3.931341854362535	0.544712483882904
/global/project/projectdirs/m3572/cluster-training-data/nestedStructs/Ge/18/s5-1/CONTCAR	-3.522798408888889	-3.812497464447069	0.6635568737983704
