# Supplementary material for: Learning in continuous action space for developing high dimensional potential energy models
Source: Nat Commun. 2022 Jan 18;13:368. doi: 10.1038/s41467-021-27849-6 (PMC8766468; doi:10.1038/s41467-021-27849-6)
Supplement: Supplementary file 8 — Supplementary Software 1 [file 41467_2021_27849_MOESM8_ESM.zip › Supplementary Softwares/megnet_data_publication/Mo_megnet_compare_v2.csv]

fname	dft_energy	megnet_energy_adjusted	megnet_energy
/global/project/projectdirs/m3572/cluster-training-data/nestedStructs/Mo/37/6/CONTCAR	-9.18548826972973	-10.345400638129815	0.561210572719574
/global/project/projectdirs/m3572/cluster-training-data/nestedStructs/Mo/37/2/CONTCAR	-9.20247016054054	-10.396190650012597	0.510420560836792
/global/project/projectdirs/m3572/cluster-training-data/nestedStructs/Mo/37/Morse-7/CONTCAR	-9.212890041621622	-10.269188529994592	0.6374226808547974
/global/project/projectdirs/m3572/cluster-training-data/nestedStructs/Mo/37/Morse-8/CONTCAR	-9.164409151621621	-10.258319324996576	0.6482918858528137
/global/project/projectdirs/m3572/cluster-training-data/nestedStructs/Mo/37/22/CONTCAR	-9.171700452162161	-10.317452377822503	0.589158833026886
/global/project/projectdirs/m3572/cluster-training-data/nestedStructs/Mo/37/20/CONTCAR	-9.157201672702703	-10.360884077098474	0.5457271337509155
/global/project/projectdirs/m3572/cluster-training-data/nestedStructs/Mo/37/9/CONTCAR	-9.20468761162162	-10.314452952888116	0.5921582579612732
/global/project/projectdirs/m3572/cluster-training-data/nestedStructs/Mo/37/FinnisSinclair-5/CONTCAR	-9.19375472918919	-10.381984002139673	0.5246272087097168
/global/project/projectdirs/m3572/cluster-training-data/nestedStructs/Mo/37/8/CONTCAR	-9.158405747567567	-10.34883350804101	0.5577777028083801
/global/project/projectdirs/m3572/cluster-training-data/nestedStructs/Mo/53/7/CONTCAR	-9.347706815283018	-10.414353913810357	0.492257297039032
/global/project/projectdirs/m3572/cluster-training-data/nestedStructs/Mo/53/21/CONTCAR	-9.310536090943396	-10.291826076057061	0.6147851347923279
/global/project/projectdirs/m3572/cluster-training-data/nestedStructs/Mo/53/24/CONTCAR	-9.33396839245283	-10.359480387714013	0.547130823135376
/global/project/projectdirs/m3572/cluster-training-data/nestedStructs/Mo/53/5/CONTCAR	-9.343465685660377	-10.327033884074792	0.5795773267745972
/global/project/projectdirs/m3572/cluster-training-data/nestedStructs/Mo/53/2/CONTCAR	-9.345737886792453	-10.40616012289773	0.5004510879516602
/global/project/projectdirs/m3572/cluster-training-data/nestedStructs/Mo/53/Morse-7/CONTCAR	-9.302819890943395	-10.270434624698266	0.636176586151123
/global/project/projectdirs/m3572/cluster-training-data/nestedStructs/Mo/53/Morse-6/CONTCAR	-9.330158026226414	-10.343898839500055	0.5627123713493347
/global/project/projectdirs/m3572/cluster-training-data/nestedStructs/Mo/53/16/CONTCAR	-9.342895714528302	-10.395833558585748	0.5107776522636414
/global/project/projectdirs/m3572/cluster-training-data/nestedStructs/Mo/53/FinnisSinclair-5/CONTCAR	-9.383341956792453	-10.400066084411248	0.5065451264381409
/global/project/projectdirs/m3572/cluster-training-data/nestedStructs/Mo/53/10/CONTCAR	-9.305491803773585	-10.370036668326959	0.5365745425224304
/global/project/projectdirs/m3572/cluster-training-data/nestedStructs/Mo/53/18/CONTCAR	-9.351280841132075	-10.387818283584222	0.5187929272651672
/global/project/projectdirs/m3572/cluster-training-data/nestedStructs/Mo/7/s3-1/CONTCAR	-7.740374365714286	-7.239802128818139	3.66680908203125
/global/project/projectdirs/m3572/cluster-training-data/nestedStructs/Mo/7/s4-11/CONTCAR	-7.276926029999999	-6.815613991763696	4.090997219085693
/global/project/projectdirs/m3572/cluster-training-data/nestedStructs/Mo/7/s1-12/CONTCAR	-6.3967893771428574	-6.622963673617944	4.283647537231445
/global/project/projectdirs/m3572/cluster-training-data/nestedStructs/Mo/7/s2-3/CONTCAR	-0.32964651	-9.993631786849603	0.9129794239997864
/global/project/projectdirs/m3572/cluster-training-data/nestedStructs/Mo/7/s3-11/CONTCAR	-7.155402867142857	-8.841536051776513	2.065075159072876
/global/project/projectdirs/m3572/cluster-training-data/nestedStructs/Mo/7/s2-4/CONTCAR	-6.149892017142856	-9.793661005046472	1.1129502058029177
/global/project/projectdirs/m3572/cluster-training-data/nestedStructs/Mo/7/s2-5/CONTCAR	-6.562691719999999	-6.606056935336694	4.300554275512695
/global/project/projectdirs/m3572/cluster-training-data/nestedStructs/Mo/7/s4-6/CONTCAR	-6.840721171428571	-7.032022721316919	3.874588489532471
/global/project/projectdirs/m3572/cluster-training-data/nestedStructs/Mo/7/s2-11/CONTCAR	-7.345435577142857	-6.709214932468042	4.197396278381348
/global/project/projectdirs/m3572/cluster-training-data/nestedStructs/Mo/7/s1-7/CONTCAR	-4.9971958885714285	-8.048022992160424	2.858588218688965
/global/project/projectdirs/m3572/cluster-training-data/nestedStructs/Mo/7/s2-6/CONTCAR	-7.406858691428572	-6.991465336825952	3.9151458740234375
/global/project/projectdirs/m3572/cluster-training-data/nestedStructs/Mo/7/s4-7/CONTCAR	-7.00204189	-6.5023920603061764	4.404219150543213
/global/project/projectdirs/m3572/cluster-training-data/nestedStructs/Mo/7/s1-8/CONTCAR	-7.254462862857143	-7.100606925037011	3.806004285812378
/global/project/projectdirs/m3572/cluster-training-data/nestedStructs/Mo/7/s1-11/CONTCAR	-6.3967893771428574	-6.622963673617944	4.283647537231445
/global/project/projectdirs/m3572/cluster-training-data/nestedStructs/Mo/7/s4-8/CONTCAR	-7.001587528571428	-6.916096694018945	3.990514516830444
/global/project/projectdirs/m3572/cluster-training-data/nestedStructs/Mo/7/s3-10/CONTCAR	-7.2447427457142854	-6.826663739230737	4.079947471618652
/global/project/projectdirs/m3572/cluster-training-data/nestedStructs/Mo/7/s4-9/CONTCAR	-7.150963997142857	-6.683503396060571	4.223107814788818
/global/project/projectdirs/m3572/cluster-training-data/nestedStructs/Mo/7/s2-1/CONTCAR	-6.1463825157142855	-6.523464924838647	4.383146286010742
/global/project/projectdirs/m3572/cluster-training-data/nestedStructs/Mo/7/s4-2/CONTCAR	-5.286174597142858	-9.631705648448571	1.274905562400818
/global/project/projectdirs/m3572/cluster-training-data/nestedStructs/Mo/7/s1-3/CONTCAR	-6.953130361428571	-7.783458478000268	3.123152732849121
/global/project/projectdirs/m3572/cluster-training-data/nestedStructs/Mo/7/s2-2/CONTCAR	-6.920021351428572	-7.104646451022729	3.80196475982666
/global/project/projectdirs/m3572/cluster-training-data/nestedStructs/Mo/7/s4-3/CONTCAR	-4.285078019999999	-9.223089940097436	1.6835212707519531
/global/project/projectdirs/m3572/cluster-training-data/nestedStructs/Mo/7/s1-4/CONTCAR	-6.755411784285714	-6.704762703921899	4.20184850692749
/global/project/projectdirs/m3572/cluster-training-data/nestedStructs/Mo/7/s4-4/CONTCAR	-4.844121807142857	-9.804651982333764	1.101959228515625
/global/project/projectdirs/m3572/cluster-training-data/nestedStructs/Mo/7/s1-10/CONTCAR	-4.936487471428571	-7.493390328433618	3.4132208824157715
/global/project/projectdirs/m3572/cluster-training-data/nestedStructs/Mo/7/s1-5/CONTCAR	0.9951406728571428	-7.875226027515039	3.0313851833343506
/global/project/projectdirs/m3572/cluster-training-data/nestedStructs/Mo/7/s2-12/CONTCAR	-7.345435577142857	-6.709214932468042	4.197396278381348
/global/project/projectdirs/m3572/cluster-training-data/nestedStructs/Mo/7/s3-6/CONTCAR	-7.06032709	-6.868958241489038	4.037652969360352
/global/project/projectdirs/m3572/cluster-training-data/nestedStructs/Mo/7/s4-5/CONTCAR	-6.94184298	-6.790725476291284	4.1158857345581055
/global/project/projectdirs/m3572/cluster-training-data/nestedStructs/Mo/7/s1-6/CONTCAR	-6.672248914285714	-8.539655215289697	2.3669559955596924
/global/project/projectdirs/m3572/cluster-training-data/nestedStructs/Mo/7/s3-7/CONTCAR	-6.937930697142858	-6.861452347781762	4.045158863067627
/global/project/projectdirs/m3572/cluster-training-data/nestedStructs/Mo/7/s3-8/CONTCAR	-7.352785451428572	-6.807406193759546	4.099205017089844
/global/project/projectdirs/m3572/cluster-training-data/nestedStructs/Mo/7/s3-9/CONTCAR	-7.411130737142857	-6.535130269076928	4.371480941772461
/global/project/projectdirs/m3572/cluster-training-data/nestedStructs/Mo/7/s1-1/CONTCAR	-7.77358586	-8.019723898913965	2.886887311935425
/global/project/projectdirs/m3572/cluster-training-data/nestedStructs/Mo/7/s3-2/CONTCAR	-6.980391077142857	-6.992341048266992	3.9142701625823975
/global/project/projectdirs/m3572/cluster-training-data/nestedStructs/Mo/7/s4-1/CONTCAR	-7.740638124285715	-7.717681653049096	3.188929557800293
/global/project/projectdirs/m3572/cluster-training-data/nestedStructs/Mo/7/s4-10/CONTCAR	-7.290939152857143	-7.022664792087182	3.883946418762207
/global/project/projectdirs/m3572/cluster-training-data/nestedStructs/Mo/7/s1-2/CONTCAR	-5.703641071428572	-8.729017741229638	2.177593469619751
/global/project/projectdirs/m3572/cluster-training-data/nestedStructs/Mo/7/s3-3/CONTCAR	-6.897040078571429	-9.933181590583429	0.9734296202659608
/global/project/projectdirs/m3572/cluster-training-data/nestedStructs/Mo/7/s3-4/CONTCAR	-6.389921821428572	-6.7358939714695065	4.170717239379883
/global/project/projectdirs/m3572/cluster-training-data/nestedStructs/Mo/7/s3-5/CONTCAR	-6.921376181428571	-9.89620078280221	1.0104104280471802
/global/project/projectdirs/m3572/cluster-training-data/nestedStructs/Mo/7/s2-7/CONTCAR	-7.18893702	-8.45005202963601	2.456559181213379
/global/project/projectdirs/m3572/cluster-training-data/nestedStructs/Mo/7/s2-10/CONTCAR	-7.263704302857143	-8.902595049884424	2.004016160964966
/global/project/projectdirs/m3572/cluster-training-data/nestedStructs/Mo/7/s3-12/CONTCAR	-7.155402867142857	-8.841536051776513	2.065075159072876
/global/project/projectdirs/m3572/cluster-training-data/nestedStructs/Mo/7/s2-8/CONTCAR	-7.18477267	-6.960415370013818	3.9461958408355713
/global/project/projectdirs/m3572/cluster-training-data/nestedStructs/Mo/7/8/CONTCAR	-8.134767308571428	-7.361970908191308	3.544640302658081
/global/project/projectdirs/m3572/cluster-training-data/nestedStructs/Mo/7/s2-9/CONTCAR	-7.40334304	-7.014065987613305	3.892545223236084
/global/project/projectdirs/m3572/cluster-training-data/nestedStructs/Mo/7/s4-12/CONTCAR	-7.276926029999999	-6.815613991763696	4.090997219085693
/global/project/projectdirs/m3572/cluster-training-data/nestedStructs/Mo/51/11/CONTCAR	-9.310745890784315	-10.329728431251153	0.5768827795982361
/global/project/projectdirs/m3572/cluster-training-data/nestedStructs/Mo/51/14/CONTCAR	-9.325083409411764	-10.321041113879785	0.5855700969696045
/global/project/projectdirs/m3572/cluster-training-data/nestedStructs/Mo/51/17/CONTCAR	-9.311273117647058	-10.347208387401208	0.5594028234481812
/global/project/projectdirs/m3572/cluster-training-data/nestedStructs/Mo/51/2/CONTCAR	-9.300657913921569	-10.35059542134057	0.5560157895088196
/global/project/projectdirs/m3572/cluster-training-data/nestedStructs/Mo/51/Morse-7/CONTCAR	-9.325116378235295	-10.392159766700372	0.5144514441490173
/global/project/projectdirs/m3572/cluster-training-data/nestedStructs/Mo/51/23/CONTCAR	-9.32268687627451	-10.365496940162286	0.5411142706871033
/global/project/projectdirs/m3572/cluster-training-data/nestedStructs/Mo/51/1/CONTCAR	-9.304966091372549	-10.373207218196496	0.5334039926528931
/global/project/projectdirs/m3572/cluster-training-data/nestedStructs/Mo/51/Morse-9/CONTCAR	-9.311521950784314	-10.281934685256585	0.624676525592804
/global/project/projectdirs/m3572/cluster-training-data/nestedStructs/Mo/51/Morse-8/CONTCAR	-9.317876020588235	-10.299510008838281	0.6071012020111084
/global/project/projectdirs/m3572/cluster-training-data/nestedStructs/Mo/51/20/CONTCAR	-9.314885834313726	-10.348997718837365	0.5576134920120239
/global/project/projectdirs/m3572/cluster-training-data/nestedStructs/Mo/51/FinnisSinclair-5/CONTCAR	-9.322172420196079	-10.360087937858209	0.5465232729911804
/global/project/projectdirs/m3572/cluster-training-data/nestedStructs/Mo/51/12/CONTCAR	-9.30895406137255	-10.327509171512231	0.5791020393371582
/global/project/projectdirs/m3572/cluster-training-data/nestedStructs/Mo/51/15/CONTCAR	-9.288434766862746	-10.266465551402673	0.6401456594467163
/global/project/projectdirs/m3572/cluster-training-data/nestedStructs/Mo/21/s3-1/CONTCAR	-7.770791240952382	-9.445339686420068	1.4612715244293213
/global/project/projectdirs/m3572/cluster-training-data/nestedStructs/Mo/21/s4-11/CONTCAR	-7.1065223714285715	-9.882671243693933	1.0239399671554563
/global/project/projectdirs/m3572/cluster-training-data/nestedStructs/Mo/21/s1-12/CONTCAR	-4.398775088095238	-9.810015446689233	1.0965957641601562
/global/project/projectdirs/m3572/cluster-training-data/nestedStructs/Mo/21/s2-3/CONTCAR	0.33739182333333334	-7.200191027667627	3.7064201831817623
/global/project/projectdirs/m3572/cluster-training-data/nestedStructs/Mo/21/s3-11/CONTCAR	-7.272478453809524	-9.779109365489587	1.1275018453598022
/global/project/projectdirs/m3572/cluster-training-data/nestedStructs/Mo/21/s2-4/CONTCAR	-7.088448661904762	-10.075395352389917	0.8312158584594727
/global/project/projectdirs/m3572/cluster-training-data/nestedStructs/Mo/21/s2-5/CONTCAR	-5.968544671904762	-9.368660933520898	1.5379502773284912
/global/project/projectdirs/m3572/cluster-training-data/nestedStructs/Mo/21/s4-6/CONTCAR	-7.175081170952382	-8.057545907046899	2.8490653038024902
/global/project/projectdirs/m3572/cluster-training-data/nestedStructs/Mo/21/s1-7/CONTCAR	0.74010708	-9.125197536494836	1.7814136743545532
/global/project/projectdirs/m3572/cluster-training-data/nestedStructs/Mo/21/s2-6/CONTCAR	-6.701168196190475	-9.536228901889428	1.370382308959961
/global/project/projectdirs/m3572/cluster-training-data/nestedStructs/Mo/21/s4-7/CONTCAR	-6.618410662380952	-9.747201926257715	1.1594092845916748
/global/project/projectdirs/m3572/cluster-training-data/nestedStructs/Mo/21/s1-11/CONTCAR	-4.398775088095238	-9.810015446689233	1.0965957641601562
/global/project/projectdirs/m3572/cluster-training-data/nestedStructs/Mo/21/s4-8/CONTCAR	-7.280062642380952	-8.726061827685937	2.180549383163452
/global/project/projectdirs/m3572/cluster-training-data/nestedStructs/Mo/21/s3-10/CONTCAR	-6.95668294	-8.012762791659936	2.893848419189453
/global/project/projectdirs/m3572/cluster-training-data/nestedStructs/Mo/21/s4-9/CONTCAR	-7.158144672380952	-10.035558707263574	0.8710525035858154
/global/project/projectdirs/m3572/cluster-training-data/nestedStructs/Mo/21/s2-1/CONTCAR	-6.964178908571429	-9.406278497722253	1.5003327131271362
/global/project/projectdirs/m3572/cluster-training-data/nestedStructs/Mo/21/s4-2/CONTCAR	-5.03970741047619	-9.416690356280908	1.4899208545684814
/global/project/projectdirs/m3572/cluster-training-data/nestedStructs/Mo/21/s1-3/CONTCAR	-5.89318831047619	-9.800265080478296	1.1063461303710938
/global/project/projectdirs/m3572/cluster-training-data/nestedStructs/Mo/21/s4-3/CONTCAR	-4.899779451904761	-9.63216257765542	1.2744486331939695
/global/project/projectdirs/m3572/cluster-training-data/nestedStructs/Mo/21/s1-4/CONTCAR	-1.0807779485714286	-8.78875232413064	2.11785888671875
/global/project/projectdirs/m3572/cluster-training-data/nestedStructs/Mo/21/s4-4/CONTCAR	-6.902002470952381	-9.743729836490258	1.1628813743591309
/global/project/projectdirs/m3572/cluster-training-data/nestedStructs/Mo/21/s1-10/CONTCAR	-0.7488344638095238	-9.788349158313379	1.1182620525360107
/global/project/projectdirs/m3572/cluster-training-data/nestedStructs/Mo/21/s3-6/CONTCAR	-6.4386329176190475	-9.699671752002343	1.206939458847046
/global/project/projectdirs/m3572/cluster-training-data/nestedStructs/Mo/21/s4-5/CONTCAR	-6.468677329999999	-9.635969049480066	1.2706421613693235
/global/project/projectdirs/m3572/cluster-training-data/nestedStructs/Mo/21/s1-6/CONTCAR	-3.3364513357142855	-9.574403292682275	1.3322079181671145
/global/project/projectdirs/m3572/cluster-training-data/nestedStructs/Mo/21/s3-7/CONTCAR	-7.173446982857143	-9.449397451427087	1.4572137594223022
/global/project/projectdirs/m3572/cluster-training-data/nestedStructs/Mo/21/s3-8/CONTCAR	-6.636080922857143	-9.98169244005929	0.9249187707901
/global/project/projectdirs/m3572/cluster-training-data/nestedStructs/Mo/21/s3-9/CONTCAR	-7.195085736666667	-9.719799406077966	1.1868118047714231
/global/project/projectdirs/m3572/cluster-training-data/nestedStructs/Mo/21/s1-1/CONTCAR	-4.987015256666667	-9.608018285777673	1.2985929250717163
/global/project/projectdirs/m3572/cluster-training-data/nestedStructs/Mo/21/s4-10/CONTCAR	-7.187969358571429	-10.110211081054315	0.7964001297950745
/global/project/projectdirs/m3572/cluster-training-data/nestedStructs/Mo/21/s3-4/CONTCAR	-6.495778830952381	-9.735041982677087	1.1715692281723022
/global/project/projectdirs/m3572/cluster-training-data/nestedStructs/Mo/21/9/CONTCAR	-8.853907112857142	-10.114357120540246	0.7922540903091431
/global/project/projectdirs/m3572/cluster-training-data/nestedStructs/Mo/21/s3-5/CONTCAR	-6.871636066190477	-9.825767881419763	1.0808433294296265
/global/project/projectdirs/m3572/cluster-training-data/nestedStructs/Mo/21/s2-7/CONTCAR	-7.256128857142857	-6.803598649051294	4.103012561798096
/global/project/projectdirs/m3572/cluster-training-data/nestedStructs/Mo/21/s3-12/CONTCAR	-7.272478453809524	-9.779109365489587	1.1275018453598022
/global/project/projectdirs/m3572/cluster-training-data/nestedStructs/Mo/21/s2-8/CONTCAR	-7.1758314119047615	-9.190815217044458	1.7157959938049316
/global/project/projectdirs/m3572/cluster-training-data/nestedStructs/Mo/21/10/CONTCAR	-8.859187848095237	-10.155234403159723	0.7513768076896667
/global/project/projectdirs/m3572/cluster-training-data/nestedStructs/Mo/21/s2-9/CONTCAR	-7.195833819047619	-9.592509753253564	1.3141014575958252
/global/project/projectdirs/m3572/cluster-training-data/nestedStructs/Mo/21/s4-12/CONTCAR	-7.1065223714285715	-9.882671243693933	1.0239399671554563
/global/project/projectdirs/m3572/cluster-training-data/nestedStructs/Mo/24/s3-1/CONTCAR	-6.658739920416667	-9.354588753726587	1.5520224571228027
/global/project/projectdirs/m3572/cluster-training-data/nestedStructs/Mo/24/s1-12/CONTCAR	-4.37181190125	-9.961228854205713	0.9453823566436768
/global/project/projectdirs/m3572/cluster-training-data/nestedStructs/Mo/24/s2-3/CONTCAR	-3.0267501666666665	-9.783269173648462	1.1233420372009275
/global/project/projectdirs/m3572/cluster-training-data/nestedStructs/Mo/24/s3-11/CONTCAR	-7.324100560000001	-9.821011907603845	1.0855993032455444
/global/project/projectdirs/m3572/cluster-training-data/nestedStructs/Mo/24/s2-4/CONTCAR	-6.851419319583333	-7.049226052310572	3.8573851585388175
/global/project/projectdirs/m3572/cluster-training-data/nestedStructs/Mo/24/s2-5/CONTCAR	-5.9947403900000005	-9.67184055521737	1.234770655632019
/global/project/projectdirs/m3572/cluster-training-data/nestedStructs/Mo/24/s4-6/CONTCAR	-7.034216595833333	-7.35979963019143	3.546811580657959
/global/project/projectdirs/m3572/cluster-training-data/nestedStructs/Mo/24/s2-11/CONTCAR	-7.304799625833333	-8.65709663107644	2.249514579772949
/global/project/projectdirs/m3572/cluster-training-data/nestedStructs/Mo/24/s1-7/CONTCAR	-7.002221942083334	-9.811874515559778	1.0947366952896118
/global/project/projectdirs/m3572/cluster-training-data/nestedStructs/Mo/24/s2-6/CONTCAR	-6.289096620416667	-9.775379902865991	1.1312313079833984
/global/project/projectdirs/m3572/cluster-training-data/nestedStructs/Mo/24/s4-7/CONTCAR	-6.9772058887499995	-10.014827198531732	0.8917840123176575
/global/project/projectdirs/m3572/cluster-training-data/nestedStructs/Mo/24/19/CONTCAR	-8.959011236666667	-10.189906186606988	0.7167050242424011
/global/project/projectdirs/m3572/cluster-training-data/nestedStructs/Mo/24/s1-11/CONTCAR	-4.37181190125	-9.961228854205713	0.9453823566436768
/global/project/projectdirs/m3572/cluster-training-data/nestedStructs/Mo/24/s4-8/CONTCAR	-6.990448110833333	-8.849828726794824	2.056782484054565
/global/project/projectdirs/m3572/cluster-training-data/nestedStructs/Mo/24/s3-10/CONTCAR	-7.245170089999999	-8.525182969119653	2.3814282417297363
/global/project/projectdirs/m3572/cluster-training-data/nestedStructs/Mo/24/s1-9/CONTCAR	-6.822089913749999	-10.026319987323388	0.880291223526001
/global/project/projectdirs/m3572/cluster-training-data/nestedStructs/Mo/24/s4-9/CONTCAR	-7.302521532499999	-9.06837535574685	1.838235855102539
/global/project/projectdirs/m3572/cluster-training-data/nestedStructs/Mo/24/s2-1/CONTCAR	-6.457843399166666	-8.017489439990625	2.8891217708587646
/global/project/projectdirs/m3572/cluster-training-data/nestedStructs/Mo/24/2/CONTCAR	-8.988043889166667	-10.198659486320123	0.7079517245292664
/global/project/projectdirs/m3572/cluster-training-data/nestedStructs/Mo/24/s4-2/CONTCAR	-5.115562875	-9.872155792262658	1.034455418586731
/global/project/projectdirs/m3572/cluster-training-data/nestedStructs/Mo/24/s1-3/CONTCAR	-5.26529757	-9.555101043727502	1.3515101671218872
/global/project/projectdirs/m3572/cluster-training-data/nestedStructs/Mo/24/s2-2/CONTCAR	-3.2406245670833336	-9.583733684566125	1.3228775262832642
/global/project/projectdirs/m3572/cluster-training-data/nestedStructs/Mo/24/s4-3/CONTCAR	-3.7789565095833333	-9.79819155409585	1.10841965675354
/global/project/projectdirs/m3572/cluster-training-data/nestedStructs/Mo/24/s1-4/CONTCAR	-5.809996801666667	-8.65380359366189	2.2528076171875
/global/project/projectdirs/m3572/cluster-training-data/nestedStructs/Mo/24/s4-4/CONTCAR	-6.031565713749999	-9.953323609378442	0.9532876014709472
/global/project/projectdirs/m3572/cluster-training-data/nestedStructs/Mo/24/s1-5/CONTCAR	-6.369143139583334	-9.79969847872506	1.1069127321243286
/global/project/projectdirs/m3572/cluster-training-data/nestedStructs/Mo/24/s2-12/CONTCAR	-7.304799625833333	-8.65709663107644	2.249514579772949
/global/project/projectdirs/m3572/cluster-training-data/nestedStructs/Mo/24/s3-6/CONTCAR	-6.761128054583334	-7.951415068652734	2.9551961421966557
/global/project/projectdirs/m3572/cluster-training-data/nestedStructs/Mo/24/s4-5/CONTCAR	-5.409142983750001	-9.707045800235376	1.1995654106140137
/global/project/projectdirs/m3572/cluster-training-data/nestedStructs/Mo/24/s3-7/CONTCAR	-7.325067817083333	-7.043164259936914	3.863446950912476
/global/project/projectdirs/m3572/cluster-training-data/nestedStructs/Mo/24/13/CONTCAR	-8.946212946666668	-10.137185639884576	0.7694255709648132
/global/project/projectdirs/m3572/cluster-training-data/nestedStructs/Mo/24/s3-8/CONTCAR	-7.396876049583334	-9.272151000049218	1.634460210800171
/global/project/projectdirs/m3572/cluster-training-data/nestedStructs/Mo/24/s3-9/CONTCAR	-6.862001950833334	-10.117485529925927	0.7891256809234619
/global/project/projectdirs/m3572/cluster-training-data/nestedStructs/Mo/24/s1-1/CONTCAR	-2.6206626095833334	-7.204174048450097	3.702437162399292
/global/project/projectdirs/m3572/cluster-training-data/nestedStructs/Mo/24/s3-2/CONTCAR	-4.5624367758333335	-10.134467727687463	0.7721434831619263
/global/project/projectdirs/m3572/cluster-training-data/nestedStructs/Mo/24/s4-1/CONTCAR	-6.472056907083334	-9.702678567912683	1.2039326429367063
/global/project/projectdirs/m3572/cluster-training-data/nestedStructs/Mo/24/s4-10/CONTCAR	-6.915266142499999	-7.621822840716943	3.2847883701324463
/global/project/projectdirs/m3572/cluster-training-data/nestedStructs/Mo/24/s3-3/CONTCAR	-6.038171586250001	-9.985889799144372	0.9207214117050172
/global/project/projectdirs/m3572/cluster-training-data/nestedStructs/Mo/24/s3-4/CONTCAR	-7.28230112	-7.82491946890603	3.08169174194336
/global/project/projectdirs/m3572/cluster-training-data/nestedStructs/Mo/24/s3-5/CONTCAR	-6.503856229166666	-9.773319966342553	1.133291244506836
/global/project/projectdirs/m3572/cluster-training-data/nestedStructs/Mo/24/s2-7/CONTCAR	-7.0021050462500005	-8.704670912768945	2.2019402980804443
/global/project/projectdirs/m3572/cluster-training-data/nestedStructs/Mo/24/s2-10/CONTCAR	-7.146438910833333	-8.762516743686303	2.144094467163086
/global/project/projectdirs/m3572/cluster-training-data/nestedStructs/Mo/24/s3-12/CONTCAR	-7.324100560000001	-9.821011907603845	1.0855993032455444
/global/project/projectdirs/m3572/cluster-training-data/nestedStructs/Mo/24/s2-8/CONTCAR	-7.3935008516666665	-7.962425715472802	2.944185495376587
/global/project/projectdirs/m3572/cluster-training-data/nestedStructs/Mo/24/s2-9/CONTCAR	-6.9529686525	-10.02397645190011	0.8826347589492798
/global/project/projectdirs/m3572/cluster-training-data/nestedStructs/Mo/27/s3-1/CONTCAR	1.25626792	-7.147613055255517	3.758998155593872
/global/project/projectdirs/m3572/cluster-training-data/nestedStructs/Mo/27/s4-11/CONTCAR	-7.265013748148148	-9.95360267832528	0.9530085325241088
/global/project/projectdirs/m3572/cluster-training-data/nestedStructs/Mo/27/s2-3/CONTCAR	-1.55511244	-9.95053506567727	0.9560761451721193
/global/project/projectdirs/m3572/cluster-training-data/nestedStructs/Mo/27/s3-11/CONTCAR	-7.015317329259259	-9.58975899889718	1.3168522119522097
/global/project/projectdirs/m3572/cluster-training-data/nestedStructs/Mo/27/s2-5/CONTCAR	-6.112037308518518	-9.68232560827981	1.22428560256958
/global/project/projectdirs/m3572/cluster-training-data/nestedStructs/Mo/27/s4-6/CONTCAR	-5.946480841111111	-9.836722142245874	1.0698890686035156
/global/project/projectdirs/m3572/cluster-training-data/nestedStructs/Mo/27/s2-11/CONTCAR	-7.148541983703704	-9.933595187213525	0.9730160236358644
/global/project/projectdirs/m3572/cluster-training-data/nestedStructs/Mo/27/s2-6/CONTCAR	-6.780126423333333	-9.961061961200341	0.945549249649048
/global/project/projectdirs/m3572/cluster-training-data/nestedStructs/Mo/27/s4-7/CONTCAR	-6.909648752222222	-7.408469922092065	3.498141288757324
/global/project/projectdirs/m3572/cluster-training-data/nestedStructs/Mo/27/s1-8/CONTCAR	-3.4135833092592596	-9.89926827624093	1.0073429346084597
/global/project/projectdirs/m3572/cluster-training-data/nestedStructs/Mo/27/s4-8/CONTCAR	-7.1170123	-10.059503025558099	0.8471081852912903
/global/project/projectdirs/m3572/cluster-training-data/nestedStructs/Mo/27/s3-10/CONTCAR	-7.011478154074074	-8.190316206958398	2.716295003890991
/global/project/projectdirs/m3572/cluster-training-data/nestedStructs/Mo/27/s4-9/CONTCAR	-7.292150045185185	-10.01171374991189	0.8948974609375
/global/project/projectdirs/m3572/cluster-training-data/nestedStructs/Mo/27/s2-1/CONTCAR	-3.970859022222222	-9.660712725665674	1.2458984851837158
/global/project/projectdirs/m3572/cluster-training-data/nestedStructs/Mo/27/s4-2/CONTCAR	-2.7475305044444442	-9.860702640559778	1.0459085702896118
/global/project/projectdirs/m3572/cluster-training-data/nestedStructs/Mo/27/s1-3/CONTCAR	-6.12451567	-9.434831029918298	1.4717801809310913
/global/project/projectdirs/m3572/cluster-training-data/nestedStructs/Mo/27/s2-2/CONTCAR	-6.294344061851852	-9.579317695644006	1.3272935152053833
/global/project/projectdirs/m3572/cluster-training-data/nestedStructs/Mo/27/s4-3/CONTCAR	-5.226751054074073	-9.67859960272561	1.2280116081237793
/global/project/projectdirs/m3572/cluster-training-data/nestedStructs/Mo/27/s1-4/CONTCAR	-6.495969049629629	-9.96328080370675	0.9433304071426392
/global/project/projectdirs/m3572/cluster-training-data/nestedStructs/Mo/27/s4-4/CONTCAR	-5.5670275507407405	-9.553247816112146	1.3533633947372437
/global/project/projectdirs/m3572/cluster-training-data/nestedStructs/Mo/27/s1-10/CONTCAR	-6.309227703703704	-9.611012703921899	1.2955985069274902
/global/project/projectdirs/m3572/cluster-training-data/nestedStructs/Mo/27/1/CONTCAR	-8.98403317	-10.244278378036126	0.6623328328132629
/global/project/projectdirs/m3572/cluster-training-data/nestedStructs/Mo/27/s2-12/CONTCAR	-7.148541983703704	-9.933595187213525	0.9730160236358644
/global/project/projectdirs/m3572/cluster-training-data/nestedStructs/Mo/27/s3-6/CONTCAR	-6.626263727037037	-7.356818444278344	3.549792766571045
/global/project/projectdirs/m3572/cluster-training-data/nestedStructs/Mo/27/s4-5/CONTCAR	-6.745769115925926	-9.693222767856225	1.213388442993164
/global/project/projectdirs/m3572/cluster-training-data/nestedStructs/Mo/27/s3-7/CONTCAR	-6.706726386666666	-9.478952414538965	1.4276587963104248
/global/project/projectdirs/m3572/cluster-training-data/nestedStructs/Mo/27/Morse-8/CONTCAR	-9.00484912925926	-10.070117301490411	0.8364939093589783
/global/project/projectdirs/m3572/cluster-training-data/nestedStructs/Mo/27/s1-1/CONTCAR	-6.307787562592592	-10.277559763934716	0.6290514469146729
/global/project/projectdirs/m3572/cluster-training-data/nestedStructs/Mo/27/s3-2/CONTCAR	0.5514230707407407	-9.841780669238672	1.0648305416107178
/global/project/projectdirs/m3572/cluster-training-data/nestedStructs/Mo/27/s4-1/CONTCAR	-6.216026407407408	-9.680469758060083	1.2261414527893066
/global/project/projectdirs/m3572/cluster-training-data/nestedStructs/Mo/27/s4-10/CONTCAR	-7.25514438111111	-9.749582058932885	1.157029151916504
/global/project/projectdirs/m3572/cluster-training-data/nestedStructs/Mo/27/s3-4/CONTCAR	-7.364433939629629	-9.964359647777185	0.9422515630722046
/global/project/projectdirs/m3572/cluster-training-data/nestedStructs/Mo/27/s3-5/CONTCAR	-6.22055395	-9.691271669414148	1.2153395414352417
/global/project/projectdirs/m3572/cluster-training-data/nestedStructs/Mo/27/s2-7/CONTCAR	-6.96677338962963	-9.824387080218896	1.0822241306304932
/global/project/projectdirs/m3572/cluster-training-data/nestedStructs/Mo/27/s2-10/CONTCAR	-7.380998712962963	-9.845887190845117	1.0607240200042725
/global/project/projectdirs/m3572/cluster-training-data/nestedStructs/Mo/27/12/CONTCAR	-9.009362336666667	-10.11321885063897	0.7933923602104187
/global/project/projectdirs/m3572/cluster-training-data/nestedStructs/Mo/27/s3-12/CONTCAR	-7.015317329259259	-9.58975899889718	1.3168522119522097
/global/project/projectdirs/m3572/cluster-training-data/nestedStructs/Mo/27/s2-8/CONTCAR	-6.776392152962963	-9.152028567340478	1.7545826435089111
/global/project/projectdirs/m3572/cluster-training-data/nestedStructs/Mo/27/s2-9/CONTCAR	-7.27220611888889	-9.802621252086267	1.1039899587631226
/global/project/projectdirs/m3572/cluster-training-data/nestedStructs/Mo/27/s4-12/CONTCAR	-7.265013748148148	-9.95360267832528	0.9530085325241088
/global/project/projectdirs/m3572/cluster-training-data/nestedStructs/Mo/43/24/CONTCAR	-9.237259493255813	-10.299544400718316	0.607066810131073
/global/project/projectdirs/m3572/cluster-training-data/nestedStructs/Mo/43/19/CONTCAR	-9.224315025116278	-10.300332433726892	0.6062787771224976
/global/project/projectdirs/m3572/cluster-training-data/nestedStructs/Mo/43/14/CONTCAR	-9.240935947209302	-10.333353466537103	0.5732577443122864
/global/project/projectdirs/m3572/cluster-training-data/nestedStructs/Mo/43/17/CONTCAR	-9.235325626511628	-10.342273480441674	0.5643377304077148
/global/project/projectdirs/m3572/cluster-training-data/nestedStructs/Mo/43/2/CONTCAR	-9.261463142093023	-10.37904990389596	0.5275613069534302
/global/project/projectdirs/m3572/cluster-training-data/nestedStructs/Mo/43/Morse-7/CONTCAR	-9.278511619069768	-10.381308681514367	0.525302529335022
/global/project/projectdirs/m3572/cluster-training-data/nestedStructs/Mo/43/Morse-6/CONTCAR	-9.214176022093023	-10.327834732081994	0.578776478767395
/global/project/projectdirs/m3572/cluster-training-data/nestedStructs/Mo/43/1/CONTCAR	-9.239652198372092	-10.388109988715753	0.5185012221336365
/global/project/projectdirs/m3572/cluster-training-data/nestedStructs/Mo/43/Morse-8/CONTCAR	-9.223336442093023	-10.280601269748315	0.6260099411010742
/global/project/projectdirs/m3572/cluster-training-data/nestedStructs/Mo/43/22/CONTCAR	-9.192152752093023	-10.241459257152185	0.6651519536972046
/global/project/projectdirs/m3572/cluster-training-data/nestedStructs/Mo/43/FinnisSinclair-5/CONTCAR	-9.26163247744186	-10.399806565787896	0.5068046450614929
/global/project/projectdirs/m3572/cluster-training-data/nestedStructs/Mo/6/s3-1/CONTCAR	-7.459390334999999	-7.119781262424096	3.786829948425293
/global/project/projectdirs/m3572/cluster-training-data/nestedStructs/Mo/6/s4-11/CONTCAR	-7.3802743600000005	-6.5478704042697995	4.35874080657959
/global/project/projectdirs/m3572/cluster-training-data/nestedStructs/Mo/6/s1-12/CONTCAR	-6.1846599666666675	-9.751256114986047	1.1553550958633425
/global/project/projectdirs/m3572/cluster-training-data/nestedStructs/Mo/6/s2-3/CONTCAR	-4.953765726666666	-9.760775930430993	1.145835280418396
/global/project/projectdirs/m3572/cluster-training-data/nestedStructs/Mo/6/s3-11/CONTCAR	-7.184076046666667	-6.652342564609155	4.254268646240234
/global/project/projectdirs/m3572/cluster-training-data/nestedStructs/Mo/6/s2-4/CONTCAR	-6.288201545	-7.421016461398706	3.485594749450684
/global/project/projectdirs/m3572/cluster-training-data/nestedStructs/Mo/6/s2-5/CONTCAR	-6.829656611666667	-6.956263072040185	3.950348138809204
/global/project/projectdirs/m3572/cluster-training-data/nestedStructs/Mo/6/s4-6/CONTCAR	-7.5374162616666665	-7.014029509570702	3.8925817012786874
/global/project/projectdirs/m3572/cluster-training-data/nestedStructs/Mo/6/s2-11/CONTCAR	-7.455116271666667	-7.181912428882226	3.724698781967163
/global/project/projectdirs/m3572/cluster-training-data/nestedStructs/Mo/6/s1-7/CONTCAR	-6.053410714999999	-9.703717476871118	1.2028937339782717
/global/project/projectdirs/m3572/cluster-training-data/nestedStructs/Mo/6/s2-6/CONTCAR	-7.066894303333334	-6.521036870029077	4.3855743408203125
/global/project/projectdirs/m3572/cluster-training-data/nestedStructs/Mo/6/3/CONTCAR	-7.923615023333333	-6.510777718570337	4.395833492279053
/global/project/projectdirs/m3572/cluster-training-data/nestedStructs/Mo/6/s4-7/CONTCAR	-7.08576174	-6.90580440237771	4.00080680847168
/global/project/projectdirs/m3572/cluster-training-data/nestedStructs/Mo/6/s1-11/CONTCAR	-6.1846599666666675	-9.751256114986047	1.1553550958633425
/global/project/projectdirs/m3572/cluster-training-data/nestedStructs/Mo/6/s4-8/CONTCAR	-6.864821043333333	-6.719405896213158	4.187205314636231
/global/project/projectdirs/m3572/cluster-training-data/nestedStructs/Mo/6/s3-10/CONTCAR	-7.1161806966666665	-6.866500622775659	4.0401105880737305
/global/project/projectdirs/m3572/cluster-training-data/nestedStructs/Mo/6/s1-9/CONTCAR	-6.7577264349999995	-6.910096890475854	3.996514320373535
/global/project/projectdirs/m3572/cluster-training-data/nestedStructs/Mo/6/s4-9/CONTCAR	-6.935637521666667	-6.721603161838158	4.185008049011231
/global/project/projectdirs/m3572/cluster-training-data/nestedStructs/Mo/6/s2-1/CONTCAR	-7.493911458333333	-7.121692187335595	3.784919023513794
/global/project/projectdirs/m3572/cluster-training-data/nestedStructs/Mo/6/s4-2/CONTCAR	-6.33765873	-7.432404763248071	3.4742064476013184
/global/project/projectdirs/m3572/cluster-training-data/nestedStructs/Mo/6/s1-3/CONTCAR	0.5994613583333334	-9.030048853900537	1.8765623569488523
/global/project/projectdirs/m3572/cluster-training-data/nestedStructs/Mo/6/s2-2/CONTCAR	1.6096253433333334	-10.396178729083642	0.5104324817657471
/global/project/projectdirs/m3572/cluster-training-data/nestedStructs/Mo/6/s4-3/CONTCAR	-7.16810872	-8.260433680560693	2.6461775302886963
/global/project/projectdirs/m3572/cluster-training-data/nestedStructs/Mo/6/s1-4/CONTCAR	-6.867308035	-9.251820809390649	1.6547904014587402
/global/project/projectdirs/m3572/cluster-training-data/nestedStructs/Mo/6/s4-4/CONTCAR	-7.086194341666666	-7.607575661685571	3.2990355491638184
/global/project/projectdirs/m3572/cluster-training-data/nestedStructs/Mo/6/s1-10/CONTCAR	-1.1488155383333334	-9.39247477724801	1.5141364336013794
/global/project/projectdirs/m3572/cluster-training-data/nestedStructs/Mo/6/s1-5/CONTCAR	-6.9726130316666675	-6.782290226962671	4.124320983886719
/global/project/projectdirs/m3572/cluster-training-data/nestedStructs/Mo/6/s2-12/CONTCAR	-7.455116271666667	-7.181912428882226	3.724698781967163
/global/project/projectdirs/m3572/cluster-training-data/nestedStructs/Mo/6/s3-6/CONTCAR	-6.70142134	-8.26110339834939	2.6455078125
/global/project/projectdirs/m3572/cluster-training-data/nestedStructs/Mo/6/s4-5/CONTCAR	-7.144997985	-6.589146859195337	4.317464351654053
/global/project/projectdirs/m3572/cluster-training-data/nestedStructs/Mo/6/s3-7/CONTCAR	-7.117126921666666	-7.648288495090112	3.2583227157592773
/global/project/projectdirs/m3572/cluster-training-data/nestedStructs/Mo/6/s3-8/CONTCAR	-7.32211795	-6.98397684767495	3.9226343631744394
/global/project/projectdirs/m3572/cluster-training-data/nestedStructs/Mo/6/s3-9/CONTCAR	-7.677183361666667	-7.243174559619532	3.6634366512298575
/global/project/projectdirs/m3572/cluster-training-data/nestedStructs/Mo/6/s1-1/CONTCAR	-7.65692281	-7.079363352801904	3.827247858047485
/global/project/projectdirs/m3572/cluster-training-data/nestedStructs/Mo/6/s3-2/CONTCAR	-6.7538494	-7.244186169650659	3.6624250411987305
/global/project/projectdirs/m3572/cluster-training-data/nestedStructs/Mo/6/s4-1/CONTCAR	-7.480510715	-7.109193331744775	3.7974178791046143
/global/project/projectdirs/m3572/cluster-training-data/nestedStructs/Mo/6/s4-10/CONTCAR	-7.562338838333333	-7.000479228046045	3.9061319828033447
/global/project/projectdirs/m3572/cluster-training-data/nestedStructs/Mo/6/s1-2/CONTCAR	-5.81288444	-9.266935236003503	1.6396759748458862
/global/project/projectdirs/m3572/cluster-training-data/nestedStructs/Mo/6/s3-3/CONTCAR	-5.902134018333334	-9.510537273433313	1.3960739374160769
/global/project/projectdirs/m3572/cluster-training-data/nestedStructs/Mo/6/s3-4/CONTCAR	-6.646513621666667	-7.978252179172143	2.928359031677246
/global/project/projectdirs/m3572/cluster-training-data/nestedStructs/Mo/6/s3-5/CONTCAR	-6.614176165	-6.523586995151147	4.383024215698242
/global/project/projectdirs/m3572/cluster-training-data/nestedStructs/Mo/6/s2-7/CONTCAR	-6.83712033	-7.199859149005517	3.706752061843872
/global/project/projectdirs/m3572/cluster-training-data/nestedStructs/Mo/6/s2-10/CONTCAR	-6.977227301666667	-6.9198138780857175	3.986797332763672
/global/project/projectdirs/m3572/cluster-training-data/nestedStructs/Mo/6/s3-12/CONTCAR	-7.184076046666667	-6.652342564609155	4.254268646240234
/global/project/projectdirs/m3572/cluster-training-data/nestedStructs/Mo/6/s2-8/CONTCAR	-7.089605838333333	-6.499543435123071	4.407067775726318
/global/project/projectdirs/m3572/cluster-training-data/nestedStructs/Mo/6/s2-9/CONTCAR	-7.175334586666666	-6.743073708560571	4.163537502288818
/global/project/projectdirs/m3572/cluster-training-data/nestedStructs/Mo/6/s4-12/CONTCAR	-7.3802743600000005	-6.5478704042697995	4.35874080657959
/global/project/projectdirs/m3572/cluster-training-data/nestedStructs/Mo/3/s4-11/CONTCAR	-6.655409963333334	-6.8740422792697995	4.03256893157959
/global/project/projectdirs/m3572/cluster-training-data/nestedStructs/Mo/3/s4-6/CONTCAR	-6.720981306666666	-6.767402894046411	4.1392083168029785
/global/project/projectdirs/m3572/cluster-training-data/nestedStructs/Mo/3/s4-7/CONTCAR	-6.5262438566666665	-6.630733258273706	4.275877952575684
/global/project/projectdirs/m3572/cluster-training-data/nestedStructs/Mo/3/s4-8/CONTCAR	-6.62268077	-6.903598076846704	4.0030131340026855
/global/project/projectdirs/m3572/cluster-training-data/nestedStructs/Mo/3/s4-9/CONTCAR	-6.37071339	-7.1261973448062985	3.780413866043091
/global/project/projectdirs/m3572/cluster-training-data/nestedStructs/Mo/3/s4-2/CONTCAR	-6.821658693333333	-8.786748177554712	2.1198630332946777
/global/project/projectdirs/m3572/cluster-training-data/nestedStructs/Mo/3/s4-4/CONTCAR	-6.4607374433333336	-6.602203137424096	4.304408073425293
/global/project/projectdirs/m3572/cluster-training-data/nestedStructs/Mo/3/s4-5/CONTCAR	-6.359897579999999	-6.491758591678247	4.414852619171143
/global/project/projectdirs/m3572/cluster-training-data/nestedStructs/Mo/3/s4-1/CONTCAR	-6.095600106666667	-6.549721486117944	4.356889724731445
/global/project/projectdirs/m3572/cluster-training-data/nestedStructs/Mo/3/s4-10/CONTCAR	-6.549716620000001	-6.96612835600625	3.94048285484314
/global/project/projectdirs/m3572/cluster-training-data/nestedStructs/Mo/3/FinnisSinclair-5/CONTCAR	-6.964231033333333	-5.946467167880639	4.96014404296875
/global/project/projectdirs/m3572/cluster-training-data/nestedStructs/Mo/3/s4-12/CONTCAR	-6.655409963333334	-6.8740422792697995	4.03256893157959
/global/project/projectdirs/m3572/cluster-training-data/nestedStructs/Mo/46/21/CONTCAR	-9.250916720434782	-10.34761906340371	0.5589921474456787
/global/project/projectdirs/m3572/cluster-training-data/nestedStructs/Mo/46/24/CONTCAR	-9.253660153043478	-10.282537467029199	0.6240737438201904
/global/project/projectdirs/m3572/cluster-training-data/nestedStructs/Mo/46/11/CONTCAR	-9.260687999130436	-10.324909216907129	0.5817019939422607
/global/project/projectdirs/m3572/cluster-training-data/nestedStructs/Mo/46/19/CONTCAR	-9.26777749152174	-10.353738195445642	0.5528730154037476
/global/project/projectdirs/m3572/cluster-training-data/nestedStructs/Mo/46/17/CONTCAR	-9.269784462826086	-10.379669076945886	0.5269421339035034
/global/project/projectdirs/m3572/cluster-training-data/nestedStructs/Mo/46/2/CONTCAR	-9.294105212391305	-10.394480056312188	0.5121311545372009
/global/project/projectdirs/m3572/cluster-training-data/nestedStructs/Mo/46/Morse-6/CONTCAR	-9.273676967608695	-10.307459599521264	0.599151611328125
/global/project/projectdirs/m3572/cluster-training-data/nestedStructs/Mo/46/4/CONTCAR	-9.282507651521739	-10.406086272742852	0.5005249381065369
/global/project/projectdirs/m3572/cluster-training-data/nestedStructs/Mo/46/16/CONTCAR	-9.256861954347826	-10.233857340362176	0.6727538704872131
/global/project/projectdirs/m3572/cluster-training-data/nestedStructs/Mo/46/FinnisSinclair-5/CONTCAR	-9.293049110652174	-10.37072617485772	0.5358850359916687
/global/project/projectdirs/m3572/cluster-training-data/nestedStructs/Mo/41/Morse-6/CONTCAR	-9.254965913170732	-10.356994516399011	0.5496166944503784
/global/project/projectdirs/m3572/cluster-training-data/nestedStructs/Mo/41/Morse-9/CONTCAR	-9.226612959512195	-10.232214099910363	0.6743971109390259
/global/project/projectdirs/m3572/cluster-training-data/nestedStructs/Mo/41/Morse-8/CONTCAR	-9.216051665609756	-10.299119359996423	0.6074918508529663
/global/project/projectdirs/m3572/cluster-training-data/nestedStructs/Mo/41/FinnisSinclair-5/CONTCAR	-9.262627181219512	-10.39810872748147	0.5085024833679199
/global/project/projectdirs/m3572/cluster-training-data/nestedStructs/Mo/11/s3-1/CONTCAR	-7.917841414545455	-8.99010182097207	1.9165093898773196
/global/project/projectdirs/m3572/cluster-training-data/nestedStructs/Mo/11/s4-11/CONTCAR	-7.563781473636364	-8.058582312610254	2.848028898239136
/global/project/projectdirs/m3572/cluster-training-data/nestedStructs/Mo/11/s2-3/CONTCAR	-5.76269833	-9.650857455279931	1.255753755569458
/global/project/projectdirs/m3572/cluster-training-data/nestedStructs/Mo/11/s3-11/CONTCAR	-7.227647092727273	-9.832165486362085	1.074445724487305
/global/project/projectdirs/m3572/cluster-training-data/nestedStructs/Mo/11/s2-4/CONTCAR	-6.461104296363636	-7.012751585986718	3.893859624862671
/global/project/projectdirs/m3572/cluster-training-data/nestedStructs/Mo/11/s2-5/CONTCAR	-6.619241696363637	-8.141683108356103	2.764928102493286
/global/project/projectdirs/m3572/cluster-training-data/nestedStructs/Mo/11/s4-6/CONTCAR	-7.126115686363637	-6.725185639407739	4.18142557144165
/global/project/projectdirs/m3572/cluster-training-data/nestedStructs/Mo/11/s2-11/CONTCAR	-7.123892976363636	-9.94245720579873	0.9641540050506592
/global/project/projectdirs/m3572/cluster-training-data/nestedStructs/Mo/11/s2-6/CONTCAR	-6.887025389090909	-9.69045627787362	1.216154932975769
/global/project/projectdirs/m3572/cluster-training-data/nestedStructs/Mo/11/s4-7/CONTCAR	-7.088244876363635	-6.711584813144311	4.195026397705078
/global/project/projectdirs/m3572/cluster-training-data/nestedStructs/Mo/11/s4-8/CONTCAR	-7.159214628181818	-9.483358151462182	1.423253059387207
/global/project/projectdirs/m3572/cluster-training-data/nestedStructs/Mo/11/s3-10/CONTCAR	-7.15152324	-9.502615816142663	1.403995394706726
/global/project/projectdirs/m3572/cluster-training-data/nestedStructs/Mo/11/s4-9/CONTCAR	-7.408416745454545	-9.370580799129113	1.536030411720276
/global/project/projectdirs/m3572/cluster-training-data/nestedStructs/Mo/11/s2-1/CONTCAR	-7.218667220909091	-7.970437294986352	2.936173915863037
/global/project/projectdirs/m3572/cluster-training-data/nestedStructs/Mo/11/s4-2/CONTCAR	-5.026783067272728	-7.198671586063012	3.707939624786377
/global/project/projectdirs/m3572/cluster-training-data/nestedStructs/Mo/11/s2-2/CONTCAR	-6.0610833918181815	-9.665587551143274	1.2410236597061155
/global/project/projectdirs/m3572/cluster-training-data/nestedStructs/Mo/11/s4-3/CONTCAR	-4.084355491818182	-9.593441612269983	1.3131695985794067
/global/project/projectdirs/m3572/cluster-training-data/nestedStructs/Mo/11/s4-4/CONTCAR	-6.793097343636364	-8.01915455534707	2.88745665550232
/global/project/projectdirs/m3572/cluster-training-data/nestedStructs/Mo/11/s2-12/CONTCAR	-7.123892976363636	-9.94245720579873	0.9641540050506592
/global/project/projectdirs/m3572/cluster-training-data/nestedStructs/Mo/11/s3-6/CONTCAR	-6.86429396	-8.352385527637109	2.5542256832122803
/global/project/projectdirs/m3572/cluster-training-data/nestedStructs/Mo/11/s4-5/CONTCAR	-7.255319388181818	-6.742517716434106	4.164093494415283
/global/project/projectdirs/m3572/cluster-training-data/nestedStructs/Mo/11/s3-7/CONTCAR	-7.23445593909091	-8.947641975429162	1.958969235420227
/global/project/projectdirs/m3572/cluster-training-data/nestedStructs/Mo/11/s3-8/CONTCAR	-7.404435580909091	-9.261467940356836	1.6451432704925537
/global/project/projectdirs/m3572/cluster-training-data/nestedStructs/Mo/11/s3-9/CONTCAR	-7.157884651818182	-8.304954773929223	2.601656436920166
/global/project/projectdirs/m3572/cluster-training-data/nestedStructs/Mo/11/Morse-8/CONTCAR	-8.458210952727272	-6.733466393497094	4.173144817352295
/global/project/projectdirs/m3572/cluster-training-data/nestedStructs/Mo/11/s3-2/CONTCAR	-7.1659655336363635	-7.403932578113183	3.502678632736206
/global/project/projectdirs/m3572/cluster-training-data/nestedStructs/Mo/11/s4-1/CONTCAR	-7.1383023409090915	-7.810855156924829	3.0957560539245605
/global/project/projectdirs/m3572/cluster-training-data/nestedStructs/Mo/11/s4-10/CONTCAR	-7.388414458181819	-7.343466527011499	3.56314468383789
/global/project/projectdirs/m3572/cluster-training-data/nestedStructs/Mo/11/s3-3/CONTCAR	1.8258223781818181	-9.888196355846032	1.018414855003357
/global/project/projectdirs/m3572/cluster-training-data/nestedStructs/Mo/11/s3-4/CONTCAR	-7.4961848109090905	-9.448325759914026	1.4582854509353638
/global/project/projectdirs/m3572/cluster-training-data/nestedStructs/Mo/11/FinnisSinclair-5/CONTCAR	-8.410843029090909	-6.915845400836572	3.9907658100128174
/global/project/projectdirs/m3572/cluster-training-data/nestedStructs/Mo/11/s3-5/CONTCAR	-6.420294777272727	-9.582169658687219	1.3244415521621704
/global/project/projectdirs/m3572/cluster-training-data/nestedStructs/Mo/11/s2-7/CONTCAR	-7.029659141818183	-6.9475989408756345	3.959012269973755
/global/project/projectdirs/m3572/cluster-training-data/nestedStructs/Mo/11/s2-10/CONTCAR	-7.590102384545455	-8.047710425403222	2.858900785446167
/global/project/projectdirs/m3572/cluster-training-data/nestedStructs/Mo/11/s3-12/CONTCAR	-7.227646851818181	-9.832165486362085	1.074445724487305
/global/project/projectdirs/m3572/cluster-training-data/nestedStructs/Mo/11/s2-8/CONTCAR	-7.21805500090909	-7.83892560675393	3.067685604095459
/global/project/projectdirs/m3572/cluster-training-data/nestedStructs/Mo/11/s2-9/CONTCAR	-7.16329515090909	-6.850036389377221	4.056574821472168
/global/project/projectdirs/m3572/cluster-training-data/nestedStructs/Mo/11/s4-12/CONTCAR	-7.563781473636364	-8.058582312610254	2.848028898239136
/global/project/projectdirs/m3572/cluster-training-data/nestedStructs/Mo/49/7/CONTCAR	-9.310543096530612	-10.388344771411523	0.5182664394378662
/global/project/projectdirs/m3572/cluster-training-data/nestedStructs/Mo/49/24/CONTCAR	-9.28129861755102	-10.321203476932153	0.5854077339172363
/global/project/projectdirs/m3572/cluster-training-data/nestedStructs/Mo/49/19/CONTCAR	-9.28148141122449	-10.356324917819604	0.5502862930297852
/global/project/projectdirs/m3572/cluster-training-data/nestedStructs/Mo/49/14/CONTCAR	-9.290041514081633	-10.324782557036981	0.5818286538124084
/global/project/projectdirs/m3572/cluster-training-data/nestedStructs/Mo/49/5/CONTCAR	-9.30023705612245	-10.35888970568429	0.5477215051651001
/global/project/projectdirs/m3572/cluster-training-data/nestedStructs/Mo/49/2/CONTCAR	-9.308994845102042	-10.32672930433999	0.5798819065093994
/global/project/projectdirs/m3572/cluster-training-data/nestedStructs/Mo/49/Morse-7/CONTCAR	-9.29335409632653	-10.307856447246179	0.5987547636032104
/global/project/projectdirs/m3572/cluster-training-data/nestedStructs/Mo/49/Morse-6/CONTCAR	-9.285894307959184	-10.252308494594201	0.654302716255188
/global/project/projectdirs/m3572/cluster-training-data/nestedStructs/Mo/49/Morse-8/CONTCAR	-9.312777508979591	-10.367169863727197	0.5394413471221924
/global/project/projectdirs/m3572/cluster-training-data/nestedStructs/Mo/49/22/CONTCAR	-9.281509836530613	-10.378003544356927	0.5286076664924622
/global/project/projectdirs/m3572/cluster-training-data/nestedStructs/Mo/49/18/CONTCAR	-9.282309784489795	-10.317508585002527	0.5891026258468628
/global/project/projectdirs/m3572/cluster-training-data/nestedStructs/Mo/19/s3-1/CONTCAR	-7.729213551052631	-9.255452043559655	1.651159167289734
/global/project/projectdirs/m3572/cluster-training-data/nestedStructs/Mo/19/s4-11/CONTCAR	-7.2801787968421054	-7.014940745380029	3.89167046546936
/global/project/projectdirs/m3572/cluster-training-data/nestedStructs/Mo/19/s1-12/CONTCAR	-5.764840411578947	-7.170739180591211	3.7358720302581783
/global/project/projectdirs/m3572/cluster-training-data/nestedStructs/Mo/19/s2-3/CONTCAR	-3.2196932594736842	-7.9283800192142575	2.978231191635132
/global/project/projectdirs/m3572/cluster-training-data/nestedStructs/Mo/19/s3-11/CONTCAR	-7.371831575263157	-8.757344252612695	2.1492669582366943
/global/project/projectdirs/m3572/cluster-training-data/nestedStructs/Mo/19/s2-4/CONTCAR	-3.970470688947368	-9.576911694553003	1.3296995162963867
/global/project/projectdirs/m3572/cluster-training-data/nestedStructs/Mo/19/s2-5/CONTCAR	-5.75332737	-9.780460960414514	1.1261502504348757
/global/project/projectdirs/m3572/cluster-training-data/nestedStructs/Mo/19/s4-6/CONTCAR	-6.528826684210526	-7.5875198908115475	3.319091320037842
/global/project/projectdirs/m3572/cluster-training-data/nestedStructs/Mo/19/s2-11/CONTCAR	-7.232066593157894	-8.622695452716455	2.2839157581329346
/global/project/projectdirs/m3572/cluster-training-data/nestedStructs/Mo/19/s1-7/CONTCAR	-7.124240543684211	-8.984323985126123	1.9222872257232664
/global/project/projectdirs/m3572/cluster-training-data/nestedStructs/Mo/19/s2-6/CONTCAR	-7.000295211052632	-6.900806672122583	4.005804538726807
/global/project/projectdirs/m3572/cluster-training-data/nestedStructs/Mo/19/s4-7/CONTCAR	-6.954295566315789	-7.536964900043115	3.3696463108062744
/global/project/projectdirs/m3572/cluster-training-data/nestedStructs/Mo/19/s1-8/CONTCAR	-6.8529128773684205	-7.765616662051782	3.1409945487976074
/global/project/projectdirs/m3572/cluster-training-data/nestedStructs/Mo/19/s1-11/CONTCAR	-5.764840411578947	-7.170739180591211	3.7358720302581783
/global/project/projectdirs/m3572/cluster-training-data/nestedStructs/Mo/19/s4-8/CONTCAR	-7.138397877894737	-9.75215781405221	1.1544533967971802
/global/project/projectdirs/m3572/cluster-training-data/nestedStructs/Mo/19/s3-10/CONTCAR	-7.342308219473685	-8.471871382739648	2.434739828109741
/global/project/projectdirs/m3572/cluster-training-data/nestedStructs/Mo/19/s1-9/CONTCAR	-2.5904459415789476	-9.602362758662805	1.3042484521865845
/global/project/projectdirs/m3572/cluster-training-data/nestedStructs/Mo/19/s4-9/CONTCAR	-7.043274489999999	-9.757992155101403	1.1486190557479858
/global/project/projectdirs/m3572/cluster-training-data/nestedStructs/Mo/19/s2-1/CONTCAR	-6.518138237894737	-8.4782104559208	2.428400754928589
/global/project/projectdirs/m3572/cluster-training-data/nestedStructs/Mo/19/Morse-7/CONTCAR	-8.82278803631579	-10.087963051345453	0.8186481595039368
/global/project/projectdirs/m3572/cluster-training-data/nestedStructs/Mo/19/s4-2/CONTCAR	-6.727398904210526	-9.903296954181299	1.0033142566680908
/global/project/projectdirs/m3572/cluster-training-data/nestedStructs/Mo/19/s1-3/CONTCAR	-6.200271985789473	-9.63892663195382	1.2676845788955688
/global/project/projectdirs/m3572/cluster-training-data/nestedStructs/Mo/19/s2-2/CONTCAR	-6.628926947368421	-9.816013342883691	1.0905978679656982
/global/project/projectdirs/m3572/cluster-training-data/nestedStructs/Mo/19/s1-4/CONTCAR	-3.104562917368421	-9.234399921443567	1.6722112894058228
/global/project/projectdirs/m3572/cluster-training-data/nestedStructs/Mo/19/s4-4/CONTCAR	-6.26801893631579	-9.836740023639306	1.069871187210083
/global/project/projectdirs/m3572/cluster-training-data/nestedStructs/Mo/19/s1-10/CONTCAR	-3.144250418947369	-8.69513488486062	2.211476325988769
/global/project/projectdirs/m3572/cluster-training-data/nestedStructs/Mo/19/s1-5/CONTCAR	0.14534413842105262	-9.721427447345361	1.1851837635040283
/global/project/projectdirs/m3572/cluster-training-data/nestedStructs/Mo/19/s2-12/CONTCAR	-7.232066593157894	-8.622695452716455	2.2839157581329346
/global/project/projectdirs/m3572/cluster-training-data/nestedStructs/Mo/19/s3-6/CONTCAR	-7.0565369084210525	-9.811693794276819	1.0949174165725708
/global/project/projectdirs/m3572/cluster-training-data/nestedStructs/Mo/19/s4-5/CONTCAR	-6.565026873157895	-9.49005914404641	1.4165520668029783
/global/project/projectdirs/m3572/cluster-training-data/nestedStructs/Mo/19/s1-6/CONTCAR	1.3339010210526316	-9.513386017825708	1.3932251930236816
/global/project/projectdirs/m3572/cluster-training-data/nestedStructs/Mo/19/s3-7/CONTCAR	-6.861009978947369	-9.454781419780359	1.4518297910690308
/global/project/projectdirs/m3572/cluster-training-data/nestedStructs/Mo/19/s3-8/CONTCAR	-7.006733058947368	-9.657845623042688	1.2487655878067017
/global/project/projectdirs/m3572/cluster-training-data/nestedStructs/Mo/19/s3-9/CONTCAR	-7.342893545789473	-9.068038708713159	1.8385725021362305
/global/project/projectdirs/m3572/cluster-training-data/nestedStructs/Mo/19/s1-1/CONTCAR	-7.547440064210527	-8.439146525409326	2.4674646854400635
/global/project/projectdirs/m3572/cluster-training-data/nestedStructs/Mo/19/s3-2/CONTCAR	-6.838057730526316	-9.6698927946354	1.2367184162139893
/global/project/projectdirs/m3572/cluster-training-data/nestedStructs/Mo/19/s4-1/CONTCAR	-2.4944559863157894	-8.626489407565698	2.2801218032836914
/global/project/projectdirs/m3572/cluster-training-data/nestedStructs/Mo/19/s4-10/CONTCAR	-7.141186006842105	-6.89239526465188	4.01421594619751
/global/project/projectdirs/m3572/cluster-training-data/nestedStructs/Mo/19/s1-2/CONTCAR	-4.5689416005263155	-9.431617743518457	1.4749934673309326
/global/project/projectdirs/m3572/cluster-training-data/nestedStructs/Mo/19/s3-3/CONTCAR	0.17701525684210526	-9.836079842593774	1.0705313682556152
/global/project/projectdirs/m3572/cluster-training-data/nestedStructs/Mo/19/s3-4/CONTCAR	-5.3170745336842105	-8.966885096576318	1.9397261142730715
/global/project/projectdirs/m3572/cluster-training-data/nestedStructs/Mo/19/s3-5/CONTCAR	-5.857722387368421	-7.344183451678857	3.562427759170532
/global/project/projectdirs/m3572/cluster-training-data/nestedStructs/Mo/19/s2-7/CONTCAR	-7.007506305789474	-6.843732125308617	4.062879085540772
/global/project/projectdirs/m3572/cluster-training-data/nestedStructs/Mo/19/s2-10/CONTCAR	-7.560312664210526	-8.723487860705957	2.1831233501434326
/global/project/projectdirs/m3572/cluster-training-data/nestedStructs/Mo/19/s3-12/CONTCAR	-7.371831575263157	-8.757344252612695	2.1492669582366943
/global/project/projectdirs/m3572/cluster-training-data/nestedStructs/Mo/19/s2-8/CONTCAR	-7.018051674736842	-7.8009009428287595	3.10571026802063
/global/project/projectdirs/m3572/cluster-training-data/nestedStructs/Mo/19/10/CONTCAR	-8.828930161578947	-10.042282290008172	0.864328920841217
/global/project/projectdirs/m3572/cluster-training-data/nestedStructs/Mo/19/8/CONTCAR	-8.788139776842105	-9.03701675608407	1.86959445476532
/global/project/projectdirs/m3572/cluster-training-data/nestedStructs/Mo/19/s2-9/CONTCAR	-7.1624385042105265	-9.88230562880288	1.0243055820465088
/global/project/projectdirs/m3572/cluster-training-data/nestedStructs/Mo/19/s4-12/CONTCAR	-7.2801787968421054	-7.014940745380029	3.89167046546936
/global/project/projectdirs/m3572/cluster-training-data/nestedStructs/Mo/14/s3-1/CONTCAR	-4.8270536	-6.7185199327732175	4.188091278076172
/global/project/projectdirs/m3572/cluster-training-data/nestedStructs/Mo/14/s4-11/CONTCAR	-7.481143515	-9.318188316371545	1.5884228944778442
/global/project/projectdirs/m3572/cluster-training-data/nestedStructs/Mo/14/s1-12/CONTCAR	-3.7926268000000003	-9.750120050456628	1.1564911603927612
/global/project/projectdirs/m3572/cluster-training-data/nestedStructs/Mo/14/s2-3/CONTCAR	-1.3801615778571428	-9.76088572218667	1.1457254886627195
/global/project/projectdirs/m3572/cluster-training-data/nestedStructs/Mo/14/s3-11/CONTCAR	-7.122565525714286	-9.793969757106408	1.112641453742981
/global/project/projectdirs/m3572/cluster-training-data/nestedStructs/Mo/14/s2-4/CONTCAR	-6.382684671428572	-7.622671610858545	3.2839395999908447
/global/project/projectdirs/m3572/cluster-training-data/nestedStructs/Mo/14/s2-5/CONTCAR	-6.613329309999999	-9.724538571384057	1.182072639465332
/global/project/projectdirs/m3572/cluster-training-data/nestedStructs/Mo/14/s4-6/CONTCAR	-7.327028626428572	-9.354002482440576	1.5526087284088137
/global/project/projectdirs/m3572/cluster-training-data/nestedStructs/Mo/14/s2-11/CONTCAR	-7.550036925	-9.110812551524743	1.795798659324646
/global/project/projectdirs/m3572/cluster-training-data/nestedStructs/Mo/14/s1-7/CONTCAR	-6.081653403571429	-9.746808774020776	1.1598024368286133
/global/project/projectdirs/m3572/cluster-training-data/nestedStructs/Mo/14/s2-6/CONTCAR	-6.797608351428572	-8.462132699039087	2.4444785118103027
/global/project/projectdirs/m3572/cluster-training-data/nestedStructs/Mo/14/s4-7/CONTCAR	-6.7572585514285715	-6.72325874045144	4.183352470397949
/global/project/projectdirs/m3572/cluster-training-data/nestedStructs/Mo/14/s1-8/CONTCAR	-4.5879414785714285	-9.836812383678064	1.0697988271713257
/global/project/projectdirs/m3572/cluster-training-data/nestedStructs/Mo/14/s1-11/CONTCAR	-3.7926268000000003	-9.750120050456628	1.1564911603927612
/global/project/projectdirs/m3572/cluster-training-data/nestedStructs/Mo/14/s4-8/CONTCAR	-7.160381076428571	-7.642979390170678	3.263631820678711
/global/project/projectdirs/m3572/cluster-training-data/nestedStructs/Mo/14/s3-10/CONTCAR	-7.250883267142858	-8.846890933063134	2.059720277786255
/global/project/projectdirs/m3572/cluster-training-data/nestedStructs/Mo/14/s1-9/CONTCAR	-6.2056188557142855	-9.330403930690393	1.5762072801589966
/global/project/projectdirs/m3572/cluster-training-data/nestedStructs/Mo/14/s4-9/CONTCAR	-7.145726765	-9.842596537616357	1.0640146732330322
/global/project/projectdirs/m3572/cluster-training-data/nestedStructs/Mo/14/s2-1/CONTCAR	-7.303282899285714	-6.725359208133325	4.1812520027160645
/global/project/projectdirs/m3572/cluster-training-data/nestedStructs/Mo/14/2/CONTCAR	-8.651235455714286	-7.881346947696313	3.025264263153076
/global/project/projectdirs/m3572/cluster-training-data/nestedStructs/Mo/14/s4-2/CONTCAR	-6.907497289285715	-6.936790234592065	3.969820976257324
/global/project/projectdirs/m3572/cluster-training-data/nestedStructs/Mo/14/s1-3/CONTCAR	-5.853365687857143	-9.776710516955957	1.1299006938934326
/global/project/projectdirs/m3572/cluster-training-data/nestedStructs/Mo/14/s4-3/CONTCAR	-2.5785957949999996	-9.801883823421106	1.1047273874282837
/global/project/projectdirs/m3572/cluster-training-data/nestedStructs/Mo/14/s1-4/CONTCAR	-5.113413781428571	-9.456307537105188	1.4503036737442017
/global/project/projectdirs/m3572/cluster-training-data/nestedStructs/Mo/14/s4-4/CONTCAR	-7.276607627857143	-7.465734726932153	3.4408764839172363
/global/project/projectdirs/m3572/cluster-training-data/nestedStructs/Mo/14/s1-5/CONTCAR	-4.269736456428571	-9.614165432002649	1.2924457788467407
/global/project/projectdirs/m3572/cluster-training-data/nestedStructs/Mo/14/s2-12/CONTCAR	-7.550036925	-9.110812551524743	1.795798659324646
/global/project/projectdirs/m3572/cluster-training-data/nestedStructs/Mo/14/s3-6/CONTCAR	-6.787095661428571	-7.7207312650943845	3.185879945755005
/global/project/projectdirs/m3572/cluster-training-data/nestedStructs/Mo/14/s4-5/CONTCAR	-6.421233464285714	-8.485860354449853	2.420750856399536
/global/project/projectdirs/m3572/cluster-training-data/nestedStructs/Mo/14/s1-6/CONTCAR	-5.304888805714286	-9.729239470508203	1.1773717403411863
/global/project/projectdirs/m3572/cluster-training-data/nestedStructs/Mo/14/s3-7/CONTCAR	-7.244163709285714	-8.564660555865869	2.3419506549835205
/global/project/projectdirs/m3572/cluster-training-data/nestedStructs/Mo/14/s3-8/CONTCAR	-7.321077252142857	-9.233350164439782	1.673261046409607
/global/project/projectdirs/m3572/cluster-training-data/nestedStructs/Mo/14/s3-9/CONTCAR	-7.244536593571429	-9.791980154063806	1.1146310567855835
/global/project/projectdirs/m3572/cluster-training-data/nestedStructs/Mo/14/s1-1/CONTCAR	-7.567193910714286	-8.688464171435937	2.218147039413452
/global/project/projectdirs/m3572/cluster-training-data/nestedStructs/Mo/14/s3-2/CONTCAR	-6.160883842857143	-8.786514527347192	2.1200966835021973
/global/project/projectdirs/m3572/cluster-training-data/nestedStructs/Mo/14/s4-1/CONTCAR	-4.61565169	-7.247536665942773	3.659074544906616
/global/project/projectdirs/m3572/cluster-training-data/nestedStructs/Mo/14/s4-10/CONTCAR	-7.235744776428571	-8.39869237616311	2.5079188346862797
/global/project/projectdirs/m3572/cluster-training-data/nestedStructs/Mo/14/s1-2/CONTCAR	-5.303495882142856	-9.394941455867395	1.5116697549819946
/global/project/projectdirs/m3572/cluster-training-data/nestedStructs/Mo/14/s3-4/CONTCAR	-6.612644872142857	-8.435299403216943	2.4713118076324463
/global/project/projectdirs/m3572/cluster-training-data/nestedStructs/Mo/14/s3-5/CONTCAR	-7.506736410714285	-7.794831997897729	3.11177921295166
/global/project/projectdirs/m3572/cluster-training-data/nestedStructs/Mo/14/s2-7/CONTCAR	-7.272989952142857	-8.741461998965844	2.165149211883545
/global/project/projectdirs/m3572/cluster-training-data/nestedStructs/Mo/14/s2-10/CONTCAR	-7.198985162142857	-6.970285183932885	3.936326026916504
/global/project/projectdirs/m3572/cluster-training-data/nestedStructs/Mo/14/s3-12/CONTCAR	-7.122565525714286	-9.793969757106408	1.112641453742981
/global/project/projectdirs/m3572/cluster-training-data/nestedStructs/Mo/14/s2-8/CONTCAR	-7.126447404285714	-7.09914255812417	3.80746865272522
/global/project/projectdirs/m3572/cluster-training-data/nestedStructs/Mo/14/s2-9/CONTCAR	-7.308581053571428	-9.127340085055932	1.779271125793457
/global/project/projectdirs/m3572/cluster-training-data/nestedStructs/Mo/14/s4-12/CONTCAR	-7.481143515	-9.318188316371545	1.5884228944778442
/global/project/projectdirs/m3572/cluster-training-data/nestedStructs/Mo/17/s3-1/CONTCAR	-6.240564175882353	-6.967458731677636	3.939152479171753
/global/project/projectdirs/m3572/cluster-training-data/nestedStructs/Mo/17/s4-11/CONTCAR	-7.228603587058823	-10.179470903422937	0.7271403074264526
/global/project/projectdirs/m3572/cluster-training-data/nestedStructs/Mo/17/s1-12/CONTCAR	1.6292767794117646	-9.806046015765771	1.1005651950836182
/global/project/projectdirs/m3572/cluster-training-data/nestedStructs/Mo/17/s2-3/CONTCAR	-4.345875851764706	-9.678370124843225	1.2282410860061646
/global/project/projectdirs/m3572/cluster-training-data/nestedStructs/Mo/17/s3-11/CONTCAR	-7.4679527964705885	-9.938106662776574	0.9685045480728148
/global/project/projectdirs/m3572/cluster-training-data/nestedStructs/Mo/17/s2-4/CONTCAR	-4.579160434117647	-9.902342564609155	1.0042686462402344
/global/project/projectdirs/m3572/cluster-training-data/nestedStructs/Mo/17/s2-5/CONTCAR	-6.449960620588236	-7.3711454935337155	3.535465717315674
/global/project/projectdirs/m3572/cluster-training-data/nestedStructs/Mo/17/s4-6/CONTCAR	-7.023203729411765	-7.1083421774173825	3.798269033432007
/global/project/projectdirs/m3572/cluster-training-data/nestedStructs/Mo/17/s2-11/CONTCAR	-7.35464408	-8.28369165137063	2.62291955947876
/global/project/projectdirs/m3572/cluster-training-data/nestedStructs/Mo/17/s1-7/CONTCAR	-4.518799264705883	-9.780711180713281	1.1259000301361084
/global/project/projectdirs/m3572/cluster-training-data/nestedStructs/Mo/17/s2-6/CONTCAR	-6.8877653194117645	-8.171582467105493	2.7350287437438965
/global/project/projectdirs/m3572/cluster-training-data/nestedStructs/Mo/17/s4-7/CONTCAR	-6.871658533529412	-10.147546417262658	0.759064793586731
/global/project/projectdirs/m3572/cluster-training-data/nestedStructs/Mo/17/s1-8/CONTCAR	-4.475118799411765	-7.315041071918115	3.5915701389312744
/global/project/projectdirs/m3572/cluster-training-data/nestedStructs/Mo/17/s1-11/CONTCAR	1.6292767794117646	-9.806046015765771	1.1005651950836182
/global/project/projectdirs/m3572/cluster-training-data/nestedStructs/Mo/17/s4-8/CONTCAR	-7.297900648823529	-9.844550616290674	1.0620605945587158
/global/project/projectdirs/m3572/cluster-training-data/nestedStructs/Mo/17/s3-10/CONTCAR	-7.31587480117647	-9.836849219348535	1.0697619915008545
/global/project/projectdirs/m3572/cluster-training-data/nestedStructs/Mo/17/s1-9/CONTCAR	-4.272045621764706	-9.672337896373376	1.2342733144760132
/global/project/projectdirs/m3572/cluster-training-data/nestedStructs/Mo/17/s4-9/CONTCAR	-7.3270788200000005	-6.874338395145044	4.032272815704346
/global/project/projectdirs/m3572/cluster-training-data/nestedStructs/Mo/17/s2-1/CONTCAR	-6.995451133529412	-7.64281964972268	3.263791561126709
/global/project/projectdirs/m3572/cluster-training-data/nestedStructs/Mo/17/2/CONTCAR	-8.76872677	-9.279509670283899	1.6271015405654907
/global/project/projectdirs/m3572/cluster-training-data/nestedStructs/Mo/17/s4-2/CONTCAR	-6.565759085882354	-9.932079143073663	0.9745320677757264
/global/project/projectdirs/m3572/cluster-training-data/nestedStructs/Mo/17/s1-3/CONTCAR	-7.191520977647059	-8.753812796619043	2.1527984142303467
/global/project/projectdirs/m3572/cluster-training-data/nestedStructs/Mo/17/s2-2/CONTCAR	-6.786938123529412	-9.770848161723718	1.1357630491256714
/global/project/projectdirs/m3572/cluster-training-data/nestedStructs/Mo/17/s4-3/CONTCAR	-2.6292779576470586	-9.80943251326333	1.0971786975860596
/global/project/projectdirs/m3572/cluster-training-data/nestedStructs/Mo/17/s4-4/CONTCAR	-6.212209455294118	-9.207370287921533	1.6992409229278564
/global/project/projectdirs/m3572/cluster-training-data/nestedStructs/Mo/17/s1-5/CONTCAR	-3.1542414194117647	-9.816508299853906	1.0901029109954834
/global/project/projectdirs/m3572/cluster-training-data/nestedStructs/Mo/17/s2-12/CONTCAR	-7.35464408	-8.28369165137063	2.62291955947876
/global/project/projectdirs/m3572/cluster-training-data/nestedStructs/Mo/17/s3-6/CONTCAR	-6.897197541764705	-7.952348238971338	2.954262971878052
/global/project/projectdirs/m3572/cluster-training-data/nestedStructs/Mo/17/s4-5/CONTCAR	-6.848164047647058	-9.629199630763635	1.2774115800857544
/global/project/projectdirs/m3572/cluster-training-data/nestedStructs/Mo/17/s1-6/CONTCAR	-6.012052510588235	-8.670738703754052	2.235872507095337
/global/project/projectdirs/m3572/cluster-training-data/nestedStructs/Mo/17/s3-7/CONTCAR	-6.883300710588236	-6.806892640140161	4.0997185707092285
/global/project/projectdirs/m3572/cluster-training-data/nestedStructs/Mo/17/s3-8/CONTCAR	-7.180501342941177	-6.939535862948999	3.967075347900391
/global/project/projectdirs/m3572/cluster-training-data/nestedStructs/Mo/17/s3-9/CONTCAR	-7.1720602070588235	-9.728373534228906	1.1782376766204834
/global/project/projectdirs/m3572/cluster-training-data/nestedStructs/Mo/17/s1-1/CONTCAR	-6.176123769999999	-9.043914801623925	1.862696409225464
/global/project/projectdirs/m3572/cluster-training-data/nestedStructs/Mo/17/s3-2/CONTCAR	-6.854761444705882	-9.064496643092737	1.8421145677566528
/global/project/projectdirs/m3572/cluster-training-data/nestedStructs/Mo/17/s4-1/CONTCAR	-7.126892787058823	-7.627211577441797	3.2793996334075928
/global/project/projectdirs/m3572/cluster-training-data/nestedStructs/Mo/17/s4-10/CONTCAR	-7.125534660588236	-8.010197646167383	2.896413564682007
/global/project/projectdirs/m3572/cluster-training-data/nestedStructs/Mo/17/s1-2/CONTCAR	-2.2652853876470584	-9.409522540118799	1.4970886707305908
/global/project/projectdirs/m3572/cluster-training-data/nestedStructs/Mo/17/s3-3/CONTCAR	-7.2855778282352945	-9.49977970793496	1.4068315029144287
/global/project/projectdirs/m3572/cluster-training-data/nestedStructs/Mo/17/s3-4/CONTCAR	-7.083069340000001	-7.074256188418969	3.83235502243042
/global/project/projectdirs/m3572/cluster-training-data/nestedStructs/Mo/17/s3-5/CONTCAR	-7.247710669411765	-8.537004239108667	2.3696069717407227
/global/project/projectdirs/m3572/cluster-training-data/nestedStructs/Mo/17/s2-7/CONTCAR	-6.645822272941176	-8.440616375949487	2.4659948348999023
/global/project/projectdirs/m3572/cluster-training-data/nestedStructs/Mo/17/s2-10/CONTCAR	-7.232463062941176	-9.612271911647424	1.294339299201965
/global/project/projectdirs/m3572/cluster-training-data/nestedStructs/Mo/17/s3-12/CONTCAR	-7.4679527964705885	-9.938106662776574	0.9685045480728148
/global/project/projectdirs/m3572/cluster-training-data/nestedStructs/Mo/17/s2-8/CONTCAR	-7.144606263529412	-9.9131949014927	0.9934163093566896
/global/project/projectdirs/m3572/cluster-training-data/nestedStructs/Mo/17/8/CONTCAR	-8.678734842941177	-9.722933418300256	1.1836777925491333
/global/project/projectdirs/m3572/cluster-training-data/nestedStructs/Mo/17/s2-9/CONTCAR	-7.269468500588236	-10.106930381801233	0.7996808290481567
/global/project/projectdirs/m3572/cluster-training-data/nestedStructs/Mo/17/s4-12/CONTCAR	-7.228603587058823	-10.179470903422937	0.7271403074264526
/global/project/projectdirs/m3572/cluster-training-data/nestedStructs/Mo/33/7/CONTCAR	-9.074615863333333	-10.286890632655725	0.6197205781936646
/global/project/projectdirs/m3572/cluster-training-data/nestedStructs/Mo/33/Morse-6/CONTCAR	-9.12571235969697	-10.249153859164819	0.6574573516845703
/global/project/projectdirs/m3572/cluster-training-data/nestedStructs/Mo/33/4/CONTCAR	-9.116443339393939	-10.25593138411294	0.6506798267364502
/global/project/projectdirs/m3572/cluster-training-data/nestedStructs/Mo/33/16/CONTCAR	-9.111746674848485	-10.33348435833703	0.5731268525123596
/global/project/projectdirs/m3572/cluster-training-data/nestedStructs/Mo/5/s3-1/CONTCAR	-6.2065675	-6.695331818606958	4.211279392242432
/global/project/projectdirs/m3572/cluster-training-data/nestedStructs/Mo/5/s1-12/CONTCAR	-6.781973828	-6.5719840593601315	4.334627151489258
/global/project/projectdirs/m3572/cluster-training-data/nestedStructs/Mo/5/s2-3/CONTCAR	-7.046612016	-6.550819165256128	4.355792045593262
/global/project/projectdirs/m3572/cluster-training-data/nestedStructs/Mo/5/s3-11/CONTCAR	-7.035567036000001	-6.859822995212182	4.046788215637207
/global/project/projectdirs/m3572/cluster-training-data/nestedStructs/Mo/5/s2-4/CONTCAR	-6.501289836	-6.61957336142312	4.2870378494262695
/global/project/projectdirs/m3572/cluster-training-data/nestedStructs/Mo/5/s2-5/CONTCAR	-6.450290058	-9.490297204997644	1.4163140058517456
/global/project/projectdirs/m3572/cluster-training-data/nestedStructs/Mo/5/s2-11/CONTCAR	-7.144241119999999	-6.70414424612771	4.20246696472168
/global/project/projectdirs/m3572/cluster-training-data/nestedStructs/Mo/5/s1-7/CONTCAR	-6.260846508	-9.711771852519616	1.194839358329773
/global/project/projectdirs/m3572/cluster-training-data/nestedStructs/Mo/5/s2-6/CONTCAR	-6.895287902	-7.046082264926538	3.860528945922852
/global/project/projectdirs/m3572/cluster-training-data/nestedStructs/Mo/5/s1-8/CONTCAR	-5.662546304	-6.518837220218285	4.387773990631104
/global/project/projectdirs/m3572/cluster-training-data/nestedStructs/Mo/5/s1-11/CONTCAR	-6.781973828	-6.5719840593601315	4.334627151489258
/global/project/projectdirs/m3572/cluster-training-data/nestedStructs/Mo/5/s3-10/CONTCAR	-7.201894212000001	-6.717148072269067	4.189463138580322
/global/project/projectdirs/m3572/cluster-training-data/nestedStructs/Mo/5/s1-9/CONTCAR	-6.460084904	-6.853949315097436	4.052661895751953
/global/project/projectdirs/m3572/cluster-training-data/nestedStructs/Mo/5/s2-1/CONTCAR	-7.501191351999999	-6.761264569308862	4.145346641540527
/global/project/projectdirs/m3572/cluster-training-data/nestedStructs/Mo/5/s1-3/CONTCAR	-6.570452400000001	-6.484442479159936	4.422168731689453
/global/project/projectdirs/m3572/cluster-training-data/nestedStructs/Mo/5/s2-2/CONTCAR	-3.810614976	-9.732936031367883	1.1736751794815063
/global/project/projectdirs/m3572/cluster-training-data/nestedStructs/Mo/5/s1-4/CONTCAR	-6.448767866	-6.546747452762231	4.359863758087158
/global/project/projectdirs/m3572/cluster-training-data/nestedStructs/Mo/5/s1-5/CONTCAR	-6.42239012	-6.734273678805932	4.172337532043457
/global/project/projectdirs/m3572/cluster-training-data/nestedStructs/Mo/5/s2-12/CONTCAR	-7.094837352000001	-6.70414424612771	4.20246696472168
/global/project/projectdirs/m3572/cluster-training-data/nestedStructs/Mo/5/s3-6/CONTCAR	-7.351772904000001	-6.790759331729516	4.115851879119873
/global/project/projectdirs/m3572/cluster-training-data/nestedStructs/Mo/5/s1-6/CONTCAR	-6.686512032	-6.499097115542993	4.4075140953063965
/global/project/projectdirs/m3572/cluster-training-data/nestedStructs/Mo/5/s3-7/CONTCAR	-7.181832421999999	-6.695851571109399	4.21075963973999
/global/project/projectdirs/m3572/cluster-training-data/nestedStructs/Mo/5/s3-8/CONTCAR	-7.010547538	-7.703495032336816	3.203116178512573
/global/project/projectdirs/m3572/cluster-training-data/nestedStructs/Mo/5/s3-9/CONTCAR	-7.0008029160000005	-6.718614346530542	4.187996864318848
/global/project/projectdirs/m3572/cluster-training-data/nestedStructs/Mo/5/s1-1/CONTCAR	-7.4980160819999995	-6.777620560672387	4.128990650177002
/global/project/projectdirs/m3572/cluster-training-data/nestedStructs/Mo/5/s3-2/CONTCAR	-5.740248274000001	-9.525211698558435	1.3813995122909546
/global/project/projectdirs/m3572/cluster-training-data/nestedStructs/Mo/5/s1-2/CONTCAR	-6.25302777	-6.705449349429712	4.201161861419678
/global/project/projectdirs/m3572/cluster-training-data/nestedStructs/Mo/5/s3-3/CONTCAR	-6.289413508	-6.914722687747583	3.991888523101807
/global/project/projectdirs/m3572/cluster-training-data/nestedStructs/Mo/5/s3-4/CONTCAR	-6.20042204	-7.460829979922876	3.4457812309265137
/global/project/projectdirs/m3572/cluster-training-data/nestedStructs/Mo/5/FinnisSinclair-5/CONTCAR	-7.501572674	-6.308159119632348	4.598452091217041
/global/project/projectdirs/m3572/cluster-training-data/nestedStructs/Mo/5/s3-5/CONTCAR	-6.983963966	-6.726840741183862	4.179770469665527
/global/project/projectdirs/m3572/cluster-training-data/nestedStructs/Mo/5/s2-7/CONTCAR	-6.868074678000001	-6.526034600284204	4.3805766105651855
/global/project/projectdirs/m3572/cluster-training-data/nestedStructs/Mo/5/s2-10/CONTCAR	-7.3174504	-6.821683651950464	4.084927558898926
/global/project/projectdirs/m3572/cluster-training-data/nestedStructs/Mo/5/s3-12/CONTCAR	-7.035567036000001	-6.859822995212182	4.046788215637207
/global/project/projectdirs/m3572/cluster-training-data/nestedStructs/Mo/5/s2-8/CONTCAR	-6.836468338	-6.663455254581078	4.243155956268311
/global/project/projectdirs/m3572/cluster-training-data/nestedStructs/Mo/5/s2-9/CONTCAR	-7.00829981	-6.665861374881372	4.240749835968018
/global/project/projectdirs/m3572/cluster-training-data/nestedStructs/Mo/2/5/CONTCAR	-7.668928485	-8.03674078657876	2.86987042427063
/global/project/projectdirs/m3572/cluster-training-data/nestedStructs/Mo/36/17/CONTCAR	-9.094069838055555	-10.279712922122583	0.6268982887268066
/global/project/projectdirs/m3572/cluster-training-data/nestedStructs/Mo/36/Morse-7/CONTCAR	-9.173721975	-10.30207783653985	0.6045333743095398
/global/project/projectdirs/m3572/cluster-training-data/nestedStructs/Mo/36/Morse-6/CONTCAR	-9.163077655	-10.273887104537591	0.6327241063117981
/global/project/projectdirs/m3572/cluster-training-data/nestedStructs/Mo/36/Morse-8/CONTCAR	-9.176338470277777	-10.260255581882104	0.6463556289672852
/global/project/projectdirs/m3572/cluster-training-data/nestedStructs/Mo/36/22/CONTCAR	-9.15126773861111	-10.331757850196466	0.5748533606529236
/global/project/projectdirs/m3572/cluster-training-data/nestedStructs/Mo/31/14/CONTCAR	-9.054464497419355	-10.24764383509408	0.6589673757553101
/global/project/projectdirs/m3572/cluster-training-data/nestedStructs/Mo/31/5/CONTCAR	-9.116481520645161	-10.311844117190942	0.5947670936584473
/global/project/projectdirs/m3572/cluster-training-data/nestedStructs/Mo/31/Morse-7/CONTCAR	-9.040282119354838	-10.283370203521356	0.6232410073280334
/global/project/projectdirs/m3572/cluster-training-data/nestedStructs/Mo/31/4/CONTCAR	-9.108338125161291	-10.320915348079309	0.5856958627700806
/global/project/projectdirs/m3572/cluster-training-data/nestedStructs/Mo/31/Morse-9/CONTCAR	-9.119107828387097	-10.201745636012658	0.704865574836731
/global/project/projectdirs/m3572/cluster-training-data/nestedStructs/Mo/31/20/CONTCAR	-8.948256966129032	-10.119369990375146	0.7872412204742432
/global/project/projectdirs/m3572/cluster-training-data/nestedStructs/Mo/31/15/CONTCAR	-9.062665968064515	-10.20526385977517	0.7013473510742188
/global/project/projectdirs/m3572/cluster-training-data/nestedStructs/Mo/39/Morse-6/CONTCAR	-9.21205677974359	-10.262506551292047	0.6441046595573425
/global/project/projectdirs/m3572/cluster-training-data/nestedStructs/Mo/39/Morse-8/CONTCAR	-9.148194298205128	-10.325996524837121	0.5806146860122681
/global/project/projectdirs/m3572/cluster-training-data/nestedStructs/Mo/55/7/CONTCAR	-9.341693330727274	-10.412446714189157	0.4941644966602325
/global/project/projectdirs/m3572/cluster-training-data/nestedStructs/Mo/55/6/CONTCAR	-9.390863122727273	-10.396955556419	0.5096556544303894
/global/project/projectdirs/m3572/cluster-training-data/nestedStructs/Mo/55/3/CONTCAR	-9.260427803272727	-10.21014816239129	0.6964630484580994
/global/project/projectdirs/m3572/cluster-training-data/nestedStructs/Mo/55/11/CONTCAR	-9.369036238727274	-10.390815622356042	0.5157955884933472
/global/project/projectdirs/m3572/cluster-training-data/nestedStructs/Mo/55/19/CONTCAR	-9.31531168109091	-10.403283662345514	0.5033275485038757
/global/project/projectdirs/m3572/cluster-training-data/nestedStructs/Mo/55/5/CONTCAR	-9.342262736727273	-10.221199578788385	0.6854116320610046
/global/project/projectdirs/m3572/cluster-training-data/nestedStructs/Mo/55/Morse-7/CONTCAR	-9.378697524545453	-10.344471878554925	0.5621393322944641
/global/project/projectdirs/m3572/cluster-training-data/nestedStructs/Mo/55/4/CONTCAR	-9.378845276363636	-10.385197944190606	0.521413266658783
/global/project/projectdirs/m3572/cluster-training-data/nestedStructs/Mo/55/1/CONTCAR	-9.375581924181818	-10.392076081779107	0.514535129070282
/global/project/projectdirs/m3572/cluster-training-data/nestedStructs/Mo/55/dft-lit-1/CONTCAR	-9.403345286363637	-10.396269030120477	0.5103421807289124
/global/project/projectdirs/m3572/cluster-training-data/nestedStructs/Mo/55/16/CONTCAR	-9.361553714727274	-10.377418882396325	0.529192328453064
/global/project/projectdirs/m3572/cluster-training-data/nestedStructs/Mo/55/25/CONTCAR	-9.343582187636365	-10.371020323779687	0.5355908870697021
/global/project/projectdirs/m3572/cluster-training-data/nestedStructs/Mo/55/8/CONTCAR	-9.342282318363637	-10.3560739822651	0.5505372285842896
/global/project/projectdirs/m3572/cluster-training-data/nestedStructs/Mo/50/3/CONTCAR	-9.335919498199999	-10.381041950728997	0.5255692601203918
/global/project/projectdirs/m3572/cluster-training-data/nestedStructs/Mo/50/11/CONTCAR	-9.3190204298	-10.366140431907281	0.5404707789421082
/global/project/projectdirs/m3572/cluster-training-data/nestedStructs/Mo/50/Morse-7/CONTCAR	-9.3226274326	-10.236728376891717	0.6698828339576721
/global/project/projectdirs/m3572/cluster-training-data/nestedStructs/Mo/50/Morse-6/CONTCAR	-9.3310986272	-10.350668735053643	0.5559424757957458
/global/project/projectdirs/m3572/cluster-training-data/nestedStructs/Mo/50/13/CONTCAR	-9.2853429084	-10.36035943701516	0.5462517738342285
/global/project/projectdirs/m3572/cluster-training-data/nestedStructs/Mo/50/22/CONTCAR	-9.3083316766	-10.375451690700158	0.531159520149231
/global/project/projectdirs/m3572/cluster-training-data/nestedStructs/Mo/50/FinnisSinclair-5/CONTCAR	-9.3241036812	-10.353553480651483	0.5530577301979065
/global/project/projectdirs/m3572/cluster-training-data/nestedStructs/Mo/50/12/CONTCAR	-9.313979362600001	-10.343321270492181	0.5632899403572083
/global/project/projectdirs/m3572/cluster-training-data/nestedStructs/Mo/23/s4-11/CONTCAR	-7.394318040434782	-9.753663188960656	1.152948021888733
/global/project/projectdirs/m3572/cluster-training-data/nestedStructs/Mo/23/s1-12/CONTCAR	-5.49815129	-9.760856754329309	1.1457544565200806
/global/project/projectdirs/m3572/cluster-training-data/nestedStructs/Mo/23/s2-3/CONTCAR	-2.935122054782609	-9.69225550368081	1.214355707168579
/global/project/projectdirs/m3572/cluster-training-data/nestedStructs/Mo/23/s3-11/CONTCAR	-7.232286744782609	-10.044331199672326	0.862280011177063
/global/project/projectdirs/m3572/cluster-training-data/nestedStructs/Mo/23/s2-4/CONTCAR	-5.840173576086957	-9.59644365980874	1.3101675510406494
/global/project/projectdirs/m3572/cluster-training-data/nestedStructs/Mo/23/s4-6/CONTCAR	-6.862720240434783	-7.806061036136255	3.1005501747131348
/global/project/projectdirs/m3572/cluster-training-data/nestedStructs/Mo/23/s2-11/CONTCAR	-7.221680027391304	-10.215061373260125	0.6915498375892639
/global/project/projectdirs/m3572/cluster-training-data/nestedStructs/Mo/23/s1-7/CONTCAR	-4.775164243478261	-9.940492636706933	0.966118574142456
/global/project/projectdirs/m3572/cluster-training-data/nestedStructs/Mo/23/s2-6/CONTCAR	-6.596602658695652	-7.155164963748559	3.75144624710083
/global/project/projectdirs/m3572/cluster-training-data/nestedStructs/Mo/23/3/CONTCAR	-8.898504464782608	-7.48207712843667	3.42453408241272
/global/project/projectdirs/m3572/cluster-training-data/nestedStructs/Mo/23/s4-7/CONTCAR	-6.965660377391304	-10.028656549003228	0.8779546618461609
/global/project/projectdirs/m3572/cluster-training-data/nestedStructs/Mo/23/s1-11/CONTCAR	-5.49815129	-9.760856754329309	1.1457544565200806
/global/project/projectdirs/m3572/cluster-training-data/nestedStructs/Mo/23/s4-8/CONTCAR	-6.868062909565218	-9.035297400500879	1.8713138103485107
/global/project/projectdirs/m3572/cluster-training-data/nestedStructs/Mo/23/s3-10/CONTCAR	-7.399124034347826	-9.559175498035058	1.347435712814331
/global/project/projectdirs/m3572/cluster-training-data/nestedStructs/Mo/23/s4-9/CONTCAR	-7.0703351913043475	-9.818534976985559	1.0880762338638306
/global/project/projectdirs/m3572/cluster-training-data/nestedStructs/Mo/23/s2-1/CONTCAR	0.38457946521739134	-9.638816720988855	1.267794489860535
/global/project/projectdirs/m3572/cluster-training-data/nestedStructs/Mo/23/s4-2/CONTCAR	-1.7598544560869565	-9.586337692287072	1.320273518562317
/global/project/projectdirs/m3572/cluster-training-data/nestedStructs/Mo/23/s1-3/CONTCAR	-3.570852324782609	-9.72439969256173	1.1822115182876587
/global/project/projectdirs/m3572/cluster-training-data/nestedStructs/Mo/23/s2-2/CONTCAR	-0.7076039717391305	-10.167984373118982	0.7386268377304077
/global/project/projectdirs/m3572/cluster-training-data/nestedStructs/Mo/23/s4-3/CONTCAR	-1.7457864717391305	-9.84494698717843	1.0616642236709597
/global/project/projectdirs/m3572/cluster-training-data/nestedStructs/Mo/23/s1-4/CONTCAR	0.5961701304347826	-9.809482461955652	1.0971287488937378
/global/project/projectdirs/m3572/cluster-training-data/nestedStructs/Mo/23/s4-4/CONTCAR	-6.9923761426086966	-8.066404587771997	2.8402066230773926
/global/project/projectdirs/m3572/cluster-training-data/nestedStructs/Mo/23/23/CONTCAR	-8.839241346086956	-9.862489468600854	1.0441217422485352
/global/project/projectdirs/m3572/cluster-training-data/nestedStructs/Mo/23/s1-10/CONTCAR	-3.2176186634782606	-9.918375260379419	0.9882359504699708
/global/project/projectdirs/m3572/cluster-training-data/nestedStructs/Mo/23/s1-5/CONTCAR	-5.850137019130434	-7.552217251803979	3.35439395904541
/global/project/projectdirs/m3572/cluster-training-data/nestedStructs/Mo/23/s2-12/CONTCAR	-7.221680027391304	-10.215061373260125	0.6915498375892639
/global/project/projectdirs/m3572/cluster-training-data/nestedStructs/Mo/23/s3-6/CONTCAR	-6.714285112608695	-7.453719861056909	3.4528913497924805
/global/project/projectdirs/m3572/cluster-training-data/nestedStructs/Mo/23/s4-5/CONTCAR	-6.452235213913043	-9.813531405475244	1.0930798053741455
/global/project/projectdirs/m3572/cluster-training-data/nestedStructs/Mo/23/s3-7/CONTCAR	-7.086894146521739	-9.896772391345605	1.0098388195037842
/global/project/projectdirs/m3572/cluster-training-data/nestedStructs/Mo/23/s3-8/CONTCAR	-7.168250853478261	-8.267697102573022	2.638914108276367
/global/project/projectdirs/m3572/cluster-training-data/nestedStructs/Mo/23/s3-9/CONTCAR	-7.185849308260869	-9.94194234087716	0.964668869972229
/global/project/projectdirs/m3572/cluster-training-data/nestedStructs/Mo/23/s1-1/CONTCAR	1.8798811143478262	-7.320423848178491	3.5861873626708984
/global/project/projectdirs/m3572/cluster-training-data/nestedStructs/Mo/23/s3-2/CONTCAR	-5.463679802173913	-10.047259516265497	0.8593516945838928
/global/project/projectdirs/m3572/cluster-training-data/nestedStructs/Mo/23/s4-1/CONTCAR	-8.001616311304348	-9.500763780620202	1.405847430229187
/global/project/projectdirs/m3572/cluster-training-data/nestedStructs/Mo/23/s4-10/CONTCAR	-7.084248690434783	-9.99005151465188	0.9165596961975098
/global/project/projectdirs/m3572/cluster-training-data/nestedStructs/Mo/23/s1-2/CONTCAR	-4.031118807826087	-9.787899381663903	1.1187118291854858
/global/project/projectdirs/m3572/cluster-training-data/nestedStructs/Mo/23/s3-3/CONTCAR	-6.885585961304347	-9.70731807425271	1.1992931365966797
/global/project/projectdirs/m3572/cluster-training-data/nestedStructs/Mo/23/s3-4/CONTCAR	-6.64756457173913	-7.194852597262964	3.711758613586426
/global/project/projectdirs/m3572/cluster-training-data/nestedStructs/Mo/23/9/CONTCAR	-8.921007153913044	-10.00934625342141	0.8972649574279785
/global/project/projectdirs/m3572/cluster-training-data/nestedStructs/Mo/23/s3-5/CONTCAR	-6.5694357634782605	-9.917153305556878	0.989457905292511
/global/project/projectdirs/m3572/cluster-training-data/nestedStructs/Mo/23/s2-7/CONTCAR	-6.848429643043478	-8.817813879993066	2.0887973308563232
/global/project/projectdirs/m3572/cluster-training-data/nestedStructs/Mo/23/s2-10/CONTCAR	-7.478267139565218	-9.475375897433862	1.4312353134155271
/global/project/projectdirs/m3572/cluster-training-data/nestedStructs/Mo/23/s3-12/CONTCAR	-7.232286744782609	-10.044331199672326	0.862280011177063
/global/project/projectdirs/m3572/cluster-training-data/nestedStructs/Mo/23/s2-8/CONTCAR	-7.085525743913044	-8.157310730960473	2.749300479888916
/global/project/projectdirs/m3572/cluster-training-data/nestedStructs/Mo/23/18/CONTCAR	-8.944365285652173	-10.190113193538293	0.7164980173110962
/global/project/projectdirs/m3572/cluster-training-data/nestedStructs/Mo/23/s2-9/CONTCAR	-7.188154721304348	-10.000908441093072	0.9057027697563172
/global/project/projectdirs/m3572/cluster-training-data/nestedStructs/Mo/23/s4-12/CONTCAR	-7.394318040434782	-9.753663188960656	1.152948021888733
/global/project/projectdirs/m3572/cluster-training-data/nestedStructs/Mo/26/s3-1/CONTCAR	-7.606056868076923	-9.545993573215112	1.3606176376342771
/global/project/projectdirs/m3572/cluster-training-data/nestedStructs/Mo/26/s1-12/CONTCAR	-0.9357448646153846	-9.877816922214135	1.028794288635254
/global/project/projectdirs/m3572/cluster-training-data/nestedStructs/Mo/26/s2-3/CONTCAR	-7.010403226923076	-9.324159032847986	1.5824521780014038
/global/project/projectdirs/m3572/cluster-training-data/nestedStructs/Mo/26/s3-11/CONTCAR	-7.009563142307693	-8.180620915439233	2.725990295410156
/global/project/projectdirs/m3572/cluster-training-data/nestedStructs/Mo/26/s2-4/CONTCAR	-5.806095851923077	-9.803242213275537	1.1033689975738523
/global/project/projectdirs/m3572/cluster-training-data/nestedStructs/Mo/26/s2-11/CONTCAR	-7.141152982692308	-9.77579403593789	1.130817174911499
/global/project/projectdirs/m3572/cluster-training-data/nestedStructs/Mo/26/s1-7/CONTCAR	-6.16347909	-9.900066740062341	1.0065444707870483
/global/project/projectdirs/m3572/cluster-training-data/nestedStructs/Mo/26/s2-6/CONTCAR	-6.545113203076923	-9.620943672206506	1.2856675386428833
/global/project/projectdirs/m3572/cluster-training-data/nestedStructs/Mo/26/6/CONTCAR	-8.99320366923077	-10.257975942638025	0.6486352682113647
/global/project/projectdirs/m3572/cluster-training-data/nestedStructs/Mo/26/s1-8/CONTCAR	-2.854242221923077	-9.73392666056405	1.1726845502853394
/global/project/projectdirs/m3572/cluster-training-data/nestedStructs/Mo/26/s1-11/CONTCAR	-0.9357448646153846	-9.877816922214135	1.028794288635254
/global/project/projectdirs/m3572/cluster-training-data/nestedStructs/Mo/26/17/CONTCAR	-8.974862628461539	-10.165747470405206	0.7408637404441833
/global/project/projectdirs/m3572/cluster-training-data/nestedStructs/Mo/26/s3-10/CONTCAR	-7.154520061153846	-9.336956984546289	1.5696542263031006
/global/project/projectdirs/m3572/cluster-training-data/nestedStructs/Mo/26/s1-9/CONTCAR	-1.3581390623076923	-9.968028730895623	0.938582479953766
/global/project/projectdirs/m3572/cluster-training-data/nestedStructs/Mo/26/s2-1/CONTCAR	-7.740198154230769	-9.56523884012948	1.3413723707199097
/global/project/projectdirs/m3572/cluster-training-data/nestedStructs/Mo/26/Morse-7/CONTCAR	-8.926596956153846	-9.993940836932763	0.912670373916626
/global/project/projectdirs/m3572/cluster-training-data/nestedStructs/Mo/26/s1-4/CONTCAR	-5.343953941538462	-9.859104759242639	1.0475064516067505
/global/project/projectdirs/m3572/cluster-training-data/nestedStructs/Mo/26/s1-10/CONTCAR	-4.235252553076923	-9.897467739131555	1.0091434717178345
/global/project/projectdirs/m3572/cluster-training-data/nestedStructs/Mo/26/4/CONTCAR	-9.006135446153847	-10.253589994456872	0.6530212163925171
/global/project/projectdirs/m3572/cluster-training-data/nestedStructs/Mo/26/1/CONTCAR	-9.023119833076922	-10.20155406668435	0.7050571441650391
/global/project/projectdirs/m3572/cluster-training-data/nestedStructs/Mo/26/s1-5/CONTCAR	-4.306506548076923	-9.573011762645349	1.3335994482040403
/global/project/projectdirs/m3572/cluster-training-data/nestedStructs/Mo/26/s2-12/CONTCAR	-7.141152982692308	-9.77579403593789	1.130817174911499
/global/project/projectdirs/m3572/cluster-training-data/nestedStructs/Mo/26/s3-6/CONTCAR	-6.747747095384615	-9.824527270343408	1.0820839405059814
/global/project/projectdirs/m3572/cluster-training-data/nestedStructs/Mo/26/s1-6/CONTCAR	0.03133929346153846	-9.636384970691308	1.270226240158081
/global/project/projectdirs/m3572/cluster-training-data/nestedStructs/Mo/26/s3-7/CONTCAR	-7.139713241153847	-8.542924410846338	2.363686800003052
/global/project/projectdirs/m3572/cluster-training-data/nestedStructs/Mo/26/s3-8/CONTCAR	-7.223983622307693	-8.768544442203149	2.13806676864624
/global/project/projectdirs/m3572/cluster-training-data/nestedStructs/Mo/26/s3-9/CONTCAR	-7.208173182692307	-10.16016448214303	0.7464467287063599
/global/project/projectdirs/m3572/cluster-training-data/nestedStructs/Mo/26/s1-1/CONTCAR	-6.328744204230769	-10.001441366222009	0.9051698446273804
/global/project/projectdirs/m3572/cluster-training-data/nestedStructs/Mo/26/s3-2/CONTCAR	-4.516910108076923	-9.689340836551294	1.2172703742980957
/global/project/projectdirs/m3572/cluster-training-data/nestedStructs/Mo/26/s3-4/CONTCAR	-6.600402909615385	-9.511013752963647	1.3955974578857422
/global/project/projectdirs/m3572/cluster-training-data/nestedStructs/Mo/26/s2-7/CONTCAR	-6.677749200769231	-10.118647880103692	0.787963330745697
/global/project/projectdirs/m3572/cluster-training-data/nestedStructs/Mo/26/s2-10/CONTCAR	-7.074024041923077	-7.79558802321206	3.111023187637329
/global/project/projectdirs/m3572/cluster-training-data/nestedStructs/Mo/26/s3-12/CONTCAR	-7.009563142307693	-8.180620915439233	2.725990295410156
/global/project/projectdirs/m3572/cluster-training-data/nestedStructs/Mo/26/s2-8/CONTCAR	-6.862841321538462	-8.419248349216089	2.487362861633301
/global/project/projectdirs/m3572/cluster-training-data/nestedStructs/Mo/26/s2-9/CONTCAR	-7.036135653461538	-8.714290864017114	2.1923203468322754
/global/project/projectdirs/m3572/cluster-training-data/nestedStructs/Mo/29/s3-1/CONTCAR	-2.210228272758621	-10.094317502524957	0.8122937083244324
/global/project/projectdirs/m3572/cluster-training-data/nestedStructs/Mo/29/s1-12/CONTCAR	-2.0641353993103446	-9.707767493274316	1.1988437175750732
/global/project/projectdirs/m3572/cluster-training-data/nestedStructs/Mo/29/s3-11/CONTCAR	-7.374804809655172	-8.374927050616845	2.531684160232544
/global/project/projectdirs/m3572/cluster-training-data/nestedStructs/Mo/29/s4-6/CONTCAR	-6.729474346206897	-7.903529889133081	3.0030813217163086
/global/project/projectdirs/m3572/cluster-training-data/nestedStructs/Mo/29/s1-7/CONTCAR	-4.478942357931034	-9.869541174914941	1.0370700359344482
/global/project/projectdirs/m3572/cluster-training-data/nestedStructs/Mo/29/3/CONTCAR	-9.048512186551724	-10.205392725017175	0.7012184858322144
/global/project/projectdirs/m3572/cluster-training-data/nestedStructs/Mo/29/s4-7/CONTCAR	-6.8717161258620685	-9.688810593631372	1.2178006172180176
/global/project/projectdirs/m3572/cluster-training-data/nestedStructs/Mo/29/s1-8/CONTCAR	-0.9956029234482758	-9.908182925727472	0.9984282851219176
/global/project/projectdirs/m3572/cluster-training-data/nestedStructs/Mo/29/s1-11/CONTCAR	-2.0641353993103446	-9.707767493274316	1.1988437175750732
/global/project/projectdirs/m3572/cluster-training-data/nestedStructs/Mo/29/s4-8/CONTCAR	-6.752838832413793	-9.63001037314187	1.2766008377075195
/global/project/projectdirs/m3572/cluster-training-data/nestedStructs/Mo/29/s3-10/CONTCAR	-7.1633765051724145	-10.084091074016198	0.8225201368331909
/global/project/projectdirs/m3572/cluster-training-data/nestedStructs/Mo/29/s4-9/CONTCAR	-7.09316186275862	-9.884653694179162	1.021957516670227
/global/project/projectdirs/m3572/cluster-training-data/nestedStructs/Mo/29/2/CONTCAR	-9.031103977931036	-10.29661387875329	0.6099973320960999
/global/project/projectdirs/m3572/cluster-training-data/nestedStructs/Mo/29/Morse-7/CONTCAR	-8.993873083448275	-10.007514602687463	0.8990966081619263
/global/project/projectdirs/m3572/cluster-training-data/nestedStructs/Mo/29/s4-2/CONTCAR	-5.259539127931034	-9.67846441939126	1.22814679145813
/global/project/projectdirs/m3572/cluster-training-data/nestedStructs/Mo/29/s1-3/CONTCAR	-5.611176404482759	-9.91904491856347	0.9875662922859192
/global/project/projectdirs/m3572/cluster-training-data/nestedStructs/Mo/29/s4-3/CONTCAR	-7.187645137586207	-9.886426097896203	1.020185112953186
/global/project/projectdirs/m3572/cluster-training-data/nestedStructs/Mo/29/s1-4/CONTCAR	-0.5223792537931035	-9.625873691585168	1.2807375192642212
/global/project/projectdirs/m3572/cluster-training-data/nestedStructs/Mo/29/s4-4/CONTCAR	-5.987901418275862	-9.867193347957238	1.0394178628921509
/global/project/projectdirs/m3572/cluster-training-data/nestedStructs/Mo/29/23/CONTCAR	-9.016073381724139	-10.209418959167108	0.6971922516822815
/global/project/projectdirs/m3572/cluster-training-data/nestedStructs/Mo/29/s1-5/CONTCAR	-5.882292492413794	-9.577782160785302	1.328829050064087
/global/project/projectdirs/m3572/cluster-training-data/nestedStructs/Mo/29/s3-6/CONTCAR	-6.71387043137931	-10.027583665397271	0.8790275454521179
/global/project/projectdirs/m3572/cluster-training-data/nestedStructs/Mo/29/s4-5/CONTCAR	-7.138217602758621	-10.07320535853158	0.8334058523178101
/global/project/projectdirs/m3572/cluster-training-data/nestedStructs/Mo/29/s1-6/CONTCAR	-6.518506386551724	-9.61924935057412	1.2873618602752686
/global/project/projectdirs/m3572/cluster-training-data/nestedStructs/Mo/29/s3-7/CONTCAR	-7.213382989310345	-9.875653512027368	1.0309576988220217
/global/project/projectdirs/m3572/cluster-training-data/nestedStructs/Mo/29/s3-8/CONTCAR	-6.966343988965518	-9.623311526324853	1.283299684524536
/global/project/projectdirs/m3572/cluster-training-data/nestedStructs/Mo/29/Morse-8/CONTCAR	-9.055563366896552	-10.237002558257684	0.6696086525917053
/global/project/projectdirs/m3572/cluster-training-data/nestedStructs/Mo/29/s4-1/CONTCAR	-7.907234114482758	-9.979532367732629	0.9270788431167604
/global/project/projectdirs/m3572/cluster-training-data/nestedStructs/Mo/29/s4-10/CONTCAR	-7.336340279655173	-9.984461075809106	0.9221501350402832
/global/project/projectdirs/m3572/cluster-training-data/nestedStructs/Mo/29/s1-2/CONTCAR	-1.3206125989655173	-9.767406947162256	1.1392042636871338
/global/project/projectdirs/m3572/cluster-training-data/nestedStructs/Mo/29/s3-3/CONTCAR	-2.705871857586207	-9.745637065913781	1.160974144935608
/global/project/projectdirs/m3572/cluster-training-data/nestedStructs/Mo/29/s3-4/CONTCAR	-4.857815776551725	-9.686626321818933	1.2199848890304563
/global/project/projectdirs/m3572/cluster-training-data/nestedStructs/Mo/29/s3-5/CONTCAR	-5.765754652068966	-9.784626013782129	1.1219851970672607
/global/project/projectdirs/m3572/cluster-training-data/nestedStructs/Mo/29/s3-12/CONTCAR	-7.374804809655172	-8.374927050616845	2.531684160232544
/global/project/projectdirs/m3572/cluster-training-data/nestedStructs/Mo/45/21/CONTCAR	-9.263968858444445	-10.232316560294732	0.674294650554657
/global/project/projectdirs/m3572/cluster-training-data/nestedStructs/Mo/45/24/CONTCAR	-9.24567346911111	-10.343801326301202	0.5628098845481873
/global/project/projectdirs/m3572/cluster-training-data/nestedStructs/Mo/45/6/CONTCAR	-9.264231540666666	-10.35635382607232	0.5502573847770691
/global/project/projectdirs/m3572/cluster-training-data/nestedStructs/Mo/45/3/CONTCAR	-9.279324147555556	-10.395771510150537	0.5108397006988525
/global/project/projectdirs/m3572/cluster-training-data/nestedStructs/Mo/45/Morse-7/CONTCAR	-9.240559257555555	-10.303275055434808	0.6033361554145813
/global/project/projectdirs/m3572/cluster-training-data/nestedStructs/Mo/45/Morse-6/CONTCAR	-9.296392417333333	-10.397319860007867	0.5092913508415222
/global/project/projectdirs/m3572/cluster-training-data/nestedStructs/Mo/45/Morse-9/CONTCAR	-9.263136446444445	-10.347199208285913	0.5594120025634766
/global/project/projectdirs/m3572/cluster-training-data/nestedStructs/Mo/45/Morse-8/CONTCAR	-9.284901251333332	-10.361477918174371	0.5451332926750183
/global/project/projectdirs/m3572/cluster-training-data/nestedStructs/Mo/45/20/CONTCAR	-9.240545371333333	-10.277538485076532	0.6290727257728577
/global/project/projectdirs/m3572/cluster-training-data/nestedStructs/Mo/45/18/CONTCAR	-9.265657659555556	-10.274165994670495	0.632445216178894
/global/project/projectdirs/m3572/cluster-training-data/nestedStructs/Mo/40/Morse-6/CONTCAR	-9.20475198475	-10.233175105598077	0.6734361052513123
/global/project/projectdirs/m3572/cluster-training-data/nestedStructs/Mo/40/FinnisSinclair-5/CONTCAR	-9.24568990075	-10.352957851436242	0.553653359413147
/global/project/projectdirs/m3572/cluster-training-data/nestedStructs/Mo/48/Morse-7/CONTCAR	-9.270096063541667	-10.321615106608972	0.5849961042404175
/global/project/projectdirs/m3572/cluster-training-data/nestedStructs/Mo/48/Morse-6/CONTCAR	-9.297435735208333	-10.315032310035333	0.5915789008140564
/global/project/projectdirs/m3572/cluster-training-data/nestedStructs/Mo/48/FinnisSinclair-5/CONTCAR	-9.296396391666667	-10.371493882682428	0.5351173281669617
/global/project/projectdirs/m3572/cluster-training-data/nestedStructs/Mo/13/s3-1/CONTCAR	-8.03287742923077	-9.678812152888879	1.2277990579605105
/global/project/projectdirs/m3572/cluster-training-data/nestedStructs/Mo/13/s4-11/CONTCAR	-7.412174106153846	-9.998165256526574	0.9084459543228148
/global/project/projectdirs/m3572/cluster-training-data/nestedStructs/Mo/13/s1-12/CONTCAR	-2.862380783076923	-9.77999759390603	1.1266136169433594
/global/project/projectdirs/m3572/cluster-training-data/nestedStructs/Mo/13/s2-3/CONTCAR	-6.2650003853846155	-9.50643289759408	1.40017831325531
/global/project/projectdirs/m3572/cluster-training-data/nestedStructs/Mo/13/s3-11/CONTCAR	-7.158682165384615	-9.486270553615197	1.420340657234192
/global/project/projectdirs/m3572/cluster-training-data/nestedStructs/Mo/13/s2-4/CONTCAR	-6.170138109230769	-9.689737803485498	1.2168734073638916
/global/project/projectdirs/m3572/cluster-training-data/nestedStructs/Mo/13/s2-5/CONTCAR	-6.825062210769231	-10.089357382800683	0.817253828048706
/global/project/projectdirs/m3572/cluster-training-data/nestedStructs/Mo/13/s4-6/CONTCAR	-6.676137239230769	-9.779760009791955	1.126851201057434
/global/project/projectdirs/m3572/cluster-training-data/nestedStructs/Mo/13/s2-11/CONTCAR	-7.359510200769231	-8.878389365222558	2.028221845626831
/global/project/projectdirs/m3572/cluster-training-data/nestedStructs/Mo/13/s1-7/CONTCAR	-1.6648489753846154	-9.534282094981775	1.3723291158676147
/global/project/projectdirs/m3572/cluster-training-data/nestedStructs/Mo/13/s2-6/CONTCAR	-6.869943416153846	-9.881635672595605	1.0249755382537842
/global/project/projectdirs/m3572/cluster-training-data/nestedStructs/Mo/13/s4-7/CONTCAR	-7.022808895384615	-9.875582344081506	1.0310288667678833
/global/project/projectdirs/m3572/cluster-training-data/nestedStructs/Mo/13/s1-8/CONTCAR	-4.450615892307693	-9.584038979556665	1.3225722312927246
/global/project/projectdirs/m3572/cluster-training-data/nestedStructs/Mo/13/s1-11/CONTCAR	-2.862380783076923	-9.77999759390603	1.1266136169433594
/global/project/projectdirs/m3572/cluster-training-data/nestedStructs/Mo/13/s4-8/CONTCAR	-7.238615171538461	-9.918354041125879	0.9882571697235109
/global/project/projectdirs/m3572/cluster-training-data/nestedStructs/Mo/13/s3-10/CONTCAR	-7.282339145384616	-9.134135491397485	1.7724757194519043
/global/project/projectdirs/m3572/cluster-training-data/nestedStructs/Mo/13/s1-9/CONTCAR	-5.849684262307692	-9.441115028407678	1.4654961824417114
/global/project/projectdirs/m3572/cluster-training-data/nestedStructs/Mo/13/s4-9/CONTCAR	-7.60325678	-8.238649613406762	2.667961597442627
/global/project/projectdirs/m3572/cluster-training-data/nestedStructs/Mo/13/s2-1/CONTCAR	-7.469336673076923	-7.683278328921899	3.2233328819274902
/global/project/projectdirs/m3572/cluster-training-data/nestedStructs/Mo/13/s1-3/CONTCAR	-5.9532180576923075	-8.256839997317895	2.649771213531494
/global/project/projectdirs/m3572/cluster-training-data/nestedStructs/Mo/13/s2-2/CONTCAR	-5.738941475384616	-9.717050559070215	1.1895606517791748
/global/project/projectdirs/m3572/cluster-training-data/nestedStructs/Mo/13/s4-3/CONTCAR	-6.967458007692307	-6.921348101642236	3.985263109207153
/global/project/projectdirs/m3572/cluster-training-data/nestedStructs/Mo/13/s1-4/CONTCAR	-4.494584248461538	-9.531759387996301	1.3748518228530884
/global/project/projectdirs/m3572/cluster-training-data/nestedStructs/Mo/13/Morse-6/CONTCAR	-8.62366901923077	-7.934940344836816	2.971670866012573
/global/project/projectdirs/m3572/cluster-training-data/nestedStructs/Mo/13/s4-4/CONTCAR	-6.776969050769231	-9.614655262973413	1.2919559478759766
/global/project/projectdirs/m3572/cluster-training-data/nestedStructs/Mo/13/s1-10/CONTCAR	-5.270232271538461	-9.4131469793583	1.4934642314910889
/global/project/projectdirs/m3572/cluster-training-data/nestedStructs/Mo/13/s1-5/CONTCAR	-6.362849870769231	-8.298062331225976	2.608548879623413
/global/project/projectdirs/m3572/cluster-training-data/nestedStructs/Mo/13/s2-12/CONTCAR	-7.359510200769231	-8.878389365222558	2.028221845626831
/global/project/projectdirs/m3572/cluster-training-data/nestedStructs/Mo/13/s3-6/CONTCAR	-6.892573352307692	-9.31799865439187	1.5886125564575195
/global/project/projectdirs/m3572/cluster-training-data/nestedStructs/Mo/13/s4-5/CONTCAR	-6.964376846153846	-7.452261693027124	3.4543495178222656
/global/project/projectdirs/m3572/cluster-training-data/nestedStructs/Mo/13/s1-6/CONTCAR	-6.536382635384616	-7.883209473636255	3.0234017372131348
/global/project/projectdirs/m3572/cluster-training-data/nestedStructs/Mo/13/s3-7/CONTCAR	-7.169871813846154	-8.044658667590722	2.861952543258667
/global/project/projectdirs/m3572/cluster-training-data/nestedStructs/Mo/13/s3-8/CONTCAR	-6.947031969230769	-6.907928235080346	3.998682975769043
/global/project/projectdirs/m3572/cluster-training-data/nestedStructs/Mo/13/16/CONTCAR	-8.413235354615384	-6.964543110873803	3.942068099975586
/global/project/projectdirs/m3572/cluster-training-data/nestedStructs/Mo/13/s3-9/CONTCAR	-7.205451972307693	-9.962829417731866	0.9437817931175232
/global/project/projectdirs/m3572/cluster-training-data/nestedStructs/Mo/13/s1-1/CONTCAR	-8.076216551538462	-9.824624306705102	1.081986904144287
/global/project/projectdirs/m3572/cluster-training-data/nestedStructs/Mo/13/s3-2/CONTCAR	-6.115681707692308	-8.89528227522622	2.011328935623169
/global/project/projectdirs/m3572/cluster-training-data/nestedStructs/Mo/13/s4-1/CONTCAR	-7.73962047	-6.68368411734353	4.222927093505859
/global/project/projectdirs/m3572/cluster-training-data/nestedStructs/Mo/13/s4-10/CONTCAR	-7.3438306461538465	-9.68919575884591	1.217415452003479
/global/project/projectdirs/m3572/cluster-training-data/nestedStructs/Mo/13/s1-2/CONTCAR	-2.6208654638461537	-9.690196997668847	1.216414213180542
/global/project/projectdirs/m3572/cluster-training-data/nestedStructs/Mo/13/s3-3/CONTCAR	-5.139939625384615	-7.729509360339746	3.177101850509644
/global/project/projectdirs/m3572/cluster-training-data/nestedStructs/Mo/13/s3-4/CONTCAR	-7.201745075384616	-7.155099398639306	3.751511812210083
/global/project/projectdirs/m3572/cluster-training-data/nestedStructs/Mo/13/s3-5/CONTCAR	-7.055070403846154	-10.050873822715387	0.8557373881340027
/global/project/projectdirs/m3572/cluster-training-data/nestedStructs/Mo/13/s2-7/CONTCAR	-7.518552502307693	-9.333534366633996	1.573076844215393
/global/project/projectdirs/m3572/cluster-training-data/nestedStructs/Mo/13/s2-10/CONTCAR	-7.291273464615385	-7.853669888522729	3.05294132232666
/global/project/projectdirs/m3572/cluster-training-data/nestedStructs/Mo/13/12/CONTCAR	-8.609968342307692	-7.550001627948388	3.356609582901001
/global/project/projectdirs/m3572/cluster-training-data/nestedStructs/Mo/13/s3-12/CONTCAR	-7.158682373846154	-9.486270553615197	1.420340657234192
/global/project/projectdirs/m3572/cluster-training-data/nestedStructs/Mo/13/s2-8/CONTCAR	-7.200092425384615	-8.62714148237954	2.2794697284698486
/global/project/projectdirs/m3572/cluster-training-data/nestedStructs/Mo/13/s2-9/CONTCAR	-7.352407537692307	-7.128048426654444	3.7785627841949454
/global/project/projectdirs/m3572/cluster-training-data/nestedStructs/Mo/13/s4-12/CONTCAR	-7.412174106153846	-9.998165256526574	0.9084459543228148
/global/project/projectdirs/m3572/cluster-training-data/nestedStructs/Mo/16/s3-1/CONTCAR	0.443213670625	-6.913915640857324	3.9926955699920654
/global/project/projectdirs/m3572/cluster-training-data/nestedStructs/Mo/16/s4-11/CONTCAR	-7.475367159375	-9.832645422961816	1.0739657878875732
/global/project/projectdirs/m3572/cluster-training-data/nestedStructs/Mo/16/s1-12/CONTCAR	-3.24760293375	-9.706563002612695	1.2000482082366943
/global/project/projectdirs/m3572/cluster-training-data/nestedStructs/Mo/16/s2-3/CONTCAR	-2.501177398125	-9.553794033076867	1.352817177772522
/global/project/projectdirs/m3572/cluster-training-data/nestedStructs/Mo/16/7/CONTCAR	-8.730241019375	-8.733531958606347	2.173079252243042
/global/project/projectdirs/m3572/cluster-training-data/nestedStructs/Mo/16/s3-11/CONTCAR	-7.00687786125	-9.93805093243371	0.96856027841568
/global/project/projectdirs/m3572/cluster-training-data/nestedStructs/Mo/16/s2-4/CONTCAR	-7.099723339375	-9.794091827418908	1.112519383430481
/global/project/projectdirs/m3572/cluster-training-data/nestedStructs/Mo/16/s2-5/CONTCAR	-6.40406084	-9.241220957782373	1.6653902530670166
/global/project/projectdirs/m3572/cluster-training-data/nestedStructs/Mo/16/s4-6/CONTCAR	-6.6154956675	-7.049120671298608	3.857490539550781
/global/project/projectdirs/m3572/cluster-training-data/nestedStructs/Mo/16/s2-11/CONTCAR	-7.239796310625	-9.868546731021508	1.0380644798278809
/global/project/projectdirs/m3572/cluster-training-data/nestedStructs/Mo/16/s1-7/CONTCAR	-6.119095793125	-6.98101831152688	3.9255928993225098
/global/project/projectdirs/m3572/cluster-training-data/nestedStructs/Mo/16/s2-6/CONTCAR	-7.20354975625	-6.9891569681430905	3.917454242706299
/global/project/projectdirs/m3572/cluster-training-data/nestedStructs/Mo/16/s4-7/CONTCAR	-6.926130565	-6.981416947391137	3.925194263458252
/global/project/projectdirs/m3572/cluster-training-data/nestedStructs/Mo/16/s1-8/CONTCAR	0.953740676875	-9.965989954021081	0.940621256828308
/global/project/projectdirs/m3572/cluster-training-data/nestedStructs/Mo/16/s1-11/CONTCAR	-3.24760293375	-9.706563002612695	1.2000482082366943
/global/project/projectdirs/m3572/cluster-training-data/nestedStructs/Mo/16/s4-8/CONTCAR	-6.978283205	-7.169758326556787	3.7368528842926025
/global/project/projectdirs/m3572/cluster-training-data/nestedStructs/Mo/16/s3-10/CONTCAR	-7.356251985625	-8.726696259524926	2.179914951324463
/global/project/projectdirs/m3572/cluster-training-data/nestedStructs/Mo/16/s1-9/CONTCAR	-5.124732025	-9.494221455600366	1.4123897552490234
/global/project/projectdirs/m3572/cluster-training-data/nestedStructs/Mo/16/s4-9/CONTCAR	-7.366756314375	-7.440182454135522	3.466428756713867
/global/project/projectdirs/m3572/cluster-training-data/nestedStructs/Mo/16/s2-1/CONTCAR	-8.463720008125	-7.599531657245263	3.307079553604126
/global/project/projectdirs/m3572/cluster-training-data/nestedStructs/Mo/16/2/CONTCAR	-8.700978334375	-7.966896063830957	2.9397151470184326
/global/project/projectdirs/m3572/cluster-training-data/nestedStructs/Mo/16/s4-2/CONTCAR	-6.9657020175	-9.904739148166284	1.0018720626831057
/global/project/projectdirs/m3572/cluster-training-data/nestedStructs/Mo/16/s1-3/CONTCAR	-6.986238024375	-9.722718245532617	1.1838929653167725
/global/project/projectdirs/m3572/cluster-training-data/nestedStructs/Mo/16/s2-2/CONTCAR	-6.754722156875	-9.552151567485437	1.3544596433639526
/global/project/projectdirs/m3572/cluster-training-data/nestedStructs/Mo/16/s4-3/CONTCAR	-3.97247193125	-9.557659394290551	1.348951816558838
/global/project/projectdirs/m3572/cluster-training-data/nestedStructs/Mo/16/s1-4/CONTCAR	-3.614184635	-9.765286571529016	1.1413246393203735
/global/project/projectdirs/m3572/cluster-training-data/nestedStructs/Mo/16/Morse-6/CONTCAR	-8.667833484375	-7.070925957706079	3.835685253143311
/global/project/projectdirs/m3572/cluster-training-data/nestedStructs/Mo/16/s4-4/CONTCAR	-6.641466193125	-9.253178960826501	1.6534322500228882
/global/project/projectdirs/m3572/cluster-training-data/nestedStructs/Mo/16/s1-10/CONTCAR	-5.163523334375	-9.619912035014734	1.2866991758346558
/global/project/projectdirs/m3572/cluster-training-data/nestedStructs/Mo/16/s1-5/CONTCAR	-3.216700776875	-9.887272722270593	1.0193384885787964
/global/project/projectdirs/m3572/cluster-training-data/nestedStructs/Mo/16/s2-12/CONTCAR	-7.239796310625	-9.868546731021508	1.0380644798278809
/global/project/projectdirs/m3572/cluster-training-data/nestedStructs/Mo/16/s3-6/CONTCAR	-6.960410718125	-9.54357636645089	1.3630348443984983
/global/project/projectdirs/m3572/cluster-training-data/nestedStructs/Mo/16/s4-5/CONTCAR	-6.1429809375	-8.536138779666528	2.3704724311828613
/global/project/projectdirs/m3572/cluster-training-data/nestedStructs/Mo/16/s1-6/CONTCAR	-4.64825468125	-9.354019648578271	1.5525915622711182
/global/project/projectdirs/m3572/cluster-training-data/nestedStructs/Mo/16/s3-7/CONTCAR	-7.118820518125	-9.766411788013086	1.1401994228363037
/global/project/projectdirs/m3572/cluster-training-data/nestedStructs/Mo/16/s3-8/CONTCAR	-6.8553026425	-6.965084321048364	3.9415268898010254
/global/project/projectdirs/m3572/cluster-training-data/nestedStructs/Mo/16/s3-9/CONTCAR	-7.230657344375	-6.960180050876245	3.946431159973145
/global/project/projectdirs/m3572/cluster-training-data/nestedStructs/Mo/16/s1-1/CONTCAR	-7.004889415	-8.303913599994287	2.6026976108551025
/global/project/projectdirs/m3572/cluster-training-data/nestedStructs/Mo/16/s4-1/CONTCAR	-7.5517329575	-9.427788979556665	1.4788222312927246
/global/project/projectdirs/m3572/cluster-training-data/nestedStructs/Mo/16/s4-10/CONTCAR	-7.308814219375	-10.312795407321557	0.593815803527832
/global/project/projectdirs/m3572/cluster-training-data/nestedStructs/Mo/16/s1-2/CONTCAR	-0.9369662125	-9.65020478441964	1.2564064264297483
/global/project/projectdirs/m3572/cluster-training-data/nestedStructs/Mo/16/s3-3/CONTCAR	-3.912061581875	-9.712515480067834	1.1940957307815552
/global/project/projectdirs/m3572/cluster-training-data/nestedStructs/Mo/16/s3-4/CONTCAR	-6.958783160625	-9.870210773494348	1.0364004373550415
/global/project/projectdirs/m3572/cluster-training-data/nestedStructs/Mo/16/s3-5/CONTCAR	-6.25175875625	-7.316363341357812	3.590247869491577
/global/project/projectdirs/m3572/cluster-training-data/nestedStructs/Mo/16/s2-7/CONTCAR	-7.019196798125	-9.264697081592187	1.641914129257202
/global/project/projectdirs/m3572/cluster-training-data/nestedStructs/Mo/16/s2-10/CONTCAR	-7.15340886875	-10.19531548693429	0.7112957239151001
/global/project/projectdirs/m3572/cluster-training-data/nestedStructs/Mo/16/s3-12/CONTCAR	-7.00687786125	-9.93805093243371	0.96856027841568
/global/project/projectdirs/m3572/cluster-training-data/nestedStructs/Mo/16/s2-8/CONTCAR	-7.2909799325	-10.067220634963617	0.8393905758857727
/global/project/projectdirs/m3572/cluster-training-data/nestedStructs/Mo/16/s2-9/CONTCAR	-7.247324731875	-7.028765208270654	3.877846002578736
/global/project/projectdirs/m3572/cluster-training-data/nestedStructs/Mo/16/s4-12/CONTCAR	-7.475367159375	-9.832645422961816	1.0739657878875732
/global/project/projectdirs/m3572/cluster-training-data/nestedStructs/Mo/32/14/CONTCAR	-9.087425005	-10.323014683272943	0.5835965275764465
/global/project/projectdirs/m3572/cluster-training-data/nestedStructs/Mo/32/5/CONTCAR	-9.0790472515625	-10.262766189124688	0.6438450217247009
/global/project/projectdirs/m3572/cluster-training-data/nestedStructs/Mo/32/Morse-6/CONTCAR	-9.1412374940625	-10.301295406367883	0.6053158044815063
/global/project/projectdirs/m3572/cluster-training-data/nestedStructs/Mo/32/Morse-8/CONTCAR	-9.0998253946875	-10.320975191142663	0.5856360197067261
/global/project/projectdirs/m3572/cluster-training-data/nestedStructs/Mo/32/22/CONTCAR	-9.081732869375	-10.285533911731347	0.621077299118042
/global/project/projectdirs/m3572/cluster-training-data/nestedStructs/Mo/32/9/CONTCAR	-9.102745881875	-10.307053036239251	0.5995581746101379
/global/project/projectdirs/m3572/cluster-training-data/nestedStructs/Mo/32/12/CONTCAR	-9.0869386275	-10.129561669376	0.7770495414733887
/global/project/projectdirs/m3572/cluster-training-data/nestedStructs/Mo/35/Morse-7/CONTCAR	-9.12731708342857	-10.27160680964242	0.6350044012069702
/global/project/projectdirs/m3572/cluster-training-data/nestedStructs/Mo/35/Morse-6/CONTCAR	-9.167346332571428	-10.32320798113595	0.5834032297134399
/global/project/projectdirs/m3572/cluster-training-data/nestedStructs/Mo/35/4/CONTCAR	-9.141045535142858	-10.32637370302926	0.5802375078201294
/global/project/projectdirs/m3572/cluster-training-data/nestedStructs/Mo/35/1/CONTCAR	-9.168502016857142	-10.344086415317163	0.5625247955322266
/global/project/projectdirs/m3572/cluster-training-data/nestedStructs/Mo/35/Morse-9/CONTCAR	-9.159381626857142	-10.288414485004052	0.6181967258453369
/global/project/projectdirs/m3572/cluster-training-data/nestedStructs/Mo/35/20/CONTCAR	-9.143772948285715	-10.271458215262994	0.6351529955863953
/global/project/projectdirs/m3572/cluster-training-data/nestedStructs/Mo/35/FinnisSinclair-5/CONTCAR	-9.150056586857142	-10.30881828739892	0.59779292345047
/global/project/projectdirs/m3572/cluster-training-data/nestedStructs/Mo/35/8/CONTCAR	-9.159362875142856	-10.287003643062219	0.6196075677871704
/global/project/projectdirs/m3572/cluster-training-data/nestedStructs/Mo/30/s4-11/CONTCAR	-6.886037310666667	-10.18294245674859	0.7236687541007996
/global/project/projectdirs/m3572/cluster-training-data/nestedStructs/Mo/30/s2-3/CONTCAR	-5.751001796333333	-9.827450758960351	1.079160451889038
/global/project/projectdirs/m3572/cluster-training-data/nestedStructs/Mo/30/s3-11/CONTCAR	-7.375796109333334	-9.805471546199426	1.1011396646499634
/global/project/projectdirs/m3572/cluster-training-data/nestedStructs/Mo/30/24/CONTCAR	-9.050657876666666	-10.139702565219507	0.7669086456298828
/global/project/projectdirs/m3572/cluster-training-data/nestedStructs/Mo/30/s2-5/CONTCAR	-6.094430063	-9.485010988261804	1.4216002225875854
/global/project/projectdirs/m3572/cluster-training-data/nestedStructs/Mo/30/s2-11/CONTCAR	-7.189352813333333	-8.752917773273095	2.153693437576294
/global/project/projectdirs/m3572/cluster-training-data/nestedStructs/Mo/30/s2-6/CONTCAR	-7.092506426333333	-8.756462819125757	2.150148391723633
/global/project/projectdirs/m3572/cluster-training-data/nestedStructs/Mo/30/s4-7/CONTCAR	-6.872851798666667	-9.698430068042383	1.2081811428070068
/global/project/projectdirs/m3572/cluster-training-data/nestedStructs/Mo/30/s1-8/CONTCAR	-5.515135300333333	-9.816132313754663	1.0904788970947266
/global/project/projectdirs/m3572/cluster-training-data/nestedStructs/Mo/30/s4-8/CONTCAR	-6.876715172666667	-9.964379198100671	0.9422320127487184
/global/project/projectdirs/m3572/cluster-training-data/nestedStructs/Mo/30/s3-10/CONTCAR	-7.0702641360000005	-9.955644852664575	0.9509663581848145
/global/project/projectdirs/m3572/cluster-training-data/nestedStructs/Mo/30/s1-9/CONTCAR	-6.3952703070000005	-10.158069021251306	0.7485421895980835
/global/project/projectdirs/m3572/cluster-training-data/nestedStructs/Mo/30/s4-9/CONTCAR	-7.075346484	-9.882527834918603	1.024083375930786
/global/project/projectdirs/m3572/cluster-training-data/nestedStructs/Mo/30/s2-1/CONTCAR	-7.263893594333334	-9.854276306178674	1.052334904670715
/global/project/projectdirs/m3572/cluster-training-data/nestedStructs/Mo/30/s1-3/CONTCAR	-4.760319937333334	-9.930910772826776	0.9757004380226136
/global/project/projectdirs/m3572/cluster-training-data/nestedStructs/Mo/30/s2-2/CONTCAR	-5.9079766650000005	-9.602356678989038	1.3042545318603516
/global/project/projectdirs/m3572/cluster-training-data/nestedStructs/Mo/30/s4-3/CONTCAR	-2.6751056113333336	-9.655107028033838	1.2515041828155518
/global/project/projectdirs/m3572/cluster-training-data/nestedStructs/Mo/30/s4-4/CONTCAR	-5.833562651333334	-9.489214427020654	1.4173967838287354
/global/project/projectdirs/m3572/cluster-training-data/nestedStructs/Mo/30/s1-10/CONTCAR	-1.2097580576666667	-9.735166556384668	1.1714446544647217
/global/project/projectdirs/m3572/cluster-training-data/nestedStructs/Mo/30/s2-12/CONTCAR	-7.189352813333333	-8.752917773273095	2.153693437576294
/global/project/projectdirs/m3572/cluster-training-data/nestedStructs/Mo/30/s3-6/CONTCAR	-6.412131104666667	-9.781792408969507	1.1248188018798828
/global/project/projectdirs/m3572/cluster-training-data/nestedStructs/Mo/30/s4-5/CONTCAR	-5.154348775	-9.459512836482629	1.4470983743667605
/global/project/projectdirs/m3572/cluster-training-data/nestedStructs/Mo/30/s1-6/CONTCAR	-0.969834835	-9.568586833026513	1.338024377822876
/global/project/projectdirs/m3572/cluster-training-data/nestedStructs/Mo/30/s3-8/CONTCAR	-7.1565403896666675	-9.769214040782556	1.1373971700668335
/global/project/projectdirs/m3572/cluster-training-data/nestedStructs/Mo/30/s3-9/CONTCAR	-7.2180617116666665	-9.088019139316186	1.8185920715332031
/global/project/projectdirs/m3572/cluster-training-data/nestedStructs/Mo/30/s1-1/CONTCAR	-5.750783338000001	-9.092604763057336	1.8140064477920528
/global/project/projectdirs/m3572/cluster-training-data/nestedStructs/Mo/30/s4-1/CONTCAR	1.672389079	-7.241711384799585	3.6648998260498047
/global/project/projectdirs/m3572/cluster-training-data/nestedStructs/Mo/30/s4-10/CONTCAR	-7.276586149333334	-9.989668912437066	0.916942298412323
/global/project/projectdirs/m3572/cluster-training-data/nestedStructs/Mo/30/s1-2/CONTCAR	-4.038230855	-7.643015629794702	3.2635955810546875
/global/project/projectdirs/m3572/cluster-training-data/nestedStructs/Mo/30/s3-4/CONTCAR	-5.605944043666667	-9.40929139330636	1.4973198175430298
/global/project/projectdirs/m3572/cluster-training-data/nestedStructs/Mo/30/s3-5/CONTCAR	-6.677421472333333	-8.67999005987893	2.226621150970459
/global/project/projectdirs/m3572/cluster-training-data/nestedStructs/Mo/30/s2-7/CONTCAR	-6.635658615333333	-7.9114334650302975	2.995177745819092
/global/project/projectdirs/m3572/cluster-training-data/nestedStructs/Mo/30/s2-10/CONTCAR	-6.916053244333333	-9.332248336818322	1.574362874031067
/global/project/projectdirs/m3572/cluster-training-data/nestedStructs/Mo/30/s3-12/CONTCAR	-7.375795024333333	-9.805471546199426	1.1011396646499634
/global/project/projectdirs/m3572/cluster-training-data/nestedStructs/Mo/30/s2-8/CONTCAR	-6.680878450333334	-7.957023150470361	2.9495880603790283
/global/project/projectdirs/m3572/cluster-training-data/nestedStructs/Mo/30/s4-12/CONTCAR	-6.886037311	-10.18294245674859	0.7236687541007996
/global/project/projectdirs/m3572/cluster-training-data/nestedStructs/Mo/54/Morse-7/CONTCAR	-9.35177973	-10.289753801372155	0.6168574094772339
/global/project/projectdirs/m3572/cluster-training-data/nestedStructs/Mo/54/Morse-6/CONTCAR	-9.348545200555556	-10.397386259582147	0.5092249512672424
/global/project/projectdirs/m3572/cluster-training-data/nestedStructs/Mo/54/FinnisSinclair-5/CONTCAR	-9.358308337222223	-10.389615959670648	0.5169952511787415
/global/project/projectdirs/m3572/cluster-training-data/nestedStructs/Mo/52/Morse-7/CONTCAR	-9.333646553846155	-10.336401588466272	0.5702096223831177
/global/project/projectdirs/m3572/cluster-training-data/nestedStructs/Mo/52/Morse-6/CONTCAR	-9.323649568653845	-10.310331470515832	0.5962797403335571
/global/project/projectdirs/m3572/cluster-training-data/nestedStructs/Mo/52/Morse-9/CONTCAR	-9.331440059230768	-10.30793721153985	0.5986739993095398
/global/project/projectdirs/m3572/cluster-training-data/nestedStructs/Mo/52/Morse-8/CONTCAR	-9.34246171576923	-10.375506169345483	0.5311050415039062
/global/project/projectdirs/m3572/cluster-training-data/nestedStructs/Mo/52/FinnisSinclair-5/CONTCAR	-9.367719850961539	-10.406748957183465	0.4998622536659241
/global/project/projectdirs/m3572/cluster-training-data/nestedStructs/Mo/22/s3-1/CONTCAR	-7.329082110000001	-8.331645972278222	2.574965238571167
/global/project/projectdirs/m3572/cluster-training-data/nestedStructs/Mo/22/s4-11/CONTCAR	-7.146292194545455	-9.784974820163354	1.1216363906860352
/global/project/projectdirs/m3572/cluster-training-data/nestedStructs/Mo/22/s1-12/CONTCAR	-5.4952215413636365	-10.003723628070459	0.9028875827789308
/global/project/projectdirs/m3572/cluster-training-data/nestedStructs/Mo/22/s2-3/CONTCAR	-5.3706550131818185	-9.813852912929162	1.092758297920227
/global/project/projectdirs/m3572/cluster-training-data/nestedStructs/Mo/22/s3-11/CONTCAR	-7.000805967727273	-9.753870017078027	1.1527411937713623
/global/project/projectdirs/m3572/cluster-training-data/nestedStructs/Mo/22/s2-4/CONTCAR	-4.375849879545455	-10.119116611030206	0.7874945998191833
/global/project/projectdirs/m3572/cluster-training-data/nestedStructs/Mo/22/s2-5/CONTCAR	-6.59703879	-8.734791523959741	2.1718196868896484
/global/project/projectdirs/m3572/cluster-training-data/nestedStructs/Mo/22/s4-6/CONTCAR	-7.035952714545454	-9.114913947131738	1.7916972637176514
/global/project/projectdirs/m3572/cluster-training-data/nestedStructs/Mo/22/s2-11/CONTCAR	-7.480383440909091	-7.198298222568139	3.70831298828125
/global/project/projectdirs/m3572/cluster-training-data/nestedStructs/Mo/22/s1-7/CONTCAR	-5.167603796818182	-8.385531909015283	2.5210793018341064
/global/project/projectdirs/m3572/cluster-training-data/nestedStructs/Mo/22/s2-6/CONTCAR	-7.064308986818181	-9.86535382941018	1.041257381439209
/global/project/projectdirs/m3572/cluster-training-data/nestedStructs/Mo/22/s4-7/CONTCAR	-7.078093445909091	-7.168160206821069	3.73845100402832
/global/project/projectdirs/m3572/cluster-training-data/nestedStructs/Mo/22/s1-8/CONTCAR	-2.8280424049999997	-9.599974281337365	1.306636929512024
/global/project/projectdirs/m3572/cluster-training-data/nestedStructs/Mo/22/s1-11/CONTCAR	-5.4952215413636365	-10.003723628070459	0.9028875827789308
/global/project/projectdirs/m3572/cluster-training-data/nestedStructs/Mo/22/s4-8/CONTCAR	-7.1155654550000005	-8.601425416019067	2.3051857948303223
/global/project/projectdirs/m3572/cluster-training-data/nestedStructs/Mo/22/s3-10/CONTCAR	-7.2361118595454545	-9.7657579250599	1.1408532857894895
/global/project/projectdirs/m3572/cluster-training-data/nestedStructs/Mo/22/s1-9/CONTCAR	-4.526598522272727	-9.70503330900918	1.20157790184021
/global/project/projectdirs/m3572/cluster-training-data/nestedStructs/Mo/22/s4-9/CONTCAR	-7.226099655	-7.945963627841577	2.9606475830078125
/global/project/projectdirs/m3572/cluster-training-data/nestedStructs/Mo/22/s2-1/CONTCAR	-5.829574645454545	-8.228829628970727	2.677781581878662
/global/project/projectdirs/m3572/cluster-training-data/nestedStructs/Mo/22/s4-2/CONTCAR	-5.074786	-10.024436063315973	0.8821751475334167
/global/project/projectdirs/m3572/cluster-training-data/nestedStructs/Mo/22/s1-3/CONTCAR	-2.6013762304545454	-9.747284657504663	1.1593265533447266
/global/project/projectdirs/m3572/cluster-training-data/nestedStructs/Mo/22/s1-4/CONTCAR	-6.036259059090909	-9.949050313975915	0.957560896873474
/global/project/projectdirs/m3572/cluster-training-data/nestedStructs/Mo/22/s4-4/CONTCAR	-6.212791491818181	-9.679440028216943	1.2271711826324463
/global/project/projectdirs/m3572/cluster-training-data/nestedStructs/Mo/22/s1-10/CONTCAR	-6.793388034090909	-10.151511258628473	0.7550999522209167
/global/project/projectdirs/m3572/cluster-training-data/nestedStructs/Mo/22/s1-5/CONTCAR	-7.328401706363636	-9.906457788493737	1.000153422355652
/global/project/projectdirs/m3572/cluster-training-data/nestedStructs/Mo/22/s2-12/CONTCAR	-7.480383440909091	-7.198298222568139	3.70831298828125
/global/project/projectdirs/m3572/cluster-training-data/nestedStructs/Mo/22/s4-5/CONTCAR	-5.931298625454545	-8.262427098300561	2.644184112548828
/global/project/projectdirs/m3572/cluster-training-data/nestedStructs/Mo/22/s1-6/CONTCAR	-1.961161525	-9.82520604803811	1.0814051628112793
/global/project/projectdirs/m3572/cluster-training-data/nestedStructs/Mo/22/s3-7/CONTCAR	-6.850292025000001	-9.959035880115136	0.9475753307342528
/global/project/projectdirs/m3572/cluster-training-data/nestedStructs/Mo/22/s3-8/CONTCAR	-7.023537683181818	-9.359252578761682	1.5473586320877075
/global/project/projectdirs/m3572/cluster-training-data/nestedStructs/Mo/22/s3-9/CONTCAR	-7.037154973636363	-9.694982058551416	1.2116291522979736
/global/project/projectdirs/m3572/cluster-training-data/nestedStructs/Mo/22/s3-2/CONTCAR	-5.424068508636363	-9.725185758617028	1.1814254522323608
/global/project/projectdirs/m3572/cluster-training-data/nestedStructs/Mo/22/s4-10/CONTCAR	-7.218655015909092	-7.957184559848413	2.949426651000977
/global/project/projectdirs/m3572/cluster-training-data/nestedStructs/Mo/22/s1-2/CONTCAR	-1.491048985	-9.4850121803547	1.42159903049469
/global/project/projectdirs/m3572/cluster-training-data/nestedStructs/Mo/22/s3-3/CONTCAR	-3.6581432327272725	-9.51659894659768	1.390012264251709
/global/project/projectdirs/m3572/cluster-training-data/nestedStructs/Mo/22/s3-4/CONTCAR	-6.2754384868181825	-8.337648398425683	2.568962812423706
/global/project/projectdirs/m3572/cluster-training-data/nestedStructs/Mo/22/s3-5/CONTCAR	-7.079154378181818	-8.842671877887353	2.063939332962036
/global/project/projectdirs/m3572/cluster-training-data/nestedStructs/Mo/22/s2-7/CONTCAR	-7.095456192272727	-9.512527234103784	1.3940839767456057
/global/project/projectdirs/m3572/cluster-training-data/nestedStructs/Mo/22/s2-10/CONTCAR	-7.2657903404545445	-9.816101557757959	1.0905096530914309
/global/project/projectdirs/m3572/cluster-training-data/nestedStructs/Mo/22/s3-12/CONTCAR	-7.000805967727273	-9.753870017078027	1.1527411937713623
/global/project/projectdirs/m3572/cluster-training-data/nestedStructs/Mo/22/s2-8/CONTCAR	-7.127144863181818	-9.767117268588647	1.1394939422607422
/global/project/projectdirs/m3572/cluster-training-data/nestedStructs/Mo/22/s2-9/CONTCAR	-7.293134489090909	-8.488253123309716	2.418358087539673
/global/project/projectdirs/m3572/cluster-training-data/nestedStructs/Mo/25/s3-1/CONTCAR	-3.4305047024	-9.834135062244043	1.072476148605347
/global/project/projectdirs/m3572/cluster-training-data/nestedStructs/Mo/25/s4-11/CONTCAR	-7.5118289564	-9.91784567311059	0.9887655377388
/global/project/projectdirs/m3572/cluster-training-data/nestedStructs/Mo/25/s1-12/CONTCAR	-4.767114299599999	-9.708564884212121	1.198046326637268
/global/project/projectdirs/m3572/cluster-training-data/nestedStructs/Mo/25/s2-3/CONTCAR	1.864715908	-9.904349691417321	1.002261519432068
/global/project/projectdirs/m3572/cluster-training-data/nestedStructs/Mo/25/s3-11/CONTCAR	-7.2429349620000005	-8.907764918353662	1.9988462924957275
/global/project/projectdirs/m3572/cluster-training-data/nestedStructs/Mo/25/s2-4/CONTCAR	-4.8062773068	-9.670528299357995	1.236082911491394
/global/project/projectdirs/m3572/cluster-training-data/nestedStructs/Mo/25/s2-5/CONTCAR	-5.8429040752	-9.905439621951684	1.001171588897705
/global/project/projectdirs/m3572/cluster-training-data/nestedStructs/Mo/25/s4-6/CONTCAR	-6.7698025336	-9.65185023024331	1.254760980606079
/global/project/projectdirs/m3572/cluster-training-data/nestedStructs/Mo/25/s2-11/CONTCAR	-7.2584004444	-9.452572829272851	1.454038381576538
/global/project/projectdirs/m3572/cluster-training-data/nestedStructs/Mo/25/s2-6/CONTCAR	-6.5594773024	-10.029064244773492	0.8775469660758972
/global/project/projectdirs/m3572/cluster-training-data/nestedStructs/Mo/25/s1-8/CONTCAR	-5.705255019999999	-9.7236938543583	1.1829173564910889
/global/project/projectdirs/m3572/cluster-training-data/nestedStructs/Mo/25/s1-11/CONTCAR	-4.767114299599999	-9.708564884212121	1.198046326637268
/global/project/projectdirs/m3572/cluster-training-data/nestedStructs/Mo/25/s4-8/CONTCAR	-7.2130954404	-8.060636288669214	2.845974922180176
/global/project/projectdirs/m3572/cluster-training-data/nestedStructs/Mo/25/s3-10/CONTCAR	-6.9173174159999995	-8.638569600131616	2.268041610717773
/global/project/projectdirs/m3572/cluster-training-data/nestedStructs/Mo/25/s1-9/CONTCAR	-3.6344809992	-9.78476346209298	1.1218477487564087
/global/project/projectdirs/m3572/cluster-training-data/nestedStructs/Mo/25/s2-1/CONTCAR	0.1564995744	-8.908652908351526	1.997958302497864
/global/project/projectdirs/m3572/cluster-training-data/nestedStructs/Mo/25/s4-2/CONTCAR	-0.7607850136000001	-10.136184818294153	0.7704263925552368
/global/project/projectdirs/m3572/cluster-training-data/nestedStructs/Mo/25/s1-3/CONTCAR	-2.4275047648	-9.570562607791528	1.336048603057861
/global/project/projectdirs/m3572/cluster-training-data/nestedStructs/Mo/25/s1-4/CONTCAR	-2.0531335756	-9.75686252787362	1.149748682975769
/global/project/projectdirs/m3572/cluster-training-data/nestedStructs/Mo/25/s4-4/CONTCAR	-3.0822791472	-9.789886242892846	1.116724967956543
/global/project/projectdirs/m3572/cluster-training-data/nestedStructs/Mo/25/s1-10/CONTCAR	-2.3346281224	-9.679540640857324	1.2270705699920654
/global/project/projectdirs/m3572/cluster-training-data/nestedStructs/Mo/25/s1-5/CONTCAR	-1.0470455212	-9.539334661510095	1.3672765493392944
/global/project/projectdirs/m3572/cluster-training-data/nestedStructs/Mo/25/s2-12/CONTCAR	-7.24297504	-9.452572829272851	1.454038381576538
/global/project/projectdirs/m3572/cluster-training-data/nestedStructs/Mo/25/s3-6/CONTCAR	-6.410095088399999	-7.833662993457422	3.072948217391968
/global/project/projectdirs/m3572/cluster-training-data/nestedStructs/Mo/25/s4-5/CONTCAR	-6.1179619508	-9.855432159450158	1.051179051399231
/global/project/projectdirs/m3572/cluster-training-data/nestedStructs/Mo/25/s1-6/CONTCAR	-5.746359361600001	-9.771374351527795	1.1352368593215942
/global/project/projectdirs/m3572/cluster-training-data/nestedStructs/Mo/25/s3-7/CONTCAR	-6.176118037999999	-10.088253445174798	0.8183577656745911
/global/project/projectdirs/m3572/cluster-training-data/nestedStructs/Mo/25/s3-9/CONTCAR	-7.248110948	-10.220683104541406	0.6859281063079834
/global/project/projectdirs/m3572/cluster-training-data/nestedStructs/Mo/25/s3-2/CONTCAR	-6.9426522744	-9.14759648516427	1.7590147256851196
/global/project/projectdirs/m3572/cluster-training-data/nestedStructs/Mo/25/s4-1/CONTCAR	-6.118222878399999	-8.825594908740625	2.0810163021087646
/global/project/projectdirs/m3572/cluster-training-data/nestedStructs/Mo/25/s4-10/CONTCAR	-7.1245791692000005	-7.302956587817773	3.603654623031616
/global/project/projectdirs/m3572/cluster-training-data/nestedStructs/Mo/25/s3-3/CONTCAR	-2.6131899132000003	-9.791029698398217	1.115581512451172
/global/project/projectdirs/m3572/cluster-training-data/nestedStructs/Mo/25/s3-4/CONTCAR	-4.6845851216	-9.84855855181466	1.058052659034729
/global/project/projectdirs/m3572/cluster-training-data/nestedStructs/Mo/25/s3-5/CONTCAR	-5.7081176048	-9.780227906253442	1.1263833045959473
/global/project/projectdirs/m3572/cluster-training-data/nestedStructs/Mo/25/s2-7/CONTCAR	-7.175687572399999	-8.687641388919458	2.218969821929932
/global/project/projectdirs/m3572/cluster-training-data/nestedStructs/Mo/25/s2-10/CONTCAR	-7.331676654000001	-9.762925631549463	1.1436855792999268
/global/project/projectdirs/m3572/cluster-training-data/nestedStructs/Mo/25/s3-12/CONTCAR	-7.2429349620000005	-8.907764918353662	1.9988462924957275
/global/project/projectdirs/m3572/cluster-training-data/nestedStructs/Mo/25/s2-8/CONTCAR	-6.834115919199999	-10.094043082740411	0.8125681281089783
/global/project/projectdirs/m3572/cluster-training-data/nestedStructs/Mo/25/s2-9/CONTCAR	-7.2242275696	-8.15411401465188	2.7524971961975098
/global/project/projectdirs/m3572/cluster-training-data/nestedStructs/Mo/25/s4-12/CONTCAR	-7.5118289564	-9.91784567311059	0.9887655377388
/global/project/projectdirs/m3572/cluster-training-data/nestedStructs/Mo/20/s3-1/CONTCAR	-4.5534097330000005	-8.200837380435571	2.7057738304138184
/global/project/projectdirs/m3572/cluster-training-data/nestedStructs/Mo/20/s4-11/CONTCAR	-7.127331762999999	-9.958491928126916	0.9481192827224731
/global/project/projectdirs/m3572/cluster-training-data/nestedStructs/Mo/20/s2-3/CONTCAR	-6.777925666	-9.051312334087	1.85529887676239
/global/project/projectdirs/m3572/cluster-training-data/nestedStructs/Mo/20/s3-11/CONTCAR	-7.318140873999999	-7.79247785284768	3.114133358001709
/global/project/projectdirs/m3572/cluster-training-data/nestedStructs/Mo/20/s2-4/CONTCAR	-5.646204256	-9.85559631064187	1.0510149002075195
/global/project/projectdirs/m3572/cluster-training-data/nestedStructs/Mo/20/s2-5/CONTCAR	-5.7099596805	-9.652440673854455	1.254170536994934
/global/project/projectdirs/m3572/cluster-training-data/nestedStructs/Mo/20/s4-6/CONTCAR	-6.9978053645000005	-8.86145568564187	2.0451555252075195
/global/project/projectdirs/m3572/cluster-training-data/nestedStructs/Mo/20/s2-11/CONTCAR	-7.408641902499999	-7.092621333148584	3.8139898777008057
/global/project/projectdirs/m3572/cluster-training-data/nestedStructs/Mo/20/s1-7/CONTCAR	-5.5714576455	-9.264702803638086	1.6419084072113037
/global/project/projectdirs/m3572/cluster-training-data/nestedStructs/Mo/20/s2-6/CONTCAR	-6.508849680500001	-9.904812104251489	1.0017991065979004
/global/project/projectdirs/m3572/cluster-training-data/nestedStructs/Mo/20/s4-7/CONTCAR	-6.783237964	-7.035995966937646	3.870615243911743
/global/project/projectdirs/m3572/cluster-training-data/nestedStructs/Mo/20/s1-8/CONTCAR	-2.2149282225	-9.752753741290674	1.1538574695587158
/global/project/projectdirs/m3572/cluster-training-data/nestedStructs/Mo/20/s4-8/CONTCAR	-6.9311913235	-9.560317403819665	1.346293807029724
/global/project/projectdirs/m3572/cluster-training-data/nestedStructs/Mo/20/s3-10/CONTCAR	-7.176021668999999	-7.364984519031152	3.5416266918182373
/global/project/projectdirs/m3572/cluster-training-data/nestedStructs/Mo/20/s4-9/CONTCAR	-7.1780850895	-7.366719491031274	3.5398917198181152
/global/project/projectdirs/m3572/cluster-training-data/nestedStructs/Mo/20/s2-1/CONTCAR	-3.3011695975000004	-9.875025517490014	1.031585693359375
/global/project/projectdirs/m3572/cluster-training-data/nestedStructs/Mo/20/s4-2/CONTCAR	-1.663913641	-9.91448999121438	0.9921212196350098
/global/project/projectdirs/m3572/cluster-training-data/nestedStructs/Mo/20/s1-3/CONTCAR	-3.6654063895	-9.6422489948536	1.2643622159957886
/global/project/projectdirs/m3572/cluster-training-data/nestedStructs/Mo/20/s2-2/CONTCAR	0.792236959	-10.009326703097924	0.8972845077514648
/global/project/projectdirs/m3572/cluster-training-data/nestedStructs/Mo/20/s4-3/CONTCAR	-3.5426710559999997	-9.619983799007043	1.2866274118423462
/global/project/projectdirs/m3572/cluster-training-data/nestedStructs/Mo/20/Morse-6/CONTCAR	-8.842960152	-10.099604672935113	0.8070065379142761
/global/project/projectdirs/m3572/cluster-training-data/nestedStructs/Mo/20/s4-4/CONTCAR	-3.5704786505	-9.828766591098413	1.0778446197509766
/global/project/projectdirs/m3572/cluster-training-data/nestedStructs/Mo/20/s1-5/CONTCAR	-6.729378988000001	-7.495344168689355	3.411267042160034
/global/project/projectdirs/m3572/cluster-training-data/nestedStructs/Mo/20/s2-12/CONTCAR	-7.408641902499999	-7.092621333148584	3.8139898777008057
/global/project/projectdirs/m3572/cluster-training-data/nestedStructs/Mo/20/s3-6/CONTCAR	-6.7284766215000005	-6.7365605898166745	4.170050621032715
/global/project/projectdirs/m3572/cluster-training-data/nestedStructs/Mo/20/s4-5/CONTCAR	-6.560498417	-9.5455852813984	1.3610259294509888
/global/project/projectdirs/m3572/cluster-training-data/nestedStructs/Mo/20/s1-6/CONTCAR	-5.002181778500001	-9.544631249454126	1.3619799613952637
/global/project/projectdirs/m3572/cluster-training-data/nestedStructs/Mo/20/s3-7/CONTCAR	-6.576494296	-8.045812851932153	2.8607983589172363
/global/project/projectdirs/m3572/cluster-training-data/nestedStructs/Mo/20/s3-8/CONTCAR	-7.087484225999999	-9.92264998629342	0.9839612245559692
/global/project/projectdirs/m3572/cluster-training-data/nestedStructs/Mo/20/s3-9/CONTCAR	-7.101283065	-9.81188989355813	1.0947213172912598
/global/project/projectdirs/m3572/cluster-training-data/nestedStructs/Mo/20/s3-2/CONTCAR	-4.924111922	-10.104993111636743	0.8016180992126465
/global/project/projectdirs/m3572/cluster-training-data/nestedStructs/Mo/20/s4-1/CONTCAR	-5.709041082000001	-9.839946991946801	1.066664218902588
/global/project/projectdirs/m3572/cluster-training-data/nestedStructs/Mo/20/s4-10/CONTCAR	-7.2320322169999995	-6.786380536105737	4.120230674743652
/global/project/projectdirs/m3572/cluster-training-data/nestedStructs/Mo/20/s1-2/CONTCAR	-5.749560975	-9.594711668040857	1.3118995428085327
/global/project/projectdirs/m3572/cluster-training-data/nestedStructs/Mo/20/s3-3/CONTCAR	-4.5447276515	-9.585034734752282	1.321576476097107
/global/project/projectdirs/m3572/cluster-training-data/nestedStructs/Mo/20/s3-4/CONTCAR	-6.467615212	-9.918196148421869	0.9884150624275208
/global/project/projectdirs/m3572/cluster-training-data/nestedStructs/Mo/20/20/CONTCAR	-8.817880464	-10.072386867549524	0.8342243432998657
/global/project/projectdirs/m3572/cluster-training-data/nestedStructs/Mo/20/s3-5/CONTCAR	-6.3685053105	-10.027898973968133	0.8787122368812561
/global/project/projectdirs/m3572/cluster-training-data/nestedStructs/Mo/20/s2-7/CONTCAR	-7.385723844499999	-10.01302433684121	0.8935868740081787
/global/project/projectdirs/m3572/cluster-training-data/nestedStructs/Mo/20/s2-10/CONTCAR	-7.290162931499999	-7.755352026965722	3.151259183883667
/global/project/projectdirs/m3572/cluster-training-data/nestedStructs/Mo/20/s3-12/CONTCAR	-7.318140873999999	-7.79247785284768	3.114133358001709
/global/project/projectdirs/m3572/cluster-training-data/nestedStructs/Mo/20/s2-8/CONTCAR	-7.337892151	-9.496705777194604	1.4099054336547852
/global/project/projectdirs/m3572/cluster-training-data/nestedStructs/Mo/20/s2-9/CONTCAR	-7.0872385719999995	-9.868768817927942	1.0378423929214478
/global/project/projectdirs/m3572/cluster-training-data/nestedStructs/Mo/20/s4-12/CONTCAR	-7.127331762999999	-9.958491928126916	0.9481192827224731
/global/project/projectdirs/m3572/cluster-training-data/nestedStructs/Mo/9/s3-1/CONTCAR	-6.396829996666667	-6.677780396487817	4.228830814361572
/global/project/projectdirs/m3572/cluster-training-data/nestedStructs/Mo/9/s4-11/CONTCAR	-7.382185854444444	-9.911076612022027	0.995534598827362
/global/project/projectdirs/m3572/cluster-training-data/nestedStructs/Mo/9/s1-12/CONTCAR	-5.033495923333334	-9.456526405360803	1.4500848054885864
/global/project/projectdirs/m3572/cluster-training-data/nestedStructs/Mo/9/s2-3/CONTCAR	-4.65892408	-9.769813663508996	1.136797547340393
/global/project/projectdirs/m3572/cluster-training-data/nestedStructs/Mo/9/s3-11/CONTCAR	-7.114712256666667	-7.000744587924585	3.9058666229248047
/global/project/projectdirs/m3572/cluster-training-data/nestedStructs/Mo/9/s2-4/CONTCAR	-6.290441152222222	-8.638520247485742	2.2680909633636475
/global/project/projectdirs/m3572/cluster-training-data/nestedStructs/Mo/9/s2-5/CONTCAR	-6.442012832222222	-6.798953778293237	4.107657432556152
/global/project/projectdirs/m3572/cluster-training-data/nestedStructs/Mo/9/s4-6/CONTCAR	-6.528869928888889	-7.245423085239038	3.661188125610352
/global/project/projectdirs/m3572/cluster-training-data/nestedStructs/Mo/9/s2-11/CONTCAR	-7.26172266	-7.713785416629419	3.1928257942199707
/global/project/projectdirs/m3572/cluster-training-data/nestedStructs/Mo/9/s1-7/CONTCAR	-6.612228364444444	-9.480093366649255	1.4265178442001345
/global/project/projectdirs/m3572/cluster-training-data/nestedStructs/Mo/9/s2-6/CONTCAR	-6.954364424444445	-7.360977417972192	3.5456337928771973
/global/project/projectdirs/m3572/cluster-training-data/nestedStructs/Mo/9/s4-7/CONTCAR	-7.086104963333333	-6.962536818530664	3.9440743923187256
/global/project/projectdirs/m3572/cluster-training-data/nestedStructs/Mo/9/s1-8/CONTCAR	-4.1916204455555555	-9.018903142955407	1.887708067893982
/global/project/projectdirs/m3572/cluster-training-data/nestedStructs/Mo/9/s1-11/CONTCAR	-5.033495923333334	-9.456526405360803	1.4500848054885864
/global/project/projectdirs/m3572/cluster-training-data/nestedStructs/Mo/9/s4-8/CONTCAR	-6.997290763333334	-8.41890311911355	2.48770809173584
/global/project/projectdirs/m3572/cluster-training-data/nestedStructs/Mo/9/s3-10/CONTCAR	-7.382404661111112	-7.012355572726831	3.894255638122559
/global/project/projectdirs/m3572/cluster-training-data/nestedStructs/Mo/9/s1-9/CONTCAR	-2.757762702222222	-9.514920479800805	1.391690731048584
/global/project/projectdirs/m3572/cluster-training-data/nestedStructs/Mo/9/s4-9/CONTCAR	-7.097568931111111	-6.662974125888452	4.2436370849609375
/global/project/projectdirs/m3572/cluster-training-data/nestedStructs/Mo/9/s2-1/CONTCAR	-6.192831606666667	-6.692665822055444	4.213945388793945
/global/project/projectdirs/m3572/cluster-training-data/nestedStructs/Mo/9/s4-2/CONTCAR	-6.528467756666667	-9.674850351359948	1.231760859489441
/global/project/projectdirs/m3572/cluster-training-data/nestedStructs/Mo/9/s1-3/CONTCAR	-4.90935071	-9.642652279880151	1.2639589309692385
/global/project/projectdirs/m3572/cluster-training-data/nestedStructs/Mo/9/s2-2/CONTCAR	-4.1492471377777775	-9.523363835361108	1.3832473754882812
/global/project/projectdirs/m3572/cluster-training-data/nestedStructs/Mo/9/s4-3/CONTCAR	1.3805044055555555	-9.9548710651661	0.9517401456832886
/global/project/projectdirs/m3572/cluster-training-data/nestedStructs/Mo/9/s1-4/CONTCAR	-0.6911722477777777	-9.208089239146814	1.6985219717025757
/global/project/projectdirs/m3572/cluster-training-data/nestedStructs/Mo/9/Morse-6/CONTCAR	-8.324460932222221	-6.842159039523706	4.064452171325684
/global/project/projectdirs/m3572/cluster-training-data/nestedStructs/Mo/9/s4-4/CONTCAR	-7.0442850366666665	-7.370392567660913	3.536218643188477
/global/project/projectdirs/m3572/cluster-training-data/nestedStructs/Mo/9/1/CONTCAR	-8.373819707777777	-6.636139161136255	4.270472049713135
/global/project/projectdirs/m3572/cluster-training-data/nestedStructs/Mo/9/s1-5/CONTCAR	-6.703169351111111	-7.875816113498315	3.030795097351074
/global/project/projectdirs/m3572/cluster-training-data/nestedStructs/Mo/9/s2-12/CONTCAR	-7.261722657777778	-7.713785416629419	3.1928257942199707
/global/project/projectdirs/m3572/cluster-training-data/nestedStructs/Mo/9/s3-6/CONTCAR	-6.846029323333333	-9.648105628039941	1.2585055828094482
/global/project/projectdirs/m3572/cluster-training-data/nestedStructs/Mo/9/s4-5/CONTCAR	-6.51300011	-9.669370300319299	1.2372409105300903
/global/project/projectdirs/m3572/cluster-training-data/nestedStructs/Mo/9/s1-6/CONTCAR	-6.209700856666667	-10.091830260303125	0.8147809505462646
/global/project/projectdirs/m3572/cluster-training-data/nestedStructs/Mo/9/s3-7/CONTCAR	-6.81691643	-9.977781362083062	0.9288298487663268
/global/project/projectdirs/m3572/cluster-training-data/nestedStructs/Mo/9/13/CONTCAR	-8.362052740000001	-6.866945511844262	4.039665699005127
/global/project/projectdirs/m3572/cluster-training-data/nestedStructs/Mo/9/s3-8/CONTCAR	-7.146448855555556	-8.522741562869653	2.3838696479797363
/global/project/projectdirs/m3572/cluster-training-data/nestedStructs/Mo/9/s3-9/CONTCAR	-7.626398624444445	-7.612472779300317	3.2941384315490723
/global/project/projectdirs/m3572/cluster-training-data/nestedStructs/Mo/9/s1-1/CONTCAR	-6.3463633433333335	-6.7183649606968014	4.188246250152588
/global/project/projectdirs/m3572/cluster-training-data/nestedStructs/Mo/9/s3-2/CONTCAR	-5.730017075555555	-8.58925200178872	2.317359209060669
/global/project/projectdirs/m3572/cluster-training-data/nestedStructs/Mo/9/s4-1/CONTCAR	-4.4174193822222225	-6.6835773058200925	4.223033905029297
/global/project/projectdirs/m3572/cluster-training-data/nestedStructs/Mo/9/s4-10/CONTCAR	-7.136591678888889	-6.902738339450464	4.003872871398926
/global/project/projectdirs/m3572/cluster-training-data/nestedStructs/Mo/9/s3-3/CONTCAR	-5.1444178688888895	-8.904434210803613	2.0021770000457764
/global/project/projectdirs/m3572/cluster-training-data/nestedStructs/Mo/9/s3-4/CONTCAR	-5.994309405555556	-7.496480948474511	3.410130262374878
/global/project/projectdirs/m3572/cluster-training-data/nestedStructs/Mo/9/s3-5/CONTCAR	-6.799942184444444	-6.8216812677646725	4.084929943084717
/global/project/projectdirs/m3572/cluster-training-data/nestedStructs/Mo/9/s2-7/CONTCAR	-6.975844444444444	-6.661203152682885	4.245408058166504
/global/project/projectdirs/m3572/cluster-training-data/nestedStructs/Mo/9/s2-10/CONTCAR	-7.293954188888888	-7.162506587054834	3.744104623794556
/global/project/projectdirs/m3572/cluster-training-data/nestedStructs/Mo/9/s3-12/CONTCAR	-7.114712256666667	-7.000744587924585	3.9058666229248047
/global/project/projectdirs/m3572/cluster-training-data/nestedStructs/Mo/9/s2-8/CONTCAR	-6.695897948888889	-9.636350876834497	1.2702603340148926
/global/project/projectdirs/m3572/cluster-training-data/nestedStructs/Mo/9/s2-9/CONTCAR	-7.451062031111111	-7.297786480929956	3.6088247299194336
/global/project/projectdirs/m3572/cluster-training-data/nestedStructs/Mo/9/s4-12/CONTCAR	-7.382185854444444	-9.911076612022027	0.995534598827362
/global/project/projectdirs/m3572/cluster-training-data/nestedStructs/Mo/28/s4-11/CONTCAR	-7.3200229925	-9.883544213321313	1.0230669975280762
/global/project/projectdirs/m3572/cluster-training-data/nestedStructs/Mo/28/s1-12/CONTCAR	-4.628522674285714	-9.856469995524987	1.050141215324402
/global/project/projectdirs/m3572/cluster-training-data/nestedStructs/Mo/28/s2-4/CONTCAR	-3.079486049642857	-9.874913341548547	1.0316978693008425
/global/project/projectdirs/m3572/cluster-training-data/nestedStructs/Mo/28/s2-5/CONTCAR	-6.153145919642857	-9.899227983501062	1.0073832273483276
/global/project/projectdirs/m3572/cluster-training-data/nestedStructs/Mo/28/s4-6/CONTCAR	-6.137451951071428	-9.531022674586877	1.3755885362625122
/global/project/projectdirs/m3572/cluster-training-data/nestedStructs/Mo/28/s2-11/CONTCAR	-6.9932826496428575	-9.795522696521386	1.111088514328003
/global/project/projectdirs/m3572/cluster-training-data/nestedStructs/Mo/28/s1-7/CONTCAR	-2.2930994396428575	-9.738955742862329	1.1676554679870603
/global/project/projectdirs/m3572/cluster-training-data/nestedStructs/Mo/28/s1-8/CONTCAR	-5.165696740714286	-9.689108616855249	1.2175025939941406
/global/project/projectdirs/m3572/cluster-training-data/nestedStructs/Mo/28/s1-11/CONTCAR	-4.628522674285714	-9.856469995524987	1.050141215324402
/global/project/projectdirs/m3572/cluster-training-data/nestedStructs/Mo/28/14/CONTCAR	-9.004086087857143	-10.127846843745813	0.7787643671035767
/global/project/projectdirs/m3572/cluster-training-data/nestedStructs/Mo/28/s4-8/CONTCAR	-7.1044970675	-9.744512922313318	1.1620982885360718
/global/project/projectdirs/m3572/cluster-training-data/nestedStructs/Mo/28/s1-9/CONTCAR	1.8869241135714285	-9.879241950061425	1.027369260787964
/global/project/projectdirs/m3572/cluster-training-data/nestedStructs/Mo/28/s2-1/CONTCAR	-5.805141867857143	-9.565393454578027	1.3412177562713623
/global/project/projectdirs/m3572/cluster-training-data/nestedStructs/Mo/28/s2-2/CONTCAR	-2.363149730714286	-9.6516723699833	1.2549388408660889
/global/project/projectdirs/m3572/cluster-training-data/nestedStructs/Mo/28/s1-4/CONTCAR	-2.859692121071429	-9.752055174853906	1.1545560359954834
/global/project/projectdirs/m3572/cluster-training-data/nestedStructs/Mo/28/s1-10/CONTCAR	-2.111470084285714	-9.628672129657373	1.2779390811920166
/global/project/projectdirs/m3572/cluster-training-data/nestedStructs/Mo/28/s1-5/CONTCAR	-6.511038915	-9.784532434489831	1.122078776359558
/global/project/projectdirs/m3572/cluster-training-data/nestedStructs/Mo/28/s2-12/CONTCAR	-6.9932826496428575	-9.795522696521386	1.111088514328003
/global/project/projectdirs/m3572/cluster-training-data/nestedStructs/Mo/28/s4-5/CONTCAR	-5.970560668928571	-9.555209047343835	1.3514021635055542
/global/project/projectdirs/m3572/cluster-training-data/nestedStructs/Mo/28/s1-6/CONTCAR	-5.930172589285715	-9.62350321486245	1.2831079959869385
/global/project/projectdirs/m3572/cluster-training-data/nestedStructs/Mo/28/s1-1/CONTCAR	1.0713212303571429	-9.893348819758996	1.013262391090393
/global/project/projectdirs/m3572/cluster-training-data/nestedStructs/Mo/28/s4-1/CONTCAR	-4.6130222925	-10.05652017071496	0.8500910401344299
/global/project/projectdirs/m3572/cluster-training-data/nestedStructs/Mo/28/s4-10/CONTCAR	-7.104801688214286	-9.698384649303064	1.2082265615463257
/global/project/projectdirs/m3572/cluster-training-data/nestedStructs/Mo/28/FinnisSinclair-5/CONTCAR	-9.0193524475	-10.23624575808297	0.6703654527664185
/global/project/projectdirs/m3572/cluster-training-data/nestedStructs/Mo/28/s2-7/CONTCAR	-6.806522936428571	-9.390061146762475	1.516550064086914
/global/project/projectdirs/m3572/cluster-training-data/nestedStructs/Mo/28/s2-10/CONTCAR	-7.017850705	-10.074492699649438	0.8321185111999512
/global/project/projectdirs/m3572/cluster-training-data/nestedStructs/Mo/28/s2-8/CONTCAR	-7.14444598	-9.655404097583398	1.2512071132659912
/global/project/projectdirs/m3572/cluster-training-data/nestedStructs/Mo/28/s2-9/CONTCAR	-7.356393938571428	-8.330140835788354	2.576470375061035
/global/project/projectdirs/m3572/cluster-training-data/nestedStructs/Mo/28/s4-12/CONTCAR	-7.320022991428572	-9.883544213321313	1.0230669975280762
/global/project/projectdirs/m3572/cluster-training-data/nestedStructs/Mo/44/Morse-7/CONTCAR	-9.226282039545454	-10.287085599448785	0.6195256114006042
/global/project/projectdirs/m3572/cluster-training-data/nestedStructs/Mo/44/Morse-6/CONTCAR	-9.28158793090909	-10.4028770990635	0.5037341117858887
/global/project/projectdirs/m3572/cluster-training-data/nestedStructs/Mo/44/Morse-8/CONTCAR	-9.241729668181819	-10.30066443159829	0.6059467792510986
/global/project/projectdirs/m3572/cluster-training-data/nestedStructs/Mo/44/FinnisSinclair-5/CONTCAR	-9.285138197272728	-10.394027895476922	0.512583315372467
/global/project/projectdirs/m3572/cluster-training-data/nestedStructs/Mo/47/Morse-7/CONTCAR	-9.26452736	-10.344249553229913	0.5623616576194763
/global/project/projectdirs/m3572/cluster-training-data/nestedStructs/Mo/47/Morse-6/CONTCAR	-9.282588658510639	-10.33240420296441	0.5742070078849792
/global/project/projectdirs/m3572/cluster-training-data/nestedStructs/Mo/47/FinnisSinclair-5/CONTCAR	-9.317642009361702	-10.410605407502755	0.4960058033466339
/global/project/projectdirs/m3572/cluster-training-data/nestedStructs/Mo/42/6/CONTCAR	-9.229196162142857	-10.343102759864435	0.5635084509849548
/global/project/projectdirs/m3572/cluster-training-data/nestedStructs/Mo/42/5/CONTCAR	-9.251978699761905	-10.35983706190835	0.54677414894104
/global/project/projectdirs/m3572/cluster-training-data/nestedStructs/Mo/42/Morse-7/CONTCAR	-9.274864148571428	-10.368140942599878	0.5384702682495117
/global/project/projectdirs/m3572/cluster-training-data/nestedStructs/Mo/42/Morse-6/CONTCAR	-9.247982007857143	-10.30450702383767	0.6021041870117188
/global/project/projectdirs/m3572/cluster-training-data/nestedStructs/Mo/42/23/CONTCAR	-9.203370221666667	-10.351617283370599	0.5549939274787903
/global/project/projectdirs/m3572/cluster-training-data/nestedStructs/Mo/42/1/CONTCAR	-9.268410343095237	-10.42417237832795	0.4824388325214386
/global/project/projectdirs/m3572/cluster-training-data/nestedStructs/Mo/42/Morse-9/CONTCAR	-9.255163428095239	-10.382166749980554	0.5244444608688354
/global/project/projectdirs/m3572/cluster-training-data/nestedStructs/Mo/42/Morse-8/CONTCAR	-9.191742031428571	-10.401473886516198	0.5051373243331909
/global/project/projectdirs/m3572/cluster-training-data/nestedStructs/Mo/42/8/CONTCAR	-9.200106994761905	-10.363088316466913	0.5435228943824768
/global/project/projectdirs/m3572/cluster-training-data/nestedStructs/Mo/12/s3-1/CONTCAR	-7.978756375833334	-7.692179686572656	3.2144315242767334
/global/project/projectdirs/m3572/cluster-training-data/nestedStructs/Mo/12/s4-11/CONTCAR	-7.157775218333334	-6.889902836825952	4.0167083740234375
/global/project/projectdirs/m3572/cluster-training-data/nestedStructs/Mo/12/s1-12/CONTCAR	-4.535861919166667	-7.940169579532251	2.9664416313171387
/global/project/projectdirs/m3572/cluster-training-data/nestedStructs/Mo/12/s2-3/CONTCAR	-5.328609443333334	-9.231427795436487	1.6751834154129028
/global/project/projectdirs/m3572/cluster-training-data/nestedStructs/Mo/12/s3-11/CONTCAR	-7.129007501666667	-9.827613241222009	1.0789979696273804
/global/project/projectdirs/m3572/cluster-training-data/nestedStructs/Mo/12/s2-4/CONTCAR	-6.637786155833333	-7.465558297183618	3.4410529136657715
/global/project/projectdirs/m3572/cluster-training-data/nestedStructs/Mo/12/s2-5/CONTCAR	-6.2997315275000005	-9.608062154796228	1.2985490560531616
/global/project/projectdirs/m3572/cluster-training-data/nestedStructs/Mo/12/s4-6/CONTCAR	-7.069427584166667	-10.03535146191369	0.8712597489356995
/global/project/projectdirs/m3572/cluster-training-data/nestedStructs/Mo/12/s2-11/CONTCAR	-7.237818101666666	-9.46707547381173	1.4395357370376587
/global/project/projectdirs/m3572/cluster-training-data/nestedStructs/Mo/12/s1-7/CONTCAR	1.0519694800000001	-10.183945304896936	0.7226659059524536
/global/project/projectdirs/m3572/cluster-training-data/nestedStructs/Mo/12/s2-6/CONTCAR	-6.94413205	-7.654128796603784	3.252482414245605
/global/project/projectdirs/m3572/cluster-training-data/nestedStructs/Mo/12/s4-7/CONTCAR	-7.120090555833333	-9.863541848209008	1.0430693626403809
/global/project/projectdirs/m3572/cluster-training-data/nestedStructs/Mo/12/s1-8/CONTCAR	-4.9397496075000005	-8.522859818484887	2.383751392364502
/global/project/projectdirs/m3572/cluster-training-data/nestedStructs/Mo/12/s1-11/CONTCAR	-4.535861919166667	-7.940169579532251	2.9664416313171387
/global/project/projectdirs/m3572/cluster-training-data/nestedStructs/Mo/12/s4-8/CONTCAR	-6.8589158525	-9.86829138472329	1.0383198261260986
/global/project/projectdirs/m3572/cluster-training-data/nestedStructs/Mo/12/s3-10/CONTCAR	-7.297804559166667	-9.852502591159448	1.0541086196899414
/global/project/projectdirs/m3572/cluster-training-data/nestedStructs/Mo/12/s1-9/CONTCAR	-4.314978768333334	-8.297524220492944	2.6090869903564453
/global/project/projectdirs/m3572/cluster-training-data/nestedStructs/Mo/12/s4-9/CONTCAR	-7.1501262325	-7.18366552069436	3.722945690155029
/global/project/projectdirs/m3572/cluster-training-data/nestedStructs/Mo/12/s2-1/CONTCAR	-7.094018905833334	-8.939594275500879	1.9670169353485107
/global/project/projectdirs/m3572/cluster-training-data/nestedStructs/Mo/12/s4-2/CONTCAR	-6.9958088216666665	-6.797999150302514	4.108612060546875
/global/project/projectdirs/m3572/cluster-training-data/nestedStructs/Mo/12/s2-2/CONTCAR	-5.992749971666666	-9.67085362150918	1.23575758934021
/global/project/projectdirs/m3572/cluster-training-data/nestedStructs/Mo/12/s1-4/CONTCAR	-5.044930203333333	-9.548217303302392	1.358393907546997
/global/project/projectdirs/m3572/cluster-training-data/nestedStructs/Mo/12/s4-4/CONTCAR	-5.7275006458333335	-9.483346111323938	1.4232650995254517
/global/project/projectdirs/m3572/cluster-training-data/nestedStructs/Mo/12/s1-10/CONTCAR	-4.3013641325	-9.526620990779504	1.3799902200698853
/global/project/projectdirs/m3572/cluster-training-data/nestedStructs/Mo/12/s1-5/CONTCAR	-3.0150361725	-9.72156835272561	1.1850428581237793
/global/project/projectdirs/m3572/cluster-training-data/nestedStructs/Mo/12/s2-12/CONTCAR	-7.237818101666666	-9.46707547381173	1.4395357370376587
/global/project/projectdirs/m3572/cluster-training-data/nestedStructs/Mo/12/dft-lit-1/CONTCAR	-8.5565481175	-6.688729531314477	4.217881679534912
/global/project/projectdirs/m3572/cluster-training-data/nestedStructs/Mo/12/s3-6/CONTCAR	-7.109793440833333	-9.832000977542505	1.0746102333068848
/global/project/projectdirs/m3572/cluster-training-data/nestedStructs/Mo/12/s4-5/CONTCAR	-6.0255016066666665	-10.037931448962793	0.8686797618865967
/global/project/projectdirs/m3572/cluster-training-data/nestedStructs/Mo/12/s1-6/CONTCAR	-6.362300571666666	-9.964123017337426	0.9424881935119628
/global/project/projectdirs/m3572/cluster-training-data/nestedStructs/Mo/12/s3-7/CONTCAR	-7.028768430833334	-9.988179869201288	0.9184313416481018
/global/project/projectdirs/m3572/cluster-training-data/nestedStructs/Mo/12/s3-8/CONTCAR	-7.321989463333334	-9.14857817366372	1.758033037185669
/global/project/projectdirs/m3572/cluster-training-data/nestedStructs/Mo/12/s3-9/CONTCAR	-6.999239496666667	-6.961900479343042	3.944710731506348
/global/project/projectdirs/m3572/cluster-training-data/nestedStructs/Mo/12/s1-1/CONTCAR	-6.986213510833333	-6.887604004886255	4.019007205963135
/global/project/projectdirs/m3572/cluster-training-data/nestedStructs/Mo/12/s3-2/CONTCAR	-6.585583594166667	-7.318812377002343	3.587798833847046
/global/project/projectdirs/m3572/cluster-training-data/nestedStructs/Mo/12/s4-1/CONTCAR	-6.287037156666667	-7.583402640369043	3.3232085704803467
/global/project/projectdirs/m3572/cluster-training-data/nestedStructs/Mo/12/s4-10/CONTCAR	-7.1947763125	-7.730618006732568	3.1759932041168213
/global/project/projectdirs/m3572/cluster-training-data/nestedStructs/Mo/12/s1-2/CONTCAR	-4.469765953333334	-8.659898287799463	2.2467129230499268
/global/project/projectdirs/m3572/cluster-training-data/nestedStructs/Mo/12/s3-3/CONTCAR	-6.3589393825	-10.063172287490472	0.8434389233589172
/global/project/projectdirs/m3572/cluster-training-data/nestedStructs/Mo/12/s3-4/CONTCAR	-6.493017147500001	-9.497278458621606	1.4093327522277832
/global/project/projectdirs/m3572/cluster-training-data/nestedStructs/Mo/12/s3-5/CONTCAR	-6.8273888000000005	-9.249807245280847	1.6568039655685425
/global/project/projectdirs/m3572/cluster-training-data/nestedStructs/Mo/12/s2-7/CONTCAR	-7.0992267825	-6.918352849032983	3.9882583618164062
/global/project/projectdirs/m3572/cluster-training-data/nestedStructs/Mo/12/s2-10/CONTCAR	-7.261439786666667	-9.91083324625741	0.99577796459198
/global/project/projectdirs/m3572/cluster-training-data/nestedStructs/Mo/12/s3-12/CONTCAR	-7.129007501666667	-9.827613241222009	1.0789979696273804
/global/project/projectdirs/m3572/cluster-training-data/nestedStructs/Mo/12/s2-8/CONTCAR	-7.122096949166667	-7.311587101962671	3.5950241088867188
/global/project/projectdirs/m3572/cluster-training-data/nestedStructs/Mo/12/8/CONTCAR	-8.511952525833333	-9.723167664554223	1.183443546295166
/global/project/projectdirs/m3572/cluster-training-data/nestedStructs/Mo/12/s2-9/CONTCAR	-7.074600135833333	-7.997055775668725	2.909555435180664
/global/project/projectdirs/m3572/cluster-training-data/nestedStructs/Mo/12/s4-12/CONTCAR	-7.157775218333334	-6.889902836825952	4.0167083740234375
/global/project/projectdirs/m3572/cluster-training-data/nestedStructs/Mo/15/s3-1/CONTCAR	-7.052810648	-6.994151837375268	3.912459373474121
/global/project/projectdirs/m3572/cluster-training-data/nestedStructs/Mo/15/s4-11/CONTCAR	-7.556030484	-7.745855814960107	3.1607553958892822
/global/project/projectdirs/m3572/cluster-training-data/nestedStructs/Mo/15/s2-3/CONTCAR	-0.16149202	-9.954100019481286	0.952511191368103
/global/project/projectdirs/m3572/cluster-training-data/nestedStructs/Mo/15/s3-11/CONTCAR	-7.355027863999999	-9.320562965419397	1.586048245429993
/global/project/projectdirs/m3572/cluster-training-data/nestedStructs/Mo/15/s2-4/CONTCAR	-4.354084131333334	-9.710431820895776	1.1961793899536133
/global/project/projectdirs/m3572/cluster-training-data/nestedStructs/Mo/15/s2-5/CONTCAR	-6.444628537333333	-7.055386549975976	3.851224660873413
/global/project/projectdirs/m3572/cluster-training-data/nestedStructs/Mo/15/s4-6/CONTCAR	-6.818125268666666	-9.717671520259485	1.1889396905899048
/global/project/projectdirs/m3572/cluster-training-data/nestedStructs/Mo/15/s2-11/CONTCAR	-7.3072094666666665	-9.81910777762185	1.087503433227539
/global/project/projectdirs/m3572/cluster-training-data/nestedStructs/Mo/15/s1-7/CONTCAR	-6.856301349333333	-6.893040902164087	4.013570308685303
/global/project/projectdirs/m3572/cluster-training-data/nestedStructs/Mo/15/s2-6/CONTCAR	-6.953639856	-6.851691967990503	4.054919242858887
/global/project/projectdirs/m3572/cluster-training-data/nestedStructs/Mo/15/s4-7/CONTCAR	-7.043370548666667	-9.635406739261255	1.2712044715881348
/global/project/projectdirs/m3572/cluster-training-data/nestedStructs/Mo/15/s1-8/CONTCAR	-6.918336418666667	-7.197788006808862	3.7088232040405273
/global/project/projectdirs/m3572/cluster-training-data/nestedStructs/Mo/15/19/CONTCAR	-8.581628341999998	-9.34473980143319	1.5618714094161987
/global/project/projectdirs/m3572/cluster-training-data/nestedStructs/Mo/15/s4-8/CONTCAR	-7.069184208666667	-7.352903372790918	3.553707838058472
/global/project/projectdirs/m3572/cluster-training-data/nestedStructs/Mo/15/s3-10/CONTCAR	-6.961728910666666	-9.859296924617395	1.0473142862319946
/global/project/projectdirs/m3572/cluster-training-data/nestedStructs/Mo/15/s1-9/CONTCAR	-1.25490566	-9.660889155414209	1.2457220554351809
/global/project/projectdirs/m3572/cluster-training-data/nestedStructs/Mo/15/s4-9/CONTCAR	-7.224319851333333	-6.943778998401269	3.96283221244812
/global/project/projectdirs/m3572/cluster-training-data/nestedStructs/Mo/15/s2-1/CONTCAR	-6.34475965	-9.008894807841882	1.8977164030075075
/global/project/projectdirs/m3572/cluster-training-data/nestedStructs/Mo/15/s4-2/CONTCAR	-6.539909119333333	-9.914659149196252	0.9919520616531372
/global/project/projectdirs/m3572/cluster-training-data/nestedStructs/Mo/15/s1-3/CONTCAR	-1.8574978093333334	-9.395392543819055	1.5112186670303345
/global/project/projectdirs/m3572/cluster-training-data/nestedStructs/Mo/15/s2-2/CONTCAR	-6.323307936	-7.07164478972207	3.8349664211273193
/global/project/projectdirs/m3572/cluster-training-data/nestedStructs/Mo/15/s4-3/CONTCAR	1.2372205673333334	-8.766116148975	2.1404950618743896
/global/project/projectdirs/m3572/cluster-training-data/nestedStructs/Mo/15/s1-4/CONTCAR	-5.346633318	-9.627653247859582	1.2789579629898071
/global/project/projectdirs/m3572/cluster-training-data/nestedStructs/Mo/15/Morse-6/CONTCAR	-8.626475416666667	-8.523895031955346	2.382716178894043
/global/project/projectdirs/m3572/cluster-training-data/nestedStructs/Mo/15/s4-4/CONTCAR	-6.296722396000001	-9.275268203761682	1.6313430070877075
/global/project/projectdirs/m3572/cluster-training-data/nestedStructs/Mo/15/s2-12/CONTCAR	-7.3072094666666665	-9.81910777762185	1.087503433227539
/global/project/projectdirs/m3572/cluster-training-data/nestedStructs/Mo/15/s3-6/CONTCAR	-6.7143097413333335	-8.012863881137475	2.893747329711914
/global/project/projectdirs/m3572/cluster-training-data/nestedStructs/Mo/15/s4-5/CONTCAR	-7.252244222666667	-6.857059723880395	4.049551486968994
/global/project/projectdirs/m3572/cluster-training-data/nestedStructs/Mo/15/s1-6/CONTCAR	-7.434498826	-6.94773555472146	3.9588756561279297
/global/project/projectdirs/m3572/cluster-training-data/nestedStructs/Mo/15/s3-7/CONTCAR	-6.965286098000001	-9.296329981830224	1.610281229019165
/global/project/projectdirs/m3572/cluster-training-data/nestedStructs/Mo/15/13/CONTCAR	-8.698634292000001	-7.689081198718652	3.2175300121307373
/global/project/projectdirs/m3572/cluster-training-data/nestedStructs/Mo/15/s3-8/CONTCAR	-6.966014517333333	-10.238736755397424	0.6678744554519653
/global/project/projectdirs/m3572/cluster-training-data/nestedStructs/Mo/15/s3-9/CONTCAR	-6.978237774666667	-9.424115187671289	1.4824960231781006
/global/project/projectdirs/m3572/cluster-training-data/nestedStructs/Mo/15/Morse-8/CONTCAR	-8.74821071	-9.828547842052087	1.0780633687973022
/global/project/projectdirs/m3572/cluster-training-data/nestedStructs/Mo/15/s1-1/CONTCAR	-7.227255736	-7.077744252231225	3.828866958618164
/global/project/projectdirs/m3572/cluster-training-data/nestedStructs/Mo/15/s4-1/CONTCAR	-6.1398482513333335	-6.927127844836816	3.979483366012573
/global/project/projectdirs/m3572/cluster-training-data/nestedStructs/Mo/15/s4-10/CONTCAR	-7.453725340666667	-8.099722392108545	2.8068888187408447
/global/project/projectdirs/m3572/cluster-training-data/nestedStructs/Mo/15/s1-2/CONTCAR	0.13970804066666667	-7.404655940082177	3.501955270767212
/global/project/projectdirs/m3572/cluster-training-data/nestedStructs/Mo/15/s3-4/CONTCAR	-5.255118659333333	-9.66987693979989	1.2367342710494995
/global/project/projectdirs/m3572/cluster-training-data/nestedStructs/Mo/15/s3-5/CONTCAR	-6.735071198666666	-9.732931978252038	1.173679232597351
/global/project/projectdirs/m3572/cluster-training-data/nestedStructs/Mo/15/s2-7/CONTCAR	-7.236787236666667	-9.526326066997155	1.380285143852234
/global/project/projectdirs/m3572/cluster-training-data/nestedStructs/Mo/15/s2-10/CONTCAR	-7.273800181333333	-9.679425365474328	1.227185845375061
/global/project/projectdirs/m3572/cluster-training-data/nestedStructs/Mo/15/s3-12/CONTCAR	-7.355027863999999	-9.320562965419397	1.586048245429993
/global/project/projectdirs/m3572/cluster-training-data/nestedStructs/Mo/15/s2-8/CONTCAR	-7.116210173333333	-8.394802577045068	2.5118086338043213
/global/project/projectdirs/m3572/cluster-training-data/nestedStructs/Mo/15/s2-9/CONTCAR	-7.273685449333333	-9.807286030795678	1.099325180053711
/global/project/projectdirs/m3572/cluster-training-data/nestedStructs/Mo/15/s4-12/CONTCAR	-7.556030484	-7.745855814960107	3.1607553958892822
/global/project/projectdirs/m3572/cluster-training-data/nestedStructs/Mo/10/s3-1/CONTCAR	-7.883600853999999	-8.77112365439187	2.1354875564575195
/global/project/projectdirs/m3572/cluster-training-data/nestedStructs/Mo/10/s4-11/CONTCAR	-7.362312736	-9.317124373462304	1.589486837387085
/global/project/projectdirs/m3572/cluster-training-data/nestedStructs/Mo/10/s1-12/CONTCAR	-6.739621725000001	-7.394667155292138	3.511944055557251
/global/project/projectdirs/m3572/cluster-training-data/nestedStructs/Mo/10/s2-3/CONTCAR	-5.32792077	-9.376984483745202	1.529626727104187
/global/project/projectdirs/m3572/cluster-training-data/nestedStructs/Mo/10/s3-11/CONTCAR	-7.093592651	-9.461350090053186	1.4452611207962036
/global/project/projectdirs/m3572/cluster-training-data/nestedStructs/Mo/10/s2-4/CONTCAR	-6.640366175	-9.459662205722436	1.4469490051269531
/global/project/projectdirs/m3572/cluster-training-data/nestedStructs/Mo/10/s2-5/CONTCAR	-6.830190064	-6.726630455997094	4.179980754852295
/global/project/projectdirs/m3572/cluster-training-data/nestedStructs/Mo/10/s4-6/CONTCAR	-6.949779053	-9.001960045840844	1.904651165008545
/global/project/projectdirs/m3572/cluster-training-data/nestedStructs/Mo/10/s2-11/CONTCAR	-7.332548063	-7.688097722079858	3.2185134887695312
/global/project/projectdirs/m3572/cluster-training-data/nestedStructs/Mo/10/s1-7/CONTCAR	-6.761515672	-9.666649586703882	1.2399616241455078
/global/project/projectdirs/m3572/cluster-training-data/nestedStructs/Mo/10/s2-6/CONTCAR	-7.040333926	-7.040719277408227	3.865891933441162
/global/project/projectdirs/m3572/cluster-training-data/nestedStructs/Mo/10/s4-7/CONTCAR	-6.962968926	-9.758455640819177	1.1481555700302124
/global/project/projectdirs/m3572/cluster-training-data/nestedStructs/Mo/10/s1-8/CONTCAR	-5.429445214999999	-9.721132285144433	1.185478925704956
/global/project/projectdirs/m3572/cluster-training-data/nestedStructs/Mo/10/s1-11/CONTCAR	-6.739621725000001	-7.394667155292138	3.511944055557251
/global/project/projectdirs/m3572/cluster-training-data/nestedStructs/Mo/10/s4-8/CONTCAR	-7.373785825000001	-9.850534088161096	1.0560771226882937
/global/project/projectdirs/m3572/cluster-training-data/nestedStructs/Mo/10/s3-10/CONTCAR	-6.9745363	-7.810946232822046	3.095664978027344
/global/project/projectdirs/m3572/cluster-training-data/nestedStructs/Mo/10/s1-9/CONTCAR	-6.501474050000001	-9.925449378039941	0.9811618328094482
/global/project/projectdirs/m3572/cluster-training-data/nestedStructs/Mo/10/s4-9/CONTCAR	-7.4068049	-8.689603096988305	2.217008113861084
/global/project/projectdirs/m3572/cluster-training-data/nestedStructs/Mo/10/s2-1/CONTCAR	-7.741642473000001	-9.229081518199548	1.6775296926498413
/global/project/projectdirs/m3572/cluster-training-data/nestedStructs/Mo/10/s4-2/CONTCAR	-6.707612469999999	-7.091183430698022	3.815427780151367
/global/project/projectdirs/m3572/cluster-training-data/nestedStructs/Mo/10/s1-3/CONTCAR	-5.24853712	-7.053107268359765	3.853503942489624
/global/project/projectdirs/m3572/cluster-training-data/nestedStructs/Mo/10/s2-2/CONTCAR	-0.624981076	-10.073842293765649	0.8327689170837402
/global/project/projectdirs/m3572/cluster-training-data/nestedStructs/Mo/10/s4-3/CONTCAR	-6.508243704	-7.081278330829248	3.8253328800201416
/global/project/projectdirs/m3572/cluster-training-data/nestedStructs/Mo/10/s1-4/CONTCAR	-7.091052295	-7.500156409289941	3.406454801559448
/global/project/projectdirs/m3572/cluster-training-data/nestedStructs/Mo/10/s4-4/CONTCAR	-6.560513297	-9.542113430049524	1.3644977807998655
/global/project/projectdirs/m3572/cluster-training-data/nestedStructs/Mo/10/s1-10/CONTCAR	-5.419592440000001	-9.793222195651635	1.113389015197754
/global/project/projectdirs/m3572/cluster-training-data/nestedStructs/Mo/10/s1-5/CONTCAR	-7.0965750409999995	-7.887595660235986	3.0190155506134038
/global/project/projectdirs/m3572/cluster-training-data/nestedStructs/Mo/10/s2-12/CONTCAR	-7.332548060000001	-7.688097722079858	3.2185134887695312
/global/project/projectdirs/m3572/cluster-training-data/nestedStructs/Mo/10/s3-6/CONTCAR	-6.735209813	-8.032422072436914	2.874189138412476
/global/project/projectdirs/m3572/cluster-training-data/nestedStructs/Mo/10/s4-5/CONTCAR	-6.409788634	-6.964699751880273	3.941911458969116
/global/project/projectdirs/m3572/cluster-training-data/nestedStructs/Mo/10/s1-6/CONTCAR	-6.64087724	-7.332930571582422	3.573680639266968
/global/project/projectdirs/m3572/cluster-training-data/nestedStructs/Mo/10/s3-7/CONTCAR	-6.856050860000001	-6.705146557834253	4.201464653015137
/global/project/projectdirs/m3572/cluster-training-data/nestedStructs/Mo/10/s3-8/CONTCAR	-7.036326527999999	-9.852934128787622	1.0536770820617676
/global/project/projectdirs/m3572/cluster-training-data/nestedStructs/Mo/10/s3-9/CONTCAR	-6.934445418	-6.895952469852075	4.0106587409973145
/global/project/projectdirs/m3572/cluster-training-data/nestedStructs/Mo/10/s1-1/CONTCAR	-7.809005492	-9.05542016699563	1.85119104385376
/global/project/projectdirs/m3572/cluster-training-data/nestedStructs/Mo/10/s3-2/CONTCAR	-3.747255673	-9.597780115153894	1.3088310956954956
/global/project/projectdirs/m3572/cluster-training-data/nestedStructs/Mo/10/s4-1/CONTCAR	-3.5723327990000002	-6.941679007556543	3.964932203292847
/global/project/projectdirs/m3572/cluster-training-data/nestedStructs/Mo/10/s4-10/CONTCAR	-7.073691803	-7.384790188815698	3.5218210220336914
/global/project/projectdirs/m3572/cluster-training-data/nestedStructs/Mo/10/s1-2/CONTCAR	-6.877550648000001	-7.895414120700464	3.011197090148926
/global/project/projectdirs/m3572/cluster-training-data/nestedStructs/Mo/10/s3-3/CONTCAR	-5.150366172	-9.487601644542321	1.419009566307068
/global/project/projectdirs/m3572/cluster-training-data/nestedStructs/Mo/10/s3-4/CONTCAR	-6.115270227	-6.828661210086449	4.07795000076294
/global/project/projectdirs/m3572/cluster-training-data/nestedStructs/Mo/10/FinnisSinclair-5/CONTCAR	-8.427721001	-7.093448645618066	3.8131625652313232
/global/project/projectdirs/m3572/cluster-training-data/nestedStructs/Mo/10/s3-5/CONTCAR	-6.984678325	-7.055629498508081	3.8509817123413086
/global/project/projectdirs/m3572/cluster-training-data/nestedStructs/Mo/10/s2-7/CONTCAR	-7.4104727839999995	-8.514716870334253	2.3918943405151367
/global/project/projectdirs/m3572/cluster-training-data/nestedStructs/Mo/10/s2-10/CONTCAR	-7.289368796	-6.703044182803735	4.203567028045654
/global/project/projectdirs/m3572/cluster-training-data/nestedStructs/Mo/10/s3-12/CONTCAR	-7.093592651	-9.461350090053186	1.4452611207962036
/global/project/projectdirs/m3572/cluster-training-data/nestedStructs/Mo/10/s2-8/CONTCAR	-7.227217141	-9.12038779928933	1.7862234115600586
/global/project/projectdirs/m3572/cluster-training-data/nestedStructs/Mo/10/s2-9/CONTCAR	-7.167515607	-9.761038906123742	1.145572304725647
/global/project/projectdirs/m3572/cluster-training-data/nestedStructs/Mo/10/s4-12/CONTCAR	-7.362312736	-9.317124373462304	1.589486837387085
/global/project/projectdirs/m3572/cluster-training-data/nestedStructs/Mo/8/s3-1/CONTCAR	-7.71936240625	-8.307911402728662	2.5986998081207275
/global/project/projectdirs/m3572/cluster-training-data/nestedStructs/Mo/8/s4-11/CONTCAR	-7.33832622125	-9.241198784854516	1.665412425994873
/global/project/projectdirs/m3572/cluster-training-data/nestedStructs/Mo/8/s1-12/CONTCAR	-2.36162916	-9.49484945013772	1.41176176071167
/global/project/projectdirs/m3572/cluster-training-data/nestedStructs/Mo/8/s2-3/CONTCAR	-5.647609835	-9.321588761355981	1.5850224494934082
/global/project/projectdirs/m3572/cluster-training-data/nestedStructs/Mo/8/s3-11/CONTCAR	-7.32934137125	-6.965731389072046	3.940879821777344
/global/project/projectdirs/m3572/cluster-training-data/nestedStructs/Mo/8/s2-4/CONTCAR	-4.67827210875	-7.559646136310205	3.346965074539185
/global/project/projectdirs/m3572/cluster-training-data/nestedStructs/Mo/8/s2-5/CONTCAR	-6.80680273	-6.612767464664087	4.293843746185303
/global/project/projectdirs/m3572/cluster-training-data/nestedStructs/Mo/8/s4-6/CONTCAR	-6.696052965	-9.546143657710656	1.360467553138733
/global/project/projectdirs/m3572/cluster-training-data/nestedStructs/Mo/8/s2-11/CONTCAR	-7.12437894	-7.518104798343286	3.3885064125061035
/global/project/projectdirs/m3572/cluster-training-data/nestedStructs/Mo/8/s1-7/CONTCAR	-4.25781583625	-8.816851384189233	2.089759826660156
/global/project/projectdirs/m3572/cluster-training-data/nestedStructs/Mo/8/s2-6/CONTCAR	-7.21207051625	-7.75751019194375	3.14910101890564
/global/project/projectdirs/m3572/cluster-training-data/nestedStructs/Mo/8/s4-7/CONTCAR	-7.42238694	-9.59281087591897	1.31380033493042
/global/project/projectdirs/m3572/cluster-training-data/nestedStructs/Mo/8/11/CONTCAR	-8.25973818875	-7.03376317694436	3.872848033905029
/global/project/projectdirs/m3572/cluster-training-data/nestedStructs/Mo/8/s1-8/CONTCAR	-2.64449285	-9.834023720767602	1.072587490081787
/global/project/projectdirs/m3572/cluster-training-data/nestedStructs/Mo/8/s1-11/CONTCAR	-2.36162916	-9.49484945013772	1.41176176071167
/global/project/projectdirs/m3572/cluster-training-data/nestedStructs/Mo/8/s4-8/CONTCAR	-7.00946903625	-6.692137009646997	4.214474201202393
/global/project/projectdirs/m3572/cluster-training-data/nestedStructs/Mo/8/s3-10/CONTCAR	-7.27965976625	-6.9801142282749264	3.926496982574463
/global/project/projectdirs/m3572/cluster-training-data/nestedStructs/Mo/8/s1-9/CONTCAR	-1.6577884675	-9.512103921916589	1.3945072889328003
/global/project/projectdirs/m3572/cluster-training-data/nestedStructs/Mo/8/s4-9/CONTCAR	-7.04886650125	-6.718816048648462	4.187795162200928
/global/project/projectdirs/m3572/cluster-training-data/nestedStructs/Mo/8/s2-1/CONTCAR	-7.75840632	-7.687312848117456	3.2192983627319336
/global/project/projectdirs/m3572/cluster-training-data/nestedStructs/Mo/8/s4-2/CONTCAR	-6.7442747975	-7.2677214212680905	3.638889789581299
/global/project/projectdirs/m3572/cluster-training-data/nestedStructs/Mo/8/s1-3/CONTCAR	-3.73910896625	-9.537200934436425	1.369410276412964
/global/project/projectdirs/m3572/cluster-training-data/nestedStructs/Mo/8/s2-2/CONTCAR	-6.438400075	-8.408238417651758	2.498372793197632
/global/project/projectdirs/m3572/cluster-training-data/nestedStructs/Mo/8/s4-3/CONTCAR	-6.39824113125	-6.93464470579873	3.971966505050659
/global/project/projectdirs/m3572/cluster-training-data/nestedStructs/Mo/8/s4-4/CONTCAR	-5.01767616125	-9.52410102560769	1.3825101852416992
/global/project/projectdirs/m3572/cluster-training-data/nestedStructs/Mo/8/1/CONTCAR	-8.28567562625	-6.5590727396274655	4.347538471221924
/global/project/projectdirs/m3572/cluster-training-data/nestedStructs/Mo/8/s1-5/CONTCAR	-4.1068402425	-9.688587314632043	1.2180238962173462
/global/project/projectdirs/m3572/cluster-training-data/nestedStructs/Mo/8/s2-12/CONTCAR	-7.12437894	-7.518104798343286	3.3885064125061035
/global/project/projectdirs/m3572/cluster-training-data/nestedStructs/Mo/8/s3-6/CONTCAR	-6.7707136225	-6.9407396383548825	3.965871572494507
/global/project/projectdirs/m3572/cluster-training-data/nestedStructs/Mo/8/s4-5/CONTCAR	-6.72743766625	-7.188694483783349	3.71791672706604
/global/project/projectdirs/m3572/cluster-training-data/nestedStructs/Mo/8/s1-6/CONTCAR	-7.09135069625	-7.086549288776025	3.820061922073364
/global/project/projectdirs/m3572/cluster-training-data/nestedStructs/Mo/8/s3-7/CONTCAR	-7.13852633625	-6.737085110690698	4.169526100158691
/global/project/projectdirs/m3572/cluster-training-data/nestedStructs/Mo/8/s3-8/CONTCAR	-7.406644785	-9.527666217830285	1.378944993019104
/global/project/projectdirs/m3572/cluster-training-data/nestedStructs/Mo/8/16/CONTCAR	-8.2184506575	-6.552311665561303	4.354299545288086
/global/project/projectdirs/m3572/cluster-training-data/nestedStructs/Mo/8/s3-9/CONTCAR	-7.35687507	-7.151228196170434	3.755383014678955
/global/project/projectdirs/m3572/cluster-training-data/nestedStructs/Mo/8/s1-1/CONTCAR	-7.67431643375	-8.562133557345971	2.344477653503418
/global/project/projectdirs/m3572/cluster-training-data/nestedStructs/Mo/8/s3-2/CONTCAR	-6.020861365	-9.753532893207177	1.153078317642212
/global/project/projectdirs/m3572/cluster-training-data/nestedStructs/Mo/8/s4-1/CONTCAR	-7.75387266125	-8.463360793140039	2.4432504177093506
/global/project/projectdirs/m3572/cluster-training-data/nestedStructs/Mo/8/s4-10/CONTCAR	-7.32731805375	-7.250443942096338	3.656167268753052
/global/project/projectdirs/m3572/cluster-training-data/nestedStructs/Mo/8/s3-3/CONTCAR	-3.9138472625	-9.595673329379663	1.3109378814697266
/global/project/projectdirs/m3572/cluster-training-data/nestedStructs/Mo/8/s3-4/CONTCAR	-5.78134156875	-8.328887230899438	2.577723979949951
/global/project/projectdirs/m3572/cluster-training-data/nestedStructs/Mo/8/s3-5/CONTCAR	-6.75663553375	-7.500501162555322	3.4061100482940674
/global/project/projectdirs/m3572/cluster-training-data/nestedStructs/Mo/8/s2-7/CONTCAR	-7.48366610125	-7.132118231799707	3.7744929790496826
/global/project/projectdirs/m3572/cluster-training-data/nestedStructs/Mo/8/s2-10/CONTCAR	-6.95359318125	-6.910769230868921	3.9958419799804688
/global/project/projectdirs/m3572/cluster-training-data/nestedStructs/Mo/8/s3-12/CONTCAR	-7.32934137125	-6.965731389072046	3.940879821777344
/global/project/projectdirs/m3572/cluster-training-data/nestedStructs/Mo/8/s2-8/CONTCAR	-6.9541403825	-6.890368229892358	4.016242980957031
/global/project/projectdirs/m3572/cluster-training-data/nestedStructs/Mo/8/s2-9/CONTCAR	-7.221119675	-6.648605114963158	4.258006095886231
/global/project/projectdirs/m3572/cluster-training-data/nestedStructs/Mo/8/s4-12/CONTCAR	-7.33832622125	-9.241198784854516	1.665412425994873
/global/project/projectdirs/m3572/cluster-training-data/nestedStructs/Mo/18/s3-1/CONTCAR	-8.01543069611111	-8.533295876529321	2.3733153343200684
/global/project/projectdirs/m3572/cluster-training-data/nestedStructs/Mo/18/s4-11/CONTCAR	-7.069183025555556	-8.751118428256616	2.155492782592773
/global/project/projectdirs/m3572/cluster-training-data/nestedStructs/Mo/18/s3-11/CONTCAR	-7.277088932777777	-9.887388593700036	1.019222617149353
/global/project/projectdirs/m3572/cluster-training-data/nestedStructs/Mo/18/s2-4/CONTCAR	-5.811736708888889	-9.577467567470178	1.3291436433792114
/global/project/projectdirs/m3572/cluster-training-data/nestedStructs/Mo/18/s2-5/CONTCAR	-6.8100055855555555	-10.252817756679162	0.653793454170227
/global/project/projectdirs/m3572/cluster-training-data/nestedStructs/Mo/18/s4-6/CONTCAR	-6.668708981666667	-9.730374700572595	1.1762365102767944
/global/project/projectdirs/m3572/cluster-training-data/nestedStructs/Mo/18/s2-11/CONTCAR	-7.1916408616666665	-9.050484425571069	1.8561267852783203
/global/project/projectdirs/m3572/cluster-training-data/nestedStructs/Mo/18/s1-7/CONTCAR	-6.426843229999999	-8.441855198886499	2.46475601196289
/global/project/projectdirs/m3572/cluster-training-data/nestedStructs/Mo/18/s2-6/CONTCAR	-6.779358903888888	-9.729298002269372	1.177313208580017
/global/project/projectdirs/m3572/cluster-training-data/nestedStructs/Mo/18/3/CONTCAR	-8.771422789444445	-9.661716229465112	1.2448949813842771
/global/project/projectdirs/m3572/cluster-training-data/nestedStructs/Mo/18/s4-7/CONTCAR	-6.622838833333334	-9.510434991862878	1.3961762189865112
/global/project/projectdirs/m3572/cluster-training-data/nestedStructs/Mo/18/s1-8/CONTCAR	-4.945500667222222	-9.71662963106881	1.1899815797805786
/global/project/projectdirs/m3572/cluster-training-data/nestedStructs/Mo/18/14/CONTCAR	-8.781257437777777	-9.938648409392938	0.9679628014564514
/global/project/projectdirs/m3572/cluster-training-data/nestedStructs/Mo/18/s4-8/CONTCAR	-7.029051446666667	-8.016584641482934	2.890026569366455
/global/project/projectdirs/m3572/cluster-training-data/nestedStructs/Mo/18/17/CONTCAR	-8.793769300555557	-9.09589684679757	1.8107143640518188
/global/project/projectdirs/m3572/cluster-training-data/nestedStructs/Mo/18/s3-10/CONTCAR	-7.417063321111111	-9.872931129481897	1.033680081367493
/global/project/projectdirs/m3572/cluster-training-data/nestedStructs/Mo/18/s1-9/CONTCAR	-1.87019092	-9.881073362376794	1.0255378484725952
/global/project/projectdirs/m3572/cluster-training-data/nestedStructs/Mo/18/s4-9/CONTCAR	-7.08172781	-7.3748488493229	3.5317623615264893
/global/project/projectdirs/m3572/cluster-training-data/nestedStructs/Mo/18/s2-1/CONTCAR	-5.243991172777778	-10.031543380763635	0.8750678300857544
/global/project/projectdirs/m3572/cluster-training-data/nestedStructs/Mo/18/s4-2/CONTCAR	-6.555880360555555	-8.396010643985376	2.5106005668640137
/global/project/projectdirs/m3572/cluster-training-data/nestedStructs/Mo/18/s1-3/CONTCAR	-5.404162218333333	-9.626930124309167	1.2796810865402222
/global/project/projectdirs/m3572/cluster-training-data/nestedStructs/Mo/18/s2-2/CONTCAR	-2.29018833	-9.925520188357934	0.9810910224914552
/global/project/projectdirs/m3572/cluster-training-data/nestedStructs/Mo/18/s1-4/CONTCAR	-6.734927248888889	-9.650180704143152	1.2564305067062378
/global/project/projectdirs/m3572/cluster-training-data/nestedStructs/Mo/18/s4-4/CONTCAR	-3.796442997222222	-9.726864702251062	1.1797465085983276
/global/project/projectdirs/m3572/cluster-training-data/nestedStructs/Mo/18/s1-10/CONTCAR	-5.297106015555555	-9.760673648860559	1.1459375619888306
/global/project/projectdirs/m3572/cluster-training-data/nestedStructs/Mo/18/s1-5/CONTCAR	-3.219452879444445	-9.684542543437585	1.2220686674118042
/global/project/projectdirs/m3572/cluster-training-data/nestedStructs/Mo/18/s2-12/CONTCAR	-7.1916408616666665	-9.050484425571069	1.8561267852783203
/global/project/projectdirs/m3572/cluster-training-data/nestedStructs/Mo/18/s3-6/CONTCAR	-6.624409390555556	-9.678466326739892	1.228144884109497
/global/project/projectdirs/m3572/cluster-training-data/nestedStructs/Mo/18/s4-5/CONTCAR	-6.226468958888889	-8.797765976932153	2.1088452339172363
/global/project/projectdirs/m3572/cluster-training-data/nestedStructs/Mo/18/s1-6/CONTCAR	-6.1356390605555555	-9.847896701839074	1.058714509010315
/global/project/projectdirs/m3572/cluster-training-data/nestedStructs/Mo/18/s3-7/CONTCAR	-7.13915104	-6.839812523868188	4.066798686981201
/global/project/projectdirs/m3572/cluster-training-data/nestedStructs/Mo/18/s3-8/CONTCAR	-7.225035166111111	-8.119865662601098	2.786745548248291
/global/project/projectdirs/m3572/cluster-training-data/nestedStructs/Mo/18/s3-9/CONTCAR	-7.513710618333333	-9.707365400340661	1.199245810508728
/global/project/projectdirs/m3572/cluster-training-data/nestedStructs/Mo/18/s1-1/CONTCAR	-5.601557013888889	-6.770840889957055	4.135770320892334
/global/project/projectdirs/m3572/cluster-training-data/nestedStructs/Mo/18/s3-2/CONTCAR	-5.865790612222223	-7.899718052890405	3.0068931579589844
/global/project/projectdirs/m3572/cluster-training-data/nestedStructs/Mo/18/s4-1/CONTCAR	-7.489479246111112	-8.019014603641137	2.887596607208252
/global/project/projectdirs/m3572/cluster-training-data/nestedStructs/Mo/18/s4-10/CONTCAR	-7.287112843333334	-9.754319197681054	1.152292013168335
/global/project/projectdirs/m3572/cluster-training-data/nestedStructs/Mo/18/s1-2/CONTCAR	-3.628747086666667	-9.62879777624856	1.27781343460083
/global/project/projectdirs/m3572/cluster-training-data/nestedStructs/Mo/18/s3-3/CONTCAR	-6.085623905555555	-7.603437907245263	3.303173303604126
/global/project/projectdirs/m3572/cluster-training-data/nestedStructs/Mo/18/s3-4/CONTCAR	-5.452706151666667	-9.379846341159448	1.5267648696899414
/global/project/projectdirs/m3572/cluster-training-data/nestedStructs/Mo/18/s3-5/CONTCAR	-6.034211428888889	-7.180026299502954	3.726584911346436
/global/project/projectdirs/m3572/cluster-training-data/nestedStructs/Mo/18/s2-7/CONTCAR	-7.084804841666666	-6.931593901660547	3.9750173091888423
/global/project/projectdirs/m3572/cluster-training-data/nestedStructs/Mo/18/s2-10/CONTCAR	-7.2553676905555555	-9.8129671879078	1.0936440229415894
/global/project/projectdirs/m3572/cluster-training-data/nestedStructs/Mo/18/s3-12/CONTCAR	-7.277088932777777	-9.887388593700036	1.019222617149353
/global/project/projectdirs/m3572/cluster-training-data/nestedStructs/Mo/18/s2-8/CONTCAR	-6.735590624444445	-9.72253967001687	1.1840715408325195
/global/project/projectdirs/m3572/cluster-training-data/nestedStructs/Mo/18/10/CONTCAR	-8.807339918333334	-9.816723234202966	1.0898879766464231
/global/project/projectdirs/m3572/cluster-training-data/nestedStructs/Mo/18/s2-9/CONTCAR	-7.370985704444444	-6.922412402179345	3.984198808670044
/global/project/projectdirs/m3572/cluster-training-data/nestedStructs/Mo/18/s4-12/CONTCAR	-7.069183025555556	-8.751118428256616	2.155492782592773
