# Supplementary material for: Learning in continuous action space for developing high dimensional potential energy models
Source: Nat Commun. 2022 Jan 18;13:368. doi: 10.1038/s41467-021-27849-6 (PMC8766468; doi:10.1038/s41467-021-27849-6)
Supplement: Supplementary file 8 — Supplementary Software 1 [file 41467_2021_27849_MOESM8_ESM.zip › Supplementary Softwares/megnet_data_publication/Li_megnet_compare_v2.csv]

fname	dft_energy	megnet_energy_adjusted	megnet_energy
/global/project/projectdirs/m3572/cluster-training-data/nestedStructs/Li/34/21/CONTCAR	-1.516427113235294	-1.9187255248682975	-0.0159955881536006
/global/project/projectdirs/m3572/cluster-training-data/nestedStructs/Li/34/24/CONTCAR	-1.5191683605882353	-1.9174178585665702	-0.0146879218518733
/global/project/projectdirs/m3572/cluster-training-data/nestedStructs/Li/34/17/CONTCAR	-1.4780552461764707	-1.9006355077283859	0.0020944289863109
/global/project/projectdirs/m3572/cluster-training-data/nestedStructs/Li/34/23/CONTCAR	-1.524636699117647	-1.9279129475610732	-0.0251830108463764
/global/project/projectdirs/m3572/cluster-training-data/nestedStructs/Li/34/22/CONTCAR	-1.506376793235294	-1.9300710380332946	-0.0273411013185977
/global/project/projectdirs/m3572/cluster-training-data/nestedStructs/Li/34/20/CONTCAR	-1.5367579726470588	-1.9380150035279273	-0.0352850668132305
/global/project/projectdirs/m3572/cluster-training-data/nestedStructs/Li/34/8/CONTCAR	-1.5213841967647057	-1.9262697369115829	-0.023539800196886
/global/project/projectdirs/m3572/cluster-training-data/nestedStructs/Li/34/18/CONTCAR	-1.5085233638235296	-1.925425332810211	-0.0226953960955142
/global/project/projectdirs/m3572/cluster-training-data/nestedStructs/Li/37/7/CONTCAR	-1.5283597856756757	-1.9235043123620033	-0.0207743756473064
/global/project/projectdirs/m3572/cluster-training-data/nestedStructs/Li/37/17/CONTCAR	-1.5273279316216215	-1.9191576883452415	-0.0164277516305446
/global/project/projectdirs/m3572/cluster-training-data/nestedStructs/Li/37/2/CONTCAR	-1.5238437945945946	-1.9116045728581428	-0.0088746361434459
/global/project/projectdirs/m3572/cluster-training-data/nestedStructs/Li/37/1/CONTCAR	-1.5436249989189188	-1.9149008140223502	-0.0121708773076534
/global/project/projectdirs/m3572/cluster-training-data/nestedStructs/Li/37/9/CONTCAR	-1.5420547924324324	-1.9313923314469337	-0.0286623947322368
/global/project/projectdirs/m3572/cluster-training-data/nestedStructs/Li/37/12/CONTCAR	-1.5185258983783785	-1.911918227400112	-0.0091882906854152
/global/project/projectdirs/m3572/cluster-training-data/nestedStructs/Li/37/15/CONTCAR	-1.5203583759459458	-1.91489157530241	-0.0121616385877132
/global/project/projectdirs/m3572/cluster-training-data/nestedStructs/Li/53/24/CONTCAR	-1.5725151447169812	-1.9238270938652038	-0.0210971571505069
/global/project/projectdirs/m3572/cluster-training-data/nestedStructs/Li/53/5/CONTCAR	-1.5665088652830188	-1.9157706916587829	-0.013040754944086
/global/project/projectdirs/m3572/cluster-training-data/nestedStructs/Li/53/23/CONTCAR	-1.5764792566037737	-1.9252657637255668	-0.0225358270108699
/global/project/projectdirs/m3572/cluster-training-data/nestedStructs/Li/53/1/CONTCAR	-1.5650977643396224	-1.9216508463280677	-0.0189209096133708
/global/project/projectdirs/m3572/cluster-training-data/nestedStructs/Li/53/20/CONTCAR	-1.5539545528301888	-1.9159907892601966	-0.0132608525454998
/global/project/projectdirs/m3572/cluster-training-data/nestedStructs/Li/53/15/CONTCAR	-1.5697779739622642	-1.9194218635814666	-0.0166919268667697
/global/project/projectdirs/m3572/cluster-training-data/nestedStructs/Li/53/8/CONTCAR	-1.5580081358490567	-1.909386140133667	-0.0066562034189701
/global/project/projectdirs/m3572/cluster-training-data/nestedStructs/Li/7/s5-2/CONTCAR	-0.7467948628571428	-1.8458273045974254	0.0569026321172714
/global/project/projectdirs/m3572/cluster-training-data/nestedStructs/Li/7/s1-12/CONTCAR	-0.8562668157142858	-1.8955480650322913	0.0071818716824054
/global/project/projectdirs/m3572/cluster-training-data/nestedStructs/Li/7/s5-18/CONTCAR	-0.8344637057142857	-1.9173055485146522	-0.0145756117999553
/global/project/projectdirs/m3572/cluster-training-data/nestedStructs/Li/7/s5-28/CONTCAR	-1.1869242	-1.7483743809419154	0.1543555557727813
/global/project/projectdirs/m3572/cluster-training-data/nestedStructs/Li/7/7/CONTCAR	-1.120315857142857	-1.8839028671639442	0.0188270695507526
/global/project/projectdirs/m3572/cluster-training-data/nestedStructs/Li/7/s5-3/CONTCAR	-0.5681594600000001	-1.5122215830045223	0.3905083537101745
/global/project/projectdirs/m3572/cluster-training-data/nestedStructs/Li/7/s5-14/CONTCAR	-0.8336760428571429	-1.9457301840441703	-0.0430002473294734
/global/project/projectdirs/m3572/cluster-training-data/nestedStructs/Li/7/s5-22/CONTCAR	-0.9106268071428572	-1.9020018622534751	0.0007280744612216
/global/project/projectdirs/m3572/cluster-training-data/nestedStructs/Li/7/s5-10/CONTCAR	-0.7804468699999999	-1.9167672589676856	-0.0140373222529888
/global/project/projectdirs/m3572/cluster-training-data/nestedStructs/Li/7/s5-4/CONTCAR	-0.42099041571428575	-1.8946494728582381	0.0080804638564586
/global/project/projectdirs/m3572/cluster-training-data/nestedStructs/Li/7/s1-7/CONTCAR	-0.5684859671428572	-1.8656195931392192	0.0371103435754776
/global/project/projectdirs/m3572/cluster-training-data/nestedStructs/Li/7/s5-24/CONTCAR	-0.8945772099999999	-1.7844515152531146	0.1182784214615821
/global/project/projectdirs/m3572/cluster-training-data/nestedStructs/Li/7/s5-17/CONTCAR	-0.90220006	-1.9013480812566756	0.0013818554580211
/global/project/projectdirs/m3572/cluster-training-data/nestedStructs/Li/7/s1-8/CONTCAR	-0.5040068885714286	-1.8900644302623748	0.012665506452322
/global/project/projectdirs/m3572/cluster-training-data/nestedStructs/Li/7/s5-13/CONTCAR	-0.8249949114285714	-1.9410631776111602	-0.0383332408964633
/global/project/projectdirs/m3572/cluster-training-data/nestedStructs/Li/7/s1-11/CONTCAR	-0.8562668157142858	-1.8955480650322913	0.0071818716824054
/global/project/projectdirs/m3572/cluster-training-data/nestedStructs/Li/7/s1-9/CONTCAR	-0.5429680714285714	-1.897171382631588	0.0055585540831089
/global/project/projectdirs/m3572/cluster-training-data/nestedStructs/Li/7/s5-20/CONTCAR	-0.9052703614285714	-1.9130486965435027	-0.0103187598288059
/global/project/projectdirs/m3572/cluster-training-data/nestedStructs/Li/7/s5-16/CONTCAR	-0.8796902942857142	-1.9514984831469535	-0.0487685464322567
/global/project/projectdirs/m3572/cluster-training-data/nestedStructs/Li/7/s1-3/CONTCAR	-0.46562108	-1.9730671130376338	-0.070337176322937
/global/project/projectdirs/m3572/cluster-training-data/nestedStructs/Li/7/s5-12/CONTCAR	-0.8319460242857143	-1.8516573988156795	0.0510725378990173
/global/project/projectdirs/m3572/cluster-training-data/nestedStructs/Li/7/s1-4/CONTCAR	-0.7073903899999999	-1.8736016720788955	0.0291282646358013
/global/project/projectdirs/m3572/cluster-training-data/nestedStructs/Li/7/s1-10/CONTCAR	-0.7712053799999999	-1.897041638221073	0.0056882984936237
/global/project/projectdirs/m3572/cluster-training-data/nestedStructs/Li/7/s1-5/CONTCAR	-0.6150794371428571	-1.9132133618252753	-0.0104834251105785
/global/project/projectdirs/m3572/cluster-training-data/nestedStructs/Li/7/s5-27/CONTCAR	-0.8953140685714286	-1.7605863891797542	0.1421435475349426
/global/project/projectdirs/m3572/cluster-training-data/nestedStructs/Li/7/s5-21/CONTCAR	-0.9227376171428572	-1.8197102330880641	0.0830197036266326
/global/project/projectdirs/m3572/cluster-training-data/nestedStructs/Li/7/s1-6/CONTCAR	-0.5392052385714285	-1.890273962940502	0.0124559737741947
/global/project/projectdirs/m3572/cluster-training-data/nestedStructs/Li/7/s5-11/CONTCAR	-0.7882399428571428	-1.9490599826233863	-0.0463300459086895
/global/project/projectdirs/m3572/cluster-training-data/nestedStructs/Li/7/s5-9/CONTCAR	-0.8149588157142856	-1.9232888117688178	-0.020558875054121
/global/project/projectdirs/m3572/cluster-training-data/nestedStructs/Li/7/s5-23/CONTCAR	-0.9110198314285715	-1.7918923132377147	0.1108376234769821
/global/project/projectdirs/m3572/cluster-training-data/nestedStructs/Li/7/s1-1/CONTCAR	-0.9445678957142858	-1.9132936939852714	-0.0105637572705745
/global/project/projectdirs/m3572/cluster-training-data/nestedStructs/Li/7/s1-2/CONTCAR	-0.4954593528571429	-1.5676381372170924	0.3350917994976043
/global/project/projectdirs/m3572/cluster-training-data/nestedStructs/Li/7/s5-25/CONTCAR	-0.9100347471428571	-1.7554156415420055	0.1473142951726913
/global/project/projectdirs/m3572/cluster-training-data/nestedStructs/Li/7/s5-5/CONTCAR	-0.5176758314285714	-1.8923871077852725	0.0103428289294242
/global/project/projectdirs/m3572/cluster-training-data/nestedStructs/Li/7/s5-6/CONTCAR	-0.7122623342857143	-1.969082229610014	-0.066352292895317
/global/project/projectdirs/m3572/cluster-training-data/nestedStructs/Li/7/s5-19/CONTCAR	-0.8576504857142858	-1.8440323479729175	0.0586975887417793
/global/project/projectdirs/m3572/cluster-training-data/nestedStructs/Li/7/s5-7/CONTCAR	-0.6990407428571429	-1.7544453077273845	0.1482846289873123
/global/project/projectdirs/m3572/cluster-training-data/nestedStructs/Li/7/s5-15/CONTCAR	-1.0585327042857142	-1.7325339995580196	0.1701959371566772
/global/project/projectdirs/m3572/cluster-training-data/nestedStructs/Li/7/s5-8/CONTCAR	-0.7815583242857143	-1.8379975937562465	0.0647323429584503
/global/project/projectdirs/m3572/cluster-training-data/nestedStructs/Li/7/s5-26/CONTCAR	-0.90265872	-1.6917885624127864	0.2109413743019104
/global/project/projectdirs/m3572/cluster-training-data/nestedStructs/Li/7/s5-1/CONTCAR	-0.9272124228571429	-1.785769917841482	0.1169600188732147
/global/project/projectdirs/m3572/cluster-training-data/nestedStructs/Li/51/21/CONTCAR	-1.5683049019607842	-1.9212440446274757	-0.0185141079127788
/global/project/projectdirs/m3572/cluster-training-data/nestedStructs/Li/51/24/CONTCAR	-1.5687472156862745	-1.920411174024868	-0.0176812373101711
/global/project/projectdirs/m3572/cluster-training-data/nestedStructs/Li/51/19/CONTCAR	-1.5628187352941176	-1.924558770682144	-0.0218288339674472
/global/project/projectdirs/m3572/cluster-training-data/nestedStructs/Li/51/2/CONTCAR	-1.5657954886274508	-1.9184004560368537	-0.0156705193221569
/global/project/projectdirs/m3572/cluster-training-data/nestedStructs/Li/51/13/CONTCAR	-1.5640743007843136	-1.9196122780697822	-0.0168823413550853
/global/project/projectdirs/m3572/cluster-training-data/nestedStructs/Li/51/22/CONTCAR	-1.565109272352941	-1.9233493104832649	-0.020619373768568
/global/project/projectdirs/m3572/cluster-training-data/nestedStructs/Li/21/s5-50/CONTCAR	-1.3547510385714285	-1.908406895424652	-0.0056769587099552
/global/project/projectdirs/m3572/cluster-training-data/nestedStructs/Li/21/s5-33/CONTCAR	-1.1298281323809523	-1.8926274784164905	0.0101024582982063
/global/project/projectdirs/m3572/cluster-training-data/nestedStructs/Li/21/s1-12/CONTCAR	-0.8188287409523809	-1.898126364524889	0.0046035721898078
/global/project/projectdirs/m3572/cluster-training-data/nestedStructs/Li/21/s5-18/CONTCAR	-0.9672399809523808	-1.914723758425045	-0.0119938217103481
/global/project/projectdirs/m3572/cluster-training-data/nestedStructs/Li/21/s5-28/CONTCAR	-0.9238632761904761	-1.9099726051347732	-0.0072426684200763
/global/project/projectdirs/m3572/cluster-training-data/nestedStructs/Li/21/s5-45/CONTCAR	-1.206596258095238	-1.9058916166680335	-0.0031616799533367
/global/project/projectdirs/m3572/cluster-training-data/nestedStructs/Li/21/s5-38/CONTCAR	-1.2456876333333333	-1.8962983086960792	0.0064316280186176
/global/project/projectdirs/m3572/cluster-training-data/nestedStructs/Li/21/s5-46/CONTCAR	-1.3239275661904761	-1.9008336037652969	0.0018963329493999
/global/project/projectdirs/m3572/cluster-training-data/nestedStructs/Li/21/s5-3/CONTCAR	-0.5713170528571428	-1.7566632263617992	0.1460667103528976
/global/project/projectdirs/m3572/cluster-training-data/nestedStructs/Li/21/s5-47/CONTCAR	-1.2984541466666666	-1.893304713841009	0.0094252228736877
/global/project/projectdirs/m3572/cluster-training-data/nestedStructs/Li/21/s5-14/CONTCAR	-0.6940013185714285	-1.9343321517365455	-0.0316022150218486
/global/project/projectdirs/m3572/cluster-training-data/nestedStructs/Li/21/s5-22/CONTCAR	-0.927444100952381	-1.899230477239418	0.0034994594752788
/global/project/projectdirs/m3572/cluster-training-data/nestedStructs/Li/21/s5-48/CONTCAR	-1.3712987414285716	-1.9126445770519256	-0.0099146403372287
/global/project/projectdirs/m3572/cluster-training-data/nestedStructs/Li/21/s5-52/CONTCAR	-1.1909237214285713	-1.9143755257385253	-0.0116455890238285
/global/project/projectdirs/m3572/cluster-training-data/nestedStructs/Li/21/s5-10/CONTCAR	-0.7542252166666666	-1.9272803411143302	-0.0245504043996334
/global/project/projectdirs/m3572/cluster-training-data/nestedStructs/Li/21/s5-4/CONTCAR	-0.6995938785714285	-1.8712577827530383	0.0314721539616584
/global/project/projectdirs/m3572/cluster-training-data/nestedStructs/Li/21/s1-7/CONTCAR	-0.8073389457142858	-1.843489915903139	0.0592400208115577
/global/project/projectdirs/m3572/cluster-training-data/nestedStructs/Li/21/s5-24/CONTCAR	-1.0097537019047618	-1.8943685636179923	0.0083613730967044
/global/project/projectdirs/m3572/cluster-training-data/nestedStructs/Li/21/s5-17/CONTCAR	-0.6824294209523809	-1.8815151274459838	0.0212148092687129
/global/project/projectdirs/m3572/cluster-training-data/nestedStructs/Li/21/s1-8/CONTCAR	-0.5896534014285715	-1.9015107572334289	0.0012191794812679
/global/project/projectdirs/m3572/cluster-training-data/nestedStructs/Li/21/s5-13/CONTCAR	-0.7445541319047619	-1.8502848305063724	0.0524451062083244
/global/project/projectdirs/m3572/cluster-training-data/nestedStructs/Li/21/s1-11/CONTCAR	-0.8188287409523809	-1.898126364524889	0.0046035721898078
/global/project/projectdirs/m3572/cluster-training-data/nestedStructs/Li/21/s1-9/CONTCAR	-0.6875018461904762	-1.909518782820034	-0.0067888461053371
/global/project/projectdirs/m3572/cluster-training-data/nestedStructs/Li/21/s5-34/CONTCAR	-1.0517869142857144	-1.9018565684812545	0.0008733682334423
/global/project/projectdirs/m3572/cluster-training-data/nestedStructs/Li/21/s5-20/CONTCAR	-1.0967439242857142	-1.8851685121911048	0.0175614245235919
/global/project/projectdirs/m3572/cluster-training-data/nestedStructs/Li/21/s5-39/CONTCAR	-1.2833195485714286	-1.9050640061753272	-0.0023340694606304
/global/project/projectdirs/m3572/cluster-training-data/nestedStructs/Li/21/s5-57/CONTCAR	-1.4351924042857143	-1.8697040088730335	0.0330259278416633
/global/project/projectdirs/m3572/cluster-training-data/nestedStructs/Li/21/s5-16/CONTCAR	-0.8272340838095238	-1.869421806957054	0.0333081297576427
/global/project/projectdirs/m3572/cluster-training-data/nestedStructs/Li/21/s1-3/CONTCAR	-0.7620989333333332	-1.7963722504930972	0.1063576862215995
/global/project/projectdirs/m3572/cluster-training-data/nestedStructs/Li/21/s5-51/CONTCAR	-1.0169182857142858	-1.8997854709880828	0.0029444657266139
/global/project/projectdirs/m3572/cluster-training-data/nestedStructs/Li/21/s5-12/CONTCAR	-0.6447510057142857	-1.9151977345602988	-0.012467797845602
/global/project/projectdirs/m3572/cluster-training-data/nestedStructs/Li/21/s5-41/CONTCAR	-1.2231435823809522	-1.9263726443307876	-0.0236427076160907
/global/project/projectdirs/m3572/cluster-training-data/nestedStructs/Li/21/s1-4/CONTCAR	-0.8171915685714285	-1.8702822186308383	0.0324477180838584
/global/project/projectdirs/m3572/cluster-training-data/nestedStructs/Li/21/s5-42/CONTCAR	-1.2504383485714285	-1.8922236383216857	0.010506298393011
/global/project/projectdirs/m3572/cluster-training-data/nestedStructs/Li/21/s5-43/CONTCAR	-1.14822903	-1.911398877229023	-0.008668940514326
/global/project/projectdirs/m3572/cluster-training-data/nestedStructs/Li/21/s5-44/CONTCAR	-1.268886358095238	-1.8926722005265235	0.0100577361881732
/global/project/projectdirs/m3572/cluster-training-data/nestedStructs/Li/21/s1-10/CONTCAR	-0.7225415390476191	-1.9086730078118324	-0.0059430710971355
/global/project/projectdirs/m3572/cluster-training-data/nestedStructs/Li/21/4/CONTCAR	-1.4417004514285714	-1.911937248732376	-0.0092073120176792
/global/project/projectdirs/m3572/cluster-training-data/nestedStructs/Li/21/s5-31/CONTCAR	-1.189958430952381	-1.8947147697465896	0.0080151669681072
/global/project/projectdirs/m3572/cluster-training-data/nestedStructs/Li/21/s1-5/CONTCAR	-0.6947767871428572	-1.9059771418827056	-0.0032472051680088
/global/project/projectdirs/m3572/cluster-training-data/nestedStructs/Li/21/s5-27/CONTCAR	-1.1494025376190475	-1.909866285349655	-0.0071363486349582
/global/project/projectdirs/m3572/cluster-training-data/nestedStructs/Li/21/s5-36/CONTCAR	-1.2355325966666666	-1.8985080763953208	0.0042218603193759
/global/project/projectdirs/m3572/cluster-training-data/nestedStructs/Li/21/s5-21/CONTCAR	-1.1026364295238096	-1.8603411548095226	0.0423887819051742
/global/project/projectdirs/m3572/cluster-training-data/nestedStructs/Li/21/s1-6/CONTCAR	-0.8483895290476191	-1.8847613603132247	0.017968576401472
/global/project/projectdirs/m3572/cluster-training-data/nestedStructs/Li/21/s5-54/CONTCAR	-1.287395268095238	-1.8959443688648223	0.0067855678498744
/global/project/projectdirs/m3572/cluster-training-data/nestedStructs/Li/21/s5-11/CONTCAR	-0.8312783761904763	-1.8487670541065215	0.0539628826081752
/global/project/projectdirs/m3572/cluster-training-data/nestedStructs/Li/21/s5-30/CONTCAR	-1.1358246942857142	-1.904082511390972	-0.0013525746762752
/global/project/projectdirs/m3572/cluster-training-data/nestedStructs/Li/21/s5-9/CONTCAR	-0.7143640576190476	-1.9064963504927634	-0.0037664137780666
/global/project/projectdirs/m3572/cluster-training-data/nestedStructs/Li/21/s5-29/CONTCAR	-1.186449720952381	-1.895854946996498	0.0068749897181987
/global/project/projectdirs/m3572/cluster-training-data/nestedStructs/Li/21/s5-56/CONTCAR	-1.354682699047619	-1.8898004263895034	0.0129295103251934
/global/project/projectdirs/m3572/cluster-training-data/nestedStructs/Li/21/s5-23/CONTCAR	-1.15439583	-1.8914720461028098	0.0112578906118869
/global/project/projectdirs/m3572/cluster-training-data/nestedStructs/Li/21/s1-1/CONTCAR	-1.2936974185714287	-1.8991631239908218	0.003566812723875
/global/project/projectdirs/m3572/cluster-training-data/nestedStructs/Li/21/s5-49/CONTCAR	-1.3508859114285714	-1.9003095709043025	0.0024203658103942
/global/project/projectdirs/m3572/cluster-training-data/nestedStructs/Li/21/s1-2/CONTCAR	-0.6410608419047619	-1.8361332722263812	0.0665966644883155
/global/project/projectdirs/m3572/cluster-training-data/nestedStructs/Li/21/s5-32/CONTCAR	-1.1018499623809523	-1.90195012542181	0.0007798112928867
/global/project/projectdirs/m3572/cluster-training-data/nestedStructs/Li/21/s5-25/CONTCAR	-0.9285525819047619	-1.905895729388523	-0.0031657926738262
/global/project/projectdirs/m3572/cluster-training-data/nestedStructs/Li/21/s5-37/CONTCAR	-1.2083947533333332	-1.89701226803236	0.0057176686823368
/global/project/projectdirs/m3572/cluster-training-data/nestedStructs/Li/21/s5-5/CONTCAR	-0.49040096333333333	-1.8832915954547405	0.0194383412599563
/global/project/projectdirs/m3572/cluster-training-data/nestedStructs/Li/21/s5-40/CONTCAR	-1.2916391742857143	-1.9144707143562316	-0.0117407776415348
/global/project/projectdirs/m3572/cluster-training-data/nestedStructs/Li/21/s5-53/CONTCAR	-1.345768716190476	-1.9032815069215774	-0.0005515702068805
/global/project/projectdirs/m3572/cluster-training-data/nestedStructs/Li/21/s5-6/CONTCAR	-0.7179245938095238	-1.917847086514759	-0.0151171498000621
/global/project/projectdirs/m3572/cluster-training-data/nestedStructs/Li/21/s5-19/CONTCAR	-0.8949305261904763	-1.8469713226216316	0.0557586140930652
/global/project/projectdirs/m3572/cluster-training-data/nestedStructs/Li/21/s5-7/CONTCAR	-0.5605793919047619	-1.936660867955017	-0.0339309312403202
/global/project/projectdirs/m3572/cluster-training-data/nestedStructs/Li/21/s5-55/CONTCAR	-1.3506319438095238	-1.899046038116741	0.0036838985979557
/global/project/projectdirs/m3572/cluster-training-data/nestedStructs/Li/21/s5-15/CONTCAR	-0.9110812995238095	-1.9111618817108154	-0.0084319449961185
/global/project/projectdirs/m3572/cluster-training-data/nestedStructs/Li/21/s5-8/CONTCAR	-0.8696303952380953	-1.9320877015846252	-0.0293577648699283
/global/project/projectdirs/m3572/cluster-training-data/nestedStructs/Li/21/s5-26/CONTCAR	-1.0944875933333333	-1.861765214081335	0.0409647226333618
/global/project/projectdirs/m3572/cluster-training-data/nestedStructs/Li/21/s5-1/CONTCAR	-1.003457811904762	-1.9009273506956577	0.0018025860190391
/global/project/projectdirs/m3572/cluster-training-data/nestedStructs/Li/24/s5-2/CONTCAR	-0.5571396658333333	-1.691959717150259	0.2107702195644378
/global/project/projectdirs/m3572/cluster-training-data/nestedStructs/Li/24/s5-50/CONTCAR	-1.248527705	-1.9030980736272811	-0.0003681369125843
/global/project/projectdirs/m3572/cluster-training-data/nestedStructs/Li/24/s5-33/CONTCAR	-1.2298965770833334	-1.88971201407485	0.0130179226398468
/global/project/projectdirs/m3572/cluster-training-data/nestedStructs/Li/24/s1-12/CONTCAR	-0.7141120354166667	-1.8755054369824409	0.0272244997322559
/global/project/projectdirs/m3572/cluster-training-data/nestedStructs/Li/24/s5-18/CONTCAR	-0.7317060008333334	-1.8853478849189758	0.017382051795721
/global/project/projectdirs/m3572/cluster-training-data/nestedStructs/Li/24/s5-28/CONTCAR	-1.1636306154166667	-1.8862270236270904	0.0165029130876064
/global/project/projectdirs/m3572/cluster-training-data/nestedStructs/Li/24/s5-45/CONTCAR	-1.3077456479166667	-1.8927823648112296	0.0099475719034671
/global/project/projectdirs/m3572/cluster-training-data/nestedStructs/Li/24/s5-38/CONTCAR	-1.2567597141666667	-1.902326357390213	0.0004035793244838
/global/project/projectdirs/m3572/cluster-training-data/nestedStructs/Li/24/s5-46/CONTCAR	-1.2860017404166666	-1.8965453624980926	0.0061845742166042
/global/project/projectdirs/m3572/cluster-training-data/nestedStructs/Li/24/s5-3/CONTCAR	-0.73811596875	-1.8518250890331744	0.0509048476815223
/global/project/projectdirs/m3572/cluster-training-data/nestedStructs/Li/24/s5-47/CONTCAR	-1.2972193845833333	-1.9065426111476897	-0.0038126744329929
/global/project/projectdirs/m3572/cluster-training-data/nestedStructs/Li/24/s5-14/CONTCAR	-0.5925411495833334	-1.9065263092773437	-0.0037963725626468
/global/project/projectdirs/m3572/cluster-training-data/nestedStructs/Li/24/s5-22/CONTCAR	-1.0424498325	-1.9165191620843887	-0.0137892253696918
/global/project/projectdirs/m3572/cluster-training-data/nestedStructs/Li/24/s5-48/CONTCAR	-1.2760879695833334	-1.8903882622974395	0.0123416744172573
/global/project/projectdirs/m3572/cluster-training-data/nestedStructs/Li/24/s5-58/CONTCAR	-1.3972745104166666	-1.897602510477829	0.0051274262368679
/global/project/projectdirs/m3572/cluster-training-data/nestedStructs/Li/24/s5-52/CONTCAR	-1.328575305	-1.9048379183071136	-0.0021079815924167
/global/project/projectdirs/m3572/cluster-training-data/nestedStructs/Li/24/s5-10/CONTCAR	-0.6779539316666666	-1.9294016629713058	-0.0266717262566089
/global/project/projectdirs/m3572/cluster-training-data/nestedStructs/Li/24/s5-4/CONTCAR	-0.57043477875	-1.891210083689022	0.0115198530256748
/global/project/projectdirs/m3572/cluster-training-data/nestedStructs/Li/24/s5-24/CONTCAR	-0.8556034154166667	-1.8840234920638084	0.0187064446508884
/global/project/projectdirs/m3572/cluster-training-data/nestedStructs/Li/24/s5-17/CONTCAR	-0.9759443129166666	-1.9021214440720557	0.000608492642641
/global/project/projectdirs/m3572/cluster-training-data/nestedStructs/Li/24/s1-8/CONTCAR	-0.8125312299999999	-1.8766162812965392	0.0261136554181575
/global/project/projectdirs/m3572/cluster-training-data/nestedStructs/Li/24/s5-13/CONTCAR	-0.7472873975000001	-1.9389998585241317	-0.0362699218094348
/global/project/projectdirs/m3572/cluster-training-data/nestedStructs/Li/24/s1-11/CONTCAR	-0.7141120354166667	-1.8755054369824409	0.0272244997322559
/global/project/projectdirs/m3572/cluster-training-data/nestedStructs/Li/24/s5-60/CONTCAR	-1.3962214383333331	-1.8796352193015098	0.023094717413187
/global/project/projectdirs/m3572/cluster-training-data/nestedStructs/Li/24/s1-9/CONTCAR	-0.6050876370833334	-1.925752249385643	-0.0230223126709461
/global/project/projectdirs/m3572/cluster-training-data/nestedStructs/Li/24/s5-34/CONTCAR	-1.2247411166666666	-1.8833350733178138	0.019394863396883
/global/project/projectdirs/m3572/cluster-training-data/nestedStructs/Li/24/s5-61/CONTCAR	-1.41329743	-1.868999027486372	0.0337309092283248
/global/project/projectdirs/m3572/cluster-training-data/nestedStructs/Li/24/5/CONTCAR	-1.467303605	-1.9241153568284988	-0.0213854201138019
/global/project/projectdirs/m3572/cluster-training-data/nestedStructs/Li/24/s5-20/CONTCAR	-1.0188046766666667	-1.8873400211589813	0.0153899155557155
/global/project/projectdirs/m3572/cluster-training-data/nestedStructs/Li/24/s5-39/CONTCAR	-1.0847729354166666	-1.8934656799095153	0.0092642568051815
/global/project/projectdirs/m3572/cluster-training-data/nestedStructs/Li/24/s5-57/CONTCAR	-1.4137809329166666	-1.8942537091928005	0.0084762275218963
/global/project/projectdirs/m3572/cluster-training-data/nestedStructs/Li/24/s5-16/CONTCAR	-0.9526471170833334	-1.880014014269638	0.0227159224450588
/global/project/projectdirs/m3572/cluster-training-data/nestedStructs/Li/24/s1-3/CONTCAR	-0.6273202495833333	-1.8960566342132568	0.00667330250144
/global/project/projectdirs/m3572/cluster-training-data/nestedStructs/Li/24/s5-51/CONTCAR	-1.3069424470833333	-1.899257388736534	0.0034725479781627
/global/project/projectdirs/m3572/cluster-training-data/nestedStructs/Li/24/s5-12/CONTCAR	-0.8905693358333333	-1.8722412575291871	0.0304886791855096
/global/project/projectdirs/m3572/cluster-training-data/nestedStructs/Li/24/s5-41/CONTCAR	-1.2993487745833334	-1.9115727663295745	-0.0088428296148777
/global/project/projectdirs/m3572/cluster-training-data/nestedStructs/Li/24/s1-4/CONTCAR	-0.6140308891666667	-1.7925744585948467	0.1101554781198501
/global/project/projectdirs/m3572/cluster-training-data/nestedStructs/Li/24/s5-42/CONTCAR	-0.83519660125	-1.892004814769554	0.0107251219451427
/global/project/projectdirs/m3572/cluster-training-data/nestedStructs/Li/24/s5-43/CONTCAR	-1.2087594920833333	-1.8965758428233146	0.0061540938913822
/global/project/projectdirs/m3572/cluster-training-data/nestedStructs/Li/24/s5-44/CONTCAR	-1.3216969083333334	-1.8956319958227157	0.0070979408919811
/global/project/projectdirs/m3572/cluster-training-data/nestedStructs/Li/24/s5-59/CONTCAR	-1.4222570395833334	-1.8882155984895705	0.0145143382251262
/global/project/projectdirs/m3572/cluster-training-data/nestedStructs/Li/24/s1-10/CONTCAR	-0.8913799095833334	-1.8823228970425605	0.0204070396721363
/global/project/projectdirs/m3572/cluster-training-data/nestedStructs/Li/24/s5-31/CONTCAR	-1.1459309429166666	-1.8874074712651252	0.0153224654495716
/global/project/projectdirs/m3572/cluster-training-data/nestedStructs/Li/24/s1-5/CONTCAR	-0.5622492825	-1.9059109583752631	-0.0031810216605663
/global/project/projectdirs/m3572/cluster-training-data/nestedStructs/Li/24/s5-27/CONTCAR	-1.0103118545833334	-1.88772581222229	0.0150041244924068
/global/project/projectdirs/m3572/cluster-training-data/nestedStructs/Li/24/s5-36/CONTCAR	-1.1654988666666666	-1.891728658999729	0.0110012777149677
/global/project/projectdirs/m3572/cluster-training-data/nestedStructs/Li/24/s5-21/CONTCAR	-1.0305815658333333	-1.849427823747921	0.0533021129667758
/global/project/projectdirs/m3572/cluster-training-data/nestedStructs/Li/24/s1-6/CONTCAR	-0.6365739625	-1.8854859441774368	0.01724399253726
/global/project/projectdirs/m3572/cluster-training-data/nestedStructs/Li/24/s5-54/CONTCAR	-1.351431345	-1.8960892714815616	0.0066406652331352
/global/project/projectdirs/m3572/cluster-training-data/nestedStructs/Li/24/s5-11/CONTCAR	-0.8388849966666667	-1.8912441626446723	0.0114857740700244
/global/project/projectdirs/m3572/cluster-training-data/nestedStructs/Li/24/s5-30/CONTCAR	-1.2300218804166667	-1.8830070913093566	0.0197228454053401
/global/project/projectdirs/m3572/cluster-training-data/nestedStructs/Li/24/s5-35/CONTCAR	-1.2631691425	-1.8809113845484733	0.0218185521662235
/global/project/projectdirs/m3572/cluster-training-data/nestedStructs/Li/24/s5-9/CONTCAR	-0.8352484854166667	-1.8763799116271018	0.0263500250875949
/global/project/projectdirs/m3572/cluster-training-data/nestedStructs/Li/24/s5-29/CONTCAR	-1.1111109316666667	-1.9154201641934394	-0.0126902274787426
/global/project/projectdirs/m3572/cluster-training-data/nestedStructs/Li/24/s5-56/CONTCAR	-1.3956073258333335	-1.9053240537899017	-0.0025941170752048
/global/project/projectdirs/m3572/cluster-training-data/nestedStructs/Li/24/s5-23/CONTCAR	-1.106620235	-1.9006764263170242	0.0020535103976726
/global/project/projectdirs/m3572/cluster-training-data/nestedStructs/Li/24/s1-1/CONTCAR	-1.2756927541666667	-1.8830269694583892	0.0197029672563076
/global/project/projectdirs/m3572/cluster-training-data/nestedStructs/Li/24/s5-49/CONTCAR	-1.33318722625	-1.8945468560116767	0.00818308070302
/global/project/projectdirs/m3572/cluster-training-data/nestedStructs/Li/24/s1-2/CONTCAR	-0.566331655	-1.9099629119294166	-0.0072329752147197
/global/project/projectdirs/m3572/cluster-training-data/nestedStructs/Li/24/s5-32/CONTCAR	-1.2042949025	-1.8874030567961215	0.0153268799185752
/global/project/projectdirs/m3572/cluster-training-data/nestedStructs/Li/24/s5-25/CONTCAR	-1.0575946620833332	-1.9049785480158805	-0.0022486113011837
/global/project/projectdirs/m3572/cluster-training-data/nestedStructs/Li/24/22/CONTCAR	-1.4568544333333333	-1.9170488760130882	-0.0143189392983913
/global/project/projectdirs/m3572/cluster-training-data/nestedStructs/Li/24/s5-37/CONTCAR	-1.1148672179166665	-1.9137860730545997	-0.0110561363399028
/global/project/projectdirs/m3572/cluster-training-data/nestedStructs/Li/24/s5-5/CONTCAR	-0.5425054916666666	-1.8901087984698295	0.0126211382448673
/global/project/projectdirs/m3572/cluster-training-data/nestedStructs/Li/24/s5-40/CONTCAR	-1.2734803066666667	-1.8968856901185989	0.0058442465960979
/global/project/projectdirs/m3572/cluster-training-data/nestedStructs/Li/24/s5-53/CONTCAR	-1.38873695875	-1.904543381954956	-0.0018134452402591
/global/project/projectdirs/m3572/cluster-training-data/nestedStructs/Li/24/s5-6/CONTCAR	-0.5877661020833334	-1.9341365739958762	-0.0314066372811794
/global/project/projectdirs/m3572/cluster-training-data/nestedStructs/Li/24/s5-19/CONTCAR	-0.9664763875000001	-1.8692256666975497	0.033504270017147
/global/project/projectdirs/m3572/cluster-training-data/nestedStructs/Li/24/s5-7/CONTCAR	-0.7730535070833334	-1.8633138396101474	0.0394160971045494
/global/project/projectdirs/m3572/cluster-training-data/nestedStructs/Li/24/s5-55/CONTCAR	-1.3755007279166669	-1.9113751843827247	-0.0086452476680278
/global/project/projectdirs/m3572/cluster-training-data/nestedStructs/Li/24/s5-15/CONTCAR	-0.8344454858333333	-1.8672652326779842	0.0354647040367126
/global/project/projectdirs/m3572/cluster-training-data/nestedStructs/Li/24/s5-8/CONTCAR	-0.7346699745833334	-1.8397100501018047	0.0630198866128921
/global/project/projectdirs/m3572/cluster-training-data/nestedStructs/Li/24/s5-26/CONTCAR	-1.0869235025000001	-1.8773413084702968	0.0253886282444
/global/project/projectdirs/m3572/cluster-training-data/nestedStructs/Li/24/8/CONTCAR	-1.4617947112499998	-1.9234384417789459	-0.020708505064249
/global/project/projectdirs/m3572/cluster-training-data/nestedStructs/Li/24/s5-1/CONTCAR	-1.3439205345833332	-1.8906625107186317	0.0120674259960651
/global/project/projectdirs/m3572/cluster-training-data/nestedStructs/Li/27/s5-2/CONTCAR	-0.41324503222222225	-1.8317474358039378	0.0709825009107589
/global/project/projectdirs/m3572/cluster-training-data/nestedStructs/Li/27/s5-50/CONTCAR	-1.2839211003703705	-1.8999900788324355	0.0027398578822612
/global/project/projectdirs/m3572/cluster-training-data/nestedStructs/Li/27/s5-33/CONTCAR	-1.0947124874074075	-1.9010085992770671	0.0017213374376296
/global/project/projectdirs/m3572/cluster-training-data/nestedStructs/Li/27/s1-12/CONTCAR	-0.78298988	-1.9010698281484126	0.0016601085662841
/global/project/projectdirs/m3572/cluster-training-data/nestedStructs/Li/27/s5-28/CONTCAR	-1.134407612962963	-1.8597977020102023	0.0429322347044944
/global/project/projectdirs/m3572/cluster-training-data/nestedStructs/Li/27/s5-45/CONTCAR	-1.0805086566666666	-1.8861451939003944	0.0165847428143024
/global/project/projectdirs/m3572/cluster-training-data/nestedStructs/Li/27/s5-38/CONTCAR	-1.2768840451851853	-1.887728345419693	0.0150015912950038
/global/project/projectdirs/m3572/cluster-training-data/nestedStructs/Li/27/s5-46/CONTCAR	-1.3445970066666666	-1.9034234032290458	-0.0006934665143489
/global/project/projectdirs/m3572/cluster-training-data/nestedStructs/Li/27/s5-3/CONTCAR	-0.43507794148148143	-1.8625390164809703	0.0401909202337265
/global/project/projectdirs/m3572/cluster-training-data/nestedStructs/Li/27/s5-47/CONTCAR	-1.2889875237037036	-1.903351736094284	-0.0006217993795871
/global/project/projectdirs/m3572/cluster-training-data/nestedStructs/Li/27/s5-14/CONTCAR	-0.8769554562962963	-1.8966012120502471	0.0061287246644496
/global/project/projectdirs/m3572/cluster-training-data/nestedStructs/Li/27/s5-22/CONTCAR	-0.9405623911111112	-1.892175563450384	0.0105543732643127
/global/project/projectdirs/m3572/cluster-training-data/nestedStructs/Li/27/s5-48/CONTCAR	-1.3122053007407406	-1.8939927935855865	0.0087371431291103
/global/project/projectdirs/m3572/cluster-training-data/nestedStructs/Li/27/s5-58/CONTCAR	-1.40216207	-1.9040414884942054	-0.0013115517795085
/global/project/projectdirs/m3572/cluster-training-data/nestedStructs/Li/27/s5-52/CONTCAR	-1.3695539103703704	-1.905644786383438	-0.0029148496687412
/global/project/projectdirs/m3572/cluster-training-data/nestedStructs/Li/27/s5-10/CONTCAR	-0.864731277037037	-1.8537499018269061	0.0489800348877906
/global/project/projectdirs/m3572/cluster-training-data/nestedStructs/Li/27/s5-4/CONTCAR	-0.5924535588888888	-1.8807660274463176	0.0219639092683792
/global/project/projectdirs/m3572/cluster-training-data/nestedStructs/Li/27/s1-7/CONTCAR	-0.6724878522222222	-1.9327552065508842	-0.0300252698361873
/global/project/projectdirs/m3572/cluster-training-data/nestedStructs/Li/27/s5-24/CONTCAR	-1.087955327037037	-1.8894791238265514	0.0132508128881454
/global/project/projectdirs/m3572/cluster-training-data/nestedStructs/Li/27/s5-17/CONTCAR	-0.9564152777777778	-1.8925702020781516	0.0101597346365451
/global/project/projectdirs/m3572/cluster-training-data/nestedStructs/Li/27/s5-63/CONTCAR	-1.422502238148148	-1.8812630817549705	0.0214668549597263
/global/project/projectdirs/m3572/cluster-training-data/nestedStructs/Li/27/s1-8/CONTCAR	-0.7129138788888889	-1.8741781756537437	0.0285517610609531
/global/project/projectdirs/m3572/cluster-training-data/nestedStructs/Li/27/s5-13/CONTCAR	-0.8270180677777779	-1.8510673389094352	0.0516625978052616
/global/project/projectdirs/m3572/cluster-training-data/nestedStructs/Li/27/s1-11/CONTCAR	-0.78298988	-1.9010698281484126	0.0016601085662841
/global/project/projectdirs/m3572/cluster-training-data/nestedStructs/Li/27/s5-60/CONTCAR	-1.4199577444444444	-1.8954845860856055	0.0072453506290912
/global/project/projectdirs/m3572/cluster-training-data/nestedStructs/Li/27/s1-9/CONTCAR	-0.7386381559259259	-1.8487360708671092	0.0539938658475875
/global/project/projectdirs/m3572/cluster-training-data/nestedStructs/Li/27/s5-34/CONTCAR	-1.19676067	-1.8923038065689086	0.0104261301457881
/global/project/projectdirs/m3572/cluster-training-data/nestedStructs/Li/27/s5-61/CONTCAR	-1.416996894074074	-1.8918062977748393	0.0109236389398574
/global/project/projectdirs/m3572/cluster-training-data/nestedStructs/Li/27/s5-20/CONTCAR	-0.9132461203703705	-1.8871139034884452	0.0156160332262516
/global/project/projectdirs/m3572/cluster-training-data/nestedStructs/Li/27/s5-39/CONTCAR	-1.2578876785185185	-1.8867760792630195	0.0159538574516773
/global/project/projectdirs/m3572/cluster-training-data/nestedStructs/Li/27/s5-57/CONTCAR	-1.4149390262962964	-1.893056389715004	0.0096735469996929
/global/project/projectdirs/m3572/cluster-training-data/nestedStructs/Li/27/s5-16/CONTCAR	-0.8494158866666667	-1.9031744271772384	-0.0004444904625415
/global/project/projectdirs/m3572/cluster-training-data/nestedStructs/Li/27/s1-3/CONTCAR	-0.5356576411111111	-1.867845364685583	0.0348845720291137
/global/project/projectdirs/m3572/cluster-training-data/nestedStructs/Li/27/s5-51/CONTCAR	-1.3834601596296296	-1.8858143583195686	0.0169155783951282
/global/project/projectdirs/m3572/cluster-training-data/nestedStructs/Li/27/s5-41/CONTCAR	-1.3009441166666667	-1.8943924203770637	0.0083375163376331
/global/project/projectdirs/m3572/cluster-training-data/nestedStructs/Li/27/s1-4/CONTCAR	-0.646990717037037	-1.8331853531556606	0.0695445835590362
/global/project/projectdirs/m3572/cluster-training-data/nestedStructs/Li/27/s5-43/CONTCAR	-1.2747089777777778	-1.8951422170060157	0.0075877197086811
/global/project/projectdirs/m3572/cluster-training-data/nestedStructs/Li/27/s5-59/CONTCAR	-1.3879534655555557	-1.9050459124403476	-0.0023159757256507
/global/project/projectdirs/m3572/cluster-training-data/nestedStructs/Li/27/s1-10/CONTCAR	-0.8367589118518518	-1.8716331690805434	0.0310967676341533
/global/project/projectdirs/m3572/cluster-training-data/nestedStructs/Li/27/s1-5/CONTCAR	-0.692429585925926	-1.9165037691848754	-0.0137738324701786
/global/project/projectdirs/m3572/cluster-training-data/nestedStructs/Li/27/s5-27/CONTCAR	-1.1262441955555555	-1.8774277426558017	0.0253021940588951
/global/project/projectdirs/m3572/cluster-training-data/nestedStructs/Li/27/s5-21/CONTCAR	-0.9516021725925926	-1.8843588464217662	0.0183710902929306
/global/project/projectdirs/m3572/cluster-training-data/nestedStructs/Li/27/s1-6/CONTCAR	-0.5666154607407408	-1.9513146624224662	-0.0485847257077693
/global/project/projectdirs/m3572/cluster-training-data/nestedStructs/Li/27/s5-54/CONTCAR	-1.3349931633333332	-1.9041327134030341	-0.0014027766883373
/global/project/projectdirs/m3572/cluster-training-data/nestedStructs/Li/27/s5-11/CONTCAR	-0.6850283003703703	-1.9189273238437652	-0.0161973871290683
/global/project/projectdirs/m3572/cluster-training-data/nestedStructs/Li/27/s5-30/CONTCAR	-1.0924315199999999	-1.8872072033839702	0.0155227333307266
/global/project/projectdirs/m3572/cluster-training-data/nestedStructs/Li/27/s5-35/CONTCAR	-1.1973679355555555	-1.9089400291698455	-0.0062100924551486
/global/project/projectdirs/m3572/cluster-training-data/nestedStructs/Li/27/16/CONTCAR	-1.474102097037037	-1.9371362522500037	-0.0344063155353069
/global/project/projectdirs/m3572/cluster-training-data/nestedStructs/Li/27/s5-9/CONTCAR	-0.5958954525925926	-1.9349777221935271	-0.0322477854788303
/global/project/projectdirs/m3572/cluster-training-data/nestedStructs/Li/27/s5-29/CONTCAR	-1.1624005737037038	-1.8756521761672973	0.0270777605473995
/global/project/projectdirs/m3572/cluster-training-data/nestedStructs/Li/27/s5-56/CONTCAR	-1.3996810485185185	-1.9017434612172126	0.0009864754974842
/global/project/projectdirs/m3572/cluster-training-data/nestedStructs/Li/27/s5-23/CONTCAR	-0.9776812659259259	-1.9013884187000274	0.0013415180146694
/global/project/projectdirs/m3572/cluster-training-data/nestedStructs/Li/27/s1-1/CONTCAR	-1.344373794074074	-1.8850885674612998	0.0176413692533969
/global/project/projectdirs/m3572/cluster-training-data/nestedStructs/Li/27/s5-49/CONTCAR	-1.3379037562962963	-1.9035387680190086	-0.0008088313043117
/global/project/projectdirs/m3572/cluster-training-data/nestedStructs/Li/27/s1-2/CONTCAR	-0.4577988781481481	-1.950892929758358	-0.0481629930436611
/global/project/projectdirs/m3572/cluster-training-data/nestedStructs/Li/27/s5-32/CONTCAR	-0.8040485511111112	-1.8978708505886077	0.004859086126089
/global/project/projectdirs/m3572/cluster-training-data/nestedStructs/Li/27/s5-25/CONTCAR	-1.0822107266666667	-1.8787750274198531	0.0239549092948436
/global/project/projectdirs/m3572/cluster-training-data/nestedStructs/Li/27/s5-62/CONTCAR	-1.4267297974074074	-1.8875945255415916	0.0151354111731052
/global/project/projectdirs/m3572/cluster-training-data/nestedStructs/Li/27/s5-37/CONTCAR	-1.2457041377777776	-1.8950616687791824	0.0076682679355144
/global/project/projectdirs/m3572/cluster-training-data/nestedStructs/Li/27/s5-5/CONTCAR	-0.6385651403703704	-1.899223350759077	0.0035065859556198
/global/project/projectdirs/m3572/cluster-training-data/nestedStructs/Li/27/s5-40/CONTCAR	-1.2620975237037035	-1.893601075585413	0.0091288611292839
/global/project/projectdirs/m3572/cluster-training-data/nestedStructs/Li/27/9/CONTCAR	-1.4445474081481482	-1.9141805440443038	-0.011450607329607
/global/project/projectdirs/m3572/cluster-training-data/nestedStructs/Li/27/s5-53/CONTCAR	-1.398326214074074	-1.8855905913072109	0.0171393454074859
/global/project/projectdirs/m3572/cluster-training-data/nestedStructs/Li/27/s5-6/CONTCAR	-0.6079171996296296	-1.8673883460717677	0.035341590642929
/global/project/projectdirs/m3572/cluster-training-data/nestedStructs/Li/27/s5-19/CONTCAR	-0.8082863622222222	-1.9145584449427604	-0.0118285082280635
/global/project/projectdirs/m3572/cluster-training-data/nestedStructs/Li/27/s5-7/CONTCAR	-0.6292704062962963	-1.8113782637076854	0.0913516730070114
/global/project/projectdirs/m3572/cluster-training-data/nestedStructs/Li/27/s5-55/CONTCAR	-1.3522449733333333	-1.8990056485193252	0.0037242881953716
/global/project/projectdirs/m3572/cluster-training-data/nestedStructs/Li/27/s5-15/CONTCAR	-0.9499628559259259	-1.8464601196604251	0.0562698170542717
/global/project/projectdirs/m3572/cluster-training-data/nestedStructs/Li/27/s5-8/CONTCAR	-0.7373721166666667	-1.878214963551092	0.0245149731636047
/global/project/projectdirs/m3572/cluster-training-data/nestedStructs/Li/27/s5-26/CONTCAR	-1.096173407037037	-1.8800109520810127	0.0227189846336841
/global/project/projectdirs/m3572/cluster-training-data/nestedStructs/Li/27/s5-1/CONTCAR	-1.282670004814815	-1.8945022195833205	0.0082277171313762
/global/project/projectdirs/m3572/cluster-training-data/nestedStructs/Li/43/21/CONTCAR	-1.5611304490697675	-1.9233076915400504	-0.0205777548253536
/global/project/projectdirs/m3572/cluster-training-data/nestedStructs/Li/43/24/CONTCAR	-1.56021017	-1.9305914312856673	-0.0278614945709705
/global/project/projectdirs/m3572/cluster-training-data/nestedStructs/Li/43/11/CONTCAR	-1.541993317906977	-1.9199694142001151	-0.0172394774854183
/global/project/projectdirs/m3572/cluster-training-data/nestedStructs/Li/43/17/CONTCAR	-1.5588307555813954	-1.9338667661207198	-0.031136829406023
/global/project/projectdirs/m3572/cluster-training-data/nestedStructs/Li/43/1/CONTCAR	-1.542807926744186	-1.9206779793160438	-0.0179480426013469
/global/project/projectdirs/m3572/cluster-training-data/nestedStructs/Li/43/13/CONTCAR	-1.5483836920930232	-1.9154999897139549	-0.012770052999258
/global/project/projectdirs/m3572/cluster-training-data/nestedStructs/Li/43/9/CONTCAR	-1.5396895125581396	-1.917818804110813	-0.0150888673961162
/global/project/projectdirs/m3572/cluster-training-data/nestedStructs/Li/43/15/CONTCAR	-1.557122743023256	-1.9381532937543868	-0.03542335703969
/global/project/projectdirs/m3572/cluster-training-data/nestedStructs/Li/43/18/CONTCAR	-1.5629373674418603	-1.9422651574271201	-0.0395352207124233
/global/project/projectdirs/m3572/cluster-training-data/nestedStructs/Li/6/s5-2/CONTCAR	-0.6715008400000001	-1.9308010980742454	-0.0280711613595485
/global/project/projectdirs/m3572/cluster-training-data/nestedStructs/Li/6/s1-12/CONTCAR	-0.865362965	-1.8960039548831462	0.0067259818315505
/global/project/projectdirs/m3572/cluster-training-data/nestedStructs/Li/6/s5-18/CONTCAR	-0.9533157499999999	-1.914974313999939	-0.012244377285242
/global/project/projectdirs/m3572/cluster-training-data/nestedStructs/Li/6/s5-3/CONTCAR	-0.29315796833333335	-1.8441814117389201	0.0585485249757766
/global/project/projectdirs/m3572/cluster-training-data/nestedStructs/Li/6/s5-14/CONTCAR	-0.892423575	-1.7193761401134013	0.1833537966012954
/global/project/projectdirs/m3572/cluster-training-data/nestedStructs/Li/6/s5-22/CONTCAR	-0.9457134016666666	-1.8637479402380466	0.0389819964766502
/global/project/projectdirs/m3572/cluster-training-data/nestedStructs/Li/6/s5-10/CONTCAR	-0.8117485383333333	-1.9231479734437942	-0.0204180367290973
/global/project/projectdirs/m3572/cluster-training-data/nestedStructs/Li/6/s5-4/CONTCAR	-0.83829557	-1.924522359694767	-0.0217924229800701
/global/project/projectdirs/m3572/cluster-training-data/nestedStructs/Li/6/s1-7/CONTCAR	-0.8428512883333333	-1.867318675692606	0.0354112610220909
/global/project/projectdirs/m3572/cluster-training-data/nestedStructs/Li/6/s5-24/CONTCAR	-0.9677618333333333	-1.7902128331618785	0.1125171035528183
/global/project/projectdirs/m3572/cluster-training-data/nestedStructs/Li/6/3/CONTCAR	-1.0099743566666668	-1.8350274496036052	0.0677024871110916
/global/project/projectdirs/m3572/cluster-training-data/nestedStructs/Li/6/s5-17/CONTCAR	-0.9313379233333333	-1.8540952995675086	0.0486346371471881
/global/project/projectdirs/m3572/cluster-training-data/nestedStructs/Li/6/s1-8/CONTCAR	-0.5565416666666666	-1.9496935352938651	-0.0469635985791683
/global/project/projectdirs/m3572/cluster-training-data/nestedStructs/Li/6/s5-13/CONTCAR	-0.8834249166666667	-1.8855661347764014	0.0171638019382953
/global/project/projectdirs/m3572/cluster-training-data/nestedStructs/Li/6/s1-11/CONTCAR	-0.865362965	-1.8960039548831462	0.0067259818315505
/global/project/projectdirs/m3572/cluster-training-data/nestedStructs/Li/6/s1-9/CONTCAR	-0.7803712716666666	-1.8680404208856105	0.0346895158290863
/global/project/projectdirs/m3572/cluster-training-data/nestedStructs/Li/6/s5-20/CONTCAR	-0.9439723416666667	-1.8380772553639888	0.064652681350708
/global/project/projectdirs/m3572/cluster-training-data/nestedStructs/Li/6/s5-16/CONTCAR	-0.96075803	-1.9051449120300292	-0.0024149753153324
/global/project/projectdirs/m3572/cluster-training-data/nestedStructs/Li/6/s1-3/CONTCAR	-0.7044542666666667	-1.9531583309429168	-0.0504283942282199
/global/project/projectdirs/m3572/cluster-training-data/nestedStructs/Li/6/s5-12/CONTCAR	-0.9427312483333333	-1.9081837803380965	-0.0054538436233997
/global/project/projectdirs/m3572/cluster-training-data/nestedStructs/Li/6/s1-4/CONTCAR	-0.46484896666666664	-1.726746373649168	0.1759835630655288
/global/project/projectdirs/m3572/cluster-training-data/nestedStructs/Li/6/s1-10/CONTCAR	-0.8812869233333332	-1.8828572973864555	0.0198726393282413
/global/project/projectdirs/m3572/cluster-training-data/nestedStructs/Li/6/s1-5/CONTCAR	-0.482314705	-1.9402598411100387	-0.0375299043953418
/global/project/projectdirs/m3572/cluster-training-data/nestedStructs/Li/6/s5-21/CONTCAR	-0.9434997283333333	-1.878857330258417	0.0238726064562797
/global/project/projectdirs/m3572/cluster-training-data/nestedStructs/Li/6/s1-6/CONTCAR	-0.82720228	-1.8889951154845237	0.0137348212301731
/global/project/projectdirs/m3572/cluster-training-data/nestedStructs/Li/6/s5-11/CONTCAR	-0.8295740266666667	-1.5848623298364162	0.3178676068782806
/global/project/projectdirs/m3572/cluster-training-data/nestedStructs/Li/6/s5-9/CONTCAR	-0.90073438	-1.9128791883843421	-0.0101492516696453
/global/project/projectdirs/m3572/cluster-training-data/nestedStructs/Li/6/s5-23/CONTCAR	-0.949095385	-1.8039509736257076	0.0987789630889892
/global/project/projectdirs/m3572/cluster-training-data/nestedStructs/Li/6/s1-1/CONTCAR	-0.9262969083333333	-1.2163553916173457	0.6863745450973511
/global/project/projectdirs/m3572/cluster-training-data/nestedStructs/Li/6/s1-2/CONTCAR	-0.8030931966666667	-1.9121085897343635	-0.0093786530196666
/global/project/projectdirs/m3572/cluster-training-data/nestedStructs/Li/6/s5-5/CONTCAR	-0.7501111800000001	-1.8908507906156062	0.0118791460990905
/global/project/projectdirs/m3572/cluster-training-data/nestedStructs/Li/6/s5-6/CONTCAR	-0.63920045	-0.967993446465063	0.9347364902496338
/global/project/projectdirs/m3572/cluster-training-data/nestedStructs/Li/6/s5-19/CONTCAR	-0.95398328	-1.8636711061256408	0.039058830589056
/global/project/projectdirs/m3572/cluster-training-data/nestedStructs/Li/6/s5-7/CONTCAR	-0.8112339133333334	-1.8995293610053539	0.0032005757093429
/global/project/projectdirs/m3572/cluster-training-data/nestedStructs/Li/6/s5-15/CONTCAR	-0.8932426533333334	-1.853096623744297	0.0496333129703998
/global/project/projectdirs/m3572/cluster-training-data/nestedStructs/Li/6/s5-8/CONTCAR	-0.5053370266666667	-1.4954221032815456	0.4073078334331512
/global/project/projectdirs/m3572/cluster-training-data/nestedStructs/Li/6/s5-1/CONTCAR	-0.9559953516666666	-1.8007136740046024	0.1020162627100944
/global/project/projectdirs/m3572/cluster-training-data/nestedStructs/Li/3/s5-2/CONTCAR	-0.7920454433333334	-0.9023128234105586	1.0004171133041382
/global/project/projectdirs/m3572/cluster-training-data/nestedStructs/Li/3/s5-3/CONTCAR	-0.5274843733333333	-0.718387790794897	1.1843421459197998
/global/project/projectdirs/m3572/cluster-training-data/nestedStructs/Li/3/s5-4/CONTCAR	-0.36473991	-1.776433222766447	0.1262967139482498
/global/project/projectdirs/m3572/cluster-training-data/nestedStructs/Li/3/2/CONTCAR	-0.3916465	-1.8772947386162757	0.025435198098421
/global/project/projectdirs/m3572/cluster-training-data/nestedStructs/Li/3/1/CONTCAR	-0.80565679	-1.0717093430715083	0.8310205936431885
/global/project/projectdirs/m3572/cluster-training-data/nestedStructs/Li/3/s5-9/CONTCAR	-0.7903005966666666	-0.9963994108396053	0.9063305258750916
/global/project/projectdirs/m3572/cluster-training-data/nestedStructs/Li/3/s5-5/CONTCAR	-0.35917371000000003	-1.6971077554183482	0.2056221812963485
/global/project/projectdirs/m3572/cluster-training-data/nestedStructs/Li/3/s5-6/CONTCAR	-0.7856724700000001	-0.8681290827947139	1.034600853919983
/global/project/projectdirs/m3572/cluster-training-data/nestedStructs/Li/3/s5-7/CONTCAR	-0.7979488033333334	-0.9723595462995052	0.9303703904151917
/global/project/projectdirs/m3572/cluster-training-data/nestedStructs/Li/3/s5-8/CONTCAR	-0.7977775133333332	-0.9828673683362484	0.9198625683784484
/global/project/projectdirs/m3572/cluster-training-data/nestedStructs/Li/3/s5-1/CONTCAR	-0.78161771	-0.9772101126866816	0.9255198240280152
/global/project/projectdirs/m3572/cluster-training-data/nestedStructs/Li/46/7/CONTCAR	-1.552760076521739	-1.9226286530750274	-0.0198987163603305
/global/project/projectdirs/m3572/cluster-training-data/nestedStructs/Li/46/21/CONTCAR	-1.5463864926086957	-1.9224994823592185	-0.0197695456445217
/global/project/projectdirs/m3572/cluster-training-data/nestedStructs/Li/46/14/CONTCAR	-1.537234866521739	-1.9136429175990104	-0.0109129808843135
/global/project/projectdirs/m3572/cluster-training-data/nestedStructs/Li/46/5/CONTCAR	-1.5513528834782608	-1.9280602082865714	-0.0253302715718746
/global/project/projectdirs/m3572/cluster-training-data/nestedStructs/Li/46/23/CONTCAR	-1.5592514836956521	-1.9335874140518188	-0.0308574773371219
/global/project/projectdirs/m3572/cluster-training-data/nestedStructs/Li/46/4/CONTCAR	-1.558871440217391	-1.919068989183235	-0.0163390524685382
/global/project/projectdirs/m3572/cluster-training-data/nestedStructs/Li/46/16/CONTCAR	-1.5332416563043478	-1.9212562114255904	-0.0185262747108936
/global/project/projectdirs/m3572/cluster-training-data/nestedStructs/Li/46/15/CONTCAR	-1.5598469604347827	-1.9303088531153678	-0.027578916400671
/global/project/projectdirs/m3572/cluster-training-data/nestedStructs/Li/46/18/CONTCAR	-1.5527714671739132	-1.9122796923177718	-0.009549755603075
/global/project/projectdirs/m3572/cluster-training-data/nestedStructs/Li/41/24/CONTCAR	-1.543642526097561	-1.9221436798828124	-0.0194137431681156
/global/project/projectdirs/m3572/cluster-training-data/nestedStructs/Li/41/23/CONTCAR	-1.5401815187804877	-1.9240432128565788	-0.0213132761418819
/global/project/projectdirs/m3572/cluster-training-data/nestedStructs/Li/41/1/CONTCAR	-1.5449111546341463	-1.930020642306137	-0.0272907055914402
/global/project/projectdirs/m3572/cluster-training-data/nestedStructs/Li/41/13/CONTCAR	-1.5391070251219512	-1.9219634726899146	-0.0192335359752178
/global/project/projectdirs/m3572/cluster-training-data/nestedStructs/Li/41/16/CONTCAR	-1.562052141707317	-1.9261229977267265	-0.0233930610120296
/global/project/projectdirs/m3572/cluster-training-data/nestedStructs/Li/41/12/CONTCAR	-1.5318813502439024	-1.9145353183405875	-0.0118053816258907
/global/project/projectdirs/m3572/cluster-training-data/nestedStructs/Li/11/s5-2/CONTCAR	-0.4281260709090909	-1.7020213984208583	0.2007085382938385
/global/project/projectdirs/m3572/cluster-training-data/nestedStructs/Li/11/s5-33/CONTCAR	-1.17169754	-1.9015459984796523	0.0011839382350444
/global/project/projectdirs/m3572/cluster-training-data/nestedStructs/Li/11/s1-12/CONTCAR	-0.6893115927272727	-1.9089866698043823	-0.0062567330896854
/global/project/projectdirs/m3572/cluster-training-data/nestedStructs/Li/11/s5-18/CONTCAR	-0.8799037118181818	-1.88186032029562	0.0208696164190769
/global/project/projectdirs/m3572/cluster-training-data/nestedStructs/Li/11/s5-28/CONTCAR	-1.01636093	-1.9192179337399482	-0.0164879970252513
/global/project/projectdirs/m3572/cluster-training-data/nestedStructs/Li/11/s5-38/CONTCAR	-1.0563373790909092	-1.8796071604149818	0.023122776299715
/global/project/projectdirs/m3572/cluster-training-data/nestedStructs/Li/11/s5-3/CONTCAR	-0.5678368109090909	-1.8380089260893344	0.0647210106253624
/global/project/projectdirs/m3572/cluster-training-data/nestedStructs/Li/11/s5-14/CONTCAR	-0.8018264590909091	-1.8820132732646941	0.0207166634500026
/global/project/projectdirs/m3572/cluster-training-data/nestedStructs/Li/11/s5-22/CONTCAR	-0.9957080554545455	-1.9276981249707221	-0.0249681882560253
/global/project/projectdirs/m3572/cluster-training-data/nestedStructs/Li/11/s5-10/CONTCAR	-0.6378342218181818	-1.8751406193035125	0.0275893174111843
/global/project/projectdirs/m3572/cluster-training-data/nestedStructs/Li/11/s5-4/CONTCAR	-0.521028859090909	-0.8979389153676509	1.004791021347046
/global/project/projectdirs/m3572/cluster-training-data/nestedStructs/Li/11/s1-7/CONTCAR	-0.6561153336363637	-1.8385059915738582	0.0642239451408386
/global/project/projectdirs/m3572/cluster-training-data/nestedStructs/Li/11/s5-24/CONTCAR	-0.8148594481818182	-1.9280910238879203	-0.0253610871732234
/global/project/projectdirs/m3572/cluster-training-data/nestedStructs/Li/11/s5-17/CONTCAR	-1.0521110854545455	-1.924216811384487	-0.0214868746697902
/global/project/projectdirs/m3572/cluster-training-data/nestedStructs/Li/11/11/CONTCAR	-1.2647763536363636	-1.892979492272663	0.0097504444420337
/global/project/projectdirs/m3572/cluster-training-data/nestedStructs/Li/11/s1-8/CONTCAR	-1.0346298018181819	-1.9005265243607044	0.0022034123539924
/global/project/projectdirs/m3572/cluster-training-data/nestedStructs/Li/11/s5-13/CONTCAR	-0.72394087	-1.8863658204930305	0.0163641162216663
/global/project/projectdirs/m3572/cluster-training-data/nestedStructs/Li/11/s1-11/CONTCAR	-0.6893115927272727	-1.9089866698043823	-0.0062567330896854
/global/project/projectdirs/m3572/cluster-training-data/nestedStructs/Li/11/s1-9/CONTCAR	-0.8009644863636364	-1.921416994954872	-0.0186870582401752
/global/project/projectdirs/m3572/cluster-training-data/nestedStructs/Li/11/s5-34/CONTCAR	-0.9929575536363636	-1.9050626874225616	-0.0023327507078647
/global/project/projectdirs/m3572/cluster-training-data/nestedStructs/Li/11/s5-20/CONTCAR	-0.3190617290909091	-1.91109079572134	-0.0083608590066432
/global/project/projectdirs/m3572/cluster-training-data/nestedStructs/Li/11/s5-16/CONTCAR	-0.7671242709090909	-1.8852704957383155	0.0174594409763813
/global/project/projectdirs/m3572/cluster-training-data/nestedStructs/Li/11/s1-3/CONTCAR	-0.7113584136363637	-1.9950960807757854	-0.0923661440610885
/global/project/projectdirs/m3572/cluster-training-data/nestedStructs/Li/11/s5-12/CONTCAR	-0.7651845945454546	-1.8679341905074596	0.0347957462072372
/global/project/projectdirs/m3572/cluster-training-data/nestedStructs/Li/11/s1-4/CONTCAR	-0.6498811409090909	-1.911367398526001	-0.008637461811304
/global/project/projectdirs/m3572/cluster-training-data/nestedStructs/Li/11/s1-10/CONTCAR	-0.9286176245454545	-1.9075532228010177	-0.0048232860863208
/global/project/projectdirs/m3572/cluster-training-data/nestedStructs/Li/11/s5-31/CONTCAR	-1.099080579090909	-1.9100991606967925	-0.0073692239820957
/global/project/projectdirs/m3572/cluster-training-data/nestedStructs/Li/11/s1-5/CONTCAR	-0.6757509609090909	-1.9664252482610225	-0.0636953115463256
/global/project/projectdirs/m3572/cluster-training-data/nestedStructs/Li/11/s5-27/CONTCAR	-1.0672522845454546	-1.8978208348410606	0.0049091018736362
/global/project/projectdirs/m3572/cluster-training-data/nestedStructs/Li/11/s5-36/CONTCAR	-1.0162163818181817	-1.8959990374999522	0.0067308992147445
/global/project/projectdirs/m3572/cluster-training-data/nestedStructs/Li/11/s5-21/CONTCAR	-0.880702299090909	-1.9186627462761878	-0.015932809561491
/global/project/projectdirs/m3572/cluster-training-data/nestedStructs/Li/11/s1-6/CONTCAR	-0.8075698381818182	-1.858548112984228	0.0441818237304687
/global/project/projectdirs/m3572/cluster-training-data/nestedStructs/Li/11/s5-11/CONTCAR	-0.8365175245454545	-1.9206846997397422	-0.0179547630250453
/global/project/projectdirs/m3572/cluster-training-data/nestedStructs/Li/11/s5-30/CONTCAR	-1.0387525227272727	-1.927840103234577	-0.0251101665198802
/global/project/projectdirs/m3572/cluster-training-data/nestedStructs/Li/11/s5-35/CONTCAR	-1.0903341136363638	-1.8987122074025153	0.0040177293121814
/global/project/projectdirs/m3572/cluster-training-data/nestedStructs/Li/11/s5-9/CONTCAR	-0.766912	-1.899429634984064	0.0033003017306327
/global/project/projectdirs/m3572/cluster-training-data/nestedStructs/Li/11/s5-29/CONTCAR	-1.0173998072727273	-1.9175682485359191	-0.0148383118212223
/global/project/projectdirs/m3572/cluster-training-data/nestedStructs/Li/11/s5-23/CONTCAR	-1.0872493754545454	-1.9139042467134475	-0.0111743099987506
/global/project/projectdirs/m3572/cluster-training-data/nestedStructs/Li/11/s1-1/CONTCAR	-1.138603251818182	-1.9014551237481117	0.0012748129665851
/global/project/projectdirs/m3572/cluster-training-data/nestedStructs/Li/11/s1-2/CONTCAR	-0.602561140909091	-1.979500108237791	-0.0767701715230941
/global/project/projectdirs/m3572/cluster-training-data/nestedStructs/Li/11/s5-32/CONTCAR	-0.7136959554545454	-1.9149064988153457	-0.0121765621006488
/global/project/projectdirs/m3572/cluster-training-data/nestedStructs/Li/11/s5-25/CONTCAR	-1.0870424018181817	-1.9151535451667785	-0.0124236084520816
/global/project/projectdirs/m3572/cluster-training-data/nestedStructs/Li/11/s5-37/CONTCAR	-1.03797203	-1.8771913543599128	0.025538582354784
/global/project/projectdirs/m3572/cluster-training-data/nestedStructs/Li/11/s5-5/CONTCAR	-0.4702315709090909	-1.947690781976509	-0.0449608452618122
/global/project/projectdirs/m3572/cluster-training-data/nestedStructs/Li/11/9/CONTCAR	-1.280207830909091	-1.9084209323184966	-0.0056909956037998
/global/project/projectdirs/m3572/cluster-training-data/nestedStructs/Li/11/s5-6/CONTCAR	-0.6428166245454545	-1.9506270110862731	-0.0478970743715763
/global/project/projectdirs/m3572/cluster-training-data/nestedStructs/Li/11/s5-19/CONTCAR	-0.9178653745454546	-1.925638680185604	-0.0229087434709072
/global/project/projectdirs/m3572/cluster-training-data/nestedStructs/Li/11/s5-7/CONTCAR	-0.7719232572727273	-1.9671481333928584	-0.0644181966781616
/global/project/projectdirs/m3572/cluster-training-data/nestedStructs/Li/11/s5-15/CONTCAR	-0.7547045490909091	-1.8999756656842708	0.002754271030426
/global/project/projectdirs/m3572/cluster-training-data/nestedStructs/Li/11/s5-8/CONTCAR	-0.7293830154545454	-1.9636661306279182	-0.0609361939132213
/global/project/projectdirs/m3572/cluster-training-data/nestedStructs/Li/11/s5-26/CONTCAR	-0.9606237309090908	-1.9125586122529983	-0.0098286755383014
/global/project/projectdirs/m3572/cluster-training-data/nestedStructs/Li/11/s5-1/CONTCAR	-1.088380618181818	-1.8803748682396888	0.022355068475008
/global/project/projectdirs/m3572/cluster-training-data/nestedStructs/Li/49/21/CONTCAR	-1.5678397251020406	-1.918407750155258	-0.0156778134405612
/global/project/projectdirs/m3572/cluster-training-data/nestedStructs/Li/49/24/CONTCAR	-1.5535076142857143	-1.9197643444197654	-0.0170344077050685
/global/project/projectdirs/m3572/cluster-training-data/nestedStructs/Li/49/11/CONTCAR	-1.564445337142857	-1.9251377254980087	-0.0224077887833118
/global/project/projectdirs/m3572/cluster-training-data/nestedStructs/Li/49/2/CONTCAR	-1.5570549085714285	-1.918485921646881	-0.0157559849321842
/global/project/projectdirs/m3572/cluster-training-data/nestedStructs/Li/49/4/CONTCAR	-1.5599059891836733	-1.9236916348593711	-0.0209616981446743
/global/project/projectdirs/m3572/cluster-training-data/nestedStructs/Li/49/22/CONTCAR	-1.5588830797959183	-1.9296316251414298	-0.026901688426733
/global/project/projectdirs/m3572/cluster-training-data/nestedStructs/Li/49/20/CONTCAR	-1.557314253265306	-1.9276972905056953	-0.0249673537909984
/global/project/projectdirs/m3572/cluster-training-data/nestedStructs/Li/49/9/CONTCAR	-1.5594773465306122	-1.9241330668585777	-0.0214031301438808
/global/project/projectdirs/m3572/cluster-training-data/nestedStructs/Li/49/12/CONTCAR	-1.5691229553061223	-1.9321082130330085	-0.0293782763183116
/global/project/projectdirs/m3572/cluster-training-data/nestedStructs/Li/19/s5-2/CONTCAR	-0.5601651047368421	-1.7789486430840968	0.1237812936305999
/global/project/projectdirs/m3572/cluster-training-data/nestedStructs/Li/19/s5-50/CONTCAR	-1.3712876157894738	-1.912249152387905	-0.0095192156732082
/global/project/projectdirs/m3572/cluster-training-data/nestedStructs/Li/19/s5-33/CONTCAR	-1.1286740473684211	-1.9020056024449348	0.000724334269762
/global/project/projectdirs/m3572/cluster-training-data/nestedStructs/Li/19/s1-12/CONTCAR	-0.7067142931578947	-1.8989184692757606	0.0038114674389362
/global/project/projectdirs/m3572/cluster-training-data/nestedStructs/Li/19/s5-18/CONTCAR	-0.9919558621052631	-1.9042457908647537	-0.0015158541500568
/global/project/projectdirs/m3572/cluster-training-data/nestedStructs/Li/19/s5-28/CONTCAR	-1.0647237763157893	-1.9150637433188438	-0.0123338066041469
/global/project/projectdirs/m3572/cluster-training-data/nestedStructs/Li/19/s5-45/CONTCAR	-1.2980703278947368	-1.9142102942126273	-0.0114803574979305
/global/project/projectdirs/m3572/cluster-training-data/nestedStructs/Li/19/s5-38/CONTCAR	-1.2237992921052632	-1.9158871516840934	-0.0131572149693965
/global/project/projectdirs/m3572/cluster-training-data/nestedStructs/Li/19/s5-46/CONTCAR	-1.3464032289473684	-1.8969219669955253	0.0058079697191715
/global/project/projectdirs/m3572/cluster-training-data/nestedStructs/Li/19/s5-3/CONTCAR	-0.5139563468421052	-1.7465577207761287	0.1561722159385681
/global/project/projectdirs/m3572/cluster-training-data/nestedStructs/Li/19/s5-47/CONTCAR	-1.295502453157895	-1.9034812234597682	-0.0007512867450714
/global/project/projectdirs/m3572/cluster-training-data/nestedStructs/Li/19/s5-14/CONTCAR	-0.7455749847368421	-1.8907981187360763	0.0119318179786205
/global/project/projectdirs/m3572/cluster-training-data/nestedStructs/Li/19/s5-22/CONTCAR	-1.1230772415789474	-1.8962780058639526	0.0064519308507442
/global/project/projectdirs/m3572/cluster-training-data/nestedStructs/Li/19/s5-48/CONTCAR	-1.3615509842105262	-1.9132194787519454	-0.0104895420372486
/global/project/projectdirs/m3572/cluster-training-data/nestedStructs/Li/19/21/CONTCAR	-1.4162485042105264	-1.9152146175759315	-0.0124846808612346
/global/project/projectdirs/m3572/cluster-training-data/nestedStructs/Li/19/s5-52/CONTCAR	-1.3876044794736841	-1.9201247439043998	-0.0173948071897029
/global/project/projectdirs/m3572/cluster-training-data/nestedStructs/Li/19/s5-10/CONTCAR	-0.6849582231578948	-1.957473118628788	-0.0547431819140911
/global/project/projectdirs/m3572/cluster-training-data/nestedStructs/Li/19/s5-4/CONTCAR	-0.5764918615789473	-1.8560838856058597	0.0466460511088371
/global/project/projectdirs/m3572/cluster-training-data/nestedStructs/Li/19/s1-7/CONTCAR	-0.7215390657894737	-1.9370032444851875	-0.0342733077704906
/global/project/projectdirs/m3572/cluster-training-data/nestedStructs/Li/19/s5-24/CONTCAR	-1.2179667678947368	-1.8880581006663322	0.0146718360483646
/global/project/projectdirs/m3572/cluster-training-data/nestedStructs/Li/19/s5-17/CONTCAR	-1.006259034736842	-1.8817168258386134	0.0210131108760833
/global/project/projectdirs/m3572/cluster-training-data/nestedStructs/Li/19/s1-8/CONTCAR	-0.7155051636842105	-1.8365520619111537	0.066177874803543
/global/project/projectdirs/m3572/cluster-training-data/nestedStructs/Li/19/s5-13/CONTCAR	-0.7990570147368421	-1.9122346535580634	-0.0095047168433666
/global/project/projectdirs/m3572/cluster-training-data/nestedStructs/Li/19/s1-11/CONTCAR	-0.7067142931578947	-1.8989184692757606	0.0038114674389362
/global/project/projectdirs/m3572/cluster-training-data/nestedStructs/Li/19/s1-9/CONTCAR	-0.7766686247368422	-1.9294262945907592	-0.0266963578760623
/global/project/projectdirs/m3572/cluster-training-data/nestedStructs/Li/19/s5-34/CONTCAR	-1.1622681952631577	-1.8841190606611251	0.0186108760535717
/global/project/projectdirs/m3572/cluster-training-data/nestedStructs/Li/19/s5-20/CONTCAR	-0.9597003268421053	-1.8920119859533786	0.0107179507613182
/global/project/projectdirs/m3572/cluster-training-data/nestedStructs/Li/19/s5-16/CONTCAR	-0.7894777642105263	-1.9298829406755447	-0.0271530039608478
/global/project/projectdirs/m3572/cluster-training-data/nestedStructs/Li/19/s1-3/CONTCAR	-0.5729489236842106	-1.940399614002037	-0.0376696772873401
/global/project/projectdirs/m3572/cluster-training-data/nestedStructs/Li/19/s5-51/CONTCAR	-1.367447660526316	-1.899769146765995	0.0029607899487018
/global/project/projectdirs/m3572/cluster-training-data/nestedStructs/Li/19/s5-12/CONTCAR	-0.7079899	-1.8905900649981975	0.0121398717164993
/global/project/projectdirs/m3572/cluster-training-data/nestedStructs/Li/19/s5-41/CONTCAR	-1.1916687363157894	-1.8831522807734489	0.0195776559412479
/global/project/projectdirs/m3572/cluster-training-data/nestedStructs/Li/19/s1-4/CONTCAR	-0.7763320457894737	-1.8424909755843162	0.0602389611303806
/global/project/projectdirs/m3572/cluster-training-data/nestedStructs/Li/19/s5-42/CONTCAR	-1.2025528868421054	-1.9001569606619357	0.002572976052761
/global/project/projectdirs/m3572/cluster-training-data/nestedStructs/Li/19/s5-43/CONTCAR	-1.1615802984210526	-1.9023204081016063	0.0004095286130905
/global/project/projectdirs/m3572/cluster-training-data/nestedStructs/Li/19/s5-44/CONTCAR	-1.2483863505263157	-1.9118353918450355	-0.0091054551303386
/global/project/projectdirs/m3572/cluster-training-data/nestedStructs/Li/19/s1-10/CONTCAR	-0.8275367231578947	-1.9103155628102302	-0.0075856260955333
/global/project/projectdirs/m3572/cluster-training-data/nestedStructs/Li/19/s5-31/CONTCAR	-1.1691803442105264	-1.8875312030570983	0.0151987336575984
/global/project/projectdirs/m3572/cluster-training-data/nestedStructs/Li/19/s1-5/CONTCAR	-0.597871712631579	-1.9355247810738563	-0.0327948443591594
/global/project/projectdirs/m3572/cluster-training-data/nestedStructs/Li/19/s5-27/CONTCAR	-1.1170985063157894	-1.8779923998075008	0.024737536907196
/global/project/projectdirs/m3572/cluster-training-data/nestedStructs/Li/19/s5-36/CONTCAR	-1.0208769157894737	-1.9137130126612663	-0.0109830759465694
/global/project/projectdirs/m3572/cluster-training-data/nestedStructs/Li/19/s5-21/CONTCAR	-0.9578480657894737	-1.9044105790811061	-0.0016806423664093
/global/project/projectdirs/m3572/cluster-training-data/nestedStructs/Li/19/s1-6/CONTCAR	-0.7124704363157894	-1.8974115148442268	0.00531842187047
/global/project/projectdirs/m3572/cluster-training-data/nestedStructs/Li/19/s5-54/CONTCAR	-1.3560371215789473	-1.888116848494339	0.0146130882203578
/global/project/projectdirs/m3572/cluster-training-data/nestedStructs/Li/19/s5-11/CONTCAR	-0.6720469968421053	-1.906640869404602	-0.0039109326899051
/global/project/projectdirs/m3572/cluster-training-data/nestedStructs/Li/19/s5-30/CONTCAR	-1.0926033178947367	-1.8898837089794158	0.0128462277352809
/global/project/projectdirs/m3572/cluster-training-data/nestedStructs/Li/19/13/CONTCAR	-1.432825917894737	-1.9239701077597617	-0.0212401710450649
/global/project/projectdirs/m3572/cluster-training-data/nestedStructs/Li/19/s5-35/CONTCAR	-1.278857462105263	-1.9013613581912994	0.0013685785233974
/global/project/projectdirs/m3572/cluster-training-data/nestedStructs/Li/19/s5-9/CONTCAR	-0.7065471505263158	-1.8893260106699943	0.0134039260447025
/global/project/projectdirs/m3572/cluster-training-data/nestedStructs/Li/19/s5-29/CONTCAR	-1.1659940257894739	-1.8894344389694213	0.0132954977452754
/global/project/projectdirs/m3572/cluster-training-data/nestedStructs/Li/19/s5-56/CONTCAR	-1.3833001547368422	-1.8671324931340694	0.0355974435806274
/global/project/projectdirs/m3572/cluster-training-data/nestedStructs/Li/19/s5-23/CONTCAR	-1.1093417647368422	-1.911226232375431	-0.0084962956607341
/global/project/projectdirs/m3572/cluster-training-data/nestedStructs/Li/19/s1-1/CONTCAR	-1.3676676131578946	-1.8901620552199363	0.0125678814947605
/global/project/projectdirs/m3572/cluster-training-data/nestedStructs/Li/19/s5-49/CONTCAR	-1.3683904047368423	-1.9049883827822685	-0.0022584460675716
/global/project/projectdirs/m3572/cluster-training-data/nestedStructs/Li/19/s1-2/CONTCAR	-0.6447758005263158	-1.9290011272089957	-0.0262711904942989
/global/project/projectdirs/m3572/cluster-training-data/nestedStructs/Li/19/s5-32/CONTCAR	-1.2082263521052632	-1.9085807100193977	-0.0058507733047008
/global/project/projectdirs/m3572/cluster-training-data/nestedStructs/Li/19/s5-25/CONTCAR	-1.164418	-1.8988450512545585	0.0038848854601383
/global/project/projectdirs/m3572/cluster-training-data/nestedStructs/Li/19/s5-37/CONTCAR	-1.242617824736842	-1.8978541836398124	0.0048757530748844
/global/project/projectdirs/m3572/cluster-training-data/nestedStructs/Li/19/s5-5/CONTCAR	-0.6701993878947368	-1.8697451956825732	0.0329847410321235
/global/project/projectdirs/m3572/cluster-training-data/nestedStructs/Li/19/s5-40/CONTCAR	-1.2291268415789474	-1.904626359071064	-0.0018964223563671
/global/project/projectdirs/m3572/cluster-training-data/nestedStructs/Li/19/s5-53/CONTCAR	-1.3652413794736844	-1.8985792964952468	0.0041506402194499
/global/project/projectdirs/m3572/cluster-training-data/nestedStructs/Li/19/s5-6/CONTCAR	-0.5936950436842106	-1.9360752076166152	-0.0333452709019184
/global/project/projectdirs/m3572/cluster-training-data/nestedStructs/Li/19/s5-19/CONTCAR	-0.7339815484210527	-1.9287751212971687	-0.0260451845824718
/global/project/projectdirs/m3572/cluster-training-data/nestedStructs/Li/19/s5-7/CONTCAR	-0.7251684042105263	-1.8676731407897949	0.0350567959249019
/global/project/projectdirs/m3572/cluster-training-data/nestedStructs/Li/19/s5-55/CONTCAR	-1.2857590131578949	-1.8812411844985961	0.0214887522161006
/global/project/projectdirs/m3572/cluster-training-data/nestedStructs/Li/19/s5-15/CONTCAR	-0.835285814736842	-1.8569747552531242	0.0457551814615726
/global/project/projectdirs/m3572/cluster-training-data/nestedStructs/Li/19/15/CONTCAR	-1.4013409468421052	-1.923667956914234	-0.0209380201995372
/global/project/projectdirs/m3572/cluster-training-data/nestedStructs/Li/19/s5-8/CONTCAR	-0.7344567868421052	-1.9036353498952865	-0.0009054131805896
/global/project/projectdirs/m3572/cluster-training-data/nestedStructs/Li/19/s5-26/CONTCAR	-1.0723905152631579	-1.8844367683189391	0.0182931683957576
/global/project/projectdirs/m3572/cluster-training-data/nestedStructs/Li/19/s5-1/CONTCAR	-1.326569455263158	-1.8767149642365455	0.0260149724781513
/global/project/projectdirs/m3572/cluster-training-data/nestedStructs/Li/14/s5-2/CONTCAR	-0.5079310242857142	-1.9205822542565345	-0.0178523175418376
/global/project/projectdirs/m3572/cluster-training-data/nestedStructs/Li/14/s5-33/CONTCAR	-1.148388855	-1.9274067178624152	-0.0246767811477184
/global/project/projectdirs/m3572/cluster-training-data/nestedStructs/Li/14/s1-12/CONTCAR	-0.8422631885714286	-1.8818091497080802	0.0209207870066165
/global/project/projectdirs/m3572/cluster-training-data/nestedStructs/Li/14/s5-18/CONTCAR	-0.6269674478571429	-1.9125096917407989	-0.009779755026102
/global/project/projectdirs/m3572/cluster-training-data/nestedStructs/Li/14/s5-28/CONTCAR	-1.1868422957142857	-1.9130501866596221	-0.0103202499449253
/global/project/projectdirs/m3572/cluster-training-data/nestedStructs/Li/14/s5-45/CONTCAR	-1.3266566107142859	-1.897016686226654	0.0057132504880428
/global/project/projectdirs/m3572/cluster-training-data/nestedStructs/Li/14/s5-38/CONTCAR	-1.2575695635714286	-1.9212427705781936	-0.0185128338634967
/global/project/projectdirs/m3572/cluster-training-data/nestedStructs/Li/14/s5-46/CONTCAR	-1.3273907792857143	-1.8871256008999824	0.0156043358147144
/global/project/projectdirs/m3572/cluster-training-data/nestedStructs/Li/14/s5-3/CONTCAR	-0.43113176214285714	-1.922134426261711	-0.0194044895470142
/global/project/projectdirs/m3572/cluster-training-data/nestedStructs/Li/14/s5-47/CONTCAR	-1.3296468914285715	-1.867162667985487	0.0355672687292099
/global/project/projectdirs/m3572/cluster-training-data/nestedStructs/Li/14/s5-14/CONTCAR	-0.7718046692857143	-1.8972412728028774	0.0054886639118194
/global/project/projectdirs/m3572/cluster-training-data/nestedStructs/Li/14/s5-22/CONTCAR	-1.0540819492857143	-1.8944723241286754	0.0082576125860214
/global/project/projectdirs/m3572/cluster-training-data/nestedStructs/Li/14/21/CONTCAR	-1.2971308057142856	-1.9049084753053664	-0.0021785385906696
/global/project/projectdirs/m3572/cluster-training-data/nestedStructs/Li/14/s5-10/CONTCAR	-0.6248966114285714	-1.8909221895294666	0.0118077471852302
/global/project/projectdirs/m3572/cluster-training-data/nestedStructs/Li/14/s5-4/CONTCAR	-0.5174906471428572	-1.8985351965086936	0.0041947402060031
/global/project/projectdirs/m3572/cluster-training-data/nestedStructs/Li/14/24/CONTCAR	-1.331865755714286	-1.9051591240125179	-0.002429187297821
/global/project/projectdirs/m3572/cluster-training-data/nestedStructs/Li/14/s1-7/CONTCAR	-0.6017159821428572	-1.9459927499549865	-0.0432628132402896
/global/project/projectdirs/m3572/cluster-training-data/nestedStructs/Li/14/s5-24/CONTCAR	-1.0725517792857142	-1.8939303502696037	0.0087995864450931
/global/project/projectdirs/m3572/cluster-training-data/nestedStructs/Li/14/s5-17/CONTCAR	-0.8008257171428571	-1.92892753782444	-0.0261976011097431
/global/project/projectdirs/m3572/cluster-training-data/nestedStructs/Li/14/s1-8/CONTCAR	-0.8282419271428572	-1.9031274438159942	-0.0003975071012973
/global/project/projectdirs/m3572/cluster-training-data/nestedStructs/Li/14/s5-13/CONTCAR	-0.9802521449999999	-1.9043984979646682	-0.0016685612499713
/global/project/projectdirs/m3572/cluster-training-data/nestedStructs/Li/14/s1-11/CONTCAR	-0.8422631885714286	-1.8818091497080802	0.0209207870066165
/global/project/projectdirs/m3572/cluster-training-data/nestedStructs/Li/14/s1-9/CONTCAR	-0.7997448035714285	-1.897124253984022	0.0056056827306747
/global/project/projectdirs/m3572/cluster-training-data/nestedStructs/Li/14/s5-34/CONTCAR	-1.2554400264285714	-1.9202300951140403	-0.0175001583993434
/global/project/projectdirs/m3572/cluster-training-data/nestedStructs/Li/14/s5-20/CONTCAR	-1.058113117142857	-1.9040712312119483	-0.0013412944972515
/global/project/projectdirs/m3572/cluster-training-data/nestedStructs/Li/14/s5-39/CONTCAR	-1.283399882857143	-1.9130128667014121	-0.0102829299867153
/global/project/projectdirs/m3572/cluster-training-data/nestedStructs/Li/14/s5-16/CONTCAR	-1.0016342785714285	-1.9114863321440696	-0.0087563954293727
/global/project/projectdirs/m3572/cluster-training-data/nestedStructs/Li/14/s1-3/CONTCAR	-0.8047973042857143	-1.960190956320095	-0.0574610196053981
/global/project/projectdirs/m3572/cluster-training-data/nestedStructs/Li/14/s5-12/CONTCAR	-0.9273664878571429	-1.8668257341044425	0.0359042026102542
/global/project/projectdirs/m3572/cluster-training-data/nestedStructs/Li/14/s5-41/CONTCAR	-1.3001074707142857	-1.9051480859773635	-0.0024181492626667
/global/project/projectdirs/m3572/cluster-training-data/nestedStructs/Li/14/s1-4/CONTCAR	-0.5819757757142857	-1.8936541162686824	0.0090758204460144
/global/project/projectdirs/m3572/cluster-training-data/nestedStructs/Li/14/s5-42/CONTCAR	-1.2820356121428573	-1.8975717172282218	0.0051582194864749
/global/project/projectdirs/m3572/cluster-training-data/nestedStructs/Li/14/s5-43/CONTCAR	-1.0594781692857143	-1.9018365711229324	0.0008933655917644
/global/project/projectdirs/m3572/cluster-training-data/nestedStructs/Li/14/s5-44/CONTCAR	-1.3293196685714286	-1.9114601061003684	-0.0087301693856716
/global/project/projectdirs/m3572/cluster-training-data/nestedStructs/Li/14/23/CONTCAR	-1.334147147857143	-1.9133766338484763	-0.0106466971337795
/global/project/projectdirs/m3572/cluster-training-data/nestedStructs/Li/14/s1-10/CONTCAR	-0.7771119314285714	-1.941115011300373	-0.0383850745856761
/global/project/projectdirs/m3572/cluster-training-data/nestedStructs/Li/14/s5-31/CONTCAR	-1.1563522635714285	-1.9140146568673133	-0.0112847201526165
/global/project/projectdirs/m3572/cluster-training-data/nestedStructs/Li/14/s1-5/CONTCAR	-0.6949746699999999	-1.8912292465823173	0.0115006901323795
/global/project/projectdirs/m3572/cluster-training-data/nestedStructs/Li/14/s5-27/CONTCAR	-1.134621127142857	-1.9150050997989654	-0.0122751630842685
/global/project/projectdirs/m3572/cluster-training-data/nestedStructs/Li/14/s5-36/CONTCAR	-1.264240247857143	-1.9073683962481498	-0.0046384595334529
/global/project/projectdirs/m3572/cluster-training-data/nestedStructs/Li/14/s5-21/CONTCAR	-1.0732356128571428	-1.9064164653676032	-0.0036865286529064
/global/project/projectdirs/m3572/cluster-training-data/nestedStructs/Li/14/s1-6/CONTCAR	-0.8724756857142857	-1.9049521319823741	-0.0022221952676773
/global/project/projectdirs/m3572/cluster-training-data/nestedStructs/Li/14/s5-30/CONTCAR	-1.176242187857143	-1.9019437067466258	0.0007862299680709
/global/project/projectdirs/m3572/cluster-training-data/nestedStructs/Li/14/13/CONTCAR	-1.331188482857143	-1.9082365229981422	-0.0055065862834453
/global/project/projectdirs/m3572/cluster-training-data/nestedStructs/Li/14/s5-35/CONTCAR	-1.1902058578571428	-1.904890534307289	-0.0021605975925922
/global/project/projectdirs/m3572/cluster-training-data/nestedStructs/Li/14/s5-9/CONTCAR	-0.4346471828571428	-1.8762109548109054	0.0265189819037914
/global/project/projectdirs/m3572/cluster-training-data/nestedStructs/Li/14/s5-29/CONTCAR	-1.044168285	-1.9013525739567756	0.0013773627579212
/global/project/projectdirs/m3572/cluster-training-data/nestedStructs/Li/14/s5-23/CONTCAR	-1.17660551	-1.8958387494342803	0.0068911872804164
/global/project/projectdirs/m3572/cluster-training-data/nestedStructs/Li/14/s1-1/CONTCAR	-1.1264971114285713	-1.9047533840196609	-0.002023447304964
/global/project/projectdirs/m3572/cluster-training-data/nestedStructs/Li/14/s1-2/CONTCAR	-0.6191532157142857	-1.8970731392758369	0.0056567974388599
/global/project/projectdirs/m3572/cluster-training-data/nestedStructs/Li/14/s5-32/CONTCAR	-0.8888743885714286	-1.8884818971412658	0.014248039573431
/global/project/projectdirs/m3572/cluster-training-data/nestedStructs/Li/14/s5-25/CONTCAR	-1.04363165	-1.9026038840668678	0.000126052647829
/global/project/projectdirs/m3572/cluster-training-data/nestedStructs/Li/14/22/CONTCAR	-1.3085859	-1.8969159394758224	0.0058139972388744
/global/project/projectdirs/m3572/cluster-training-data/nestedStructs/Li/14/s5-37/CONTCAR	-1.2097872557142857	-1.9132380977528571	-0.0105081610381603
/global/project/projectdirs/m3572/cluster-training-data/nestedStructs/Li/14/s5-5/CONTCAR	-0.6133358671428571	-1.8878010183828353	0.0149289183318614
/global/project/projectdirs/m3572/cluster-training-data/nestedStructs/Li/14/s5-40/CONTCAR	-1.3034462185714286	-1.9006822377698898	0.002047698944807
/global/project/projectdirs/m3572/cluster-training-data/nestedStructs/Li/14/s5-6/CONTCAR	-0.7830750921428571	-1.853577752436924	0.0491521842777729
/global/project/projectdirs/m3572/cluster-training-data/nestedStructs/Li/14/s5-19/CONTCAR	-0.8433447307142857	-1.8835359484212875	0.0191939882934093
/global/project/projectdirs/m3572/cluster-training-data/nestedStructs/Li/14/s5-7/CONTCAR	-0.7776315	-1.8504637189465045	0.0522662177681922
/global/project/projectdirs/m3572/cluster-training-data/nestedStructs/Li/14/s5-15/CONTCAR	-0.9145213107142858	-1.9049559206026077	-0.0022259838879108
/global/project/projectdirs/m3572/cluster-training-data/nestedStructs/Li/14/s5-8/CONTCAR	-0.7550434014285715	-1.9095395177858352	-0.0068095810711383
/global/project/projectdirs/m3572/cluster-training-data/nestedStructs/Li/14/s5-26/CONTCAR	-1.051471565	-1.9351370528595924	-0.0324071161448955
/global/project/projectdirs/m3572/cluster-training-data/nestedStructs/Li/14/s5-1/CONTCAR	-1.2930594085714286	-1.8837840751069068	0.0189458616077899
/global/project/projectdirs/m3572/cluster-training-data/nestedStructs/Li/17/s5-2/CONTCAR	-0.3842319958823529	-1.9024874277668475	0.0002425089478492
/global/project/projectdirs/m3572/cluster-training-data/nestedStructs/Li/17/s5-50/CONTCAR	-1.1994972247058824	-1.8660830043511867	0.0366469323635101
/global/project/projectdirs/m3572/cluster-training-data/nestedStructs/Li/17/s5-33/CONTCAR	-1.2323608558823531	-1.9124149278061866	-0.0096849910914897
/global/project/projectdirs/m3572/cluster-training-data/nestedStructs/Li/17/s1-12/CONTCAR	-0.68456176	-1.882010661836195	0.0207192748785018
/global/project/projectdirs/m3572/cluster-training-data/nestedStructs/Li/17/s5-18/CONTCAR	-1.0025833570588234	-1.9216229364531516	-0.0188929997384548
/global/project/projectdirs/m3572/cluster-training-data/nestedStructs/Li/17/s5-28/CONTCAR	-0.9186654170588235	-1.9067704275506019	-0.004040490835905
/global/project/projectdirs/m3572/cluster-training-data/nestedStructs/Li/17/s5-45/CONTCAR	-1.349383725882353	-1.9200438082473754	-0.0173138715326786
/global/project/projectdirs/m3572/cluster-training-data/nestedStructs/Li/17/s5-38/CONTCAR	-1.198632175882353	-1.916594129826355	-0.013864193111658
/global/project/projectdirs/m3572/cluster-training-data/nestedStructs/Li/17/s5-46/CONTCAR	-1.191005961764706	-1.9042475193994521	-0.0015175826847553
/global/project/projectdirs/m3572/cluster-training-data/nestedStructs/Li/17/s5-3/CONTCAR	-0.7023180405882353	-1.8233840398746013	0.0793458968400955
/global/project/projectdirs/m3572/cluster-training-data/nestedStructs/Li/17/s5-47/CONTCAR	-1.263876062352941	-1.8969989538448333	0.0057309828698635
/global/project/projectdirs/m3572/cluster-training-data/nestedStructs/Li/17/s5-14/CONTCAR	-0.7700966141176471	-1.915014994169998	-0.0122850574553012
/global/project/projectdirs/m3572/cluster-training-data/nestedStructs/Li/17/s5-22/CONTCAR	-0.8601323788235294	-1.885727715517807	0.0170022211968898
/global/project/projectdirs/m3572/cluster-training-data/nestedStructs/Li/17/s5-48/CONTCAR	-1.2195356870588236	-1.8928035170095443	0.0099264197051525
/global/project/projectdirs/m3572/cluster-training-data/nestedStructs/Li/17/s5-10/CONTCAR	-0.7416238394117647	-1.9428773567336082	-0.0401474200189113
/global/project/projectdirs/m3572/cluster-training-data/nestedStructs/Li/17/s5-4/CONTCAR	-0.5577473570588235	-1.935683143164444	-0.032953206449747
/global/project/projectdirs/m3572/cluster-training-data/nestedStructs/Li/17/s1-7/CONTCAR	-0.9628873947058824	-1.9071382031100272	-0.0044082663953304
/global/project/projectdirs/m3572/cluster-training-data/nestedStructs/Li/17/s5-24/CONTCAR	-0.943668594117647	-1.8842970773833274	0.0184328593313694
/global/project/projectdirs/m3572/cluster-training-data/nestedStructs/Li/17/s5-17/CONTCAR	-0.9137099964705883	-1.9017797343688487	0.000950202345848
/global/project/projectdirs/m3572/cluster-training-data/nestedStructs/Li/17/s1-8/CONTCAR	-0.7664030982352941	-1.9459251955407142	-0.0431952588260173
/global/project/projectdirs/m3572/cluster-training-data/nestedStructs/Li/17/s5-13/CONTCAR	-0.8637788829411764	-1.9225738987582206	-0.0198439620435237
/global/project/projectdirs/m3572/cluster-training-data/nestedStructs/Li/17/s1-11/CONTCAR	-0.68456176	-1.882010661836195	0.0207192748785018
/global/project/projectdirs/m3572/cluster-training-data/nestedStructs/Li/17/s1-9/CONTCAR	-0.7999826305882353	-1.9361991703765868	-0.03346923366189
/global/project/projectdirs/m3572/cluster-training-data/nestedStructs/Li/17/s5-34/CONTCAR	-1.217549845882353	-1.922096070672798	-0.0193661339581012
/global/project/projectdirs/m3572/cluster-training-data/nestedStructs/Li/17/s5-20/CONTCAR	-0.9676499941176471	-1.8840667575853347	0.0186631791293621
/global/project/projectdirs/m3572/cluster-training-data/nestedStructs/Li/17/s5-39/CONTCAR	-1.2870794447058824	-1.911355179573822	-0.0086252428591251
/global/project/projectdirs/m3572/cluster-training-data/nestedStructs/Li/17/s5-16/CONTCAR	-0.716732404117647	-1.9084012702363014	-0.0056713335216045
/global/project/projectdirs/m3572/cluster-training-data/nestedStructs/Li/17/s1-3/CONTCAR	-0.56397412	-1.9057623565452575	-0.0030324198305606
/global/project/projectdirs/m3572/cluster-training-data/nestedStructs/Li/17/s5-12/CONTCAR	-0.70864992	-1.9208886146800994	-0.0181586779654026
/global/project/projectdirs/m3572/cluster-training-data/nestedStructs/Li/17/s5-41/CONTCAR	-1.1121704729411765	-1.906177115465927	-0.0034471787512302
/global/project/projectdirs/m3572/cluster-training-data/nestedStructs/Li/17/s1-4/CONTCAR	-0.7732738705882353	-1.9520666793244361	-0.0493367426097393
/global/project/projectdirs/m3572/cluster-training-data/nestedStructs/Li/17/s5-42/CONTCAR	-1.3379545058823528	-1.913647119726467	-0.0109171830117702
/global/project/projectdirs/m3572/cluster-training-data/nestedStructs/Li/17/s5-43/CONTCAR	-1.1150198494117647	-1.9223178223031043	-0.0195878855884075
/global/project/projectdirs/m3572/cluster-training-data/nestedStructs/Li/17/s1-10/CONTCAR	-0.8430600482352941	-1.9327056005852699	-0.029975663870573
/global/project/projectdirs/m3572/cluster-training-data/nestedStructs/Li/17/s5-31/CONTCAR	-1.1610248511764705	-1.901971404279995	0.0007585324347019
/global/project/projectdirs/m3572/cluster-training-data/nestedStructs/Li/17/s1-5/CONTCAR	-0.7234077688235294	-1.9174392193811416	-0.0147092826664447
/global/project/projectdirs/m3572/cluster-training-data/nestedStructs/Li/17/s5-27/CONTCAR	-1.1516159464705882	-1.9152875513093948	-0.0125576145946979
/global/project/projectdirs/m3572/cluster-training-data/nestedStructs/Li/17/s5-36/CONTCAR	-1.2788463141176472	-1.9007942274468421	0.0019357092678546
/global/project/projectdirs/m3572/cluster-training-data/nestedStructs/Li/17/s5-21/CONTCAR	-1.0559801888235294	-1.888003454382944	0.0147264823317527
/global/project/projectdirs/m3572/cluster-training-data/nestedStructs/Li/17/s1-6/CONTCAR	-0.7966777717647059	-1.899737407292652	0.0029925294220447
/global/project/projectdirs/m3572/cluster-training-data/nestedStructs/Li/17/s5-11/CONTCAR	-0.7087043352941177	-1.92928825768404	-0.0265583209693431
/global/project/projectdirs/m3572/cluster-training-data/nestedStructs/Li/17/s5-30/CONTCAR	-1.1350678611764706	-1.8958241574721812	0.0069057792425155
/global/project/projectdirs/m3572/cluster-training-data/nestedStructs/Li/17/s5-35/CONTCAR	-1.2437364870588237	-1.902143564845848	0.0005863718688488
/global/project/projectdirs/m3572/cluster-training-data/nestedStructs/Li/17/s5-9/CONTCAR	-0.5623760588235294	-1.9342525199311256	-0.0315225832164287
/global/project/projectdirs/m3572/cluster-training-data/nestedStructs/Li/17/s5-29/CONTCAR	-1.1101220582352942	-1.9262998000042915	-0.0235698632895946
/global/project/projectdirs/m3572/cluster-training-data/nestedStructs/Li/17/s5-23/CONTCAR	-1.142884145882353	-1.8889054551976203	0.0138244815170764
/global/project/projectdirs/m3572/cluster-training-data/nestedStructs/Li/17/s1-1/CONTCAR	-1.2640665394117647	-1.8780607626097678	0.0246691741049289
/global/project/projectdirs/m3572/cluster-training-data/nestedStructs/Li/17/s5-49/CONTCAR	-1.3644711964705882	-1.883442305799055	0.0192876309156417
/global/project/projectdirs/m3572/cluster-training-data/nestedStructs/Li/17/s1-2/CONTCAR	-0.7157244617647058	-1.9730072848754405	-0.0702773481607437
/global/project/projectdirs/m3572/cluster-training-data/nestedStructs/Li/17/s5-32/CONTCAR	-1.175673684117647	-1.893478792931366	0.0092511437833309
/global/project/projectdirs/m3572/cluster-training-data/nestedStructs/Li/17/s5-25/CONTCAR	-1.081639574117647	-1.8929530464368343	0.0097768902778625
/global/project/projectdirs/m3572/cluster-training-data/nestedStructs/Li/17/s5-37/CONTCAR	-1.2973907217647058	-1.9149711773055076	-0.0122412405908107
/global/project/projectdirs/m3572/cluster-training-data/nestedStructs/Li/17/s5-5/CONTCAR	-0.6572812499999999	-1.8986721568065166	0.0040577799081802
/global/project/projectdirs/m3572/cluster-training-data/nestedStructs/Li/17/s5-40/CONTCAR	-1.2104694229411765	-1.892872624869871	0.0098573118448257
/global/project/projectdirs/m3572/cluster-training-data/nestedStructs/Li/17/s5-6/CONTCAR	-0.7771125423529411	-1.9156533599155425	-0.0129234232008457
/global/project/projectdirs/m3572/cluster-training-data/nestedStructs/Li/17/s5-19/CONTCAR	-1.0096497688235295	-1.9350283041851997	-0.0322983674705028
/global/project/projectdirs/m3572/cluster-training-data/nestedStructs/Li/17/s5-7/CONTCAR	-0.6482458917647059	-1.9248210758226394	-0.0220911391079425
/global/project/projectdirs/m3572/cluster-training-data/nestedStructs/Li/17/s5-15/CONTCAR	-0.7181920929411765	-1.9314900830643653	-0.0287601463496685
/global/project/projectdirs/m3572/cluster-training-data/nestedStructs/Li/17/s5-8/CONTCAR	-0.8543625805882353	-1.9104861140506744	-0.0077561773359775
/global/project/projectdirs/m3572/cluster-training-data/nestedStructs/Li/17/s5-26/CONTCAR	-1.1327833835294119	-1.9145622000353812	-0.0118322633206844
/global/project/projectdirs/m3572/cluster-training-data/nestedStructs/Li/17/s5-1/CONTCAR	-1.1099766576470587	-1.8922685653226852	0.0104613713920116
/global/project/projectdirs/m3572/cluster-training-data/nestedStructs/Li/33/19/CONTCAR	-1.5093461751515151	-1.9230292931454658	-0.0202993564307689
/global/project/projectdirs/m3572/cluster-training-data/nestedStructs/Li/33/14/CONTCAR	-1.4837201018181818	-1.9145155295985221	-0.0117855928838253
/global/project/projectdirs/m3572/cluster-training-data/nestedStructs/Li/33/2/CONTCAR	-1.490287259090909	-1.9189800590532302	-0.0162501223385334
/global/project/projectdirs/m3572/cluster-training-data/nestedStructs/Li/33/15/CONTCAR	-1.525545913030303	-1.9341662571089744	-0.0314363203942775
/global/project/projectdirs/m3572/cluster-training-data/nestedStructs/Li/5/s5-2/CONTCAR	-0.383830122	-1.2554068051534175	0.6473231315612793
/global/project/projectdirs/m3572/cluster-training-data/nestedStructs/Li/5/s1-12/CONTCAR	-0.9222720900000001	-1.9154514044778823	-0.0127214677631855
/global/project/projectdirs/m3572/cluster-training-data/nestedStructs/Li/5/s5-18/CONTCAR	-1.003395632	-1.153816588993597	0.7489133477210999
/global/project/projectdirs/m3572/cluster-training-data/nestedStructs/Li/5/s5-3/CONTCAR	-0.22543176800000003	-1.7272296034055232	0.1755003333091735
/global/project/projectdirs/m3572/cluster-training-data/nestedStructs/Li/5/s5-14/CONTCAR	-0.9847499279999999	-1.07140506135993	0.8313248753547668
/global/project/projectdirs/m3572/cluster-training-data/nestedStructs/Li/5/s5-10/CONTCAR	-0.8876081640000001	-1.324012585754919	0.5787173509597778
/global/project/projectdirs/m3572/cluster-training-data/nestedStructs/Li/5/s5-4/CONTCAR	-0.7127460919999999	-1.7457274280744075	0.1570025086402893
/global/project/projectdirs/m3572/cluster-training-data/nestedStructs/Li/5/s1-7/CONTCAR	-0.499723528	-1.9131826877849578	-0.010452751070261
/global/project/projectdirs/m3572/cluster-training-data/nestedStructs/Li/5/s5-17/CONTCAR	-0.9931439320000001	-1.0147981725888728	0.887931764125824
/global/project/projectdirs/m3572/cluster-training-data/nestedStructs/Li/5/11/CONTCAR	-0.993880874	-1.8752761230128288	0.027453813701868
/global/project/projectdirs/m3572/cluster-training-data/nestedStructs/Li/5/s1-8/CONTCAR	-0.862337956	-1.9060172222810268	-0.0032872855663299
/global/project/projectdirs/m3572/cluster-training-data/nestedStructs/Li/5/s5-13/CONTCAR	-0.9491835240000001	-1.2297598801808833	0.6729700565338135
/global/project/projectdirs/m3572/cluster-training-data/nestedStructs/Li/5/s1-11/CONTCAR	-0.9222720900000001	-1.9154514044778823	-0.0127214677631855
/global/project/projectdirs/m3572/cluster-training-data/nestedStructs/Li/5/17/CONTCAR	-1.014612488	-1.5955033086495876	0.3072266280651092
/global/project/projectdirs/m3572/cluster-training-data/nestedStructs/Li/5/s1-9/CONTCAR	-0.874437632	-1.9215639353054046	-0.0188339985907077
/global/project/projectdirs/m3572/cluster-training-data/nestedStructs/Li/5/s5-16/CONTCAR	-0.9875736820000001	-1.1035909734921932	0.7991389632225037
/global/project/projectdirs/m3572/cluster-training-data/nestedStructs/Li/5/s1-3/CONTCAR	-0.564885246	-1.0058477603154659	0.896882176399231
/global/project/projectdirs/m3572/cluster-training-data/nestedStructs/Li/5/s5-12/CONTCAR	-0.9316086419999999	-1.6389004372315883	0.2638294994831085
/global/project/projectdirs/m3572/cluster-training-data/nestedStructs/Li/5/s1-4/CONTCAR	-0.822880868	-1.91282935890131	-0.010099422186613
/global/project/projectdirs/m3572/cluster-training-data/nestedStructs/Li/5/s1-10/CONTCAR	-0.927843294	-1.8458244249480247	0.0569055117666721
/global/project/projectdirs/m3572/cluster-training-data/nestedStructs/Li/5/s1-5/CONTCAR	-0.4760936	-1.9109968811529159	-0.008266944438219
/global/project/projectdirs/m3572/cluster-training-data/nestedStructs/Li/5/s1-6/CONTCAR	-0.513858822	-1.9303048149006843	-0.0275748781859874
/global/project/projectdirs/m3572/cluster-training-data/nestedStructs/Li/5/s5-11/CONTCAR	-0.850333652	-1.8095564998941898	0.093173436820507
/global/project/projectdirs/m3572/cluster-training-data/nestedStructs/Li/5/s5-9/CONTCAR	-0.53511432	-1.404807218189764	0.4979227185249328
/global/project/projectdirs/m3572/cluster-training-data/nestedStructs/Li/5/s1-1/CONTCAR	-1.003712504	-1.111334510918188	0.7913954257965088
/global/project/projectdirs/m3572/cluster-training-data/nestedStructs/Li/5/s1-2/CONTCAR	-0.633665468	-1.8541074551897525	0.0486224815249443
/global/project/projectdirs/m3572/cluster-training-data/nestedStructs/Li/5/s5-5/CONTCAR	-0.405146774	-0.8856982670979976	1.0170316696166992
/global/project/projectdirs/m3572/cluster-training-data/nestedStructs/Li/5/s5-6/CONTCAR	-0.66572893	-1.0667523823934077	0.8359775543212891
/global/project/projectdirs/m3572/cluster-training-data/nestedStructs/Li/5/s5-19/CONTCAR	-1.0044438359999999	-1.0006834946828365	0.9020464420318604
/global/project/projectdirs/m3572/cluster-training-data/nestedStructs/Li/5/s5-7/CONTCAR	-0.8811820239999999	-1.8208683066325664	0.0818616300821304
/global/project/projectdirs/m3572/cluster-training-data/nestedStructs/Li/5/s5-15/CONTCAR	-1.007282752	-1.6996801726775645	0.2030497640371322
/global/project/projectdirs/m3572/cluster-training-data/nestedStructs/Li/5/s5-8/CONTCAR	-0.844995698	-1.889866960074234	0.0128629766404628
/global/project/projectdirs/m3572/cluster-training-data/nestedStructs/Li/5/s5-1/CONTCAR	-0.940392932	-1.4949010096745967	0.4078289270401001
/global/project/projectdirs/m3572/cluster-training-data/nestedStructs/Li/2/5/CONTCAR	-0.34334522	-1.85480090307765	0.0479290336370468
/global/project/projectdirs/m3572/cluster-training-data/nestedStructs/Li/36/3/CONTCAR	-1.5207556666666668	-1.923047494913864	-0.0203175581991672
/global/project/projectdirs/m3572/cluster-training-data/nestedStructs/Li/36/1/CONTCAR	-1.527586768611111	-1.9220778316514968	-0.0193478949368
/global/project/projectdirs/m3572/cluster-training-data/nestedStructs/Li/36/16/CONTCAR	-1.5294383497222224	-1.9213110700505256	-0.0185811333358287
/global/project/projectdirs/m3572/cluster-training-data/nestedStructs/Li/36/15/CONTCAR	-1.5303670027777778	-1.9244007215159415	-0.0216707848012447
/global/project/projectdirs/m3572/cluster-training-data/nestedStructs/Li/36/10/CONTCAR	-1.524584908888889	-1.9163028940814018	-0.0135729573667049
/global/project/projectdirs/m3572/cluster-training-data/nestedStructs/Li/36/18/CONTCAR	-1.5280500769444445	-1.9356724441307067	-0.0329425074160099
/global/project/projectdirs/m3572/cluster-training-data/nestedStructs/Li/31/7/CONTCAR	-1.519806575483871	-1.9367328778164863	-0.0340029411017894
/global/project/projectdirs/m3572/cluster-training-data/nestedStructs/Li/31/23/CONTCAR	-1.4883594122580646	-1.9232964858668327	-0.0205665491521358
/global/project/projectdirs/m3572/cluster-training-data/nestedStructs/Li/31/18/CONTCAR	-1.4917984593548388	-1.9294387296097755	-0.0267087928950786
/global/project/projectdirs/m3572/cluster-training-data/nestedStructs/Li/39/7/CONTCAR	-1.5326508546153848	-1.9271502688782691	-0.0244203321635723
/global/project/projectdirs/m3572/cluster-training-data/nestedStructs/Li/39/24/CONTCAR	-1.5533506671794872	-1.9422062456863403	-0.0394763089716434
/global/project/projectdirs/m3572/cluster-training-data/nestedStructs/Li/39/14/CONTCAR	-1.5358943415384614	-1.934156727816391	-0.0314267911016941
/global/project/projectdirs/m3572/cluster-training-data/nestedStructs/Li/39/17/CONTCAR	-1.5498009523076923	-1.92839394959383	-0.0256640128791332
/global/project/projectdirs/m3572/cluster-training-data/nestedStructs/Li/39/2/CONTCAR	-1.5301415971794872	-1.9108705342071532	-0.0081405974924564
/global/project/projectdirs/m3572/cluster-training-data/nestedStructs/Li/39/23/CONTCAR	-1.5369225735897436	-1.9221076190727233	-0.0193776823580265
/global/project/projectdirs/m3572/cluster-training-data/nestedStructs/Li/39/4/CONTCAR	-1.5588146456410257	-1.9434338405983924	-0.0407039038836956
/global/project/projectdirs/m3572/cluster-training-data/nestedStructs/Li/39/13/CONTCAR	-1.540487956153846	-1.9253566608088493	-0.0226267240941524
/global/project/projectdirs/m3572/cluster-training-data/nestedStructs/Li/39/16/CONTCAR	-1.5630581512820514	-1.925530013467598	-0.022800076752901
/global/project/projectdirs/m3572/cluster-training-data/nestedStructs/Li/39/22/CONTCAR	-1.5476875374358974	-1.9335156873124122	-0.0307857505977153
/global/project/projectdirs/m3572/cluster-training-data/nestedStructs/Li/39/25/CONTCAR	-1.5128133815384617	-1.9110126391308784	-0.0082827024161815
/global/project/projectdirs/m3572/cluster-training-data/nestedStructs/Li/39/15/CONTCAR	-1.5497542246153846	-1.9344374731438636	-0.0317075364291667
/global/project/projectdirs/m3572/cluster-training-data/nestedStructs/Li/39/10/CONTCAR	-1.5385417910256411	-1.9291700244205474	-0.0264400877058506
/global/project/projectdirs/m3572/cluster-training-data/nestedStructs/Li/55/7/CONTCAR	-1.584363866909091	-1.9230023667471885	-0.0202724300324916
/global/project/projectdirs/m3572/cluster-training-data/nestedStructs/Li/55/6/CONTCAR	-1.5776802925454545	-1.927399550403881	-0.0246696136891841
/global/project/projectdirs/m3572/cluster-training-data/nestedStructs/Li/55/19/CONTCAR	-1.5799522852727272	-1.9259352281945228	-0.0232052914798259
/global/project/projectdirs/m3572/cluster-training-data/nestedStructs/Li/55/14/CONTCAR	-1.5311779907272727	-1.9130961492913245	-0.0103662125766277
/global/project/projectdirs/m3572/cluster-training-data/nestedStructs/Li/55/2/CONTCAR	-1.5706383758181819	-1.9156161666172027	-0.0128862299025058
/global/project/projectdirs/m3572/cluster-training-data/nestedStructs/Li/55/23/CONTCAR	-1.5790745009090907	-1.9222301736729621	-0.0195002369582653
/global/project/projectdirs/m3572/cluster-training-data/nestedStructs/Li/55/1/CONTCAR	-1.594707522909091	-1.9281299904244422	-0.0254000537097454
/global/project/projectdirs/m3572/cluster-training-data/nestedStructs/Li/55/22/CONTCAR	-1.5790406352727273	-1.9255868092434882	-0.0228568725287914
/global/project/projectdirs/m3572/cluster-training-data/nestedStructs/Li/55/9/CONTCAR	-1.5895224661818184	-1.9322094887750625	-0.0294795520603656
/global/project/projectdirs/m3572/cluster-training-data/nestedStructs/Li/55/15/CONTCAR	-1.572508303090909	-1.921333391989994	-0.0186034552752971
/global/project/projectdirs/m3572/cluster-training-data/nestedStructs/Li/55/18/CONTCAR	-1.5846149745454545	-1.924852025534439	-0.0221220888197422
/global/project/projectdirs/m3572/cluster-training-data/nestedStructs/Li/50/7/CONTCAR	-1.5724170856000002	-1.9324997782962798	-0.029769841581583
/global/project/projectdirs/m3572/cluster-training-data/nestedStructs/Li/50/21/CONTCAR	-1.5618459512	-1.9225780263798713	-0.0198480896651744
/global/project/projectdirs/m3572/cluster-training-data/nestedStructs/Li/50/3/CONTCAR	-1.5572455526	-1.9143850252287864	-0.0116550885140895
/global/project/projectdirs/m3572/cluster-training-data/nestedStructs/Li/50/11/CONTCAR	-1.5584873741999998	-1.9199652418749809	-0.017235305160284
/global/project/projectdirs/m3572/cluster-training-data/nestedStructs/Li/50/17/CONTCAR	-1.5631820292	-1.9220595330255508	-0.0193295963108539
/global/project/projectdirs/m3572/cluster-training-data/nestedStructs/Li/50/5/CONTCAR	-1.5631944048	-1.9181919962423324	-0.0154620595276355
/global/project/projectdirs/m3572/cluster-training-data/nestedStructs/Li/50/8/CONTCAR	-1.5572473697999998	-1.9223034352319717	-0.0195734985172748
/global/project/projectdirs/m3572/cluster-training-data/nestedStructs/Li/50/18/CONTCAR	-1.5644018218	-1.924899180259037	-0.0221692435443401
/global/project/projectdirs/m3572/cluster-training-data/nestedStructs/Li/23/s5-2/CONTCAR	-0.4981691747826087	-1.8368208416061877	0.065909095108509
/global/project/projectdirs/m3572/cluster-training-data/nestedStructs/Li/23/s5-50/CONTCAR	-1.3843646652173913	-1.9086259126918792	-0.0058959759771823
/global/project/projectdirs/m3572/cluster-training-data/nestedStructs/Li/23/s5-33/CONTCAR	-1.202763922173913	-1.9023901306348323	0.0003398060798645
/global/project/projectdirs/m3572/cluster-training-data/nestedStructs/Li/23/s1-12/CONTCAR	-0.6616688617391304	-1.8649537422018527	0.037776194512844
/global/project/projectdirs/m3572/cluster-training-data/nestedStructs/Li/23/s5-18/CONTCAR	-0.9094596886956521	-1.8805765703576087	0.022153366357088
/global/project/projectdirs/m3572/cluster-training-data/nestedStructs/Li/23/s5-28/CONTCAR	-1.0180142226086957	-1.8800118088977813	0.0227181278169155
/global/project/projectdirs/m3572/cluster-training-data/nestedStructs/Li/23/s5-45/CONTCAR	-1.3487101130434782	-1.8916664764540672	0.0110634602606296
/global/project/projectdirs/m3572/cluster-training-data/nestedStructs/Li/23/s5-38/CONTCAR	-1.19745781	-1.8941876225429057	0.008542314171791
/global/project/projectdirs/m3572/cluster-training-data/nestedStructs/Li/23/s5-46/CONTCAR	-1.3264023591304348	-1.8950431317346572	0.0076868049800395
/global/project/projectdirs/m3572/cluster-training-data/nestedStructs/Li/23/s5-3/CONTCAR	-0.5471137643478261	-1.8566177867608546	0.0461121499538421
/global/project/projectdirs/m3572/cluster-training-data/nestedStructs/Li/23/s5-47/CONTCAR	-1.2851582665217391	-1.9121343538420676	-0.0094044171273708
/global/project/projectdirs/m3572/cluster-training-data/nestedStructs/Li/23/s5-14/CONTCAR	-0.8513417913043478	-1.8903377026575088	0.012392234057188
/global/project/projectdirs/m3572/cluster-training-data/nestedStructs/Li/23/s5-22/CONTCAR	-0.8724803213043478	-1.9011859268205642	0.0015440098941326
/global/project/projectdirs/m3572/cluster-training-data/nestedStructs/Li/23/s5-48/CONTCAR	-1.0995597804347828	-1.9057771012442588	-0.0030471645295619
/global/project/projectdirs/m3572/cluster-training-data/nestedStructs/Li/23/s5-58/CONTCAR	-1.4098374295652174	-1.8744795087980508	0.028250427916646
/global/project/projectdirs/m3572/cluster-training-data/nestedStructs/Li/23/s5-52/CONTCAR	-1.3643217382608694	-1.8936343871312618	0.009095549583435
/global/project/projectdirs/m3572/cluster-training-data/nestedStructs/Li/23/s5-10/CONTCAR	-0.6407711269565217	-1.9169206738727569	-0.01419073715806
/global/project/projectdirs/m3572/cluster-training-data/nestedStructs/Li/23/s5-4/CONTCAR	-0.4472779052173913	-1.932179239417839	-0.0294493027031421
/global/project/projectdirs/m3572/cluster-training-data/nestedStructs/Li/23/s1-7/CONTCAR	-0.6666619373913043	-1.9017612941818713	0.0009686425328254
/global/project/projectdirs/m3572/cluster-training-data/nestedStructs/Li/23/s5-24/CONTCAR	-1.1580363708695653	-1.8890105679886817	0.013719368726015
/global/project/projectdirs/m3572/cluster-training-data/nestedStructs/Li/23/3/CONTCAR	-1.439357262173913	-1.9120851725595474	-0.0093552358448505
/global/project/projectdirs/m3572/cluster-training-data/nestedStructs/Li/23/s5-17/CONTCAR	-0.9771849786956521	-1.8598631553607463	0.0428667813539505
/global/project/projectdirs/m3572/cluster-training-data/nestedStructs/Li/23/s1-8/CONTCAR	-0.6214938873913044	-1.9088315934198379	-0.006101656705141
/global/project/projectdirs/m3572/cluster-training-data/nestedStructs/Li/23/s1-11/CONTCAR	-0.6616688617391304	-1.8649537422018527	0.037776194512844
/global/project/projectdirs/m3572/cluster-training-data/nestedStructs/Li/23/s1-9/CONTCAR	-0.6961008873913043	-1.9163327113049506	-0.0136027745902538
/global/project/projectdirs/m3572/cluster-training-data/nestedStructs/Li/23/s5-34/CONTCAR	-1.164411066521739	-1.894166056837368	0.0085638798773288
/global/project/projectdirs/m3572/cluster-training-data/nestedStructs/Li/23/s5-20/CONTCAR	-1.0530402152173912	-1.8875976063566684	0.0151323303580284
/global/project/projectdirs/m3572/cluster-training-data/nestedStructs/Li/23/s5-39/CONTCAR	-1.2895015326086956	-1.8847596690314292	0.0179702676832675
/global/project/projectdirs/m3572/cluster-training-data/nestedStructs/Li/23/s5-57/CONTCAR	-1.117661505652174	-1.88493392321043	0.0177960135042667
/global/project/projectdirs/m3572/cluster-training-data/nestedStructs/Li/23/s5-16/CONTCAR	-0.7241232669565217	-1.8858091652648925	0.0169207714498043
/global/project/projectdirs/m3572/cluster-training-data/nestedStructs/Li/23/s1-3/CONTCAR	-0.6530822065217391	-1.9170915529387473	-0.0143616162240505
/global/project/projectdirs/m3572/cluster-training-data/nestedStructs/Li/23/s5-51/CONTCAR	-1.387211417826087	-1.9038490511732578	-0.0011191144585609
/global/project/projectdirs/m3572/cluster-training-data/nestedStructs/Li/23/s5-12/CONTCAR	-0.7656696313043478	-1.9227513194339751	-0.0200213827192783
/global/project/projectdirs/m3572/cluster-training-data/nestedStructs/Li/23/s5-41/CONTCAR	-1.1988098217391303	-1.9111235112207412	-0.0083935745060443
/global/project/projectdirs/m3572/cluster-training-data/nestedStructs/Li/23/s1-4/CONTCAR	-0.5358681086956522	-1.928533655430603	-0.0258037187159061
/global/project/projectdirs/m3572/cluster-training-data/nestedStructs/Li/23/s5-42/CONTCAR	-1.1640495104347826	-1.8911288798110961	0.0116010569036006
/global/project/projectdirs/m3572/cluster-training-data/nestedStructs/Li/23/s5-43/CONTCAR	-1.2183898356521738	-1.9005469240503787	0.002183012664318
/global/project/projectdirs/m3572/cluster-training-data/nestedStructs/Li/23/s5-44/CONTCAR	-1.334485897826087	-1.9005101368086814	0.0022197999060153
/global/project/projectdirs/m3572/cluster-training-data/nestedStructs/Li/23/s5-59/CONTCAR	-1.287039407826087	-1.86549965369277	0.0372302830219268
/global/project/projectdirs/m3572/cluster-training-data/nestedStructs/Li/23/23/CONTCAR	-1.4580673673913043	-1.9181092575448035	-0.0153793208301067
/global/project/projectdirs/m3572/cluster-training-data/nestedStructs/Li/23/s1-10/CONTCAR	-0.7349588534782608	-1.9240152508275985	-0.0212853141129016
/global/project/projectdirs/m3572/cluster-training-data/nestedStructs/Li/23/s5-31/CONTCAR	-1.0948304773913045	-1.8904512793081283	0.0122786574065685
/global/project/projectdirs/m3572/cluster-training-data/nestedStructs/Li/23/s1-5/CONTCAR	-0.887110737826087	-1.859808207328844	0.0429217293858528
/global/project/projectdirs/m3572/cluster-training-data/nestedStructs/Li/23/s5-27/CONTCAR	-1.0648013773913043	-1.8910826638596534	0.0116472728550434
/global/project/projectdirs/m3572/cluster-training-data/nestedStructs/Li/23/s5-36/CONTCAR	-1.2295937047826087	-1.890712939973402	0.0120169967412948
/global/project/projectdirs/m3572/cluster-training-data/nestedStructs/Li/23/s5-21/CONTCAR	-1.0687170686956522	-1.8995314285414695	0.0031985081732273
/global/project/projectdirs/m3572/cluster-training-data/nestedStructs/Li/23/s1-6/CONTCAR	-0.604795904347826	-1.9522911206143378	-0.049561183899641
/global/project/projectdirs/m3572/cluster-training-data/nestedStructs/Li/23/s5-54/CONTCAR	-1.3119397069565217	-1.9097469792025565	-0.0070170424878597
/global/project/projectdirs/m3572/cluster-training-data/nestedStructs/Li/23/s5-11/CONTCAR	-0.6270978539130434	-1.9368395626800536	-0.0341096259653568
/global/project/projectdirs/m3572/cluster-training-data/nestedStructs/Li/23/s5-30/CONTCAR	-1.1101297839130435	-1.8890723482029914	0.0136575885117053
/global/project/projectdirs/m3572/cluster-training-data/nestedStructs/Li/23/s5-35/CONTCAR	-1.2327047852173914	-1.9086776048200607	-0.0059476681053638
/global/project/projectdirs/m3572/cluster-training-data/nestedStructs/Li/23/s5-9/CONTCAR	-0.7786373065217391	-1.9151936516421317	-0.0124637149274349
/global/project/projectdirs/m3572/cluster-training-data/nestedStructs/Li/23/s5-29/CONTCAR	-1.076763875652174	-1.8912879422562598	0.0114419944584369
/global/project/projectdirs/m3572/cluster-training-data/nestedStructs/Li/23/s5-56/CONTCAR	-1.4178801169565216	-1.8968004517512798	0.005929484963417
/global/project/projectdirs/m3572/cluster-training-data/nestedStructs/Li/23/s5-23/CONTCAR	-1.0395248934782608	-1.8771020330744266	0.0256279036402702
/global/project/projectdirs/m3572/cluster-training-data/nestedStructs/Li/23/s5-49/CONTCAR	-1.3597336452173914	-1.9143668905156135	-0.0116369538009166
/global/project/projectdirs/m3572/cluster-training-data/nestedStructs/Li/23/s1-2/CONTCAR	-0.5397203134782609	-1.819230899985361	0.0834990367293357
/global/project/projectdirs/m3572/cluster-training-data/nestedStructs/Li/23/s5-32/CONTCAR	-1.1792143082608695	-1.8904382109897613	0.0122917257249355
/global/project/projectdirs/m3572/cluster-training-data/nestedStructs/Li/23/s5-25/CONTCAR	-1.0827850073913043	-1.8983526647346496	0.0043772719800472
/global/project/projectdirs/m3572/cluster-training-data/nestedStructs/Li/23/s5-37/CONTCAR	-1.2445819786956522	-1.8965565681713104	0.0061733685433864
/global/project/projectdirs/m3572/cluster-training-data/nestedStructs/Li/23/s5-5/CONTCAR	-0.550180205652174	-1.8750699505465507	0.0276599861681461
/global/project/projectdirs/m3572/cluster-training-data/nestedStructs/Li/23/s5-40/CONTCAR	-1.2769019973913043	-1.8858229451137065	0.0169069916009902
/global/project/projectdirs/m3572/cluster-training-data/nestedStructs/Li/23/s5-53/CONTCAR	-1.3759987208695652	-1.90840062948637	-0.0056706927716732
/global/project/projectdirs/m3572/cluster-training-data/nestedStructs/Li/23/s5-6/CONTCAR	-0.5605797347826087	-1.904374082412052	-0.0016441456973552
/global/project/projectdirs/m3572/cluster-training-data/nestedStructs/Li/23/s5-19/CONTCAR	-0.9828301391304347	-1.9300800085323333	-0.0273500718176364
/global/project/projectdirs/m3572/cluster-training-data/nestedStructs/Li/23/s5-7/CONTCAR	-0.7179473560869565	-1.9209273204463004	-0.0181973837316036
/global/project/projectdirs/m3572/cluster-training-data/nestedStructs/Li/23/s5-55/CONTCAR	-1.4016589626086957	-1.902591192002821	0.0001387447118759
/global/project/projectdirs/m3572/cluster-training-data/nestedStructs/Li/23/s5-15/CONTCAR	-1.0607601304347827	-1.8703140624123096	0.0324158743023872
/global/project/projectdirs/m3572/cluster-training-data/nestedStructs/Li/23/s5-8/CONTCAR	-0.868765527826087	-1.8723083406942367	0.0304215960204601
/global/project/projectdirs/m3572/cluster-training-data/nestedStructs/Li/23/s5-26/CONTCAR	-1.030454754347826	-1.9098988592880248	-0.007168922573328
/global/project/projectdirs/m3572/cluster-training-data/nestedStructs/Li/23/s5-1/CONTCAR	-1.3332836617391306	-1.8874901578085899	0.0152397789061069
/global/project/projectdirs/m3572/cluster-training-data/nestedStructs/Li/4/s5-2/CONTCAR	-0.235429	-0.7682908259587764	1.1344391107559204
/global/project/projectdirs/m3572/cluster-training-data/nestedStructs/Li/4/s5-3/CONTCAR	-0.4248448025	-1.893668115909624	0.0090618208050727
/global/project/projectdirs/m3572/cluster-training-data/nestedStructs/Li/4/s5-14/CONTCAR	-0.89465979	-0.9613123022275448	0.941417634487152
/global/project/projectdirs/m3572/cluster-training-data/nestedStructs/Li/4/s5-10/CONTCAR	-0.868020065	-1.6414671324449062	0.2612628042697906
/global/project/projectdirs/m3572/cluster-training-data/nestedStructs/Li/4/s5-4/CONTCAR	-0.4036557075	-1.397817858334112	0.5049120783805847
/global/project/projectdirs/m3572/cluster-training-data/nestedStructs/Li/4/s5-13/CONTCAR	-0.8890810225	-1.0249336444097041	0.8777962923049927
/global/project/projectdirs/m3572/cluster-training-data/nestedStructs/Li/4/5/CONTCAR	-0.91522471	-1.4262381576257228	0.476491779088974
/global/project/projectdirs/m3572/cluster-training-data/nestedStructs/Li/4/s5-16/CONTCAR	-0.8916883825	-0.993801244373846	0.9089286923408508
/global/project/projectdirs/m3572/cluster-training-data/nestedStructs/Li/4/s5-12/CONTCAR	-0.8919847925	-0.9612103782849788	0.941519558429718
/global/project/projectdirs/m3572/cluster-training-data/nestedStructs/Li/4/s5-11/CONTCAR	-0.56125213	-1.8881098300474166	0.0146201066672801
/global/project/projectdirs/m3572/cluster-training-data/nestedStructs/Li/4/s5-9/CONTCAR	-0.49547029	-0.8564435921864986	1.0462863445281982
/global/project/projectdirs/m3572/cluster-training-data/nestedStructs/Li/4/22/CONTCAR	-0.433438065	-1.6204747639852046	0.2822551727294922
/global/project/projectdirs/m3572/cluster-training-data/nestedStructs/Li/4/s5-5/CONTCAR	-0.388135225	-1.0994497023778438	0.803280234336853
/global/project/projectdirs/m3572/cluster-training-data/nestedStructs/Li/4/s5-6/CONTCAR	-0.7395089275	-1.8041066162543773	0.0986233204603195
/global/project/projectdirs/m3572/cluster-training-data/nestedStructs/Li/4/s5-7/CONTCAR	-0.4683750325	-1.0301053010182857	0.8726246356964111
/global/project/projectdirs/m3572/cluster-training-data/nestedStructs/Li/4/12/CONTCAR	-0.8781834425	-1.7938305221753597	0.1088994145393371
/global/project/projectdirs/m3572/cluster-training-data/nestedStructs/Li/4/s5-15/CONTCAR	-0.8839144625	-0.9803367935376645	0.9223931431770324
/global/project/projectdirs/m3572/cluster-training-data/nestedStructs/Li/4/s5-8/CONTCAR	-0.5761882075	-1.7457001887517452	0.1570297479629516
/global/project/projectdirs/m3572/cluster-training-data/nestedStructs/Li/4/s5-1/CONTCAR	-0.887841885	-0.9759721242146968	0.9267578125
/global/project/projectdirs/m3572/cluster-training-data/nestedStructs/Li/26/s5-2/CONTCAR	-0.5782245376923076	-1.752309583898115	0.1504203528165817
/global/project/projectdirs/m3572/cluster-training-data/nestedStructs/Li/26/s5-50/CONTCAR	-1.3332729234615384	-1.9008425742643356	0.0018873624503612
/global/project/projectdirs/m3572/cluster-training-data/nestedStructs/Li/26/s5-33/CONTCAR	-1.1782302761538461	-1.8882299594836711	0.0144999772310256
/global/project/projectdirs/m3572/cluster-training-data/nestedStructs/Li/26/s1-12/CONTCAR	-0.6831596903846153	-1.9209646776574134	-0.0182347409427166
/global/project/projectdirs/m3572/cluster-training-data/nestedStructs/Li/26/s5-18/CONTCAR	-0.3656805746153846	-1.8915038600819587	0.0112260766327381
/global/project/projectdirs/m3572/cluster-training-data/nestedStructs/Li/26/s5-28/CONTCAR	-0.9225717526923076	-1.87217239553802	0.0305575411766767
/global/project/projectdirs/m3572/cluster-training-data/nestedStructs/Li/26/s5-45/CONTCAR	-1.2682964015384617	-1.9060002610342979	-0.003270324319601
/global/project/projectdirs/m3572/cluster-training-data/nestedStructs/Li/26/s5-38/CONTCAR	-1.2357454126923078	-1.891255517329502	0.0114744193851947
/global/project/projectdirs/m3572/cluster-training-data/nestedStructs/Li/26/s5-46/CONTCAR	-1.306447698846154	-1.8851455569522857	0.0175843797624111
/global/project/projectdirs/m3572/cluster-training-data/nestedStructs/Li/26/s5-3/CONTCAR	-0.5606827123076923	-1.8025157980876445	0.1002141386270523
/global/project/projectdirs/m3572/cluster-training-data/nestedStructs/Li/26/s5-47/CONTCAR	-1.3526850703846154	-1.8833447292702674	0.0193852074444293
/global/project/projectdirs/m3572/cluster-training-data/nestedStructs/Li/26/s5-14/CONTCAR	-0.8454084026923077	-1.8917673945682525	0.0109625421464443
/global/project/projectdirs/m3572/cluster-training-data/nestedStructs/Li/26/s5-22/CONTCAR	-1.0261877453846153	-1.9026543841021537	7.555261254310608e-05
/global/project/projectdirs/m3572/cluster-training-data/nestedStructs/Li/26/s5-48/CONTCAR	-1.346766983076923	-1.896926794971752	0.0058031417429447
/global/project/projectdirs/m3572/cluster-training-data/nestedStructs/Li/26/s5-58/CONTCAR	-1.3887979869230769	-1.8977093778806209	0.0050205588340759
/global/project/projectdirs/m3572/cluster-training-data/nestedStructs/Li/26/s5-52/CONTCAR	-1.3426284280769232	-1.8897287071006774	0.0130012296140193
/global/project/projectdirs/m3572/cluster-training-data/nestedStructs/Li/26/s5-10/CONTCAR	-0.6537291423076923	-1.9160258963959693	-0.0132959596812725
/global/project/projectdirs/m3572/cluster-training-data/nestedStructs/Li/26/s5-4/CONTCAR	-0.66964719	-1.9083370089786529	-0.005607072263956
/global/project/projectdirs/m3572/cluster-training-data/nestedStructs/Li/26/24/CONTCAR	-1.454287013076923	-1.9191979810851096	-0.0164680443704128
/global/project/projectdirs/m3572/cluster-training-data/nestedStructs/Li/26/s1-7/CONTCAR	-0.6538610434615385	-1.9100773751991271	-0.0073474384844303
/global/project/projectdirs/m3572/cluster-training-data/nestedStructs/Li/26/s5-24/CONTCAR	-1.0509415234615385	-1.8789997667329787	0.023730169981718
/global/project/projectdirs/m3572/cluster-training-data/nestedStructs/Li/26/s5-17/CONTCAR	-0.8088832642307692	-1.8992746852593898	0.003455251455307
/global/project/projectdirs/m3572/cluster-training-data/nestedStructs/Li/26/s5-63/CONTCAR	-1.450129695769231	-1.8778730973856925	0.0248568393290042
/global/project/projectdirs/m3572/cluster-training-data/nestedStructs/Li/26/s1-8/CONTCAR	-0.8779967215384615	-1.9254014015453338	-0.0226714648306369
/global/project/projectdirs/m3572/cluster-training-data/nestedStructs/Li/26/s5-13/CONTCAR	-0.6939791865384616	-1.913003717388439	-0.0102737806737422
/global/project/projectdirs/m3572/cluster-training-data/nestedStructs/Li/26/s1-11/CONTCAR	-0.6831596903846153	-1.9209646776574134	-0.0182347409427166
/global/project/projectdirs/m3572/cluster-training-data/nestedStructs/Li/26/s5-60/CONTCAR	-1.3788195523076925	-1.914587785329151	-0.0118578486144542
/global/project/projectdirs/m3572/cluster-training-data/nestedStructs/Li/26/s1-9/CONTCAR	-0.8627902580769231	-1.9194383293645858	-0.0167083926498889
/global/project/projectdirs/m3572/cluster-training-data/nestedStructs/Li/26/s5-34/CONTCAR	-1.1559582111538462	-1.900833380247879	0.0018965564668178
/global/project/projectdirs/m3572/cluster-training-data/nestedStructs/Li/26/s5-61/CONTCAR	-1.4418526773076923	-1.9115162834780692	-0.0087863467633724
/global/project/projectdirs/m3572/cluster-training-data/nestedStructs/Li/26/s5-20/CONTCAR	-1.0622480223076922	-1.9005626485007285	0.0021672882139682
/global/project/projectdirs/m3572/cluster-training-data/nestedStructs/Li/26/s5-39/CONTCAR	-1.2044116984615385	-1.8840030998247146	0.0187268368899822
/global/project/projectdirs/m3572/cluster-training-data/nestedStructs/Li/26/s5-57/CONTCAR	-1.3353338373076924	-1.9046684213238239	-0.001938484609127
/global/project/projectdirs/m3572/cluster-training-data/nestedStructs/Li/26/s5-16/CONTCAR	-0.7870011053846154	-1.8962767578917026	0.0064531788229942
/global/project/projectdirs/m3572/cluster-training-data/nestedStructs/Li/26/s1-3/CONTCAR	-0.6839326661538461	-1.7841924362140178	0.118537500500679
/global/project/projectdirs/m3572/cluster-training-data/nestedStructs/Li/26/s5-51/CONTCAR	-1.318693696153846	-1.896025297071266	0.0067046396434307
/global/project/projectdirs/m3572/cluster-training-data/nestedStructs/Li/26/s5-12/CONTCAR	-0.8637138915384616	-1.8548393443482398	0.0478905923664569
/global/project/projectdirs/m3572/cluster-training-data/nestedStructs/Li/26/s5-41/CONTCAR	-1.2685094161538462	-1.8956283524888038	0.007101584225893
/global/project/projectdirs/m3572/cluster-training-data/nestedStructs/Li/26/s1-4/CONTCAR	-0.7362750892307692	-1.9160105258481979	-0.013280589133501
/global/project/projectdirs/m3572/cluster-training-data/nestedStructs/Li/26/s5-42/CONTCAR	-1.286664773076923	-1.8918767206626415	0.0108532160520553
/global/project/projectdirs/m3572/cluster-training-data/nestedStructs/Li/26/s5-43/CONTCAR	-1.243583523076923	-1.8943050846713065	0.0084248520433902
/global/project/projectdirs/m3572/cluster-training-data/nestedStructs/Li/26/s5-44/CONTCAR	-1.2772902665384616	-1.8944049112754344	0.0083250254392623
/global/project/projectdirs/m3572/cluster-training-data/nestedStructs/Li/26/s5-59/CONTCAR	-1.3823582823076923	-1.9007557302968978	0.0019742064177989
/global/project/projectdirs/m3572/cluster-training-data/nestedStructs/Li/26/23/CONTCAR	-1.454392836923077	-1.9063770219939231	-0.0036470852792263
/global/project/projectdirs/m3572/cluster-training-data/nestedStructs/Li/26/s1-10/CONTCAR	-0.8446111026923078	-1.875209410514164	0.0275205262005329
/global/project/projectdirs/m3572/cluster-training-data/nestedStructs/Li/26/s5-31/CONTCAR	-1.20899873	-1.8832555085676193	0.0194744281470775
/global/project/projectdirs/m3572/cluster-training-data/nestedStructs/Li/26/s1-5/CONTCAR	-0.8469016650000001	-1.88929038571887	0.0134395509958267
/global/project/projectdirs/m3572/cluster-training-data/nestedStructs/Li/26/s5-36/CONTCAR	-1.2121706349999999	-1.8949813291686057	0.007748607546091
/global/project/projectdirs/m3572/cluster-training-data/nestedStructs/Li/26/s5-21/CONTCAR	-0.9538896315384615	-1.8996300667779922	0.0030998699367046
/global/project/projectdirs/m3572/cluster-training-data/nestedStructs/Li/26/s1-6/CONTCAR	-0.8098657646153846	-1.8704845763998508	0.032245360314846
/global/project/projectdirs/m3572/cluster-training-data/nestedStructs/Li/26/s5-54/CONTCAR	-1.3774942215384616	-1.8925731599586486	0.0101567767560482
/global/project/projectdirs/m3572/cluster-training-data/nestedStructs/Li/26/s5-11/CONTCAR	-0.8648264315384615	-1.852679700429964	0.0500502362847328
/global/project/projectdirs/m3572/cluster-training-data/nestedStructs/Li/26/s5-30/CONTCAR	-1.0660130884615384	-1.8911671161907195	0.0115628205239772
/global/project/projectdirs/m3572/cluster-training-data/nestedStructs/Li/26/s5-35/CONTCAR	-1.1563937696153845	-1.8794770583765983	0.0232528783380985
/global/project/projectdirs/m3572/cluster-training-data/nestedStructs/Li/26/s5-9/CONTCAR	-0.47141675076923073	-1.8751561984675407	0.0275737382471561
/global/project/projectdirs/m3572/cluster-training-data/nestedStructs/Li/26/s5-29/CONTCAR	-1.08873493	-1.8819669977086066	0.0207629390060901
/global/project/projectdirs/m3572/cluster-training-data/nestedStructs/Li/26/s5-56/CONTCAR	-1.339960255769231	-1.9106936499732017	-0.0079637132585048
/global/project/projectdirs/m3572/cluster-training-data/nestedStructs/Li/26/s5-23/CONTCAR	-1.0875766346153846	-1.9095577419059753	-0.0068278051912784
/global/project/projectdirs/m3572/cluster-training-data/nestedStructs/Li/26/s1-1/CONTCAR	-1.3578805446153848	-1.8871913075702667	0.0155386291444301
/global/project/projectdirs/m3572/cluster-training-data/nestedStructs/Li/26/s5-64/CONTCAR	-1.3092758438461538	-1.8690682471054076	0.0336616896092891
/global/project/projectdirs/m3572/cluster-training-data/nestedStructs/Li/26/s5-49/CONTCAR	-1.3347202834615384	-1.9036047056572913	-0.0008747689425945
/global/project/projectdirs/m3572/cluster-training-data/nestedStructs/Li/26/s1-2/CONTCAR	-0.6459006696153846	-1.9146467864768981	-0.0119168497622013
/global/project/projectdirs/m3572/cluster-training-data/nestedStructs/Li/26/s5-32/CONTCAR	-1.1426231157692308	-1.9137244642036437	-0.0109945274889469
/global/project/projectdirs/m3572/cluster-training-data/nestedStructs/Li/26/s5-25/CONTCAR	-0.9791049323076924	-1.8819820702331542	0.0207478664815425
/global/project/projectdirs/m3572/cluster-training-data/nestedStructs/Li/26/s5-62/CONTCAR	-1.400103416923077	-1.8886340901511192	0.0140958465635776
/global/project/projectdirs/m3572/cluster-training-data/nestedStructs/Li/26/s5-37/CONTCAR	-0.9102851907692308	-1.8853562966244697	0.0173736400902271
/global/project/projectdirs/m3572/cluster-training-data/nestedStructs/Li/26/s5-5/CONTCAR	-0.5923898588461538	-1.9405905127780914	-0.0378605760633945
/global/project/projectdirs/m3572/cluster-training-data/nestedStructs/Li/26/s5-40/CONTCAR	-1.198766488846154	-1.8898729317145824	0.0128570050001144
/global/project/projectdirs/m3572/cluster-training-data/nestedStructs/Li/26/s5-53/CONTCAR	-1.3860466576923078	-1.8986193806188583	0.0041105560958385
/global/project/projectdirs/m3572/cluster-training-data/nestedStructs/Li/26/s5-6/CONTCAR	-0.5838955796153846	-1.9295051366346359	-0.026775199919939
/global/project/projectdirs/m3572/cluster-training-data/nestedStructs/Li/26/s5-19/CONTCAR	-0.7859587788461538	-1.9026295960205077	0.000100340694189
/global/project/projectdirs/m3572/cluster-training-data/nestedStructs/Li/26/s5-7/CONTCAR	-0.7213476576923077	-1.9493638992565154	-0.0466339625418186
/global/project/projectdirs/m3572/cluster-training-data/nestedStructs/Li/26/s5-55/CONTCAR	-1.3736971900000001	-1.9008678764360427	0.001862060278654
/global/project/projectdirs/m3572/cluster-training-data/nestedStructs/Li/26/s5-15/CONTCAR	-0.8062176557692309	-1.9041497454302787	-0.0014198087155818
/global/project/projectdirs/m3572/cluster-training-data/nestedStructs/Li/26/s5-8/CONTCAR	-0.6364720334615386	-1.853547760124731	0.0491821765899658
/global/project/projectdirs/m3572/cluster-training-data/nestedStructs/Li/26/s5-26/CONTCAR	-1.0636603673076923	-1.8687821187334537	0.0339478179812431
/global/project/projectdirs/m3572/cluster-training-data/nestedStructs/Li/26/s5-1/CONTCAR	-1.4056411926923076	-1.8929137185471534	0.0098162181675434
/global/project/projectdirs/m3572/cluster-training-data/nestedStructs/Li/29/s5-2/CONTCAR	-0.5325522493103448	-1.7949484221892833	0.1077815145254135
/global/project/projectdirs/m3572/cluster-training-data/nestedStructs/Li/29/s5-50/CONTCAR	-1.3571164655172414	-1.8852145008998393	0.0175154358148574
/global/project/projectdirs/m3572/cluster-training-data/nestedStructs/Li/29/s5-33/CONTCAR	-1.2396662131034482	-1.8735809184866428	0.029149018228054
/global/project/projectdirs/m3572/cluster-training-data/nestedStructs/Li/29/s1-12/CONTCAR	-0.9326305334482758	-1.9189995125191688	-0.0162695758044719
/global/project/projectdirs/m3572/cluster-training-data/nestedStructs/Li/29/s5-18/CONTCAR	-0.8861390879310346	-1.9230038941162109	-0.020273957401514
/global/project/projectdirs/m3572/cluster-training-data/nestedStructs/Li/29/s5-28/CONTCAR	-1.1584614596551723	-1.8558854766445636	0.0468444600701332
/global/project/projectdirs/m3572/cluster-training-data/nestedStructs/Li/29/s5-38/CONTCAR	-1.1054053503448276	-1.8968118436890125	0.0059180930256843
/global/project/projectdirs/m3572/cluster-training-data/nestedStructs/Li/29/s5-3/CONTCAR	-0.4976922155172414	-1.7743026696401119	0.1284272670745849
/global/project/projectdirs/m3572/cluster-training-data/nestedStructs/Li/29/s5-47/CONTCAR	-1.3226810862068965	-1.8855724677699088	0.0171574689447879
/global/project/projectdirs/m3572/cluster-training-data/nestedStructs/Li/29/s5-14/CONTCAR	-0.8546826689655173	-1.8938155889766692	0.0089143477380275
/global/project/projectdirs/m3572/cluster-training-data/nestedStructs/Li/29/s5-22/CONTCAR	-1.042127451724138	-1.8681180335836887	0.0346119031310081
/global/project/projectdirs/m3572/cluster-training-data/nestedStructs/Li/29/s5-48/CONTCAR	-1.318336264137931	-1.8871510893362045	0.0155788473784923
/global/project/projectdirs/m3572/cluster-training-data/nestedStructs/Li/29/s5-58/CONTCAR	-0.7009124303448276	-1.8924962923186301	0.0102336443960666
/global/project/projectdirs/m3572/cluster-training-data/nestedStructs/Li/29/s5-52/CONTCAR	-1.357013124137931	-1.8911594756203174	0.0115704610943794
/global/project/projectdirs/m3572/cluster-training-data/nestedStructs/Li/29/s5-10/CONTCAR	-0.7403139093103448	-1.8364980153995036	0.0662319213151931
/global/project/projectdirs/m3572/cluster-training-data/nestedStructs/Li/29/s5-4/CONTCAR	-0.5778762837931035	-1.8049398444848537	0.0977900922298431
/global/project/projectdirs/m3572/cluster-training-data/nestedStructs/Li/29/s1-7/CONTCAR	-0.70095807	-1.943692331041622	-0.0409623943269252
/global/project/projectdirs/m3572/cluster-training-data/nestedStructs/Li/29/s5-24/CONTCAR	-1.0748690489655173	-1.879197091634798	0.0235328450798988
/global/project/projectdirs/m3572/cluster-training-data/nestedStructs/Li/29/s5-17/CONTCAR	-0.9644085434482759	-1.860781886454153	0.0419480502605438
/global/project/projectdirs/m3572/cluster-training-data/nestedStructs/Li/29/11/CONTCAR	-1.4566533551724137	-1.915052649404335	-0.0123227126896381
/global/project/projectdirs/m3572/cluster-training-data/nestedStructs/Li/29/s5-63/CONTCAR	-1.437070088275862	-1.8997057199733733	0.0030242167413234
/global/project/projectdirs/m3572/cluster-training-data/nestedStructs/Li/29/s1-8/CONTCAR	-0.7232767796551725	-1.8825455948966026	0.0201843418180942
/global/project/projectdirs/m3572/cluster-training-data/nestedStructs/Li/29/s5-13/CONTCAR	-0.5903960272413793	-1.9249901071446418	-0.0222601704299449
/global/project/projectdirs/m3572/cluster-training-data/nestedStructs/Li/29/s1-11/CONTCAR	-0.9326305334482758	-1.9189995125191688	-0.0162695758044719
/global/project/projectdirs/m3572/cluster-training-data/nestedStructs/Li/29/s5-60/CONTCAR	-1.4280804862068965	-1.9075663283722877	-0.0048363916575908
/global/project/projectdirs/m3572/cluster-training-data/nestedStructs/Li/29/s1-9/CONTCAR	-0.5876289831034484	-1.9400097027676582	-0.0372797660529613
/global/project/projectdirs/m3572/cluster-training-data/nestedStructs/Li/29/s5-34/CONTCAR	-1.193627218275862	-1.8714350357907295	0.0312949009239673
/global/project/projectdirs/m3572/cluster-training-data/nestedStructs/Li/29/s5-61/CONTCAR	-1.4306372289655174	-1.8968506574886321	0.0058792792260646
/global/project/projectdirs/m3572/cluster-training-data/nestedStructs/Li/29/s5-20/CONTCAR	-1.0202683306896552	-1.884129118944931	0.0186008177697658
/global/project/projectdirs/m3572/cluster-training-data/nestedStructs/Li/29/s5-39/CONTCAR	-1.1143158213793103	-1.894251343633461	0.0084785930812358
/global/project/projectdirs/m3572/cluster-training-data/nestedStructs/Li/29/s5-57/CONTCAR	-1.3984761006896553	-1.8935048848646163	0.0092250518500804
/global/project/projectdirs/m3572/cluster-training-data/nestedStructs/Li/29/s5-16/CONTCAR	-0.7341285455172414	-1.9233839631336211	-0.0206540264189243
/global/project/projectdirs/m3572/cluster-training-data/nestedStructs/Li/29/s1-3/CONTCAR	-0.8483877820689656	-1.8248094551520824	0.0779204815626144
/global/project/projectdirs/m3572/cluster-training-data/nestedStructs/Li/29/s5-51/CONTCAR	-1.3667357086206897	-1.9025201320903777	0.000209804624319
/global/project/projectdirs/m3572/cluster-training-data/nestedStructs/Li/29/s5-12/CONTCAR	-0.8505772144827586	-1.861454208220768	0.0412757284939289
/global/project/projectdirs/m3572/cluster-training-data/nestedStructs/Li/29/s5-41/CONTCAR	-1.318281598275862	-1.8856307983654021	0.0170991383492946
/global/project/projectdirs/m3572/cluster-training-data/nestedStructs/Li/29/s1-4/CONTCAR	-0.662373895862069	-1.8087392382579326	0.0939906984567642
/global/project/projectdirs/m3572/cluster-training-data/nestedStructs/Li/29/s5-42/CONTCAR	-1.263643713448276	-1.8865518465893745	0.0161780901253223
/global/project/projectdirs/m3572/cluster-training-data/nestedStructs/Li/29/s5-43/CONTCAR	-1.1971921706896553	-1.8914173253136157	0.011312611401081
/global/project/projectdirs/m3572/cluster-training-data/nestedStructs/Li/29/s5-44/CONTCAR	-1.3045803355172414	-1.8953327954071044	0.0073971413075923
/global/project/projectdirs/m3572/cluster-training-data/nestedStructs/Li/29/s5-59/CONTCAR	-1.415209695862069	-1.8952763162808894	0.0074536204338073
/global/project/projectdirs/m3572/cluster-training-data/nestedStructs/Li/29/23/CONTCAR	-1.469034991724138	-1.9158751562493324	-0.0131452195346355
/global/project/projectdirs/m3572/cluster-training-data/nestedStructs/Li/29/s1-10/CONTCAR	-0.7224877148275862	-1.9077978477137565	-0.0050679109990596
/global/project/projectdirs/m3572/cluster-training-data/nestedStructs/Li/29/4/CONTCAR	-1.4726078603448276	-1.916002278055477	-0.0132723413407802
/global/project/projectdirs/m3572/cluster-training-data/nestedStructs/Li/29/s5-31/CONTCAR	-1.16886123	-1.8782835088925838	0.024446427822113
/global/project/projectdirs/m3572/cluster-training-data/nestedStructs/Li/29/s1-5/CONTCAR	-0.774986234137931	-1.9046106905000686	-0.0018807537853717
/global/project/projectdirs/m3572/cluster-training-data/nestedStructs/Li/29/s5-27/CONTCAR	-0.9448290889655172	-1.8776746735232352	0.0250552631914615
/global/project/projectdirs/m3572/cluster-training-data/nestedStructs/Li/29/s5-36/CONTCAR	-1.2316813606896553	-1.8850596666591644	0.0176702700555324
/global/project/projectdirs/m3572/cluster-training-data/nestedStructs/Li/29/s5-21/CONTCAR	-0.5681569196551725	-1.886819922204542	0.0159100145101547
/global/project/projectdirs/m3572/cluster-training-data/nestedStructs/Li/29/s1-6/CONTCAR	-0.7353148668965517	-1.8850942820566177	0.0176356546580791
/global/project/projectdirs/m3572/cluster-training-data/nestedStructs/Li/29/s5-54/CONTCAR	-1.3758836189655173	-1.9036803365009307	-0.0009503997862339
/global/project/projectdirs/m3572/cluster-training-data/nestedStructs/Li/29/s5-11/CONTCAR	-0.7208652989655172	-1.923961822714138	-0.0212318859994411
/global/project/projectdirs/m3572/cluster-training-data/nestedStructs/Li/29/s5-30/CONTCAR	-1.120153472413793	-1.9090298086660384	-0.0062998719513416
/global/project/projectdirs/m3572/cluster-training-data/nestedStructs/Li/29/s5-35/CONTCAR	-1.2196769786206898	-1.8864940412598132	0.0162358954548835
/global/project/projectdirs/m3572/cluster-training-data/nestedStructs/Li/29/s5-9/CONTCAR	-0.8873496551724137	-1.9114908695476531	-0.0087609328329563
/global/project/projectdirs/m3572/cluster-training-data/nestedStructs/Li/29/s5-29/CONTCAR	-0.9272257831034483	-1.8811042689042567	0.02162566781044
/global/project/projectdirs/m3572/cluster-training-data/nestedStructs/Li/29/s5-56/CONTCAR	-1.4147799372413794	-1.9008512988942146	0.0018786378204822
/global/project/projectdirs/m3572/cluster-training-data/nestedStructs/Li/29/s5-23/CONTCAR	-0.9455029162068966	-1.89403465094738	0.0086952857673168
/global/project/projectdirs/m3572/cluster-training-data/nestedStructs/Li/29/s1-1/CONTCAR	-1.3545225968965517	-1.8799109317617893	0.0228190049529075
/global/project/projectdirs/m3572/cluster-training-data/nestedStructs/Li/29/s5-64/CONTCAR	-1.4266588437931036	-1.8952869557099818	0.0074429810047149
/global/project/projectdirs/m3572/cluster-training-data/nestedStructs/Li/29/s1-2/CONTCAR	-0.9577954465517242	-1.8145281158643245	0.0882018208503723
/global/project/projectdirs/m3572/cluster-training-data/nestedStructs/Li/29/s5-65/CONTCAR	-1.4295494955172412	-1.8865034438925266	0.0162264928221702
/global/project/projectdirs/m3572/cluster-training-data/nestedStructs/Li/29/s5-25/CONTCAR	-1.006217711724138	-1.8846866384404182	0.0180432982742786
/global/project/projectdirs/m3572/cluster-training-data/nestedStructs/Li/29/22/CONTCAR	-1.4752811579310343	-1.9184176519768714	-0.0156877152621746
/global/project/projectdirs/m3572/cluster-training-data/nestedStructs/Li/29/s5-62/CONTCAR	-1.4333603644827586	-1.9061495967464923	-0.0034196600317955
/global/project/projectdirs/m3572/cluster-training-data/nestedStructs/Li/29/s5-37/CONTCAR	-1.233408137586207	-1.8794180274265289	0.0233119092881679
/global/project/projectdirs/m3572/cluster-training-data/nestedStructs/Li/29/s5-5/CONTCAR	-0.6111238255172414	-1.9278149873273849	-0.025085050612688
/global/project/projectdirs/m3572/cluster-training-data/nestedStructs/Li/29/s5-40/CONTCAR	-1.1833658868965515	-1.9067348361270904	-0.0040048994123935
/global/project/projectdirs/m3572/cluster-training-data/nestedStructs/Li/29/s5-53/CONTCAR	-1.3772548724137932	-1.8943413540976524	0.0083885826170444
/global/project/projectdirs/m3572/cluster-training-data/nestedStructs/Li/29/s5-6/CONTCAR	-0.5931023679310345	-1.9100347578781127	-0.0073048211634159
/global/project/projectdirs/m3572/cluster-training-data/nestedStructs/Li/29/s5-19/CONTCAR	-0.8628203179310344	-1.9047988251107215	-0.0020688883960247
/global/project/projectdirs/m3572/cluster-training-data/nestedStructs/Li/29/s5-7/CONTCAR	-0.6483086106896552	-1.890178602959442	0.0125513337552547
/global/project/projectdirs/m3572/cluster-training-data/nestedStructs/Li/29/s5-55/CONTCAR	-1.3938305172413792	-1.8953505091624736	0.0073794275522232
/global/project/projectdirs/m3572/cluster-training-data/nestedStructs/Li/29/s5-15/CONTCAR	-0.680321075862069	-1.8766286306338786	0.0261013060808181
/global/project/projectdirs/m3572/cluster-training-data/nestedStructs/Li/29/s5-8/CONTCAR	-0.5564050706896552	-1.9686375938611507	-0.0659076571464538
/global/project/projectdirs/m3572/cluster-training-data/nestedStructs/Li/29/s5-1/CONTCAR	-1.2853622937931035	-1.8871194206433772	0.0156105160713195
/global/project/projectdirs/m3572/cluster-training-data/nestedStructs/Li/45/11/CONTCAR	-1.553235964888889	-1.9263963967817306	-0.0236664600670337
/global/project/projectdirs/m3572/cluster-training-data/nestedStructs/Li/45/2/CONTCAR	-1.5420853248888888	-1.9177559510128974	-0.0150260142982006
/global/project/projectdirs/m3572/cluster-training-data/nestedStructs/Li/45/23/CONTCAR	-1.5559531446666666	-1.930817779924202	-0.028087843209505
/global/project/projectdirs/m3572/cluster-training-data/nestedStructs/Li/45/4/CONTCAR	-1.542386660888889	-1.918959637011814	-0.0162297002971172
/global/project/projectdirs/m3572/cluster-training-data/nestedStructs/Li/45/8/CONTCAR	-1.533069874888889	-1.914240208293724	-0.0115102715790271
/global/project/projectdirs/m3572/cluster-training-data/nestedStructs/Li/40/7/CONTCAR	-1.54364284775	-1.9237540558236121	-0.0210241191089153
/global/project/projectdirs/m3572/cluster-training-data/nestedStructs/Li/40/24/CONTCAR	-1.53958368	-1.9126742154615402	-0.0099442787468433
/global/project/projectdirs/m3572/cluster-training-data/nestedStructs/Li/40/3/CONTCAR	-1.5621143662499999	-1.9298654541628837	-0.0271355174481868
/global/project/projectdirs/m3572/cluster-training-data/nestedStructs/Li/40/5/CONTCAR	-1.5408818417499999	-1.92399841996603	-0.0212684832513332
/global/project/projectdirs/m3572/cluster-training-data/nestedStructs/Li/48/21/CONTCAR	-1.558134306875	-1.9305778861301421	-0.0278479494154453
/global/project/projectdirs/m3572/cluster-training-data/nestedStructs/Li/48/6/CONTCAR	-1.556851626875	-1.9210421636956214	-0.0183122269809246
/global/project/projectdirs/m3572/cluster-training-data/nestedStructs/Li/48/14/CONTCAR	-1.5436283491666665	-1.9147734835999488	-0.0120435468852519
/global/project/projectdirs/m3572/cluster-training-data/nestedStructs/Li/48/5/CONTCAR	-1.5391934664583333	-1.9154651507990836	-0.0127352140843868
/global/project/projectdirs/m3572/cluster-training-data/nestedStructs/Li/48/2/CONTCAR	-1.5437424025000002	-1.9182863950984954	-0.0155564583837986
/global/project/projectdirs/m3572/cluster-training-data/nestedStructs/Li/48/1/CONTCAR	-1.554997894375	-1.918364201511669	-0.0156342647969722
/global/project/projectdirs/m3572/cluster-training-data/nestedStructs/Li/48/22/CONTCAR	-1.5655667425	-1.9361010760324477	-0.0333711393177509
/global/project/projectdirs/m3572/cluster-training-data/nestedStructs/Li/48/9/CONTCAR	-1.5531578133333335	-1.9205416783946037	-0.0178117416799068
/global/project/projectdirs/m3572/cluster-training-data/nestedStructs/Li/13/s5-2/CONTCAR	-0.6101001315384615	-1.8261414848523616	0.0765884518623352
/global/project/projectdirs/m3572/cluster-training-data/nestedStructs/Li/13/s5-33/CONTCAR	-1.0642624138461538	-1.895414520825672	0.0073154158890247
/global/project/projectdirs/m3572/cluster-training-data/nestedStructs/Li/13/s1-12/CONTCAR	-0.7263767423076923	-1.9071968466299056	-0.0044669099152088
/global/project/projectdirs/m3572/cluster-training-data/nestedStructs/Li/13/s5-18/CONTCAR	-1.0268619376923076	-1.889510211374092	0.0132197253406047
/global/project/projectdirs/m3572/cluster-training-data/nestedStructs/Li/13/s5-28/CONTCAR	-1.0999347646153845	-1.9089365944521903	-0.0062066577374935
/global/project/projectdirs/m3572/cluster-training-data/nestedStructs/Li/13/s5-45/CONTCAR	-1.3222195884615384	-1.899237767632532	0.0034921690821647
/global/project/projectdirs/m3572/cluster-training-data/nestedStructs/Li/13/s5-38/CONTCAR	-0.8625899292307693	-1.9148761526005744	-0.0121462158858776
/global/project/projectdirs/m3572/cluster-training-data/nestedStructs/Li/13/s5-46/CONTCAR	-1.3313959138461537	-1.8832053326325893	0.0195246040821075
/global/project/projectdirs/m3572/cluster-training-data/nestedStructs/Li/13/s5-3/CONTCAR	-0.5332999184615385	-1.896585595633316	0.0061443410813808
/global/project/projectdirs/m3572/cluster-training-data/nestedStructs/Li/13/s5-14/CONTCAR	-0.764379303076923	-1.9184384241955756	-0.0157084874808788
/global/project/projectdirs/m3572/cluster-training-data/nestedStructs/Li/13/s5-22/CONTCAR	-1.0323779269230768	-1.9013710588472366	0.0013588778674602
/global/project/projectdirs/m3572/cluster-training-data/nestedStructs/Li/13/21/CONTCAR	-1.3528507015384614	-1.8988667026417732	0.0038632340729236
/global/project/projectdirs/m3572/cluster-training-data/nestedStructs/Li/13/s5-10/CONTCAR	-0.7170721284615384	-1.9165710181253433	-0.0138410814106464
/global/project/projectdirs/m3572/cluster-training-data/nestedStructs/Li/13/s5-4/CONTCAR	-0.6110616992307693	-1.8621539220469474	0.0405760146677494
/global/project/projectdirs/m3572/cluster-training-data/nestedStructs/Li/13/s1-7/CONTCAR	-0.8105612400000001	-1.948638138200569	-0.0459082014858722
/global/project/projectdirs/m3572/cluster-training-data/nestedStructs/Li/13/s5-24/CONTCAR	-1.0760619015384614	-1.9205919549124717	-0.0178620181977748
/global/project/projectdirs/m3572/cluster-training-data/nestedStructs/Li/13/s5-17/CONTCAR	-1.055576803846154	-1.9068666443484306	-0.0041367076337337
/global/project/projectdirs/m3572/cluster-training-data/nestedStructs/Li/13/s1-8/CONTCAR	-1.0125145823076922	-1.9054874003189086	-0.0027574636042118
/global/project/projectdirs/m3572/cluster-training-data/nestedStructs/Li/13/s5-13/CONTCAR	-0.7078927346153846	-1.9009686529891967	0.0017612837255001
/global/project/projectdirs/m3572/cluster-training-data/nestedStructs/Li/13/s1-11/CONTCAR	-0.7263767423076923	-1.9071968466299056	-0.0044669099152088
/global/project/projectdirs/m3572/cluster-training-data/nestedStructs/Li/13/14/CONTCAR	-1.3191004792307692	-1.9094874233263015	-0.0067574866116046
/global/project/projectdirs/m3572/cluster-training-data/nestedStructs/Li/13/s1-9/CONTCAR	-0.6527913276923076	-1.9490793392317771	-0.0463494025170803
/global/project/projectdirs/m3572/cluster-training-data/nestedStructs/Li/13/s5-34/CONTCAR	-1.1208444023076924	-1.9215860262768745	-0.0188560895621776
/global/project/projectdirs/m3572/cluster-training-data/nestedStructs/Li/13/s5-20/CONTCAR	-1.045411273076923	-1.9335172221320152	-0.0307872854173183
/global/project/projectdirs/m3572/cluster-training-data/nestedStructs/Li/13/s5-39/CONTCAR	-1.2919226546153846	-1.9104272023098945	-0.0076972655951976
/global/project/projectdirs/m3572/cluster-training-data/nestedStructs/Li/13/s5-16/CONTCAR	-1.0000682776923076	-1.874261583040881	0.0284683536738157
/global/project/projectdirs/m3572/cluster-training-data/nestedStructs/Li/13/s1-3/CONTCAR	-0.4691577861538461	-1.949067679073143	-0.0463377423584461
/global/project/projectdirs/m3572/cluster-training-data/nestedStructs/Li/13/s5-12/CONTCAR	-0.7697737607692308	-1.898331087853241	0.0043988488614559
/global/project/projectdirs/m3572/cluster-training-data/nestedStructs/Li/13/s5-41/CONTCAR	-1.3144917038461539	-1.917086955930519	-0.0143570192158222
/global/project/projectdirs/m3572/cluster-training-data/nestedStructs/Li/13/s1-4/CONTCAR	-0.7493148861538461	-1.8835462078707694	0.0191837288439273
/global/project/projectdirs/m3572/cluster-training-data/nestedStructs/Li/13/s5-42/CONTCAR	-1.283760583076923	-1.9202980220573425	-0.0175680853426456
/global/project/projectdirs/m3572/cluster-training-data/nestedStructs/Li/13/s5-43/CONTCAR	-1.3069564753846155	-1.9117358520882606	-0.0090059153735637
/global/project/projectdirs/m3572/cluster-training-data/nestedStructs/Li/13/s5-44/CONTCAR	-1.3245347553846154	-1.9108612284319877	-0.0081312917172908
/global/project/projectdirs/m3572/cluster-training-data/nestedStructs/Li/13/s1-10/CONTCAR	-1.0044407753846154	-1.9226400599139213	-0.0199101231992244
/global/project/projectdirs/m3572/cluster-training-data/nestedStructs/Li/13/s5-31/CONTCAR	-1.0680762346153847	-1.918256108488369	-0.0155261717736721
/global/project/projectdirs/m3572/cluster-training-data/nestedStructs/Li/13/s1-5/CONTCAR	-0.8048717584615385	-1.8948586479084968	0.0078712888062
/global/project/projectdirs/m3572/cluster-training-data/nestedStructs/Li/13/s5-27/CONTCAR	-1.1210054923076922	-1.9064296528952598	-0.0036997161805629
/global/project/projectdirs/m3572/cluster-training-data/nestedStructs/Li/13/s5-36/CONTCAR	-1.2694343784615385	-1.9315925732510566	-0.0288626365363597
/global/project/projectdirs/m3572/cluster-training-data/nestedStructs/Li/13/s5-21/CONTCAR	-0.848445706923077	-1.9145154699938773	-0.0117855332791805
/global/project/projectdirs/m3572/cluster-training-data/nestedStructs/Li/13/s1-6/CONTCAR	-0.6085714115384616	-1.4094900273042201	0.4932399094104767
/global/project/projectdirs/m3572/cluster-training-data/nestedStructs/Li/13/s5-11/CONTCAR	-0.70684488	-1.9092987895267486	-0.0065688528120517
/global/project/projectdirs/m3572/cluster-training-data/nestedStructs/Li/13/s5-30/CONTCAR	-1.2184060276923077	-1.889229812498617	0.0135001242160797
/global/project/projectdirs/m3572/cluster-training-data/nestedStructs/Li/13/s5-35/CONTCAR	-1.118155886153846	-1.9007091418164253	0.0020207948982715
/global/project/projectdirs/m3572/cluster-training-data/nestedStructs/Li/13/s5-9/CONTCAR	-0.5629133884615385	-1.8741435956465482	0.0285863410681486
/global/project/projectdirs/m3572/cluster-training-data/nestedStructs/Li/13/s5-29/CONTCAR	-1.21796608	-1.915124495353031	-0.0123945586383342
/global/project/projectdirs/m3572/cluster-training-data/nestedStructs/Li/13/s5-23/CONTCAR	-0.5189161961538461	-1.916844588543701	-0.0141146518290042
/global/project/projectdirs/m3572/cluster-training-data/nestedStructs/Li/13/s1-1/CONTCAR	-1.1415673207692307	-1.891413059856224	0.0113168768584728
/global/project/projectdirs/m3572/cluster-training-data/nestedStructs/Li/13/s1-2/CONTCAR	-0.6227268115384615	-1.9441422343509673	-0.0414122976362705
/global/project/projectdirs/m3572/cluster-training-data/nestedStructs/Li/13/s5-32/CONTCAR	-1.2495781884615385	-1.8919042282062053	0.0108257085084915
/global/project/projectdirs/m3572/cluster-training-data/nestedStructs/Li/13/s5-25/CONTCAR	-1.1953489676923077	-1.9039234116929054	-0.0011934749782085
/global/project/projectdirs/m3572/cluster-training-data/nestedStructs/Li/13/s5-37/CONTCAR	-1.2588188846153847	-1.9182534709828376	-0.0155235342681407
/global/project/projectdirs/m3572/cluster-training-data/nestedStructs/Li/13/s5-5/CONTCAR	-0.7016833207692308	-1.9192825749772071	-0.0165526382625103
/global/project/projectdirs/m3572/cluster-training-data/nestedStructs/Li/13/s5-40/CONTCAR	-1.3092823923076924	-1.9169950828211784	-0.0142651461064815
/global/project/projectdirs/m3572/cluster-training-data/nestedStructs/Li/13/s5-6/CONTCAR	-0.6922876053846154	-1.8629965864377498	0.039733350276947
/global/project/projectdirs/m3572/cluster-training-data/nestedStructs/Li/13/s5-19/CONTCAR	-0.9521146969230769	-1.9027350999670505	-5.163252353668213e-06
/global/project/projectdirs/m3572/cluster-training-data/nestedStructs/Li/13/s5-15/CONTCAR	-0.80721765	-1.925248016442585	-0.0225180797278881
/global/project/projectdirs/m3572/cluster-training-data/nestedStructs/Li/13/s5-8/CONTCAR	-0.6847983707692307	-1.9303389087574958	-0.0276089720427989
/global/project/projectdirs/m3572/cluster-training-data/nestedStructs/Li/13/s5-26/CONTCAR	-0.8918219615384615	-1.9001443431036948	0.0025855936110019
/global/project/projectdirs/m3572/cluster-training-data/nestedStructs/Li/13/s5-1/CONTCAR	-1.1563962023076924	-1.9188754454510688	-0.0161455087363719
/global/project/projectdirs/m3572/cluster-training-data/nestedStructs/Li/16/s5-2/CONTCAR	-0.489042045625	-1.9316812128084182	-0.0289512760937213
/global/project/projectdirs/m3572/cluster-training-data/nestedStructs/Li/16/s5-33/CONTCAR	-1.2722330125	-1.9245527059095382	-0.0218227691948413
/global/project/projectdirs/m3572/cluster-training-data/nestedStructs/Li/16/s1-12/CONTCAR	-0.765645409375	-1.8900107562797546	0.0127191804349422
/global/project/projectdirs/m3572/cluster-training-data/nestedStructs/Li/16/s5-18/CONTCAR	-1.03838332125	-1.8689120792108058	0.0338178575038909
/global/project/projectdirs/m3572/cluster-training-data/nestedStructs/Li/16/s5-28/CONTCAR	-1.188244248125	-1.9048589214938163	-0.0021289847791194
/global/project/projectdirs/m3572/cluster-training-data/nestedStructs/Li/16/s5-45/CONTCAR	-1.32104677	-1.9162156775849342	-0.0134857408702373
/global/project/projectdirs/m3572/cluster-training-data/nestedStructs/Li/16/s5-38/CONTCAR	-1.229545220625	-1.904923272158432	-0.0021933354437351
/global/project/projectdirs/m3572/cluster-training-data/nestedStructs/Li/16/s5-46/CONTCAR	-1.28158325125	-1.9077630758541106	-0.0050331391394138
/global/project/projectdirs/m3572/cluster-training-data/nestedStructs/Li/16/s5-3/CONTCAR	-0.853694259375	-1.8777747422712325	0.0249551944434642
/global/project/projectdirs/m3572/cluster-training-data/nestedStructs/Li/16/s5-47/CONTCAR	-1.35544266	-1.895258025105524	0.0074719116091728
/global/project/projectdirs/m3572/cluster-training-data/nestedStructs/Li/16/s5-14/CONTCAR	-0.774845205	-1.9007315382616996	0.0019983984529972
/global/project/projectdirs/m3572/cluster-training-data/nestedStructs/Li/16/s5-22/CONTCAR	-0.840378946875	-1.9137757987039565	-0.0110458619892597
/global/project/projectdirs/m3572/cluster-training-data/nestedStructs/Li/16/s5-48/CONTCAR	-1.248686036875	-1.8916869655507087	0.0110429711639881
/global/project/projectdirs/m3572/cluster-training-data/nestedStructs/Li/16/s5-10/CONTCAR	-0.604540946875	-1.932208535100746	-0.0294785983860492
/global/project/projectdirs/m3572/cluster-training-data/nestedStructs/Li/16/s5-4/CONTCAR	-0.709088431875	-1.8314200870948314	0.0713098496198654
/global/project/projectdirs/m3572/cluster-training-data/nestedStructs/Li/16/s1-7/CONTCAR	-0.68122899375	-1.9059569359081268	-0.0032269991934299
/global/project/projectdirs/m3572/cluster-training-data/nestedStructs/Li/16/s5-24/CONTCAR	-1.009201001875	-1.8933295578020095	0.0094003789126873
/global/project/projectdirs/m3572/cluster-training-data/nestedStructs/Li/16/s5-17/CONTCAR	-0.87380501625	-1.8815632730978011	0.0211666636168956
/global/project/projectdirs/m3572/cluster-training-data/nestedStructs/Li/16/s1-8/CONTCAR	-0.784358283125	-1.8539555080490588	0.0487744286656379
/global/project/projectdirs/m3572/cluster-training-data/nestedStructs/Li/16/s5-13/CONTCAR	-0.746479629375	-1.9399386614816665	-0.0372087247669696
/global/project/projectdirs/m3572/cluster-training-data/nestedStructs/Li/16/s1-11/CONTCAR	-0.765645409375	-1.8900107562797546	0.0127191804349422
/global/project/projectdirs/m3572/cluster-training-data/nestedStructs/Li/16/14/CONTCAR	-1.387716845	-1.9104138061659812	-0.0076838694512844
/global/project/projectdirs/m3572/cluster-training-data/nestedStructs/Li/16/s1-9/CONTCAR	-0.64595457625	-1.9149728611367225	-0.0122429244220256
/global/project/projectdirs/m3572/cluster-training-data/nestedStructs/Li/16/s5-34/CONTCAR	-1.109092853125	-1.9172372266905784	-0.0145072899758815
/global/project/projectdirs/m3572/cluster-training-data/nestedStructs/Li/16/s5-20/CONTCAR	-0.7500838125	-1.8977648139255523	0.0049651227891445
/global/project/projectdirs/m3572/cluster-training-data/nestedStructs/Li/16/s5-39/CONTCAR	-1.05398175	-1.9197840512054443	-0.0170541144907474
/global/project/projectdirs/m3572/cluster-training-data/nestedStructs/Li/16/s5-16/CONTCAR	-0.904254525625	-1.8969576925294875	0.0057722441852092
/global/project/projectdirs/m3572/cluster-training-data/nestedStructs/Li/16/s1-3/CONTCAR	-0.73597056	-1.8844926998274802	0.0182372368872165
/global/project/projectdirs/m3572/cluster-training-data/nestedStructs/Li/16/s5-12/CONTCAR	-0.92393674625	-1.9071680575864791	-0.0044381208717823
/global/project/projectdirs/m3572/cluster-training-data/nestedStructs/Li/16/s5-41/CONTCAR	-1.318416421875	-1.9127794102089881	-0.0100494734942913
/global/project/projectdirs/m3572/cluster-training-data/nestedStructs/Li/16/s1-4/CONTCAR	-0.774143818125	-1.9103696614759444	-0.0076397247612476
/global/project/projectdirs/m3572/cluster-training-data/nestedStructs/Li/16/s5-42/CONTCAR	-1.22557188875	-1.9001247555273055	0.0026051811873912
/global/project/projectdirs/m3572/cluster-training-data/nestedStructs/Li/16/s5-43/CONTCAR	-1.24913402	-1.920343150224018	-0.0176132135093212
/global/project/projectdirs/m3572/cluster-training-data/nestedStructs/Li/16/s5-44/CONTCAR	-1.26933749	-1.914049376572895	-0.0113194398581981
/global/project/projectdirs/m3572/cluster-training-data/nestedStructs/Li/16/23/CONTCAR	-1.3639828525	-1.9038318701344012	-0.0011019334197044
/global/project/projectdirs/m3572/cluster-training-data/nestedStructs/Li/16/s1-10/CONTCAR	-0.454472505625	-1.905903880323696	-0.0031739436089992
/global/project/projectdirs/m3572/cluster-training-data/nestedStructs/Li/16/s5-31/CONTCAR	-1.026612964375	-1.881566730167198	0.0211632065474987
/global/project/projectdirs/m3572/cluster-training-data/nestedStructs/Li/16/s1-5/CONTCAR	-0.5553554775	-1.9593146115797042	-0.0565846748650074
/global/project/projectdirs/m3572/cluster-training-data/nestedStructs/Li/16/s5-27/CONTCAR	-0.61842887	-1.8963973529892444	0.0063325837254524
/global/project/projectdirs/m3572/cluster-training-data/nestedStructs/Li/16/s5-36/CONTCAR	-1.18292205375	-1.9170297056692123	-0.0142997689545154
/global/project/projectdirs/m3572/cluster-training-data/nestedStructs/Li/16/s5-21/CONTCAR	-0.921263401875	-1.9174942791717529	-0.014764342457056
/global/project/projectdirs/m3572/cluster-training-data/nestedStructs/Li/16/s1-6/CONTCAR	-0.65127930125	-1.9450399920599937	-0.0423100553452968
/global/project/projectdirs/m3572/cluster-training-data/nestedStructs/Li/16/s5-11/CONTCAR	-0.963652593125	-1.8828487962739944	0.0198811404407024
/global/project/projectdirs/m3572/cluster-training-data/nestedStructs/Li/16/s5-30/CONTCAR	-1.13251636	-1.896231767560768	0.0064981691539287
/global/project/projectdirs/m3572/cluster-training-data/nestedStructs/Li/16/s5-35/CONTCAR	-1.133102013125	-1.9079931274312019	-0.005263190716505
/global/project/projectdirs/m3572/cluster-training-data/nestedStructs/Li/16/s5-9/CONTCAR	-0.663309523125	-1.9466836422937392	-0.0439537055790424
/global/project/projectdirs/m3572/cluster-training-data/nestedStructs/Li/16/s5-29/CONTCAR	-1.09503796625	-1.902800847615528	-7.091090083122253e-05
/global/project/projectdirs/m3572/cluster-training-data/nestedStructs/Li/16/s5-23/CONTCAR	-1.12424189125	-1.9079715654509544	-0.0052416287362575
/global/project/projectdirs/m3572/cluster-training-data/nestedStructs/Li/16/s1-1/CONTCAR	-0.959542243125	-1.8838029176252364	0.0189270190894603
/global/project/projectdirs/m3572/cluster-training-data/nestedStructs/Li/16/s5-49/CONTCAR	-1.363125753125	-1.8752201542513847	0.0275097824633121
/global/project/projectdirs/m3572/cluster-training-data/nestedStructs/Li/16/s1-2/CONTCAR	-0.54290611125	-1.9484041378157615	-0.0456742011010646
/global/project/projectdirs/m3572/cluster-training-data/nestedStructs/Li/16/s5-32/CONTCAR	-0.740898295625	-1.9157119214790344	-0.0129819847643375
/global/project/projectdirs/m3572/cluster-training-data/nestedStructs/Li/16/s5-25/CONTCAR	-1.078942955	-1.9213154584424972	-0.0185855217278003
/global/project/projectdirs/m3572/cluster-training-data/nestedStructs/Li/16/s5-37/CONTCAR	-1.292107660625	-1.9065628394740104	-0.0038329027593135
/global/project/projectdirs/m3572/cluster-training-data/nestedStructs/Li/16/s5-5/CONTCAR	-0.5779435125	-1.9263837531464576	-0.0236538164317607
/global/project/projectdirs/m3572/cluster-training-data/nestedStructs/Li/16/s5-40/CONTCAR	-1.21727865	-1.918791060175228	-0.0160611234605312
/global/project/projectdirs/m3572/cluster-training-data/nestedStructs/Li/16/s5-6/CONTCAR	-0.583098655	-1.9083440199749946	-0.0056140832602977
/global/project/projectdirs/m3572/cluster-training-data/nestedStructs/Li/16/s5-19/CONTCAR	-1.160299799375	-1.8831632815557002	0.0195666551589965
/global/project/projectdirs/m3572/cluster-training-data/nestedStructs/Li/16/s5-7/CONTCAR	-0.752131030625	-1.802844771023321	0.0998851656913757
/global/project/projectdirs/m3572/cluster-training-data/nestedStructs/Li/16/s5-15/CONTCAR	-0.886963990625	-1.8869371757166862	0.0157927609980106
/global/project/projectdirs/m3572/cluster-training-data/nestedStructs/Li/16/s5-8/CONTCAR	-0.810991088125	-1.9204713896172523	-0.0177414529025554
/global/project/projectdirs/m3572/cluster-training-data/nestedStructs/Li/16/s5-26/CONTCAR	-0.88040677	-1.9192998826759338	-0.0165699459612369
/global/project/projectdirs/m3572/cluster-training-data/nestedStructs/Li/16/s5-1/CONTCAR	-1.287261775625	-1.8943192668514728	0.008410669863224
/global/project/projectdirs/m3572/cluster-training-data/nestedStructs/Li/32/6/CONTCAR	-1.5090803640625	-1.9282323017971992	-0.0255023650825023
/global/project/projectdirs/m3572/cluster-training-data/nestedStructs/Li/32/14/CONTCAR	-1.5287767528125	-1.935033251370716	-0.0323033146560192
/global/project/projectdirs/m3572/cluster-training-data/nestedStructs/Li/32/22/CONTCAR	-1.514302055625	-1.9282825485127448	-0.025552611798048
/global/project/projectdirs/m3572/cluster-training-data/nestedStructs/Li/32/10/CONTCAR	-1.4920683659375	-1.9269155532377242	-0.0241856165230274
/global/project/projectdirs/m3572/cluster-training-data/nestedStructs/Li/32/8/CONTCAR	-1.49528753875	-1.91850525590353	-0.0157753191888332
/global/project/projectdirs/m3572/cluster-training-data/nestedStructs/Li/35/21/CONTCAR	-1.5262454114285715	-1.9308940515177726	-0.0281641148030757
/global/project/projectdirs/m3572/cluster-training-data/nestedStructs/Li/35/16/CONTCAR	-1.5489151734285715	-1.9416377589362144	-0.0389078222215175
/global/project/projectdirs/m3572/cluster-training-data/nestedStructs/Li/35/10/CONTCAR	-1.5197179754285715	-1.9117982879536628	-0.0090683512389659
/global/project/projectdirs/m3572/cluster-training-data/nestedStructs/Li/30/s5-2/CONTCAR	-0.5829616576666666	-1.9022790611045837	0.0004508756101131
/global/project/projectdirs/m3572/cluster-training-data/nestedStructs/Li/30/s5-50/CONTCAR	-1.3616233143333334	-1.900948637004423	0.0017812997102737
/global/project/projectdirs/m3572/cluster-training-data/nestedStructs/Li/30/s5-33/CONTCAR	-0.999957361	-1.901929442610073	0.0008004941046237
/global/project/projectdirs/m3572/cluster-training-data/nestedStructs/Li/30/s1-12/CONTCAR	-0.8533387376666667	-1.8964078843849181	0.0063220523297786
/global/project/projectdirs/m3572/cluster-training-data/nestedStructs/Li/30/s5-18/CONTCAR	-0.9618906803333334	-1.8737993192183255	0.0289306174963712
/global/project/projectdirs/m3572/cluster-training-data/nestedStructs/Li/30/s5-28/CONTCAR	-1.0556605873333333	-1.8826826781290054	0.0200472585856914
/global/project/projectdirs/m3572/cluster-training-data/nestedStructs/Li/30/s5-38/CONTCAR	-1.1109609326666667	-1.8958403587596893	0.0068895779550075
/global/project/projectdirs/m3572/cluster-training-data/nestedStructs/Li/30/s5-46/CONTCAR	-1.3210986083333334	-1.9030564882116794	-0.0003265514969825
/global/project/projectdirs/m3572/cluster-training-data/nestedStructs/Li/30/s5-3/CONTCAR	-0.5798762223333332	-1.8480244435625552	0.0547054931521415
/global/project/projectdirs/m3572/cluster-training-data/nestedStructs/Li/30/s5-47/CONTCAR	-1.3267446776666667	-1.8870648935692786	0.0156650431454181
/global/project/projectdirs/m3572/cluster-training-data/nestedStructs/Li/30/s5-14/CONTCAR	-0.5964426540000001	-1.9109907865779876	-0.0082608498632907
/global/project/projectdirs/m3572/cluster-training-data/nestedStructs/Li/30/s5-22/CONTCAR	-0.826747338	-1.8816129014151572	0.0211170352995395
/global/project/projectdirs/m3572/cluster-training-data/nestedStructs/Li/30/s5-48/CONTCAR	-1.337319649	-1.8921535544353008	0.010576382279396
/global/project/projectdirs/m3572/cluster-training-data/nestedStructs/Li/30/s5-58/CONTCAR	-1.4004296459999999	-1.8974096745508193	0.0053202621638774
/global/project/projectdirs/m3572/cluster-training-data/nestedStructs/Li/30/s5-52/CONTCAR	-1.3733735216666667	-1.8897188872354507	0.0130110494792461
/global/project/projectdirs/m3572/cluster-training-data/nestedStructs/Li/30/s5-10/CONTCAR	-0.7732324126666666	-1.8926433891313552	0.0100865475833415
/global/project/projectdirs/m3572/cluster-training-data/nestedStructs/Li/30/s5-4/CONTCAR	-0.5404311026666666	-1.9324891761200904	-0.0297592394053936
/global/project/projectdirs/m3572/cluster-training-data/nestedStructs/Li/30/s1-7/CONTCAR	-0.784450199	-1.9169863209383964	-0.0142563842236995
/global/project/projectdirs/m3572/cluster-training-data/nestedStructs/Li/30/s5-24/CONTCAR	-0.8341233733333334	-1.8849057488399028	0.017824187874794
/global/project/projectdirs/m3572/cluster-training-data/nestedStructs/Li/30/s5-66/CONTCAR	-1.4480406696666668	-1.8845951602118491	0.0181347765028476
/global/project/projectdirs/m3572/cluster-training-data/nestedStructs/Li/30/s5-17/CONTCAR	-0.6465901236666666	-1.9296402976172446	-0.0269103609025478
/global/project/projectdirs/m3572/cluster-training-data/nestedStructs/Li/30/s5-63/CONTCAR	-1.4398688863333333	-1.8853181533771037	0.017411783337593
/global/project/projectdirs/m3572/cluster-training-data/nestedStructs/Li/30/s1-8/CONTCAR	-0.734100807	-1.8758325100200652	0.0268974266946315
/global/project/projectdirs/m3572/cluster-training-data/nestedStructs/Li/30/s5-13/CONTCAR	-0.8050624783333333	-1.9399417087691306	-0.0372117720544338
/global/project/projectdirs/m3572/cluster-training-data/nestedStructs/Li/30/s1-11/CONTCAR	-0.8533387376666667	-1.8964078843849181	0.0063220523297786
/global/project/projectdirs/m3572/cluster-training-data/nestedStructs/Li/30/s1-9/CONTCAR	-0.6186184153333334	-1.914102149035263	-0.0113722123205661
/global/project/projectdirs/m3572/cluster-training-data/nestedStructs/Li/30/s5-34/CONTCAR	-1.1332493603333333	-1.9014752552168845	0.0012546814978122
/global/project/projectdirs/m3572/cluster-training-data/nestedStructs/Li/30/s5-61/CONTCAR	-1.3694913	-1.8972645633178233	0.0054653733968734
/global/project/projectdirs/m3572/cluster-training-data/nestedStructs/Li/30/s5-20/CONTCAR	-0.9219697960000001	-1.8372933276253223	0.0654366090893745
/global/project/projectdirs/m3572/cluster-training-data/nestedStructs/Li/30/s5-39/CONTCAR	-1.2595569366666666	-1.871222168977785	0.0315077677369117
/global/project/projectdirs/m3572/cluster-training-data/nestedStructs/Li/30/s5-57/CONTCAR	-1.3194538003333334	-1.9010704987006664	0.0016594380140304
/global/project/projectdirs/m3572/cluster-training-data/nestedStructs/Li/30/s5-16/CONTCAR	-0.794137887	-1.9167646214621543	-0.0140346847474575
/global/project/projectdirs/m3572/cluster-training-data/nestedStructs/Li/30/s1-3/CONTCAR	-0.5423249153333334	-1.8462700702505588	0.056459866464138
/global/project/projectdirs/m3572/cluster-training-data/nestedStructs/Li/30/s5-51/CONTCAR	-1.18540678	-1.8877770647662162	0.0149528719484806
/global/project/projectdirs/m3572/cluster-training-data/nestedStructs/Li/30/s5-12/CONTCAR	-0.7476400333333333	-1.8961974278347968	0.0065325088798999
/global/project/projectdirs/m3572/cluster-training-data/nestedStructs/Li/30/s5-41/CONTCAR	-1.180188611	-1.8809790656226157	0.021750871092081
/global/project/projectdirs/m3572/cluster-training-data/nestedStructs/Li/30/s1-4/CONTCAR	-0.5290750906666667	-1.8708850190299033	0.0318449176847934
/global/project/projectdirs/m3572/cluster-training-data/nestedStructs/Li/30/s5-42/CONTCAR	-1.267119385	-1.8910861805336951	0.0116437561810016
/global/project/projectdirs/m3572/cluster-training-data/nestedStructs/Li/30/s5-43/CONTCAR	-1.2459681156666667	-1.8856601313012122	0.0170698054134845
/global/project/projectdirs/m3572/cluster-training-data/nestedStructs/Li/30/s5-44/CONTCAR	-1.311150984	-1.8958065741019725	0.0069233626127243
/global/project/projectdirs/m3572/cluster-training-data/nestedStructs/Li/30/s5-59/CONTCAR	-1.435195073	-1.9088288292544364	-0.0060988925397396
/global/project/projectdirs/m3572/cluster-training-data/nestedStructs/Li/30/s1-10/CONTCAR	-0.637471333	-1.8902939155953407	0.0124360211193561
/global/project/projectdirs/m3572/cluster-training-data/nestedStructs/Li/30/s5-31/CONTCAR	-1.1387865840000002	-1.8929516271012305	0.0097783096134662
/global/project/projectdirs/m3572/cluster-training-data/nestedStructs/Li/30/s1-5/CONTCAR	-0.824262629	-1.9279428541915893	-0.0252129174768924
/global/project/projectdirs/m3572/cluster-training-data/nestedStructs/Li/30/s5-27/CONTCAR	-1.1431432206666665	-1.8796935946004867	0.0230363421142101
/global/project/projectdirs/m3572/cluster-training-data/nestedStructs/Li/30/s5-36/CONTCAR	-1.0060301546666668	-1.880685002382326	0.0220449343323707
/global/project/projectdirs/m3572/cluster-training-data/nestedStructs/Li/30/s1-6/CONTCAR	-0.7530498836666666	-1.880143162633705	0.0225867740809917
/global/project/projectdirs/m3572/cluster-training-data/nestedStructs/Li/30/s5-54/CONTCAR	-1.3691698866666668	-1.8990775205450534	0.0036524161696434
/global/project/projectdirs/m3572/cluster-training-data/nestedStructs/Li/30/s5-11/CONTCAR	-0.8017333093333333	-1.9357140407221793	-0.0329841040074825
/global/project/projectdirs/m3572/cluster-training-data/nestedStructs/Li/30/s5-30/CONTCAR	-1.2019311346666666	-1.8983785927551269	0.0043513439595699
/global/project/projectdirs/m3572/cluster-training-data/nestedStructs/Li/30/s5-35/CONTCAR	-1.1495863626666667	-1.8766814217226981	0.0260485149919986
/global/project/projectdirs/m3572/cluster-training-data/nestedStructs/Li/30/16/CONTCAR	-1.4868244576666667	-1.9156043723481178	-0.0128744356334209
/global/project/projectdirs/m3572/cluster-training-data/nestedStructs/Li/30/s5-9/CONTCAR	-0.7597926053333333	-1.9680320851760387	-0.0653021484613418
/global/project/projectdirs/m3572/cluster-training-data/nestedStructs/Li/30/s5-56/CONTCAR	-1.3818545299999998	-1.9007009610789298	0.0020289756357669
/global/project/projectdirs/m3572/cluster-training-data/nestedStructs/Li/30/s5-23/CONTCAR	-1.0564060613333333	-1.9131680697458266	-0.0104381330311298
/global/project/projectdirs/m3572/cluster-training-data/nestedStructs/Li/30/s1-1/CONTCAR	-1.4470881116666667	-1.886551816787052	0.0161781199276447
/global/project/projectdirs/m3572/cluster-training-data/nestedStructs/Li/30/s5-64/CONTCAR	-1.441162743	-1.8870795935647964	0.0156503431499004
/global/project/projectdirs/m3572/cluster-training-data/nestedStructs/Li/30/s5-49/CONTCAR	-1.3560434993333332	-1.8965071670966624	0.0062227696180343
/global/project/projectdirs/m3572/cluster-training-data/nestedStructs/Li/30/s1-2/CONTCAR	-0.9026721169999999	-1.8854479015129089	0.0172820352017879
/global/project/projectdirs/m3572/cluster-training-data/nestedStructs/Li/30/s5-65/CONTCAR	-1.4463667616666667	-1.8870360374706268	0.01569389924407
/global/project/projectdirs/m3572/cluster-training-data/nestedStructs/Li/30/s5-32/CONTCAR	-1.2059437113333333	-1.8867081076162338	0.016021829098463
/global/project/projectdirs/m3572/cluster-training-data/nestedStructs/Li/30/s5-25/CONTCAR	-1.0650604636666665	-1.8664535478013038	0.036276388913393
/global/project/projectdirs/m3572/cluster-training-data/nestedStructs/Li/30/s5-62/CONTCAR	-1.3786589353333334	-1.8966726333158492	0.0060573033988475
/global/project/projectdirs/m3572/cluster-training-data/nestedStructs/Li/30/s5-37/CONTCAR	-1.1960580383333335	-1.8854947433131217	0.017235193401575
/global/project/projectdirs/m3572/cluster-training-data/nestedStructs/Li/30/s5-5/CONTCAR	-0.6568604403333332	-1.8468371711926936	0.0558927655220031
/global/project/projectdirs/m3572/cluster-training-data/nestedStructs/Li/30/s5-40/CONTCAR	-1.24745283	-1.8868371293204307	0.0158928073942661
/global/project/projectdirs/m3572/cluster-training-data/nestedStructs/Li/30/20/CONTCAR	-1.4876925283333333	-1.9154553681867599	-0.012725431472063
/global/project/projectdirs/m3572/cluster-training-data/nestedStructs/Li/30/s5-53/CONTCAR	-1.3712367866666668	-1.895588275815773	0.0071416608989238
/global/project/projectdirs/m3572/cluster-training-data/nestedStructs/Li/30/s5-6/CONTCAR	-0.5168228343333333	-1.874128141279745	0.0286017954349517
/global/project/projectdirs/m3572/cluster-training-data/nestedStructs/Li/30/s5-19/CONTCAR	-1.0131752256666666	-1.9091158405201911	-0.0063859038054943
/global/project/projectdirs/m3572/cluster-training-data/nestedStructs/Li/30/s5-7/CONTCAR	-0.67339179	-1.9205294072883605	-0.0177994705736637
/global/project/projectdirs/m3572/cluster-training-data/nestedStructs/Li/30/s5-55/CONTCAR	-1.403670318	-1.9049368173139571	-0.0022068805992603
/global/project/projectdirs/m3572/cluster-training-data/nestedStructs/Li/30/s5-15/CONTCAR	-0.9039974396666667	-1.8947128586726665	0.0080170780420303
/global/project/projectdirs/m3572/cluster-training-data/nestedStructs/Li/30/s5-8/CONTCAR	-0.7500217213333333	-1.9454521209257125	-0.0427221842110157
/global/project/projectdirs/m3572/cluster-training-data/nestedStructs/Li/30/18/CONTCAR	-1.5026393756666667	-1.9284459546463966	-0.0257160179316997
/global/project/projectdirs/m3572/cluster-training-data/nestedStructs/Li/30/s5-1/CONTCAR	-1.387498624	-1.8980363056319236	0.0046936310827732
/global/project/projectdirs/m3572/cluster-training-data/nestedStructs/Li/38/5/CONTCAR	-1.5261969842105263	-1.9218248918908118	-0.019094955176115
/global/project/projectdirs/m3572/cluster-training-data/nestedStructs/Li/38/22/CONTCAR	-1.5213223242105263	-1.9237683311360358	-0.021038394421339
/global/project/projectdirs/m3572/cluster-training-data/nestedStructs/Li/38/25/CONTCAR	-1.53757849	-1.9194186672823905	-0.0166887305676937
/global/project/projectdirs/m3572/cluster-training-data/nestedStructs/Li/38/9/CONTCAR	-1.5298317257894738	-1.9223785519855499	-0.019648615270853
/global/project/projectdirs/m3572/cluster-training-data/nestedStructs/Li/38/10/CONTCAR	-1.5182644418421052	-1.9194963172333717	-0.0167663805186748
/global/project/projectdirs/m3572/cluster-training-data/nestedStructs/Li/38/8/CONTCAR	-1.5127442113157894	-1.918030430402088	-0.0153004936873912
/global/project/projectdirs/m3572/cluster-training-data/nestedStructs/Li/54/6/CONTCAR	-1.5778811462962963	-1.9264601141469955	-0.0237301774322986
/global/project/projectdirs/m3572/cluster-training-data/nestedStructs/Li/54/3/CONTCAR	-1.5724060685185184	-1.928298828031349	-0.0255688913166522
/global/project/projectdirs/m3572/cluster-training-data/nestedStructs/Li/54/17/CONTCAR	-1.5822259257407407	-1.936240536000061	-0.0335105992853641
/global/project/projectdirs/m3572/cluster-training-data/nestedStructs/Li/54/2/CONTCAR	-1.5632468537037039	-1.9139621824281692	-0.0112322457134723
/global/project/projectdirs/m3572/cluster-training-data/nestedStructs/Li/54/4/CONTCAR	-1.5804291003703705	-1.9273935526865005	-0.0246636159718036
/global/project/projectdirs/m3572/cluster-training-data/nestedStructs/Li/54/1/CONTCAR	-1.568473965925926	-1.9187324166553497	-0.0160024799406528
/global/project/projectdirs/m3572/cluster-training-data/nestedStructs/Li/54/20/CONTCAR	-1.5682125968518519	-1.9193535864608764	-0.0166236497461795
/global/project/projectdirs/m3572/cluster-training-data/nestedStructs/Li/54/12/CONTCAR	-1.569097802962963	-1.9182057649152755	-0.0154758282005786
/global/project/projectdirs/m3572/cluster-training-data/nestedStructs/Li/54/10/CONTCAR	-1.5817281835185184	-1.926470954741764	-0.0237410180270671
/global/project/projectdirs/m3572/cluster-training-data/nestedStructs/Li/52/6/CONTCAR	-1.5657187301923077	-1.9247913629072189	-0.022061426192522
/global/project/projectdirs/m3572/cluster-training-data/nestedStructs/Li/52/14/CONTCAR	-1.5585742515384615	-1.918443147863674	-0.0157132111489772
/global/project/projectdirs/m3572/cluster-training-data/nestedStructs/Li/52/5/CONTCAR	-1.5659090648076923	-1.9206654548900604	-0.0179355181753635
/global/project/projectdirs/m3572/cluster-training-data/nestedStructs/Li/52/23/CONTCAR	-1.563058439423077	-1.9262469008820533	-0.0235169641673564
/global/project/projectdirs/m3572/cluster-training-data/nestedStructs/Li/52/4/CONTCAR	-1.5661078751923077	-1.9245714813726424	-0.0218415446579456
/global/project/projectdirs/m3572/cluster-training-data/nestedStructs/Li/52/13/CONTCAR	-1.5761301055769232	-1.925790582622814	-0.0230606459081172
/global/project/projectdirs/m3572/cluster-training-data/nestedStructs/Li/52/20/CONTCAR	-1.5592917611538462	-1.916934219028282	-0.0142042823135852
/global/project/projectdirs/m3572/cluster-training-data/nestedStructs/Li/52/9/CONTCAR	-1.578504671346154	-1.925565649594593	-0.0228357128798961
/global/project/projectdirs/m3572/cluster-training-data/nestedStructs/Li/22/s5-2/CONTCAR	-0.3985502286363636	-1.7372659676032542	0.1654639691114425
/global/project/projectdirs/m3572/cluster-training-data/nestedStructs/Li/22/s5-50/CONTCAR	-1.3637758972727274	-1.9081035375850677	-0.0053736008703708
/global/project/projectdirs/m3572/cluster-training-data/nestedStructs/Li/22/s5-33/CONTCAR	-1.1469236009090908	-1.8775952913122653	0.0251346454024314
/global/project/projectdirs/m3572/cluster-training-data/nestedStructs/Li/22/s1-12/CONTCAR	-0.8103351954545454	-1.884671122606325	0.0180588141083717
/global/project/projectdirs/m3572/cluster-training-data/nestedStructs/Li/22/s5-18/CONTCAR	-0.7867603127272726	-1.8987208389001369	0.0040090978145599
/global/project/projectdirs/m3572/cluster-training-data/nestedStructs/Li/22/s5-28/CONTCAR	-1.164342895909091	-1.9193865552800178	-0.0166566185653209
/global/project/projectdirs/m3572/cluster-training-data/nestedStructs/Li/22/s5-45/CONTCAR	-1.3160704695454546	-1.8932257190602302	0.0095042176544666
/global/project/projectdirs/m3572/cluster-training-data/nestedStructs/Li/22/s5-38/CONTCAR	-1.0857566909090908	-1.9091312930243491	-0.0064013563096523
/global/project/projectdirs/m3572/cluster-training-data/nestedStructs/Li/22/s5-46/CONTCAR	-1.287196053181818	-1.902331326927471	0.0003986097872257
/global/project/projectdirs/m3572/cluster-training-data/nestedStructs/Li/22/s5-3/CONTCAR	-0.49274252500000004	-1.8468667425470828	0.0558631941676139
/global/project/projectdirs/m3572/cluster-training-data/nestedStructs/Li/22/s5-47/CONTCAR	-1.3117173204545454	-1.9016699016349792	0.0010600350797176
/global/project/projectdirs/m3572/cluster-training-data/nestedStructs/Li/22/s5-14/CONTCAR	-0.7876049145454546	-1.9210486382501601	-0.0183187015354633
/global/project/projectdirs/m3572/cluster-training-data/nestedStructs/Li/22/s5-22/CONTCAR	-1.032861680909091	-1.8847576089458942	0.0179723277688026
/global/project/projectdirs/m3572/cluster-training-data/nestedStructs/Li/22/s5-58/CONTCAR	-1.4185109713636364	-1.8784868538635253	0.0242430828511714
/global/project/projectdirs/m3572/cluster-training-data/nestedStructs/Li/22/21/CONTCAR	-1.4487942013636363	-1.923479956414032	-0.0207500196993351
/global/project/projectdirs/m3572/cluster-training-data/nestedStructs/Li/22/s5-52/CONTCAR	-1.332039905	-1.9036267295735358	-0.000896792858839
/global/project/projectdirs/m3572/cluster-training-data/nestedStructs/Li/22/s5-10/CONTCAR	-0.5363565577272728	-1.8907324567692756	0.0119974799454212
/global/project/projectdirs/m3572/cluster-training-data/nestedStructs/Li/22/s5-4/CONTCAR	-0.46106124863636366	-1.8583710201340198	0.044358916580677
/global/project/projectdirs/m3572/cluster-training-data/nestedStructs/Li/22/s1-7/CONTCAR	-0.6014090027272727	-1.9386891171591758	-0.0359591804444789
/global/project/projectdirs/m3572/cluster-training-data/nestedStructs/Li/22/s5-24/CONTCAR	-0.9932186631818181	-1.880168412651348	0.0225615240633487
/global/project/projectdirs/m3572/cluster-training-data/nestedStructs/Li/22/s5-17/CONTCAR	-0.7119501295454546	-1.8713697612541198	0.031360175460577
/global/project/projectdirs/m3572/cluster-training-data/nestedStructs/Li/22/s1-8/CONTCAR	-0.8297474050000001	-1.8358216367917537	0.0669082999229431
/global/project/projectdirs/m3572/cluster-training-data/nestedStructs/Li/22/s5-13/CONTCAR	-0.8635223413636364	-1.8591240130620479	0.0436059236526489
/global/project/projectdirs/m3572/cluster-training-data/nestedStructs/Li/22/19/CONTCAR	-1.4512039568181818	-1.9274228483694076	-0.0246929116547107
/global/project/projectdirs/m3572/cluster-training-data/nestedStructs/Li/22/s1-11/CONTCAR	-0.8103351954545454	-1.884671122606325	0.0180588141083717
/global/project/projectdirs/m3572/cluster-training-data/nestedStructs/Li/22/s1-9/CONTCAR	-0.808974150909091	-1.918475274767208	-0.0157453380525112
/global/project/projectdirs/m3572/cluster-training-data/nestedStructs/Li/22/s5-34/CONTCAR	-0.9166481495454545	-1.8979454383509635	0.0047844983637332
/global/project/projectdirs/m3572/cluster-training-data/nestedStructs/Li/22/s5-20/CONTCAR	-0.7384619272727272	-1.8933114230888366	0.0094185136258602
/global/project/projectdirs/m3572/cluster-training-data/nestedStructs/Li/22/s5-39/CONTCAR	-1.2392437645454546	-1.9117718607442855	-0.0090419240295887
/global/project/projectdirs/m3572/cluster-training-data/nestedStructs/Li/22/s5-57/CONTCAR	-1.320884306818182	-1.8817942373710155	0.0209356993436813
/global/project/projectdirs/m3572/cluster-training-data/nestedStructs/Li/22/s5-16/CONTCAR	-0.8227858572727272	-1.9395961284893035	-0.0368661917746067
/global/project/projectdirs/m3572/cluster-training-data/nestedStructs/Li/22/s1-3/CONTCAR	-0.5317791504545455	-1.9341253459709167	-0.0313954092562198
/global/project/projectdirs/m3572/cluster-training-data/nestedStructs/Li/22/s5-51/CONTCAR	-1.345115009090909	-1.9159511223690986	-0.0132211856544017
/global/project/projectdirs/m3572/cluster-training-data/nestedStructs/Li/22/s5-12/CONTCAR	-0.7837832940909091	-1.8973166764038085	0.0054132603108882
/global/project/projectdirs/m3572/cluster-training-data/nestedStructs/Li/22/s5-41/CONTCAR	-1.2834055149999999	-1.9056760490196227	-0.0029461123049259
/global/project/projectdirs/m3572/cluster-training-data/nestedStructs/Li/22/s1-4/CONTCAR	-0.4953096781818182	-1.850964599128294	0.0517653375864028
/global/project/projectdirs/m3572/cluster-training-data/nestedStructs/Li/22/s5-42/CONTCAR	-1.3210235568181818	-1.895586666490364	0.0071432702243328
/global/project/projectdirs/m3572/cluster-training-data/nestedStructs/Li/22/s5-43/CONTCAR	-1.2823957645454547	-1.896360439087677	0.0063694976270198
/global/project/projectdirs/m3572/cluster-training-data/nestedStructs/Li/22/s5-44/CONTCAR	-1.2800593627272727	-1.88490983175807	0.0178201049566268
/global/project/projectdirs/m3572/cluster-training-data/nestedStructs/Li/22/s5-59/CONTCAR	-1.3546784413636364	-1.8656768173234939	0.0370531193912029
/global/project/projectdirs/m3572/cluster-training-data/nestedStructs/Li/22/s1-10/CONTCAR	-0.6717555977272727	-1.8803567931311607	0.0223731435835361
/global/project/projectdirs/m3572/cluster-training-data/nestedStructs/Li/22/s5-31/CONTCAR	-1.0621877345454545	-1.8939121783035278	0.008817758411169
/global/project/projectdirs/m3572/cluster-training-data/nestedStructs/Li/22/s1-5/CONTCAR	-0.6334216677272727	-1.8838478930550098	0.018882043659687
/global/project/projectdirs/m3572/cluster-training-data/nestedStructs/Li/22/s5-27/CONTCAR	-0.9983133818181819	-1.8876675784843444	0.0150623582303524
/global/project/projectdirs/m3572/cluster-training-data/nestedStructs/Li/22/s5-36/CONTCAR	-1.0100897877272728	-1.89625812771492	0.0064718089997768
/global/project/projectdirs/m3572/cluster-training-data/nestedStructs/Li/22/s5-21/CONTCAR	-0.9554526209090909	-1.8796191633003234	0.0231107734143733
/global/project/projectdirs/m3572/cluster-training-data/nestedStructs/Li/22/s1-6/CONTCAR	-0.6741287181818182	-1.9304375991480827	-0.0277076624333858
/global/project/projectdirs/m3572/cluster-training-data/nestedStructs/Li/22/s5-54/CONTCAR	-1.3121807472727272	-1.9111241221683501	-0.0083941854536533
/global/project/projectdirs/m3572/cluster-training-data/nestedStructs/Li/22/s5-11/CONTCAR	-0.7409062490909091	-1.8795964949088573	0.0231334418058395
/global/project/projectdirs/m3572/cluster-training-data/nestedStructs/Li/22/s5-30/CONTCAR	-1.0868546727272728	-1.9028665393846511	-0.0001366026699542
/global/project/projectdirs/m3572/cluster-training-data/nestedStructs/Li/22/s5-35/CONTCAR	-1.1481881954545454	-1.88570578473382	0.0170241519808769
/global/project/projectdirs/m3572/cluster-training-data/nestedStructs/Li/22/s5-9/CONTCAR	-0.7147606731818181	-1.8263805814342975	0.0763493552803993
/global/project/projectdirs/m3572/cluster-training-data/nestedStructs/Li/22/s5-29/CONTCAR	-1.17674609	-1.876125276859331	0.0266046598553657
/global/project/projectdirs/m3572/cluster-training-data/nestedStructs/Li/22/s5-56/CONTCAR	-1.4184835363636363	-1.8950914971786021	0.0076384395360946
/global/project/projectdirs/m3572/cluster-training-data/nestedStructs/Li/22/s5-23/CONTCAR	-0.7840058386363636	-1.897110399629402	0.0056195370852947
/global/project/projectdirs/m3572/cluster-training-data/nestedStructs/Li/22/s1-1/CONTCAR	-1.3602477668181818	-1.8910280362027168	0.01170190051198
/global/project/projectdirs/m3572/cluster-training-data/nestedStructs/Li/22/s5-49/CONTCAR	-1.21577874	-1.8984554454939842	0.0042744912207126
/global/project/projectdirs/m3572/cluster-training-data/nestedStructs/Li/22/s1-2/CONTCAR	-0.7403115763636364	-1.8483950503426074	0.0543348863720893
/global/project/projectdirs/m3572/cluster-training-data/nestedStructs/Li/22/s5-32/CONTCAR	-1.0425082913636363	-1.8971007101493358	0.005629226565361
/global/project/projectdirs/m3572/cluster-training-data/nestedStructs/Li/22/s5-25/CONTCAR	-0.9666426959090909	-1.8970135122793197	0.0057164244353771
/global/project/projectdirs/m3572/cluster-training-data/nestedStructs/Li/22/s5-37/CONTCAR	-1.1573183181818183	-1.891187180604267	0.0115427561104297
/global/project/projectdirs/m3572/cluster-training-data/nestedStructs/Li/22/s5-5/CONTCAR	-0.46106743045454546	-1.949215960528183	-0.0464860238134861
/global/project/projectdirs/m3572/cluster-training-data/nestedStructs/Li/22/s5-40/CONTCAR	-1.2639586363636364	-1.902261865164566	0.0004680715501308
/global/project/projectdirs/m3572/cluster-training-data/nestedStructs/Li/22/s5-53/CONTCAR	-1.3575776772727273	-1.9021162472920894	0.0006136894226074
/global/project/projectdirs/m3572/cluster-training-data/nestedStructs/Li/22/s5-6/CONTCAR	-0.5829689477272727	-1.8852492615836143	0.0174806751310825
/global/project/projectdirs/m3572/cluster-training-data/nestedStructs/Li/22/s5-19/CONTCAR	-1.0882664045454544	-1.8648070775228023	0.0379228591918945
/global/project/projectdirs/m3572/cluster-training-data/nestedStructs/Li/22/s5-7/CONTCAR	-0.6844364936363636	-1.9227138430135726	-0.0199839062988758
/global/project/projectdirs/m3572/cluster-training-data/nestedStructs/Li/22/s5-55/CONTCAR	-1.3765030695454545	-1.9120609954255103	-0.0093310587108135
/global/project/projectdirs/m3572/cluster-training-data/nestedStructs/Li/22/s5-15/CONTCAR	-0.6351718245454546	-1.91551490577631	-0.012784969061613
/global/project/projectdirs/m3572/cluster-training-data/nestedStructs/Li/22/s5-8/CONTCAR	-0.7475725736363636	-1.8911038458602905	0.0116260908544063
/global/project/projectdirs/m3572/cluster-training-data/nestedStructs/Li/22/s5-26/CONTCAR	-1.023769290909091	-1.8999309808271407	0.002798955887556
/global/project/projectdirs/m3572/cluster-training-data/nestedStructs/Li/22/18/CONTCAR	-1.4050509013636363	-1.9161068395035743	-0.0133769027888774
/global/project/projectdirs/m3572/cluster-training-data/nestedStructs/Li/22/s5-1/CONTCAR	-1.4054395718181818	-1.8798047051089286	0.0229252316057682
/global/project/projectdirs/m3572/cluster-training-data/nestedStructs/Li/25/s5-2/CONTCAR	-0.5808468984	-1.8786039993422508	0.024125937372446
/global/project/projectdirs/m3572/cluster-training-data/nestedStructs/Li/25/s5-50/CONTCAR	-1.3319237984	-1.8960365399973869	0.0066933967173099
/global/project/projectdirs/m3572/cluster-training-data/nestedStructs/Li/25/s5-33/CONTCAR	-1.1220501916	-1.895890769388008	0.0068391673266887
/global/project/projectdirs/m3572/cluster-training-data/nestedStructs/Li/25/s1-12/CONTCAR	-0.8434432972	-1.9262017354624748	-0.0234717987477779
/global/project/projectdirs/m3572/cluster-training-data/nestedStructs/Li/25/s5-18/CONTCAR	-0.6871307471999999	-1.881524854178953	0.0212050825357437
/global/project/projectdirs/m3572/cluster-training-data/nestedStructs/Li/25/s5-28/CONTCAR	-0.8323772135999999	-1.8938591748731612	0.0088707618415355
/global/project/projectdirs/m3572/cluster-training-data/nestedStructs/Li/25/s5-45/CONTCAR	-1.2252270752	-1.882734709258604	0.0199952274560928
/global/project/projectdirs/m3572/cluster-training-data/nestedStructs/Li/25/s5-38/CONTCAR	-1.2228878148	-1.9142538354056358	-0.0115238986909389
/global/project/projectdirs/m3572/cluster-training-data/nestedStructs/Li/25/s5-46/CONTCAR	-1.2873004584	-1.9123178914444923	-0.0095879547297954
/global/project/projectdirs/m3572/cluster-training-data/nestedStructs/Li/25/s5-3/CONTCAR	-0.6590705664	-1.794773825283575	0.1079561114311218
/global/project/projectdirs/m3572/cluster-training-data/nestedStructs/Li/25/s5-47/CONTCAR	-1.2811770496	-1.912322667266655	-0.009592730551958
/global/project/projectdirs/m3572/cluster-training-data/nestedStructs/Li/25/s5-14/CONTCAR	-0.9093288756	-1.8762951910751342	0.0264347456395626
/global/project/projectdirs/m3572/cluster-training-data/nestedStructs/Li/25/s5-22/CONTCAR	-1.0352023	-1.9089540958660125	-0.0062241591513156
/global/project/projectdirs/m3572/cluster-training-data/nestedStructs/Li/25/s5-48/CONTCAR	-1.2719647107999998	-1.8921239719050407	0.0106059648096561
/global/project/projectdirs/m3572/cluster-training-data/nestedStructs/Li/25/s5-58/CONTCAR	-1.414505348	-1.9016157210128783	0.0011142157018184
/global/project/projectdirs/m3572/cluster-training-data/nestedStructs/Li/25/s5-52/CONTCAR	-1.3464662776	-1.8931627765553474	0.0095671601593494
/global/project/projectdirs/m3572/cluster-training-data/nestedStructs/Li/25/s5-10/CONTCAR	-0.6650071900000001	-1.9259174287574767	-0.0231874920427799
/global/project/projectdirs/m3572/cluster-training-data/nestedStructs/Li/25/s5-4/CONTCAR	-0.7492140356	-1.8056890152650356	0.0970409214496612
/global/project/projectdirs/m3572/cluster-training-data/nestedStructs/Li/25/s1-7/CONTCAR	-0.6166426976	-1.8830570139246463	0.0196729227900505
/global/project/projectdirs/m3572/cluster-training-data/nestedStructs/Li/25/s5-24/CONTCAR	-0.9404212296	-1.8750633418815612	0.0276665948331356
/global/project/projectdirs/m3572/cluster-training-data/nestedStructs/Li/25/s5-17/CONTCAR	-0.8005181128	-1.8544874497013568	0.0482424870133399
/global/project/projectdirs/m3572/cluster-training-data/nestedStructs/Li/25/s1-8/CONTCAR	-0.7639116036	-1.9531619221227645	-0.0504319854080677
/global/project/projectdirs/m3572/cluster-training-data/nestedStructs/Li/25/s5-13/CONTCAR	-0.8093028848	-1.9296918854372977	-0.0269619487226009
/global/project/projectdirs/m3572/cluster-training-data/nestedStructs/Li/25/s1-11/CONTCAR	-0.8434432972	-1.9262017354624748	-0.0234717987477779
/global/project/projectdirs/m3572/cluster-training-data/nestedStructs/Li/25/s5-60/CONTCAR	-1.4290466412	-1.899812684233713	0.0029172524809837
/global/project/projectdirs/m3572/cluster-training-data/nestedStructs/Li/25/s1-9/CONTCAR	-0.8849993892000001	-1.8515717990952014	0.0511581376194953
/global/project/projectdirs/m3572/cluster-training-data/nestedStructs/Li/25/s5-34/CONTCAR	-1.1865464932	-1.8816754155116557	0.021054521203041
/global/project/projectdirs/m3572/cluster-training-data/nestedStructs/Li/25/s5-61/CONTCAR	-1.4082928384	-1.8821803078310966	0.0205496288836002
/global/project/projectdirs/m3572/cluster-training-data/nestedStructs/Li/25/s5-20/CONTCAR	-0.7701726232	-1.8572510376828193	0.0454788990318775
/global/project/projectdirs/m3572/cluster-training-data/nestedStructs/Li/25/s5-39/CONTCAR	-1.2149834556	-1.9050973326223373	-0.0023673959076404
/global/project/projectdirs/m3572/cluster-training-data/nestedStructs/Li/25/s5-57/CONTCAR	-1.3860757308	-1.9053384557621955	-0.0026085190474987
/global/project/projectdirs/m3572/cluster-training-data/nestedStructs/Li/25/s5-16/CONTCAR	-0.929715294	-1.9063924819486617	-0.0036625452339649
/global/project/projectdirs/m3572/cluster-training-data/nestedStructs/Li/25/s1-3/CONTCAR	-0.6600603192	-1.8260938160377025	0.0766361206769943
/global/project/projectdirs/m3572/cluster-training-data/nestedStructs/Li/25/s5-51/CONTCAR	-1.3126836404	-1.901083011950779	0.0016469247639179
/global/project/projectdirs/m3572/cluster-training-data/nestedStructs/Li/25/s5-12/CONTCAR	-0.7120005744	-1.8594060957687377	0.043323840945959
/global/project/projectdirs/m3572/cluster-training-data/nestedStructs/Li/25/s5-41/CONTCAR	-1.2291494520000001	-1.8992245838301658	0.003505352884531
/global/project/projectdirs/m3572/cluster-training-data/nestedStructs/Li/25/s1-4/CONTCAR	-0.6764473320000001	-1.8755275205033302	0.0272024162113666
/global/project/projectdirs/m3572/cluster-training-data/nestedStructs/Li/25/s5-42/CONTCAR	-1.3396095263999999	-1.8867798157291888	0.0159501209855079
/global/project/projectdirs/m3572/cluster-training-data/nestedStructs/Li/25/s5-43/CONTCAR	-1.1670524416	-1.9016699947672366	0.0010599419474601
/global/project/projectdirs/m3572/cluster-training-data/nestedStructs/Li/25/s5-44/CONTCAR	-1.3148388560000002	-1.903671690102148	-0.0009417533874511
/global/project/projectdirs/m3572/cluster-training-data/nestedStructs/Li/25/s5-59/CONTCAR	-1.3543990484	-1.8996835023420333	0.0030464343726634
/global/project/projectdirs/m3572/cluster-training-data/nestedStructs/Li/25/s1-10/CONTCAR	-0.7434499135999999	-1.9045670934277057	-0.0018371567130088
/global/project/projectdirs/m3572/cluster-training-data/nestedStructs/Li/25/s5-31/CONTCAR	-1.1416025184	-1.8943639442580222	0.0083659924566745
/global/project/projectdirs/m3572/cluster-training-data/nestedStructs/Li/25/s1-5/CONTCAR	-0.6022210104	-1.9477955073373794	-0.0450655706226825
/global/project/projectdirs/m3572/cluster-training-data/nestedStructs/Li/25/s5-27/CONTCAR	-1.1738089364	-1.8881944015877723	0.0145355351269245
/global/project/projectdirs/m3572/cluster-training-data/nestedStructs/Li/25/s5-36/CONTCAR	-1.2481331604	-1.8877543553965568	0.01497558131814
/global/project/projectdirs/m3572/cluster-training-data/nestedStructs/Li/25/s5-21/CONTCAR	-0.9979168704	-1.8895028017716884	0.0132271349430084
/global/project/projectdirs/m3572/cluster-training-data/nestedStructs/Li/25/s5-54/CONTCAR	-1.390286622	-1.8916102618234634	0.0111196748912334
/global/project/projectdirs/m3572/cluster-training-data/nestedStructs/Li/25/s5-11/CONTCAR	-0.7515982868000001	-1.906141393657255	-0.0034114569425582
/global/project/projectdirs/m3572/cluster-training-data/nestedStructs/Li/25/s5-30/CONTCAR	-1.1010956856	-1.900351964707899	0.0023779720067977
/global/project/projectdirs/m3572/cluster-training-data/nestedStructs/Li/25/s5-35/CONTCAR	-1.0321827572	-1.9217306122439384	-0.0190006755292415
/global/project/projectdirs/m3572/cluster-training-data/nestedStructs/Li/25/s5-9/CONTCAR	-0.6449529948	-1.8165879629807948	0.0861419737339019
/global/project/projectdirs/m3572/cluster-training-data/nestedStructs/Li/25/s5-29/CONTCAR	-1.113658834	-1.8785575598733901	0.0241723768413066
/global/project/projectdirs/m3572/cluster-training-data/nestedStructs/Li/25/s5-56/CONTCAR	-1.3336982231999999	-1.9109048292296409	-0.008174892514944
/global/project/projectdirs/m3572/cluster-training-data/nestedStructs/Li/25/s5-23/CONTCAR	-0.9764014312	-1.8911186501639365	0.0116112865507602
/global/project/projectdirs/m3572/cluster-training-data/nestedStructs/Li/25/s1-1/CONTCAR	-1.2826806791999998	-1.9178866490977287	-0.0151567123830318
/global/project/projectdirs/m3572/cluster-training-data/nestedStructs/Li/25/s5-49/CONTCAR	-1.1265479408	-1.8955123916523933	0.0072175450623035
/global/project/projectdirs/m3572/cluster-training-data/nestedStructs/Li/25/s1-2/CONTCAR	-0.5620714844	-1.8248391978698253	0.0778907388448715
/global/project/projectdirs/m3572/cluster-training-data/nestedStructs/Li/25/s5-32/CONTCAR	-3.5290672260000004	-1.8724395565944194	0.0302903801202774
/global/project/projectdirs/m3572/cluster-training-data/nestedStructs/Li/25/s5-62/CONTCAR	-1.4381016732	-1.8755914688365936	0.0271384678781032
/global/project/projectdirs/m3572/cluster-training-data/nestedStructs/Li/25/s5-37/CONTCAR	-1.190029282	-1.8859725862997054	0.0167573504149913
/global/project/projectdirs/m3572/cluster-training-data/nestedStructs/Li/25/s5-5/CONTCAR	-0.8010145611999999	-1.9235225588338851	-0.0207926221191883
/global/project/projectdirs/m3572/cluster-training-data/nestedStructs/Li/25/s5-40/CONTCAR	-1.2369291436	-1.8994786709802627	0.0032512657344341
/global/project/projectdirs/m3572/cluster-training-data/nestedStructs/Li/25/s5-53/CONTCAR	-1.3656485168	-1.8892636418598174	0.0134662948548793
/global/project/projectdirs/m3572/cluster-training-data/nestedStructs/Li/25/s5-6/CONTCAR	-0.6070036568	-1.9048399001615524	-0.0021099634468555
/global/project/projectdirs/m3572/cluster-training-data/nestedStructs/Li/25/s5-19/CONTCAR	-0.8471624268	-1.881588396455574	0.0211415402591228
/global/project/projectdirs/m3572/cluster-training-data/nestedStructs/Li/25/s5-7/CONTCAR	-0.7805057188000001	-1.9113329172389983	-0.0086029805243015
/global/project/projectdirs/m3572/cluster-training-data/nestedStructs/Li/25/s5-55/CONTCAR	-1.3623191652	-1.897426669325161	0.0053032673895359
/global/project/projectdirs/m3572/cluster-training-data/nestedStructs/Li/25/s5-15/CONTCAR	-0.8471187284	-1.897901845003891	0.0048280917108058
/global/project/projectdirs/m3572/cluster-training-data/nestedStructs/Li/25/s5-8/CONTCAR	-0.5736805215999999	-1.9094599381344795	-0.0067300014197826
/global/project/projectdirs/m3572/cluster-training-data/nestedStructs/Li/25/s5-26/CONTCAR	-1.032961134	-1.8845312118785857	0.018198724836111
/global/project/projectdirs/m3572/cluster-training-data/nestedStructs/Li/25/s5-1/CONTCAR	-1.3170344956	-1.908112090851593	-0.0053821541368961
/global/project/projectdirs/m3572/cluster-training-data/nestedStructs/Li/20/s5-2/CONTCAR	-0.3590551465	-1.8050503812985896	0.0976795554161071
/global/project/projectdirs/m3572/cluster-training-data/nestedStructs/Li/20/s5-50/CONTCAR	-1.324289962	-1.9172278762119292	-0.0144979394972324
/global/project/projectdirs/m3572/cluster-training-data/nestedStructs/Li/20/s5-33/CONTCAR	-1.065215748	-1.905581165875721	-0.002851229161024
/global/project/projectdirs/m3572/cluster-training-data/nestedStructs/Li/20/s1-12/CONTCAR	-0.840058226	-1.904926230038929	-0.0021962933242321
/global/project/projectdirs/m3572/cluster-training-data/nestedStructs/Li/20/s5-18/CONTCAR	-0.8680732855000001	-1.888744388546276	0.0139855481684207
/global/project/projectdirs/m3572/cluster-training-data/nestedStructs/Li/20/s5-28/CONTCAR	-1.1941376305	-1.89765295090847	0.0050769858062267
/global/project/projectdirs/m3572/cluster-training-data/nestedStructs/Li/20/s5-45/CONTCAR	-1.3189304085	-1.9128476649778365	-0.0101177282631397
/global/project/projectdirs/m3572/cluster-training-data/nestedStructs/Li/20/s5-38/CONTCAR	-1.258710499	-1.8976486258464336	0.0050813108682632
/global/project/projectdirs/m3572/cluster-training-data/nestedStructs/Li/20/s5-46/CONTCAR	-1.3303024365	-1.9059138193982124	-0.0031838826835155
/global/project/projectdirs/m3572/cluster-training-data/nestedStructs/Li/20/s5-3/CONTCAR	-0.5439017909999999	-1.8361284442501544	0.0666014924645423
/global/project/projectdirs/m3572/cluster-training-data/nestedStructs/Li/20/s5-47/CONTCAR	-1.328365169	-1.894862332220602	0.0078676044940948
/global/project/projectdirs/m3572/cluster-training-data/nestedStructs/Li/20/s5-14/CONTCAR	-0.8582965825000001	-1.9128017694013595	-0.0100718326866626
/global/project/projectdirs/m3572/cluster-training-data/nestedStructs/Li/20/s5-22/CONTCAR	-1.131700336	-1.9058632821100234	-0.0031333453953266
/global/project/projectdirs/m3572/cluster-training-data/nestedStructs/Li/20/s5-48/CONTCAR	-1.326195104	-1.8945733651774406	0.0081565715372562
/global/project/projectdirs/m3572/cluster-training-data/nestedStructs/Li/20/s5-52/CONTCAR	-1.375394348	-1.9143551558511733	-0.0116252191364765
/global/project/projectdirs/m3572/cluster-training-data/nestedStructs/Li/20/s5-10/CONTCAR	-0.7134660995	-1.8933548786001682	0.0093750581145286
/global/project/projectdirs/m3572/cluster-training-data/nestedStructs/Li/20/s5-4/CONTCAR	-0.5240840695	-1.8384654678659915	0.0642644688487052
/global/project/projectdirs/m3572/cluster-training-data/nestedStructs/Li/20/s1-7/CONTCAR	-0.912129677	-1.8790989265101432	0.0236310102045536
/global/project/projectdirs/m3572/cluster-training-data/nestedStructs/Li/20/s5-24/CONTCAR	-1.1434317345	-1.8820642985659122	0.0206656381487846
/global/project/projectdirs/m3572/cluster-training-data/nestedStructs/Li/20/s5-17/CONTCAR	-0.8292505255	-1.900539026434946	0.0021909102797508
/global/project/projectdirs/m3572/cluster-training-data/nestedStructs/Li/20/s1-8/CONTCAR	-0.9344018665	-1.8452496201055526	0.0574803166091442
/global/project/projectdirs/m3572/cluster-training-data/nestedStructs/Li/20/s5-13/CONTCAR	-0.7480553815000001	-1.9557562366383552	-0.0530262999236583
/global/project/projectdirs/m3572/cluster-training-data/nestedStructs/Li/20/s1-11/CONTCAR	-0.840058226	-1.904926230038929	-0.0021962933242321
/global/project/projectdirs/m3572/cluster-training-data/nestedStructs/Li/20/s1-9/CONTCAR	-0.5954662505	-1.9251957208173751	-0.0224657841026783
/global/project/projectdirs/m3572/cluster-training-data/nestedStructs/Li/20/s5-34/CONTCAR	-1.2330255405000001	-1.888695296670723	0.0140346400439739
/global/project/projectdirs/m3572/cluster-training-data/nestedStructs/Li/20/s5-20/CONTCAR	-0.9479501695	-1.8851572767155647	0.0175726599991321
/global/project/projectdirs/m3572/cluster-training-data/nestedStructs/Li/20/s5-39/CONTCAR	-1.2800838665	-1.9037478313105582	-0.0010178945958614
/global/project/projectdirs/m3572/cluster-training-data/nestedStructs/Li/20/s5-16/CONTCAR	-1.0005698029999999	-1.8911395788448333	0.0115903578698635
/global/project/projectdirs/m3572/cluster-training-data/nestedStructs/Li/20/s1-3/CONTCAR	-0.7313372205	-1.8448092907922744	0.0579206459224224
/global/project/projectdirs/m3572/cluster-training-data/nestedStructs/Li/20/s5-51/CONTCAR	-1.3416613485	-1.907765527095127	-0.0050355903804302
/global/project/projectdirs/m3572/cluster-training-data/nestedStructs/Li/20/s5-12/CONTCAR	-0.6063386915	-1.9238078639166831	-0.0210779272019863
/global/project/projectdirs/m3572/cluster-training-data/nestedStructs/Li/20/s5-41/CONTCAR	-0.5219283845	-1.9010723836975574	0.0016575530171394
/global/project/projectdirs/m3572/cluster-training-data/nestedStructs/Li/20/s1-4/CONTCAR	-0.5312859115	-1.9109530270355224	-0.0082230903208255
/global/project/projectdirs/m3572/cluster-training-data/nestedStructs/Li/20/s5-42/CONTCAR	-1.3008867499999999	-1.8991742328064918	0.003555703908205
/global/project/projectdirs/m3572/cluster-training-data/nestedStructs/Li/20/s5-43/CONTCAR	-1.0592753595	-1.8908059679227351	0.0119239687919616
/global/project/projectdirs/m3572/cluster-training-data/nestedStructs/Li/20/s5-44/CONTCAR	-1.2569355605	-1.8990011595445155	0.0037287771701812
/global/project/projectdirs/m3572/cluster-training-data/nestedStructs/Li/20/s1-10/CONTCAR	-0.8458859249999999	-1.9333159744995116	-0.0305860377848148
/global/project/projectdirs/m3572/cluster-training-data/nestedStructs/Li/20/s5-31/CONTCAR	-1.240385649	-1.8809643730776786	0.0217655636370182
/global/project/projectdirs/m3572/cluster-training-data/nestedStructs/Li/20/s1-5/CONTCAR	-0.894954105	-1.8547850780444621	0.0479448586702346
/global/project/projectdirs/m3572/cluster-training-data/nestedStructs/Li/20/s5-27/CONTCAR	-0.671588865	-1.8965041309850692	0.0062258057296276
/global/project/projectdirs/m3572/cluster-training-data/nestedStructs/Li/20/s5-36/CONTCAR	-1.2610299645	-1.9010522410529136	0.0016776956617832
/global/project/projectdirs/m3572/cluster-training-data/nestedStructs/Li/20/s5-21/CONTCAR	-0.9858636315	-1.8852060631173133	0.0175238735973835
/global/project/projectdirs/m3572/cluster-training-data/nestedStructs/Li/20/s1-6/CONTCAR	-0.627287519	-1.8819348037498473	0.0207951329648494
/global/project/projectdirs/m3572/cluster-training-data/nestedStructs/Li/20/s5-54/CONTCAR	-1.3678946235	-1.8998392045753478	0.0028907321393489
/global/project/projectdirs/m3572/cluster-training-data/nestedStructs/Li/20/s5-11/CONTCAR	-0.7798380779999999	-1.8882282905536174	0.0145016461610794
/global/project/projectdirs/m3572/cluster-training-data/nestedStructs/Li/20/s5-30/CONTCAR	-1.198630758	-1.8878874898212432	0.0148424468934535
/global/project/projectdirs/m3572/cluster-training-data/nestedStructs/Li/20/s5-35/CONTCAR	-1.2547299265	-1.8892057732003211	0.0135241635143756
/global/project/projectdirs/m3572/cluster-training-data/nestedStructs/Li/20/s5-9/CONTCAR	-0.620216531	-1.9399162724869727	-0.0371863357722759
/global/project/projectdirs/m3572/cluster-training-data/nestedStructs/Li/20/s5-29/CONTCAR	-1.099673561	-1.9151566818612098	-0.0124267451465129
/global/project/projectdirs/m3572/cluster-training-data/nestedStructs/Li/20/s5-56/CONTCAR	-1.3135866235	-1.8691634021955013	0.0335665345191955
/global/project/projectdirs/m3572/cluster-training-data/nestedStructs/Li/20/s5-23/CONTCAR	-1.098628519	-1.9127894014375686	-0.0100594647228717
/global/project/projectdirs/m3572/cluster-training-data/nestedStructs/Li/20/s1-1/CONTCAR	-1.2132533484999999	-1.8920591779308795	0.0106707587838172
/global/project/projectdirs/m3572/cluster-training-data/nestedStructs/Li/20/s5-49/CONTCAR	-1.3642284725	-1.9050381750123977	-0.0023082382977008
/global/project/projectdirs/m3572/cluster-training-data/nestedStructs/Li/20/s1-2/CONTCAR	-0.7077023170000001	-1.9002362795429706	0.0024936571717262
/global/project/projectdirs/m3572/cluster-training-data/nestedStructs/Li/20/s5-32/CONTCAR	-1.1142170405	-1.9022803575056075	0.0004495792090892
/global/project/projectdirs/m3572/cluster-training-data/nestedStructs/Li/20/s5-25/CONTCAR	-1.1137875815	-1.8875972040253162	0.0151327326893806
/global/project/projectdirs/m3572/cluster-training-data/nestedStructs/Li/20/s5-37/CONTCAR	-1.2827936785	-1.8834398247557163	0.0192901119589805
/global/project/projectdirs/m3572/cluster-training-data/nestedStructs/Li/20/s5-5/CONTCAR	-0.6401851749999999	-1.8290056146936893	0.0737243220210075
/global/project/projectdirs/m3572/cluster-training-data/nestedStructs/Li/20/s5-40/CONTCAR	-1.2960181435	-1.9005217820661544	0.0022081546485424
/global/project/projectdirs/m3572/cluster-training-data/nestedStructs/Li/20/9/CONTCAR	-1.4343087589999999	-1.9223546803253173	-0.0196247436106205
/global/project/projectdirs/m3572/cluster-training-data/nestedStructs/Li/20/s5-53/CONTCAR	-1.161810004	-1.9095901966350555	-0.0068602599203586
/global/project/projectdirs/m3572/cluster-training-data/nestedStructs/Li/20/s5-6/CONTCAR	-0.5653732055	-1.8127142869191646	0.0900156497955322
/global/project/projectdirs/m3572/cluster-training-data/nestedStructs/Li/20/s5-19/CONTCAR	-1.115186361	-1.8827218719082355	0.0200080648064613
/global/project/projectdirs/m3572/cluster-training-data/nestedStructs/Li/20/s5-7/CONTCAR	-0.5092640825	-1.9316608801739692	-0.0289309434592723
/global/project/projectdirs/m3572/cluster-training-data/nestedStructs/Li/20/s5-55/CONTCAR	-1.312999669	-1.884586808111	0.0181431286036968
/global/project/projectdirs/m3572/cluster-training-data/nestedStructs/Li/20/s5-15/CONTCAR	-0.7924109225	-1.890946295882988	0.0117836408317089
/global/project/projectdirs/m3572/cluster-training-data/nestedStructs/Li/20/s5-8/CONTCAR	-0.907269058	-1.8861312017100333	0.0165987350046634
/global/project/projectdirs/m3572/cluster-training-data/nestedStructs/Li/20/s5-26/CONTCAR	-1.182943755	-1.908001330520439	-0.0052713938057422
/global/project/projectdirs/m3572/cluster-training-data/nestedStructs/Li/20/10/CONTCAR	-1.441876991	-1.9267874032514571	-0.0240574665367603
/global/project/projectdirs/m3572/cluster-training-data/nestedStructs/Li/20/s5-1/CONTCAR	-1.313509153	-1.8995957792060851	0.0031341575086116
/global/project/projectdirs/m3572/cluster-training-data/nestedStructs/Li/9/s5-2/CONTCAR	-0.5260039022222222	-1.918517437602806	-0.0157875008881092
/global/project/projectdirs/m3572/cluster-training-data/nestedStructs/Li/9/s5-33/CONTCAR	-1.1453752477777777	-1.8522835903125285	0.0504463464021682
/global/project/projectdirs/m3572/cluster-training-data/nestedStructs/Li/9/s1-12/CONTCAR	-0.7372901888888889	-1.875548661525774	0.0271812751889228
/global/project/projectdirs/m3572/cluster-training-data/nestedStructs/Li/9/s5-18/CONTCAR	-0.8794692155555555	-1.8998023763554572	0.0029275603592395
/global/project/projectdirs/m3572/cluster-training-data/nestedStructs/Li/9/s5-28/CONTCAR	-0.9490667777777778	-1.8920165382581233	0.0107133984565734
/global/project/projectdirs/m3572/cluster-training-data/nestedStructs/Li/9/s5-3/CONTCAR	-0.3898492211111111	-1.9331408709543227	-0.0304109342396259
/global/project/projectdirs/m3572/cluster-training-data/nestedStructs/Li/9/s5-14/CONTCAR	-0.9604962777777778	-1.9043985128658294	-0.0016685761511325
/global/project/projectdirs/m3572/cluster-training-data/nestedStructs/Li/9/s5-22/CONTCAR	-0.9140246466666666	-1.933140476073551	-0.0304105393588542
/global/project/projectdirs/m3572/cluster-training-data/nestedStructs/Li/9/s5-10/CONTCAR	-0.7358728211111111	-1.884944819684553	0.0177851170301437
/global/project/projectdirs/m3572/cluster-training-data/nestedStructs/Li/9/s5-4/CONTCAR	-0.5776378044444445	-1.9035588100808143	-0.0008288733661174
/global/project/projectdirs/m3572/cluster-training-data/nestedStructs/Li/9/s1-7/CONTCAR	-0.7875157955555555	-1.904867642398405	-0.0021377056837081
/global/project/projectdirs/m3572/cluster-training-data/nestedStructs/Li/9/s5-24/CONTCAR	-0.7887678933333333	-1.9143424526112556	-0.0116125158965587
/global/project/projectdirs/m3572/cluster-training-data/nestedStructs/Li/9/s5-17/CONTCAR	-0.9303661366666667	-1.9086649984376907	-0.0059350617229938
/global/project/projectdirs/m3572/cluster-training-data/nestedStructs/Li/9/s1-8/CONTCAR	-0.72303586	-1.9172583639877319	-0.014528427273035
/global/project/projectdirs/m3572/cluster-training-data/nestedStructs/Li/9/s5-13/CONTCAR	-0.7683995033333333	-1.8949646249669074	0.0077653117477893
/global/project/projectdirs/m3572/cluster-training-data/nestedStructs/Li/9/s1-11/CONTCAR	-0.7372901888888889	-1.875548661525774	0.0271812751889228
/global/project/projectdirs/m3572/cluster-training-data/nestedStructs/Li/9/s1-9/CONTCAR	-0.7263362622222221	-1.9077779099600791	-0.0050479732453823
/global/project/projectdirs/m3572/cluster-training-data/nestedStructs/Li/9/s5-20/CONTCAR	-0.9069781722222222	-1.9230157181876182	-0.0202857814729213
/global/project/projectdirs/m3572/cluster-training-data/nestedStructs/Li/9/s5-16/CONTCAR	-0.7690047211111111	-1.9346737236040115	-0.0319437868893146
/global/project/projectdirs/m3572/cluster-training-data/nestedStructs/Li/9/s1-3/CONTCAR	-0.5763582388888888	-1.8956548244016647	0.0070751123130321
/global/project/projectdirs/m3572/cluster-training-data/nestedStructs/Li/9/s5-12/CONTCAR	-0.9638482033333333	-1.9424059957521438	-0.0396760590374469
/global/project/projectdirs/m3572/cluster-training-data/nestedStructs/Li/9/s1-4/CONTCAR	-0.7585840877777777	-1.882204701031971	0.0205252356827259
/global/project/projectdirs/m3572/cluster-training-data/nestedStructs/Li/9/s1-10/CONTCAR	-0.7093570077777778	-1.9200154215353011	-0.0172854848206043
/global/project/projectdirs/m3572/cluster-training-data/nestedStructs/Li/9/s5-31/CONTCAR	-0.8980584811111112	-1.8832697168248176	0.0194602198898792
/global/project/projectdirs/m3572/cluster-training-data/nestedStructs/Li/9/s1-5/CONTCAR	-0.6392078644444444	-1.978224062200117	-0.0754941254854202
/global/project/projectdirs/m3572/cluster-training-data/nestedStructs/Li/9/s5-27/CONTCAR	-0.8096799677777777	-1.8871943772094726	0.0155355595052242
/global/project/projectdirs/m3572/cluster-training-data/nestedStructs/Li/9/s5-21/CONTCAR	-0.8170575888888889	-1.9054305300372123	-0.0027005933225154
/global/project/projectdirs/m3572/cluster-training-data/nestedStructs/Li/9/s1-6/CONTCAR	-0.5303007066666666	-1.9379776686685561	-0.0352477319538593
/global/project/projectdirs/m3572/cluster-training-data/nestedStructs/Li/9/s5-11/CONTCAR	-0.7384177311111111	-1.9142615318553924	-0.0115315951406955
/global/project/projectdirs/m3572/cluster-training-data/nestedStructs/Li/9/s5-30/CONTCAR	-0.9414376566666667	-1.8852144450204849	0.0175154916942119
/global/project/projectdirs/m3572/cluster-training-data/nestedStructs/Li/9/s5-9/CONTCAR	-0.7609637422222222	-1.8986532435076713	0.0040766932070255
/global/project/projectdirs/m3572/cluster-training-data/nestedStructs/Li/9/s5-29/CONTCAR	-0.8922872700000001	-1.9037887648003577	-0.0010588280856609
/global/project/projectdirs/m3572/cluster-training-data/nestedStructs/Li/9/s5-23/CONTCAR	-0.9072756188888889	-1.9193257883446693	-0.0165958516299724
/global/project/projectdirs/m3572/cluster-training-data/nestedStructs/Li/9/s1-1/CONTCAR	-0.8909068266666667	-1.8879112124698638	0.0148187242448329
/global/project/projectdirs/m3572/cluster-training-data/nestedStructs/Li/9/s1-2/CONTCAR	-0.5797026655555555	-1.813572079713869	0.0891578570008277
/global/project/projectdirs/m3572/cluster-training-data/nestedStructs/Li/9/s5-32/CONTCAR	-0.8619959155555555	-1.845236618842411	0.0574933178722858
/global/project/projectdirs/m3572/cluster-training-data/nestedStructs/Li/9/s5-25/CONTCAR	-0.8844427222222222	-1.921568547214794	-0.0188386105000972
/global/project/projectdirs/m3572/cluster-training-data/nestedStructs/Li/9/s5-5/CONTCAR	-0.5968158522222222	-1.971558698292303	-0.0688287615776062
/global/project/projectdirs/m3572/cluster-training-data/nestedStructs/Li/9/s5-6/CONTCAR	-0.78943137	-1.920959454800415	-0.0182295180857181
/global/project/projectdirs/m3572/cluster-training-data/nestedStructs/Li/9/s5-19/CONTCAR	-1.05341558	-1.9252276540058135	-0.0224977172911167
/global/project/projectdirs/m3572/cluster-training-data/nestedStructs/Li/9/s5-7/CONTCAR	-0.5971274000000001	-1.7663962327199458	0.1363337039947509
/global/project/projectdirs/m3572/cluster-training-data/nestedStructs/Li/9/s5-15/CONTCAR	-0.8182215500000001	-1.8932210177438735	0.0095089189708232
/global/project/projectdirs/m3572/cluster-training-data/nestedStructs/Li/9/s5-8/CONTCAR	-0.7393138877777778	-1.835084699864912	0.0676452368497848
/global/project/projectdirs/m3572/cluster-training-data/nestedStructs/Li/9/s5-26/CONTCAR	-1.0531837877777777	-1.8500923149543285	0.0526376217603683
/global/project/projectdirs/m3572/cluster-training-data/nestedStructs/Li/9/s5-1/CONTCAR	-1.06927555	-1.8096254699187755	0.0931044667959213
/global/project/projectdirs/m3572/cluster-training-data/nestedStructs/Li/28/s5-2/CONTCAR	-0.4568087064285714	-1.9060033604758262	-0.0032734237611293
/global/project/projectdirs/m3572/cluster-training-data/nestedStructs/Li/28/s1-12/CONTCAR	-0.6167612614285715	-1.9125502005475044	-0.0098202638328075
/global/project/projectdirs/m3572/cluster-training-data/nestedStructs/Li/28/s5-18/CONTCAR	-0.7430578917857142	-1.8969835162418365	0.0057464204728603
/global/project/projectdirs/m3572/cluster-training-data/nestedStructs/Li/28/s5-28/CONTCAR	-1.0527154414285715	-1.8901727393525123	0.0125571973621845
/global/project/projectdirs/m3572/cluster-training-data/nestedStructs/Li/28/s5-3/CONTCAR	-0.60344	-1.6860510044055461	0.2166789323091507
/global/project/projectdirs/m3572/cluster-training-data/nestedStructs/Li/28/s5-14/CONTCAR	-0.6297554464285715	-1.9627121657388686	-0.0599822290241718
/global/project/projectdirs/m3572/cluster-training-data/nestedStructs/Li/28/s5-22/CONTCAR	-1.086762684642857	-1.8738130022095918	0.028916934505105
/global/project/projectdirs/m3572/cluster-training-data/nestedStructs/Li/28/s5-4/CONTCAR	-0.5915149178571429	-1.8853872388856887	0.0173426978290081
/global/project/projectdirs/m3572/cluster-training-data/nestedStructs/Li/28/s1-7/CONTCAR	-0.83493715	-1.9098580524580955	-0.0071281157433986
/global/project/projectdirs/m3572/cluster-training-data/nestedStructs/Li/28/s5-24/CONTCAR	-0.8716031628571429	-1.8877676099794387	0.0149623267352581
/global/project/projectdirs/m3572/cluster-training-data/nestedStructs/Li/28/s1-8/CONTCAR	-0.7211519582142857	-1.9457100451248168	-0.04298010841012
/global/project/projectdirs/m3572/cluster-training-data/nestedStructs/Li/28/s5-13/CONTCAR	-0.7066724914285715	-1.9028829343872546	-0.0001529976725578
/global/project/projectdirs/m3572/cluster-training-data/nestedStructs/Li/28/s1-11/CONTCAR	-0.6167612614285715	-1.9125502005475044	-0.0098202638328075
/global/project/projectdirs/m3572/cluster-training-data/nestedStructs/Li/28/s1-9/CONTCAR	-0.6875893435714285	-1.9304278910415649	-0.027697954326868
/global/project/projectdirs/m3572/cluster-training-data/nestedStructs/Li/28/2/CONTCAR	-1.4680771928571428	-1.9157574892299651	-0.0130275525152683
/global/project/projectdirs/m3572/cluster-training-data/nestedStructs/Li/28/s5-20/CONTCAR	-0.9154952021428572	-1.8766114756720542	0.0261184610426425
/global/project/projectdirs/m3572/cluster-training-data/nestedStructs/Li/28/s5-16/CONTCAR	-1.0258057028571428	-1.884589378561306	0.0181405581533908
/global/project/projectdirs/m3572/cluster-training-data/nestedStructs/Li/28/s1-3/CONTCAR	-0.7339480535714286	-1.9147790119307517	-0.0120490752160549
/global/project/projectdirs/m3572/cluster-training-data/nestedStructs/Li/28/s5-12/CONTCAR	-0.6235657846428572	-1.9442221418278693	-0.0414922051131725
/global/project/projectdirs/m3572/cluster-training-data/nestedStructs/Li/28/s1-4/CONTCAR	-0.6376645703571429	-1.9363242954271316	-0.0335943587124347
/global/project/projectdirs/m3572/cluster-training-data/nestedStructs/Li/28/s1-10/CONTCAR	-0.7569213046428571	-1.8885694042103767	0.0141605325043201
/global/project/projectdirs/m3572/cluster-training-data/nestedStructs/Li/28/s1-5/CONTCAR	-0.5206213746428572	-1.885022305722761	0.0177076309919357
/global/project/projectdirs/m3572/cluster-training-data/nestedStructs/Li/28/s5-27/CONTCAR	-1.0992322475	-1.880117875363159	0.0226120613515377
/global/project/projectdirs/m3572/cluster-training-data/nestedStructs/Li/28/s5-21/CONTCAR	-0.8603291910714285	-1.888795551683235	0.0139343850314617
/global/project/projectdirs/m3572/cluster-training-data/nestedStructs/Li/28/s1-6/CONTCAR	-0.7125482982142858	-1.918006201113987	-0.01527626439929
/global/project/projectdirs/m3572/cluster-training-data/nestedStructs/Li/28/s5-11/CONTCAR	-0.8053870828571429	-1.8206326969223499	0.0820972397923469
/global/project/projectdirs/m3572/cluster-training-data/nestedStructs/Li/28/s5-9/CONTCAR	-0.77291704	-1.8395892240362643	0.0631407126784324
/global/project/projectdirs/m3572/cluster-training-data/nestedStructs/Li/28/s5-23/CONTCAR	-1.0883533503571428	-1.874863459567952	0.0278664771467447
/global/project/projectdirs/m3572/cluster-training-data/nestedStructs/Li/28/s1-1/CONTCAR	-1.1029845789285715	-1.893629048790264	0.0091008879244327
/global/project/projectdirs/m3572/cluster-training-data/nestedStructs/Li/28/s1-2/CONTCAR	-0.6546413785714286	-1.909944181169796	-0.0072142444550991
/global/project/projectdirs/m3572/cluster-training-data/nestedStructs/Li/28/s5-25/CONTCAR	-1.0037609264285714	-1.8925055459397315	0.0102243907749652
/global/project/projectdirs/m3572/cluster-training-data/nestedStructs/Li/28/s5-5/CONTCAR	-0.7683431575	-1.7803286247210979	0.1224013119935989
/global/project/projectdirs/m3572/cluster-training-data/nestedStructs/Li/28/s5-6/CONTCAR	-0.5661888532142857	-1.8617381684737682	0.0409917682409286
/global/project/projectdirs/m3572/cluster-training-data/nestedStructs/Li/28/s5-19/CONTCAR	-0.8243285325	-1.9243740260856628	-0.0216440893709659
/global/project/projectdirs/m3572/cluster-training-data/nestedStructs/Li/28/s5-7/CONTCAR	-0.8091193253571428	-1.83012347745471	0.0726064592599868
/global/project/projectdirs/m3572/cluster-training-data/nestedStructs/Li/28/s5-15/CONTCAR	-0.6827210567857144	-1.905443244453001	-0.0027133077383041
/global/project/projectdirs/m3572/cluster-training-data/nestedStructs/Li/28/s5-8/CONTCAR	-0.7465253771428572	-1.9405062094586372	-0.0377762727439403
/global/project/projectdirs/m3572/cluster-training-data/nestedStructs/Li/28/s5-26/CONTCAR	-0.9542591267857142	-1.8983193420129298	0.0044105947017669
/global/project/projectdirs/m3572/cluster-training-data/nestedStructs/Li/28/18/CONTCAR	-1.4899363028571428	-1.9171242162840842	-0.0143942795693874
/global/project/projectdirs/m3572/cluster-training-data/nestedStructs/Li/28/s5-1/CONTCAR	-1.3303997835714285	-1.8964399665849685	0.0062899701297283
/global/project/projectdirs/m3572/cluster-training-data/nestedStructs/Li/44/21/CONTCAR	-1.5459514595454544	-1.9224312350409507	-0.0197012983262538
/global/project/projectdirs/m3572/cluster-training-data/nestedStructs/Li/44/6/CONTCAR	-1.5554287395454545	-1.9282501384871482	-0.0255202017724514
/global/project/projectdirs/m3572/cluster-training-data/nestedStructs/Li/44/5/CONTCAR	-1.5443628206818183	-1.922883723701763	-0.0201537869870662
/global/project/projectdirs/m3572/cluster-training-data/nestedStructs/Li/44/2/CONTCAR	-1.5542357993181817	-1.9266258672135352	-0.0238959304988384
/global/project/projectdirs/m3572/cluster-training-data/nestedStructs/Li/44/23/CONTCAR	-1.5442531354545457	-1.9155540660279273	-0.0128241293132305
/global/project/projectdirs/m3572/cluster-training-data/nestedStructs/Li/44/4/CONTCAR	-1.5418964454545454	-1.9172169685619354	-0.0144870318472385
/global/project/projectdirs/m3572/cluster-training-data/nestedStructs/Li/44/9/CONTCAR	-1.5535023484090908	-1.926243503417301	-0.0235135667026042
/global/project/projectdirs/m3572/cluster-training-data/nestedStructs/Li/47/6/CONTCAR	-1.5589600808510637	-1.9263024449604034	-0.0235725082457065
/global/project/projectdirs/m3572/cluster-training-data/nestedStructs/Li/47/11/CONTCAR	-1.5500822242553192	-1.9238656804221153	-0.0211357437074184
/global/project/projectdirs/m3572/cluster-training-data/nestedStructs/Li/47/17/CONTCAR	-1.5381318697872342	-1.9121820077555656	-0.0094520710408687
/global/project/projectdirs/m3572/cluster-training-data/nestedStructs/Li/47/4/CONTCAR	-1.5496086951063828	-1.9143040448682784	-0.0115741081535816
/global/project/projectdirs/m3572/cluster-training-data/nestedStructs/Li/47/13/CONTCAR	-1.548913504680851	-1.9128034755843162	-0.0100735388696193
/global/project/projectdirs/m3572/cluster-training-data/nestedStructs/Li/47/22/CONTCAR	-1.5627138759574466	-1.9301324457185745	-0.0274025090038776
/global/project/projectdirs/m3572/cluster-training-data/nestedStructs/Li/47/25/CONTCAR	-1.5590581355319149	-1.9236158624547004	-0.0208859257400035
/global/project/projectdirs/m3572/cluster-training-data/nestedStructs/Li/42/3/CONTCAR	-1.5380726016666666	-1.9178939208643913	-0.0151639841496944
/global/project/projectdirs/m3572/cluster-training-data/nestedStructs/Li/42/14/CONTCAR	-1.5483144230952381	-1.9271214872854232	-0.0243915505707263
/global/project/projectdirs/m3572/cluster-training-data/nestedStructs/Li/42/17/CONTCAR	-1.5447197152380951	-1.9291897759097099	-0.026459839195013
/global/project/projectdirs/m3572/cluster-training-data/nestedStructs/Li/42/2/CONTCAR	-1.5484208776190476	-1.9256045863287925	-0.0228746496140956
/global/project/projectdirs/m3572/cluster-training-data/nestedStructs/Li/42/23/CONTCAR	-1.551619382857143	-1.9263070047157287	-0.0235770680010318
/global/project/projectdirs/m3572/cluster-training-data/nestedStructs/Li/42/1/CONTCAR	-1.5385913057142857	-1.9174593508499145	-0.0147294141352176
/global/project/projectdirs/m3572/cluster-training-data/nestedStructs/Li/42/22/CONTCAR	-1.539910870714286	-1.9146936059253692	-0.0119636692106723
/global/project/projectdirs/m3572/cluster-training-data/nestedStructs/Li/42/25/CONTCAR	-1.5424241038095239	-1.928063598300743	-0.0253336615860462
/global/project/projectdirs/m3572/cluster-training-data/nestedStructs/Li/42/10/CONTCAR	-1.5366391135714286	-1.9193358764307975	-0.0166059397161006
/global/project/projectdirs/m3572/cluster-training-data/nestedStructs/Li/12/s1-12/CONTCAR	-0.8535837991666666	-1.9094190567987441	-0.0066891200840473
/global/project/projectdirs/m3572/cluster-training-data/nestedStructs/Li/12/s1-7/CONTCAR	-0.6257788466666666	-1.8905765012162208	0.012153435498476
/global/project/projectdirs/m3572/cluster-training-data/nestedStructs/Li/12/s1-8/CONTCAR	-0.8497986808333334	-1.9461745366709708	-0.043444599956274
/global/project/projectdirs/m3572/cluster-training-data/nestedStructs/Li/12/s1-11/CONTCAR	-0.8535837991666666	-1.9094190567987441	-0.0066891200840473
/global/project/projectdirs/m3572/cluster-training-data/nestedStructs/Li/12/s1-9/CONTCAR	-0.6486451725	-1.9409601658838271	-0.0382302291691303
/global/project/projectdirs/m3572/cluster-training-data/nestedStructs/Li/12/s1-3/CONTCAR	-0.6071518458333334	-1.963454377676773	-0.0607244409620761
/global/project/projectdirs/m3572/cluster-training-data/nestedStructs/Li/12/s1-4/CONTCAR	-0.6157551308333333	-1.8727952566253423	0.0299346800893545
/global/project/projectdirs/m3572/cluster-training-data/nestedStructs/Li/12/s1-10/CONTCAR	-0.7588616758333333	-1.901383397008705	0.0013465397059917
/global/project/projectdirs/m3572/cluster-training-data/nestedStructs/Li/12/s1-5/CONTCAR	-0.6297716533333334	-1.9822891138749599	-0.079559177160263
/global/project/projectdirs/m3572/cluster-training-data/nestedStructs/Li/12/s1-6/CONTCAR	-0.7446106183333333	-1.765395858164358	0.1373340785503387
/global/project/projectdirs/m3572/cluster-training-data/nestedStructs/Li/12/13/CONTCAR	-1.3049522550000001	-1.9026530914264201	7.684528827667236e-05
/global/project/projectdirs/m3572/cluster-training-data/nestedStructs/Li/12/16/CONTCAR	-1.3028549416666666	-1.9109679430978774	-0.0082380063831806
/global/project/projectdirs/m3572/cluster-training-data/nestedStructs/Li/12/s1-1/CONTCAR	-1.0819768291666667	-1.8957318857567786	0.0069980509579181
/global/project/projectdirs/m3572/cluster-training-data/nestedStructs/Li/12/s1-2/CONTCAR	-0.6058446466666666	-1.9738673948007106	-0.0711374580860138
/global/project/projectdirs/m3572/cluster-training-data/nestedStructs/Li/12/9/CONTCAR	-1.30432806	-1.9109398767607688	-0.008209940046072
/global/project/projectdirs/m3572/cluster-training-data/nestedStructs/Li/15/s5-2/CONTCAR	-0.603235502	-1.9384752035396575	-0.0357452668249607
/global/project/projectdirs/m3572/cluster-training-data/nestedStructs/Li/15/s5-33/CONTCAR	-0.9981903466666666	-1.9125605866568565	-0.0098306499421596
/global/project/projectdirs/m3572/cluster-training-data/nestedStructs/Li/15/s1-12/CONTCAR	-0.7990897006666666	-1.8835409030573844	0.0191890336573123
/global/project/projectdirs/m3572/cluster-training-data/nestedStructs/Li/15/s5-18/CONTCAR	-0.9856856959999999	-1.8985922754066467	0.0041376613080501
/global/project/projectdirs/m3572/cluster-training-data/nestedStructs/Li/15/s5-28/CONTCAR	-1.1227708953333333	-1.9160566076891898	-0.013326670974493
/global/project/projectdirs/m3572/cluster-training-data/nestedStructs/Li/15/s5-45/CONTCAR	-1.2603496433333334	-1.9122284621255874	-0.0094985254108905
/global/project/projectdirs/m3572/cluster-training-data/nestedStructs/Li/15/s5-38/CONTCAR	-1.23851544	-1.9221499607222556	-0.0194200240075588
/global/project/projectdirs/m3572/cluster-training-data/nestedStructs/Li/15/s5-46/CONTCAR	-1.2566404026666667	-1.8925594434397697	0.0101704932749271
/global/project/projectdirs/m3572/cluster-training-data/nestedStructs/Li/15/s5-3/CONTCAR	-0.45620511333333336	-1.8527922936039447	0.0499376431107521
/global/project/projectdirs/m3572/cluster-training-data/nestedStructs/Li/15/s5-47/CONTCAR	-1.3159865973333333	-1.89310676681571	0.0096231698989868
/global/project/projectdirs/m3572/cluster-training-data/nestedStructs/Li/15/s5-14/CONTCAR	-0.890074018	-1.89360291215353	0.0091270245611667
/global/project/projectdirs/m3572/cluster-training-data/nestedStructs/Li/15/s5-22/CONTCAR	-1.01180082	-1.9106805965559959	-0.007950659841299
/global/project/projectdirs/m3572/cluster-training-data/nestedStructs/Li/15/s5-48/CONTCAR	-1.2776216506666667	-1.8811546460049628	0.0215752907097339
/global/project/projectdirs/m3572/cluster-training-data/nestedStructs/Li/15/s5-10/CONTCAR	-0.8387533079999999	-1.9064448669808387	-0.0037149302661418
/global/project/projectdirs/m3572/cluster-training-data/nestedStructs/Li/15/s5-4/CONTCAR	-0.659369624	-1.9623582333581924	-0.0596282966434955
/global/project/projectdirs/m3572/cluster-training-data/nestedStructs/Li/15/s1-7/CONTCAR	-0.8325424793333334	-1.894621510829258	0.0081084258854389
/global/project/projectdirs/m3572/cluster-training-data/nestedStructs/Li/15/s5-24/CONTCAR	-1.092683146	-1.892697405840683	0.0100325308740139
/global/project/projectdirs/m3572/cluster-training-data/nestedStructs/Li/15/s5-17/CONTCAR	-0.8479257026666667	-1.8678574793296336	0.0348724573850631
/global/project/projectdirs/m3572/cluster-training-data/nestedStructs/Li/15/s1-8/CONTCAR	-0.8805765513333333	-1.9086686119692802	-0.0059386752545833
/global/project/projectdirs/m3572/cluster-training-data/nestedStructs/Li/15/s5-13/CONTCAR	-0.8557899353333334	-1.9009779364126205	0.0017520003020763
/global/project/projectdirs/m3572/cluster-training-data/nestedStructs/Li/15/s1-11/CONTCAR	-0.7990897006666666	-1.8835409030573844	0.0191890336573123
/global/project/projectdirs/m3572/cluster-training-data/nestedStructs/Li/15/s1-9/CONTCAR	-0.7083750033333334	-1.8941728890197753	0.0085570476949214
/global/project/projectdirs/m3572/cluster-training-data/nestedStructs/Li/15/s5-34/CONTCAR	-1.187118788	-1.9074750960128783	-0.0047451592981815
/global/project/projectdirs/m3572/cluster-training-data/nestedStructs/Li/15/s5-20/CONTCAR	-0.875762898	-1.8863117628055095	0.0164181739091873
/global/project/projectdirs/m3572/cluster-training-data/nestedStructs/Li/15/s5-39/CONTCAR	-1.2374520733333334	-1.8888534128921508	0.013876523822546
/global/project/projectdirs/m3572/cluster-training-data/nestedStructs/Li/15/s5-16/CONTCAR	-0.9331823486666667	-1.8856709718959808	0.017058964818716
/global/project/projectdirs/m3572/cluster-training-data/nestedStructs/Li/15/s1-3/CONTCAR	-0.5897065206666666	-1.8648381576197623	0.0378917790949344
/global/project/projectdirs/m3572/cluster-training-data/nestedStructs/Li/15/s5-12/CONTCAR	-0.8665220086666667	-1.8609474011021137	0.0417825356125831
/global/project/projectdirs/m3572/cluster-training-data/nestedStructs/Li/15/s5-41/CONTCAR	-1.2403083993333333	-1.9286126166837692	-0.0258826799690723
/global/project/projectdirs/m3572/cluster-training-data/nestedStructs/Li/15/s1-4/CONTCAR	-0.642500106	-1.8663142740982055	0.0364156626164913
/global/project/projectdirs/m3572/cluster-training-data/nestedStructs/Li/15/s5-42/CONTCAR	-1.2139400973333332	-1.9183358222501754	-0.0156058855354785
/global/project/projectdirs/m3572/cluster-training-data/nestedStructs/Li/15/s5-43/CONTCAR	-1.3193043026666667	-1.9006667852657317	0.002063151448965
/global/project/projectdirs/m3572/cluster-training-data/nestedStructs/Li/15/s5-44/CONTCAR	-1.2756539373333333	-1.899427761163044	0.0033021755516529
/global/project/projectdirs/m3572/cluster-training-data/nestedStructs/Li/15/23/CONTCAR	-1.3614955593333333	-1.9331698164599418	-0.0304398797452449
/global/project/projectdirs/m3572/cluster-training-data/nestedStructs/Li/15/s1-10/CONTCAR	-0.8557012453333334	-1.8877730265515327	0.0149569101631641
/global/project/projectdirs/m3572/cluster-training-data/nestedStructs/Li/15/s5-31/CONTCAR	-1.2137212426666666	-1.9114438787358283	-0.0087139420211315
/global/project/projectdirs/m3572/cluster-training-data/nestedStructs/Li/15/s1-5/CONTCAR	-0.6719899066666667	-1.9338588238018035	-0.0311288870871067
/global/project/projectdirs/m3572/cluster-training-data/nestedStructs/Li/15/s5-27/CONTCAR	-1.0695252853333335	-1.8800956502812385	0.0226342864334583
/global/project/projectdirs/m3572/cluster-training-data/nestedStructs/Li/15/s5-36/CONTCAR	-1.218716894	-1.9030234784143447	-0.0002935416996479
/global/project/projectdirs/m3572/cluster-training-data/nestedStructs/Li/15/s5-21/CONTCAR	-0.6669108453333333	-1.9231264636176109	-0.020396526902914
/global/project/projectdirs/m3572/cluster-training-data/nestedStructs/Li/15/s1-6/CONTCAR	-0.572146602	-1.929104839290905	-0.0263749025762081
/global/project/projectdirs/m3572/cluster-training-data/nestedStructs/Li/15/s5-11/CONTCAR	-0.7573838713333333	-1.9282664552586555	-0.0255365185439586
/global/project/projectdirs/m3572/cluster-training-data/nestedStructs/Li/15/s5-30/CONTCAR	-1.1234944866666665	-1.9233843133109092	-0.0206543765962123
/global/project/projectdirs/m3572/cluster-training-data/nestedStructs/Li/15/13/CONTCAR	-1.3562818479999998	-1.9233040333049773	-0.0205740965902805
/global/project/projectdirs/m3572/cluster-training-data/nestedStructs/Li/15/s5-35/CONTCAR	-1.1484007986666667	-1.8974239647644042	0.0053059719502925
/global/project/projectdirs/m3572/cluster-training-data/nestedStructs/Li/15/s5-9/CONTCAR	-0.7981231606666667	-1.9280387282627105	-0.0253087915480136
/global/project/projectdirs/m3572/cluster-training-data/nestedStructs/Li/15/s5-29/CONTCAR	-1.1628811806666666	-1.9016939781861781	0.0010359585285186
/global/project/projectdirs/m3572/cluster-training-data/nestedStructs/Li/15/s5-23/CONTCAR	-1.108940032	-1.913817045118141	-0.0110871084034442
/global/project/projectdirs/m3572/cluster-training-data/nestedStructs/Li/15/s1-1/CONTCAR	-1.2781141226666668	-1.8872265264647483	0.0155034102499485
/global/project/projectdirs/m3572/cluster-training-data/nestedStructs/Li/15/s1-2/CONTCAR	-0.6358776673333334	-1.855780423458147	0.0469495132565498
/global/project/projectdirs/m3572/cluster-training-data/nestedStructs/Li/15/s5-32/CONTCAR	-1.17461899	-1.9049380354838847	-0.0022080987691879
/global/project/projectdirs/m3572/cluster-training-data/nestedStructs/Li/15/s5-25/CONTCAR	-1.12989291	-1.9044829763727664	-0.0017530396580696
/global/project/projectdirs/m3572/cluster-training-data/nestedStructs/Li/15/s5-37/CONTCAR	-1.2308057706666666	-1.914130632604885	-0.0114006958901882
/global/project/projectdirs/m3572/cluster-training-data/nestedStructs/Li/15/s5-5/CONTCAR	-0.667863284	-1.9501297816889762	-0.0473998449742794
/global/project/projectdirs/m3572/cluster-training-data/nestedStructs/Li/15/s5-40/CONTCAR	-1.2052466913333333	-1.904812623585987	-0.0020826868712902
/global/project/projectdirs/m3572/cluster-training-data/nestedStructs/Li/15/s5-6/CONTCAR	-0.645380416	-1.7887445844965457	0.113985352218151
/global/project/projectdirs/m3572/cluster-training-data/nestedStructs/Li/15/s5-19/CONTCAR	-1.1292213426666666	-1.9028180286543845	-8.809193968772888e-05
/global/project/projectdirs/m3572/cluster-training-data/nestedStructs/Li/15/s5-7/CONTCAR	-0.7559992486666667	-1.8990000233309745	0.0037299133837223
/global/project/projectdirs/m3572/cluster-training-data/nestedStructs/Li/15/s5-15/CONTCAR	-0.9504417693333332	-1.8544356607156276	0.0482942759990692
/global/project/projectdirs/m3572/cluster-training-data/nestedStructs/Li/15/s5-8/CONTCAR	-0.753763862	-1.8805474609392165	0.0221824757754802
/global/project/projectdirs/m3572/cluster-training-data/nestedStructs/Li/15/s5-1/CONTCAR	-1.2725792453333333	-1.8958647966640472	0.0068651400506496
/global/project/projectdirs/m3572/cluster-training-data/nestedStructs/Li/10/s5-2/CONTCAR	-0.698344551	-1.8249483041720866	0.0777816325426101
/global/project/projectdirs/m3572/cluster-training-data/nestedStructs/Li/10/s5-33/CONTCAR	-0.9051860780000001	-1.915239636625576	-0.0125096999108791
/global/project/projectdirs/m3572/cluster-training-data/nestedStructs/Li/10/s1-12/CONTCAR	-0.716378249	-1.9195609063165664	-0.0168309696018695
/global/project/projectdirs/m3572/cluster-training-data/nestedStructs/Li/10/s5-18/CONTCAR	-0.871664244	-1.8841232329862594	0.0186067037284374
/global/project/projectdirs/m3572/cluster-training-data/nestedStructs/Li/10/s5-28/CONTCAR	-0.774849311	-1.9210464701312064	-0.0183165334165096
/global/project/projectdirs/m3572/cluster-training-data/nestedStructs/Li/10/s5-3/CONTCAR	-0.573035823	-1.858793862934637	0.0439360737800598
/global/project/projectdirs/m3572/cluster-training-data/nestedStructs/Li/10/s5-14/CONTCAR	-0.5905016780000001	-1.9482654676096915	-0.0455355308949947
/global/project/projectdirs/m3572/cluster-training-data/nestedStructs/Li/10/s5-22/CONTCAR	-0.864802046	-1.9357122227805137	-0.0329822860658168
/global/project/projectdirs/m3572/cluster-training-data/nestedStructs/Li/10/s5-10/CONTCAR	-0.806828784	-1.8889473423617362	0.0137825943529605
/global/project/projectdirs/m3572/cluster-training-data/nestedStructs/Li/10/s5-4/CONTCAR	-0.7432627970000001	-1.8889424734073161	0.0137874633073806
/global/project/projectdirs/m3572/cluster-training-data/nestedStructs/Li/10/s1-7/CONTCAR	-0.683736842	-1.9479716390626907	-0.0452417023479938
/global/project/projectdirs/m3572/cluster-training-data/nestedStructs/Li/10/s5-24/CONTCAR	-0.942981756	-1.9528138235466956	-0.0500838868319988
/global/project/projectdirs/m3572/cluster-training-data/nestedStructs/Li/10/s5-17/CONTCAR	-0.613609094	-1.919284519578743	-0.016554582864046
/global/project/projectdirs/m3572/cluster-training-data/nestedStructs/Li/10/11/CONTCAR	-1.20241488	-1.8916058846073627	0.0111240521073341
/global/project/projectdirs/m3572/cluster-training-data/nestedStructs/Li/10/s1-8/CONTCAR	-0.89769451	-1.8770964823918819	0.0256334543228149
/global/project/projectdirs/m3572/cluster-training-data/nestedStructs/Li/10/s5-13/CONTCAR	-0.66630033	-1.9563180849211692	-0.0535881482064724
/global/project/projectdirs/m3572/cluster-training-data/nestedStructs/Li/10/s1-11/CONTCAR	-0.716378249	-1.9195609063165664	-0.0168309696018695
/global/project/projectdirs/m3572/cluster-training-data/nestedStructs/Li/10/s1-9/CONTCAR	-0.733733282	-1.9154810726898193	-0.0127511359751224
/global/project/projectdirs/m3572/cluster-training-data/nestedStructs/Li/10/s5-34/CONTCAR	-0.8769136599999999	-1.9072392702358245	-0.0045093335211277
/global/project/projectdirs/m3572/cluster-training-data/nestedStructs/Li/10/s5-20/CONTCAR	-1.090744748	-1.8968110203998565	0.0059189163148403
/global/project/projectdirs/m3572/cluster-training-data/nestedStructs/Li/10/s5-16/CONTCAR	-0.757738555	-1.9270127609627723	-0.0242828242480754
/global/project/projectdirs/m3572/cluster-training-data/nestedStructs/Li/10/s1-3/CONTCAR	-0.685736265	-1.9642227113502502	-0.0614927746355533
/global/project/projectdirs/m3572/cluster-training-data/nestedStructs/Li/10/s5-12/CONTCAR	-0.845519573	-1.899495300676155	0.0032346360385417
/global/project/projectdirs/m3572/cluster-training-data/nestedStructs/Li/10/s1-4/CONTCAR	-0.46077509499999997	-1.925647665585804	-0.0229177288711071
/global/project/projectdirs/m3572/cluster-training-data/nestedStructs/Li/10/s1-10/CONTCAR	-0.723778178	-1.9265195399778365	-0.0237896032631397
/global/project/projectdirs/m3572/cluster-training-data/nestedStructs/Li/10/s5-31/CONTCAR	-0.8189525980000001	-1.9024000883358	0.0003298483788967
/global/project/projectdirs/m3572/cluster-training-data/nestedStructs/Li/10/s1-5/CONTCAR	-0.49475566000000004	-1.8923744119959354	0.0103555247187614
/global/project/projectdirs/m3572/cluster-training-data/nestedStructs/Li/10/s5-27/CONTCAR	-1.061890831	-1.9027186975138664	1.1239200830459596e-05
/global/project/projectdirs/m3572/cluster-training-data/nestedStructs/Li/10/s5-36/CONTCAR	-1.022570679	-1.8775486544030189	0.0251812823116779
/global/project/projectdirs/m3572/cluster-training-data/nestedStructs/Li/10/s5-21/CONTCAR	-1.000718301	-1.9088346630590438	-0.006104726344347
/global/project/projectdirs/m3572/cluster-training-data/nestedStructs/Li/10/s1-6/CONTCAR	-0.789615807	-1.8224194281058788	0.080310508608818
/global/project/projectdirs/m3572/cluster-training-data/nestedStructs/Li/10/s5-11/CONTCAR	-0.7612825639999999	-1.8902650073426246	0.0124649293720722
/global/project/projectdirs/m3572/cluster-training-data/nestedStructs/Li/10/s5-30/CONTCAR	-0.942965543	-1.898454782392311	0.0042751543223857
/global/project/projectdirs/m3572/cluster-training-data/nestedStructs/Li/10/s5-35/CONTCAR	-0.815886287	-1.8956127062695503	0.0071172304451465
/global/project/projectdirs/m3572/cluster-training-data/nestedStructs/Li/10/s5-9/CONTCAR	-0.643775934	-1.90122494178586	0.0015049949288368
/global/project/projectdirs/m3572/cluster-training-data/nestedStructs/Li/10/s5-29/CONTCAR	-1.098134655	-1.9172085568564414	-0.0144786201417446
/global/project/projectdirs/m3572/cluster-training-data/nestedStructs/Li/10/s5-23/CONTCAR	-0.9581854169999999	-1.9200284153478622	-0.0172984786331653
/global/project/projectdirs/m3572/cluster-training-data/nestedStructs/Li/10/s1-1/CONTCAR	-0.95743826	-1.8933338269846915	0.0093961097300052
/global/project/projectdirs/m3572/cluster-training-data/nestedStructs/Li/10/s1-2/CONTCAR	-0.5843909820000001	-1.7906915031629085	0.1120384335517883
/global/project/projectdirs/m3572/cluster-training-data/nestedStructs/Li/10/s5-32/CONTCAR	-1.150217307	-1.9022067681210517	0.000523168593645
/global/project/projectdirs/m3572/cluster-training-data/nestedStructs/Li/10/s5-25/CONTCAR	-1.010006046	-1.9244130000727653	-0.0216830633580684
/global/project/projectdirs/m3572/cluster-training-data/nestedStructs/Li/10/s5-5/CONTCAR	-0.459167255	-1.9392100170510291	-0.0364800803363323
/global/project/projectdirs/m3572/cluster-training-data/nestedStructs/Li/10/s5-6/CONTCAR	-0.588592182	-1.9616614848630904	-0.0589315481483936
/global/project/projectdirs/m3572/cluster-training-data/nestedStructs/Li/10/s5-19/CONTCAR	-0.767399514	-1.9000798434274673	0.0026500932872295
/global/project/projectdirs/m3572/cluster-training-data/nestedStructs/Li/10/s5-7/CONTCAR	-0.581479825	-1.7324402414517879	0.1702896952629089
/global/project/projectdirs/m3572/cluster-training-data/nestedStructs/Li/10/s5-15/CONTCAR	-0.730970051	-1.9074424997227668	-0.0047125630080699
/global/project/projectdirs/m3572/cluster-training-data/nestedStructs/Li/10/s5-8/CONTCAR	-0.721286622	-1.8986860260622977	0.004043910652399
/global/project/projectdirs/m3572/cluster-training-data/nestedStructs/Li/10/s5-26/CONTCAR	-1.030173027	-1.9264662757771491	-0.0237363390624523
/global/project/projectdirs/m3572/cluster-training-data/nestedStructs/Li/10/s5-1/CONTCAR	-1.0144727530000002	-1.8886614077048778	0.014068529009819
/global/project/projectdirs/m3572/cluster-training-data/nestedStructs/Li/8/s5-2/CONTCAR	-0.50189781375	-1.9148162201302528	-0.0120862834155559
/global/project/projectdirs/m3572/cluster-training-data/nestedStructs/Li/8/s5-18/CONTCAR	-0.82798912375	-1.9193121984856605	-0.0165822617709636
/global/project/projectdirs/m3572/cluster-training-data/nestedStructs/Li/8/s5-28/CONTCAR	-0.86404598	-1.8642415859060764	0.0384883508086204
/global/project/projectdirs/m3572/cluster-training-data/nestedStructs/Li/8/s5-3/CONTCAR	-0.44567760875	-1.5995321356015682	0.3031978011131286
/global/project/projectdirs/m3572/cluster-training-data/nestedStructs/Li/8/s5-14/CONTCAR	-0.72309655875	-1.9120178267615318	-0.0092878900468349
/global/project/projectdirs/m3572/cluster-training-data/nestedStructs/Li/8/s5-22/CONTCAR	-0.86206638125	-1.893449124719429	0.0092808119952678
/global/project/projectdirs/m3572/cluster-training-data/nestedStructs/Li/8/s5-10/CONTCAR	-0.91843642	-1.841993906374502	0.0607360303401947
/global/project/projectdirs/m3572/cluster-training-data/nestedStructs/Li/8/s5-4/CONTCAR	-0.41709766	-1.9081758901732444	-0.0054459534585475
/global/project/projectdirs/m3572/cluster-training-data/nestedStructs/Li/8/s5-24/CONTCAR	-0.88080300625	-1.921450321401882	-0.0187203846871852
/global/project/projectdirs/m3572/cluster-training-data/nestedStructs/Li/8/s5-17/CONTCAR	-0.8343855375	-1.9294112369673728	-0.026681300252676
/global/project/projectdirs/m3572/cluster-training-data/nestedStructs/Li/8/s5-13/CONTCAR	-0.78435626625	-1.9429021001117706	-0.0401721633970737
/global/project/projectdirs/m3572/cluster-training-data/nestedStructs/Li/8/s5-20/CONTCAR	-0.7901424225	-1.8987118497746467	0.0040180869400501
/global/project/projectdirs/m3572/cluster-training-data/nestedStructs/Li/8/s5-16/CONTCAR	-0.87417072	-1.9261880114930152	-0.0234580747783184
/global/project/projectdirs/m3572/cluster-training-data/nestedStructs/Li/8/s5-12/CONTCAR	-0.75762975375	-1.8851417348044395	0.0175882019102573
/global/project/projectdirs/m3572/cluster-training-data/nestedStructs/Li/8/s5-27/CONTCAR	-0.87347609375	-1.9016826905565738	0.001047246158123
/global/project/projectdirs/m3572/cluster-training-data/nestedStructs/Li/8/s5-21/CONTCAR	-0.97594246625	-1.920343723918724	-0.0176137872040271
/global/project/projectdirs/m3572/cluster-training-data/nestedStructs/Li/8/s5-11/CONTCAR	-0.79778554875	-1.8975474283354758	0.0051825083792209
/global/project/projectdirs/m3572/cluster-training-data/nestedStructs/Li/8/s5-9/CONTCAR	-0.77169440875	-1.8890594214456558	0.013670515269041
/global/project/projectdirs/m3572/cluster-training-data/nestedStructs/Li/8/s5-29/CONTCAR	-0.93164846875	-1.856664222504425	0.0460657142102718
/global/project/projectdirs/m3572/cluster-training-data/nestedStructs/Li/8/s5-23/CONTCAR	-1.06321336375	-1.8818895712750434	0.0208403654396533
/global/project/projectdirs/m3572/cluster-training-data/nestedStructs/Li/8/s5-25/CONTCAR	-0.84797851	-1.8925273612397193	0.0102025754749774
/global/project/projectdirs/m3572/cluster-training-data/nestedStructs/Li/8/s5-5/CONTCAR	-0.56908076625	-1.9287834361451148	-0.026053499430418
/global/project/projectdirs/m3572/cluster-training-data/nestedStructs/Li/8/s5-6/CONTCAR	-0.63664054	-1.9098838314669608	-0.007153894752264
/global/project/projectdirs/m3572/cluster-training-data/nestedStructs/Li/8/s5-19/CONTCAR	-0.93899959625	-1.9365921959536552	-0.0338622592389583
/global/project/projectdirs/m3572/cluster-training-data/nestedStructs/Li/8/s5-7/CONTCAR	-0.87298075375	-1.9425611093895911	-0.0398311726748943
/global/project/projectdirs/m3572/cluster-training-data/nestedStructs/Li/8/s5-15/CONTCAR	-0.8531012	-1.9134291455405235	-0.0106992088258266
/global/project/projectdirs/m3572/cluster-training-data/nestedStructs/Li/8/s5-8/CONTCAR	-0.74957614	-1.858809889133501	0.0439200475811958
/global/project/projectdirs/m3572/cluster-training-data/nestedStructs/Li/8/s5-26/CONTCAR	-0.95368622375	-1.8505731307225703	0.0521568059921264
/global/project/projectdirs/m3572/cluster-training-data/nestedStructs/Li/8/s5-1/CONTCAR	-0.7800348625	-1.850656778390932	0.0520731583237648
/global/project/projectdirs/m3572/cluster-training-data/nestedStructs/Li/18/s5-2/CONTCAR	-0.6210968111111111	-1.9841980718331813	-0.0814681351184845
/global/project/projectdirs/m3572/cluster-training-data/nestedStructs/Li/18/s5-50/CONTCAR	-1.3831981444444446	-1.9005375996487617	0.0021923370659351
/global/project/projectdirs/m3572/cluster-training-data/nestedStructs/Li/18/s5-33/CONTCAR	-1.1685508655555554	-1.9138469442980766	-0.0111170075833797
/global/project/projectdirs/m3572/cluster-training-data/nestedStructs/Li/18/s1-12/CONTCAR	-0.6738340288888889	-1.913163107659149	-0.0104331709444522
/global/project/projectdirs/m3572/cluster-training-data/nestedStructs/Li/18/s5-18/CONTCAR	-1.026285156111111	-1.9066542059438705	-0.0039242692291736
/global/project/projectdirs/m3572/cluster-training-data/nestedStructs/Li/18/s5-28/CONTCAR	-1.2106279127777777	-1.9057526484387397	-0.0030227117240428
/global/project/projectdirs/m3572/cluster-training-data/nestedStructs/Li/18/s5-45/CONTCAR	-1.260226973888889	-1.9063330412166595	-0.0036031045019626
/global/project/projectdirs/m3572/cluster-training-data/nestedStructs/Li/18/s5-38/CONTCAR	-0.8920080499999999	-1.902362556036043	0.0003673806786537
/global/project/projectdirs/m3572/cluster-training-data/nestedStructs/Li/18/s5-46/CONTCAR	-1.3008783716666668	-1.9141010910528182	-0.0113711543381214
/global/project/projectdirs/m3572/cluster-training-data/nestedStructs/Li/18/s5-3/CONTCAR	-0.46851647166666666	-1.8896357052283763	0.0130942314863204
/global/project/projectdirs/m3572/cluster-training-data/nestedStructs/Li/18/s5-47/CONTCAR	-1.3210739283333333	-1.9119838223116874	-0.0092538855969905
/global/project/projectdirs/m3572/cluster-training-data/nestedStructs/Li/18/s5-14/CONTCAR	-0.8274058544444444	-1.8814823597925185	0.0212475769221782
/global/project/projectdirs/m3572/cluster-training-data/nestedStructs/Li/18/s5-22/CONTCAR	-1.1272454416666666	-1.8992701925592899	0.0034597441554069
/global/project/projectdirs/m3572/cluster-training-data/nestedStructs/Li/18/s5-48/CONTCAR	-1.3684793816666667	-1.9104306593792915	-0.0077007226645946
/global/project/projectdirs/m3572/cluster-training-data/nestedStructs/Li/18/s5-52/CONTCAR	-0.9316334422222222	-1.873414854358363	0.0293150823563337
/global/project/projectdirs/m3572/cluster-training-data/nestedStructs/Li/18/s5-10/CONTCAR	-0.6837156744444445	-1.9273956910031318	-0.0246657542884349
/global/project/projectdirs/m3572/cluster-training-data/nestedStructs/Li/18/s5-4/CONTCAR	-0.6618942005555556	-1.9362993434327125	-0.0335694067180156
/global/project/projectdirs/m3572/cluster-training-data/nestedStructs/Li/18/s1-7/CONTCAR	-0.6197901838888888	-1.9144994437950134	-0.0117695070803165
/global/project/projectdirs/m3572/cluster-training-data/nestedStructs/Li/18/s5-24/CONTCAR	-1.1176835355555557	-1.8885667182760715	0.0141632184386253
/global/project/projectdirs/m3572/cluster-training-data/nestedStructs/Li/18/s5-17/CONTCAR	-0.8680729572222222	-1.9204171121376037	-0.0176871754229068
/global/project/projectdirs/m3572/cluster-training-data/nestedStructs/Li/18/s1-8/CONTCAR	-0.7141716944444444	-1.9196118831890105	-0.0168819464743137
/global/project/projectdirs/m3572/cluster-training-data/nestedStructs/Li/18/s5-13/CONTCAR	-0.8722888872222222	-1.8971842497842788	0.005545686930418
/global/project/projectdirs/m3572/cluster-training-data/nestedStructs/Li/18/s1-11/CONTCAR	-0.6738340288888889	-1.913163107659149	-0.0104331709444522
/global/project/projectdirs/m3572/cluster-training-data/nestedStructs/Li/18/s1-9/CONTCAR	-0.6816605777777778	-1.8989001818256854	0.0038297548890113
/global/project/projectdirs/m3572/cluster-training-data/nestedStructs/Li/18/s5-34/CONTCAR	-0.9809522227777777	-1.8959065310912608	0.0068234056234359
/global/project/projectdirs/m3572/cluster-training-data/nestedStructs/Li/18/s5-20/CONTCAR	-1.0211773755555555	-1.9032865360634803	-0.0005565993487834
/global/project/projectdirs/m3572/cluster-training-data/nestedStructs/Li/18/s5-39/CONTCAR	-1.2727646883333332	-1.9000704184430122	0.0026595182716846
/global/project/projectdirs/m3572/cluster-training-data/nestedStructs/Li/18/s5-16/CONTCAR	-0.8417000516666666	-1.875379872347641	0.0273500643670558
/global/project/projectdirs/m3572/cluster-training-data/nestedStructs/Li/18/s1-3/CONTCAR	-0.47798891666666665	-1.955703523780632	-0.0529735870659351
/global/project/projectdirs/m3572/cluster-training-data/nestedStructs/Li/18/s5-51/CONTCAR	-1.3046640155555556	-1.881462146367359	0.0212677903473377
/global/project/projectdirs/m3572/cluster-training-data/nestedStructs/Li/18/s5-12/CONTCAR	-0.4552220066666666	-1.9137963027017593	-0.0110663659870624
/global/project/projectdirs/m3572/cluster-training-data/nestedStructs/Li/18/s5-41/CONTCAR	-1.1715619977777778	-1.908390295531082	-0.0056603588163852
/global/project/projectdirs/m3572/cluster-training-data/nestedStructs/Li/18/s1-4/CONTCAR	-0.7974098477777778	-1.8827481836336135	0.0199817530810832
/global/project/projectdirs/m3572/cluster-training-data/nestedStructs/Li/18/s5-42/CONTCAR	-1.2755737838888888	-1.8903348490851402	0.0123950876295566
/global/project/projectdirs/m3572/cluster-training-data/nestedStructs/Li/18/s5-43/CONTCAR	-1.2999249638888888	-1.9148663774388313	-0.0121364407241344
/global/project/projectdirs/m3572/cluster-training-data/nestedStructs/Li/18/s5-44/CONTCAR	-1.3401833155555556	-1.9076856270688056	-0.0049556903541088
/global/project/projectdirs/m3572/cluster-training-data/nestedStructs/Li/18/s1-10/CONTCAR	-0.9229764949999999	-1.9028104625897884	-8.052587509155273e-05
/global/project/projectdirs/m3572/cluster-training-data/nestedStructs/Li/18/s5-31/CONTCAR	-1.162799208888889	-1.9039968520658492	-0.0012669153511524
/global/project/projectdirs/m3572/cluster-training-data/nestedStructs/Li/18/s1-5/CONTCAR	-0.5723662733333333	-1.9318321094172477	-0.0291021727025508
/global/project/projectdirs/m3572/cluster-training-data/nestedStructs/Li/18/s5-27/CONTCAR	-1.0659367566666667	-1.8883060485380172	0.0144238881766796
/global/project/projectdirs/m3572/cluster-training-data/nestedStructs/Li/18/s5-36/CONTCAR	-1.1889597433333334	-1.907901626850891	-0.0051716901361942
/global/project/projectdirs/m3572/cluster-training-data/nestedStructs/Li/18/s5-21/CONTCAR	-1.01509241	-1.8951800808566093	0.0075498558580875
/global/project/projectdirs/m3572/cluster-training-data/nestedStructs/Li/18/s1-6/CONTCAR	-0.5977614977777779	-1.8369852833705425	0.0657446533441543
/global/project/projectdirs/m3572/cluster-training-data/nestedStructs/Li/18/s5-11/CONTCAR	-0.7912394561111111	-1.8886012703435897	0.0141286663711071
/global/project/projectdirs/m3572/cluster-training-data/nestedStructs/Li/18/s5-30/CONTCAR	-1.0768421438888889	-1.91041216703825	-0.007682230323553
/global/project/projectdirs/m3572/cluster-training-data/nestedStructs/Li/18/13/CONTCAR	-1.4236549961111111	-1.925175872470665	-0.022445935755968
/global/project/projectdirs/m3572/cluster-training-data/nestedStructs/Li/18/s5-35/CONTCAR	-1.2456910577777778	-1.889259119357395	0.0134708173573017
/global/project/projectdirs/m3572/cluster-training-data/nestedStructs/Li/18/s5-9/CONTCAR	-0.7554685611111112	-1.9263482138770103	-0.0236182771623134
/global/project/projectdirs/m3572/cluster-training-data/nestedStructs/Li/18/s5-29/CONTCAR	-1.1235075233333331	-1.893047128643322	0.0096828080713748
/global/project/projectdirs/m3572/cluster-training-data/nestedStructs/Li/18/s5-23/CONTCAR	-1.1727157366666665	-1.904334326113987	-0.00160438939929
/global/project/projectdirs/m3572/cluster-training-data/nestedStructs/Li/18/s1-1/CONTCAR	-1.2663840105555557	-1.897284191872406	0.0054457448422908
/global/project/projectdirs/m3572/cluster-training-data/nestedStructs/Li/18/s5-49/CONTCAR	-1.3188967944444443	-1.8985923722641944	0.0041375644505023
/global/project/projectdirs/m3572/cluster-training-data/nestedStructs/Li/18/s1-2/CONTCAR	-0.6057963794444444	-1.9310180589812278	-0.0282881222665309
/global/project/projectdirs/m3572/cluster-training-data/nestedStructs/Li/18/s5-32/CONTCAR	-1.1171078666666667	-1.9296035513537406	-0.0268736146390438
/global/project/projectdirs/m3572/cluster-training-data/nestedStructs/Li/18/s5-25/CONTCAR	-1.0544655666666667	-1.9091496438043594	-0.0064197070896625
/global/project/projectdirs/m3572/cluster-training-data/nestedStructs/Li/18/s5-37/CONTCAR	-1.1036233005555556	-1.8994082927959441	0.0033216439187526
/global/project/projectdirs/m3572/cluster-training-data/nestedStructs/Li/18/s5-5/CONTCAR	-0.5806922872222222	-1.8975913718598365	0.0051385648548603
/global/project/projectdirs/m3572/cluster-training-data/nestedStructs/Li/18/s5-40/CONTCAR	-1.2388721777777778	-1.8940088123338699	0.0087211243808269
/global/project/projectdirs/m3572/cluster-training-data/nestedStructs/Li/18/25/CONTCAR	-1.4060403144444444	-1.9077923193829536	-0.0050623826682567
/global/project/projectdirs/m3572/cluster-training-data/nestedStructs/Li/18/9/CONTCAR	-1.4221415983333334	-1.921837826098728	-0.0191078893840312
/global/project/projectdirs/m3572/cluster-training-data/nestedStructs/Li/18/s5-53/CONTCAR	-1.3031932344444443	-1.8632723026233196	0.0394576340913772
/global/project/projectdirs/m3572/cluster-training-data/nestedStructs/Li/18/s5-6/CONTCAR	-0.5799874927777778	-1.8992114857094764	0.0035184510052204
/global/project/projectdirs/m3572/cluster-training-data/nestedStructs/Li/18/s5-19/CONTCAR	-0.7563002216666667	-1.8843461208301067	0.0183838158845901
/global/project/projectdirs/m3572/cluster-training-data/nestedStructs/Li/18/s5-7/CONTCAR	-0.7242162333333333	-1.889369879688549	0.0133600570261478
/global/project/projectdirs/m3572/cluster-training-data/nestedStructs/Li/18/s5-15/CONTCAR	-0.9720635338888888	-1.8925785392778396	0.0101513974368572
/global/project/projectdirs/m3572/cluster-training-data/nestedStructs/Li/18/s5-8/CONTCAR	-0.6016430188888889	-1.8440635919826507	0.0586663447320461
/global/project/projectdirs/m3572/cluster-training-data/nestedStructs/Li/18/s5-26/CONTCAR	-1.13015318	-1.9041962743061065	-0.0014663375914096
/global/project/projectdirs/m3572/cluster-training-data/nestedStructs/Li/18/8/CONTCAR	-1.4112110044444444	-1.9175691724079131	-0.0148392356932163
/global/project/projectdirs/m3572/cluster-training-data/nestedStructs/Li/18/s5-1/CONTCAR	-1.1776245377777779	-1.9001349032180785	0.0025950334966182
