# Supplementary material for: Learning in continuous action space for developing high dimensional potential energy models
Source: Nat Commun. 2022 Jan 18;13:368. doi: 10.1038/s41467-021-27849-6 (PMC8766468; doi:10.1038/s41467-021-27849-6)
Supplement: Supplementary file 8 — Supplementary Software 1 [file 41467_2021_27849_MOESM8_ESM.zip › Supplementary Softwares/megnet_data_publication/Ni_megnet_compare_v2.csv]

fname	dft_energy	megnet_energy_adjusted	megnet_energy
/global/project/projectdirs/m3572/cluster-training-data/nestedStructs/Ni/34/11/CONTCAR	-4.2894541764705885	-4.84195608828577	0.6704277396202087
/global/project/projectdirs/m3572/cluster-training-data/nestedStructs/Ni/34/2/CONTCAR	-4.315742405	-4.858101258020725	0.6542825698852539
/global/project/projectdirs/m3572/cluster-training-data/nestedStructs/Ni/34/Morse-7/CONTCAR	-4.319851695588235	-4.861692676287022	0.6506911516189575
/global/project/projectdirs/m3572/cluster-training-data/nestedStructs/Ni/34/Morse-6/CONTCAR	-4.290876531176471	-5.007112989168491	0.5052708387374878
/global/project/projectdirs/m3572/cluster-training-data/nestedStructs/Ni/34/23/CONTCAR	-4.2898353685294115	-4.8607885930350685	0.6515952348709106
/global/project/projectdirs/m3572/cluster-training-data/nestedStructs/Ni/34/Morse-9/CONTCAR	-4.314764782941176	-4.848008224706974	0.6643756031990051
/global/project/projectdirs/m3572/cluster-training-data/nestedStructs/Ni/34/13/CONTCAR	-4.295995711764706	-4.832099745016422	0.6802840828895569
/global/project/projectdirs/m3572/cluster-training-data/nestedStructs/Ni/34/Morse-8/CONTCAR	-4.315104632352941	-4.855995723944035	0.6563881039619446
/global/project/projectdirs/m3572/cluster-training-data/nestedStructs/Ni/37/SuttonChen-1/CONTCAR	-4.347784833783784	-4.859189579229679	0.6531942486763
/global/project/projectdirs/m3572/cluster-training-data/nestedStructs/Ni/37/5/CONTCAR	-4.334677382162162	-4.863531896810856	0.6488519310951233
/global/project/projectdirs/m3572/cluster-training-data/nestedStructs/Ni/37/Morse-7/CONTCAR	-4.357464647297297	-4.859566995840397	0.6528168320655823
/global/project/projectdirs/m3572/cluster-training-data/nestedStructs/Ni/37/Morse-6/CONTCAR	-4.357830313243243	-4.872328290682163	0.6400555372238159
/global/project/projectdirs/m3572/cluster-training-data/nestedStructs/Ni/37/Morse-9/CONTCAR	-4.358987047837838	-4.860471019487705	0.6519128084182739
/global/project/projectdirs/m3572/cluster-training-data/nestedStructs/Ni/37/9/CONTCAR	-4.34397787027027	-4.837188610773411	0.6751952171325684
/global/project/projectdirs/m3572/cluster-training-data/nestedStructs/Ni/53/SuttonChen-1/CONTCAR	-4.513407019622641	-4.948051640730228	0.5643321871757507
/global/project/projectdirs/m3572/cluster-training-data/nestedStructs/Ni/53/2/CONTCAR	-4.482929898113208	-4.932917961817112	0.5794658660888672
/global/project/projectdirs/m3572/cluster-training-data/nestedStructs/Ni/53/8/CONTCAR	-4.517185561509434	-4.9497783872893715	0.5626054406166077
/global/project/projectdirs/m3572/cluster-training-data/nestedStructs/Ni/7/s5-2/CONTCAR	-1.2100221442857142	-3.222280630808201	2.2901031970977783
/global/project/projectdirs/m3572/cluster-training-data/nestedStructs/Ni/7/s5-33/CONTCAR	-3.34150094	-2.867718586664524	2.644665241241455
/global/project/projectdirs/m3572/cluster-training-data/nestedStructs/Ni/7/s1-12/CONTCAR	-2.3238065871428573	-3.022985348444309	2.48939847946167
/global/project/projectdirs/m3572/cluster-training-data/nestedStructs/Ni/7/s5-18/CONTCAR	-3.20118602	-2.8567599150946994	2.6556239128112797
/global/project/projectdirs/m3572/cluster-training-data/nestedStructs/Ni/7/s5-28/CONTCAR	-3.3260370742857144	-2.867098459940281	2.6452853679656982
/global/project/projectdirs/m3572/cluster-training-data/nestedStructs/Ni/7/s5-38/CONTCAR	-3.3836587000000002	-2.8537525031379127	2.6586313247680664
/global/project/projectdirs/m3572/cluster-training-data/nestedStructs/Ni/7/s5-3/CONTCAR	-0.5792241	-3.2829576823523903	2.229426145553589
/global/project/projectdirs/m3572/cluster-training-data/nestedStructs/Ni/7/s5-14/CONTCAR	-3.0453944757142857	-2.803720841150608	2.708662986755371
/global/project/projectdirs/m3572/cluster-training-data/nestedStructs/Ni/7/s5-22/CONTCAR	-3.30727382	-2.931540379267063	2.580843448638916
/global/project/projectdirs/m3572/cluster-training-data/nestedStructs/Ni/7/s5-10/CONTCAR	-2.6805568814285716	-2.9859982821753883	2.526385545730591
/global/project/projectdirs/m3572/cluster-training-data/nestedStructs/Ni/7/s5-4/CONTCAR	-2.555630935714286	-2.935032734613743	2.5773510932922363
/global/project/projectdirs/m3572/cluster-training-data/nestedStructs/Ni/7/s1-7/CONTCAR	-2.7261283428571432	-2.954836735468235	2.557547092437744
/global/project/projectdirs/m3572/cluster-training-data/nestedStructs/Ni/7/s5-24/CONTCAR	-3.2394393842857143	-2.8263536784461403	2.686030149459839
/global/project/projectdirs/m3572/cluster-training-data/nestedStructs/Ni/7/s5-17/CONTCAR	-3.1299067057142858	-2.822267660837498	2.690116167068481
/global/project/projectdirs/m3572/cluster-training-data/nestedStructs/Ni/7/s1-8/CONTCAR	-1.701159672857143	-3.6376533601096535	1.8747304677963257
/global/project/projectdirs/m3572/cluster-training-data/nestedStructs/Ni/7/s5-13/CONTCAR	-3.0499031442857145	-2.8372367713263893	2.67514705657959
/global/project/projectdirs/m3572/cluster-training-data/nestedStructs/Ni/7/s1-11/CONTCAR	-2.3238065871428573	-3.022985348444309	2.48939847946167
/global/project/projectdirs/m3572/cluster-training-data/nestedStructs/Ni/7/s1-9/CONTCAR	-1.6634938757142856	-4.288759598474827	1.2236242294311523
/global/project/projectdirs/m3572/cluster-training-data/nestedStructs/Ni/7/s5-34/CONTCAR	-3.3573998871428574	-2.8690008017829323	2.643383026123047
/global/project/projectdirs/m3572/cluster-training-data/nestedStructs/Ni/7/s5-20/CONTCAR	-3.1695221842857144	-2.922561297159519	2.58982253074646
/global/project/projectdirs/m3572/cluster-training-data/nestedStructs/Ni/7/s5-39/CONTCAR	-3.38991635	-2.8149737212470436	2.6974101066589355
/global/project/projectdirs/m3572/cluster-training-data/nestedStructs/Ni/7/s5-16/CONTCAR	-3.0931433328571427	-2.8922673556617164	2.6201164722442627
/global/project/projectdirs/m3572/cluster-training-data/nestedStructs/Ni/7/s1-3/CONTCAR	-2.4588412814285716	-3.029454121332493	2.4829297065734863
/global/project/projectdirs/m3572/cluster-training-data/nestedStructs/Ni/7/s5-12/CONTCAR	-2.996923892857143	-3.1082519385627174	2.4041318893432617
/global/project/projectdirs/m3572/cluster-training-data/nestedStructs/Ni/7/s5-41/CONTCAR	-3.3988197585714284	-2.8668605181983375	2.6455233097076416
/global/project/projectdirs/m3572/cluster-training-data/nestedStructs/Ni/7/s1-4/CONTCAR	-1.2471086257142858	-4.049360999803867	1.4630228281021118
/global/project/projectdirs/m3572/cluster-training-data/nestedStructs/Ni/7/s5-42/CONTCAR	-3.401548862857143	-2.8861686084082985	2.6262152194976807
/global/project/projectdirs/m3572/cluster-training-data/nestedStructs/Ni/7/s5-43/CONTCAR	-3.401010024285714	-2.959311136942234	2.553072690963745
/global/project/projectdirs/m3572/cluster-training-data/nestedStructs/Ni/7/s1-10/CONTCAR	-2.4639673657142858	-2.963073858957615	2.5493099689483643
/global/project/projectdirs/m3572/cluster-training-data/nestedStructs/Ni/7/s5-31/CONTCAR	-3.345311817142857	-2.883926043253269	2.62845778465271
/global/project/projectdirs/m3572/cluster-training-data/nestedStructs/Ni/7/s1-5/CONTCAR	-1.7680013585714285	-3.9070324990561867	1.6053513288497925
/global/project/projectdirs/m3572/cluster-training-data/nestedStructs/Ni/7/dft-lit-1/CONTCAR	-3.4482706100000002	-3.408800015192356	2.103583812713623
/global/project/projectdirs/m3572/cluster-training-data/nestedStructs/Ni/7/s5-27/CONTCAR	-3.3390564457142857	-2.912374863367405	2.600008964538574
/global/project/projectdirs/m3572/cluster-training-data/nestedStructs/Ni/7/s5-36/CONTCAR	-3.38929909	-2.7848955485633273	2.727488279342652
/global/project/projectdirs/m3572/cluster-training-data/nestedStructs/Ni/7/s5-21/CONTCAR	-3.2331671471428574	-2.8677450511268043	2.644638776779175
/global/project/projectdirs/m3572/cluster-training-data/nestedStructs/Ni/7/s1-6/CONTCAR	-1.5104961857142858	-3.574269780855503	1.938114047050476
/global/project/projectdirs/m3572/cluster-training-data/nestedStructs/Ni/7/s5-11/CONTCAR	-2.9219076728571425	-2.907847056131687	2.604536771774292
/global/project/projectdirs/m3572/cluster-training-data/nestedStructs/Ni/7/s5-30/CONTCAR	-3.3990501	-2.8758918139747047	2.6364920139312744
/global/project/projectdirs/m3572/cluster-training-data/nestedStructs/Ni/7/s5-35/CONTCAR	-3.3764811885714288	-2.845795521478977	2.666588306427002
/global/project/projectdirs/m3572/cluster-training-data/nestedStructs/Ni/7/s5-9/CONTCAR	-2.7669264357142858	-2.858079800348606	2.654304027557373
/global/project/projectdirs/m3572/cluster-training-data/nestedStructs/Ni/7/s5-29/CONTCAR	-3.404102815714286	-2.9314903113654514	2.580893516540528
/global/project/projectdirs/m3572/cluster-training-data/nestedStructs/Ni/7/s5-23/CONTCAR	-3.224797754285714	-2.9435004088691143	2.568883419036865
/global/project/projectdirs/m3572/cluster-training-data/nestedStructs/Ni/7/s1-1/CONTCAR	-1.3552345457142856	-3.2412260863593483	2.271157741546631
/global/project/projectdirs/m3572/cluster-training-data/nestedStructs/Ni/7/s1-2/CONTCAR	-2.4534872714285716	-2.9886206481269264	2.5237631797790527
/global/project/projectdirs/m3572/cluster-training-data/nestedStructs/Ni/7/s5-32/CONTCAR	-3.35238401	-2.821937689524021	2.690446138381958
/global/project/projectdirs/m3572/cluster-training-data/nestedStructs/Ni/7/s5-25/CONTCAR	-3.313005864285714	-2.856448540430393	2.655935287475586
/global/project/projectdirs/m3572/cluster-training-data/nestedStructs/Ni/7/s5-37/CONTCAR	-3.3797999714285716	-2.833743223886814	2.678640604019165
/global/project/projectdirs/m3572/cluster-training-data/nestedStructs/Ni/7/s5-5/CONTCAR	-2.2488003157142855	-3.221434960108127	2.290948867797852
/global/project/projectdirs/m3572/cluster-training-data/nestedStructs/Ni/7/s5-40/CONTCAR	-3.386195541428571	-2.874382862787571	2.638000965118408
/global/project/projectdirs/m3572/cluster-training-data/nestedStructs/Ni/7/s5-6/CONTCAR	-2.617218355714286	-2.9619573447516823	2.550426483154297
/global/project/projectdirs/m3572/cluster-training-data/nestedStructs/Ni/7/s5-19/CONTCAR	-3.176453417142857	-2.87269271348032	2.639691114425659
/global/project/projectdirs/m3572/cluster-training-data/nestedStructs/Ni/7/s5-7/CONTCAR	-2.7581428885714283	-3.032273421030369	2.4801104068756104
/global/project/projectdirs/m3572/cluster-training-data/nestedStructs/Ni/7/s5-15/CONTCAR	-3.14891378	-2.8580848071387672	2.654299020767212
/global/project/projectdirs/m3572/cluster-training-data/nestedStructs/Ni/7/s5-8/CONTCAR	-2.637789202857143	-2.846858153086033	2.6655256748199463
/global/project/projectdirs/m3572/cluster-training-data/nestedStructs/Ni/7/s5-26/CONTCAR	-3.3324437942857146	-2.859809288721409	2.6525745391845703
/global/project/projectdirs/m3572/cluster-training-data/nestedStructs/Ni/7/s5-1/CONTCAR	-2.9790716728571427	-2.873430142145481	2.638953685760498
/global/project/projectdirs/m3572/cluster-training-data/nestedStructs/Ni/51/7/CONTCAR	-4.441267987843137	-4.912659833174076	0.5997239947319031
/global/project/projectdirs/m3572/cluster-training-data/nestedStructs/Ni/51/SuttonChen-1/CONTCAR	-4.485572695490196	-4.886160800199833	0.6262230277061462
/global/project/projectdirs/m3572/cluster-training-data/nestedStructs/Ni/51/13/CONTCAR	-4.46009310372549	-4.92431659434351	0.5880672335624695
/global/project/projectdirs/m3572/cluster-training-data/nestedStructs/Ni/21/s5-106/CONTCAR	-4.06488738	-4.365303525667515	1.1470803022384644
/global/project/projectdirs/m3572/cluster-training-data/nestedStructs/Ni/21/s5-83/CONTCAR	-3.9382760523809526	-4.705164918642368	0.8072189092636108
/global/project/projectdirs/m3572/cluster-training-data/nestedStructs/Ni/21/s5-50/CONTCAR	-3.6880515042857147	-5.015475193004932	0.4969086349010467
/global/project/projectdirs/m3572/cluster-training-data/nestedStructs/Ni/21/s5-33/CONTCAR	-3.4400293033333336	-4.462786087732639	1.0495977401733398
/global/project/projectdirs/m3572/cluster-training-data/nestedStructs/Ni/21/s5-94/CONTCAR	-3.9945784023809523	-4.509486207704868	1.0028976202011108
/global/project/projectdirs/m3572/cluster-training-data/nestedStructs/Ni/21/s5-28/CONTCAR	-3.3552236142857144	-4.624238261919346	0.8881455659866333
/global/project/projectdirs/m3572/cluster-training-data/nestedStructs/Ni/21/s5-45/CONTCAR	-3.6259635433333335	-4.925062546472874	0.5873212814331055
/global/project/projectdirs/m3572/cluster-training-data/nestedStructs/Ni/21/s5-38/CONTCAR	-3.507686926190476	-3.9766657445243263	1.5357180833816528
/global/project/projectdirs/m3572/cluster-training-data/nestedStructs/Ni/21/s5-46/CONTCAR	-3.6648814285714284	-4.930072078447666	0.582311749458313
/global/project/projectdirs/m3572/cluster-training-data/nestedStructs/Ni/21/s5-14/CONTCAR	-2.8771223428571426	-2.9260689112952614	2.5863149166107178
/global/project/projectdirs/m3572/cluster-training-data/nestedStructs/Ni/21/s5-22/CONTCAR	-3.149332742857143	-3.0969649646094703	2.415418863296509
/global/project/projectdirs/m3572/cluster-training-data/nestedStructs/Ni/21/s5-48/CONTCAR	-3.672134400952381	-4.826151499491062	0.686232328414917
/global/project/projectdirs/m3572/cluster-training-data/nestedStructs/Ni/21/s5-107/CONTCAR	-4.072708493809524	-4.623166033964481	0.8892177939414978
/global/project/projectdirs/m3572/cluster-training-data/nestedStructs/Ni/21/s5-58/CONTCAR	-3.8010414652380953	-4.850325653295841	0.6620581746101379
/global/project/projectdirs/m3572/cluster-training-data/nestedStructs/Ni/21/s5-52/CONTCAR	-3.7340866623809523	-4.864979872446384	0.6474039554595947
/global/project/projectdirs/m3572/cluster-training-data/nestedStructs/Ni/21/s5-68/CONTCAR	-3.8500874723809524	-4.797569522600498	0.714814305305481
/global/project/projectdirs/m3572/cluster-training-data/nestedStructs/Ni/21/s5-78/CONTCAR	-3.9150141971428574	-4.885444292764988	0.6269395351409912
/global/project/projectdirs/m3572/cluster-training-data/nestedStructs/Ni/21/s5-88/CONTCAR	-3.9619168938095237	-4.239030728082981	1.273353099822998
/global/project/projectdirs/m3572/cluster-training-data/nestedStructs/Ni/21/s5-111/CONTCAR	-4.086844307142857	-4.3452352378180885	1.1671485900878906
/global/project/projectdirs/m3572/cluster-training-data/nestedStructs/Ni/21/s5-82/CONTCAR	-3.9328858585714284	-4.618414947729435	0.8939688801765442
/global/project/projectdirs/m3572/cluster-training-data/nestedStructs/Ni/21/s5-108/CONTCAR	-4.066703353809523	-3.923313984613743	1.5890698432922363
/global/project/projectdirs/m3572/cluster-training-data/nestedStructs/Ni/21/s5-69/CONTCAR	-3.906255228095238	-4.937199244242039	0.5751845836639404
/global/project/projectdirs/m3572/cluster-training-data/nestedStructs/Ni/21/s5-91/CONTCAR	-3.9817319519047616	-4.539426634054508	0.972957193851471
/global/project/projectdirs/m3572/cluster-training-data/nestedStructs/Ni/21/s5-24/CONTCAR	-3.169691851904762	-3.6897598597815895	1.8226239681243896
/global/project/projectdirs/m3572/cluster-training-data/nestedStructs/Ni/21/s5-112/CONTCAR	-4.094131165238095	-4.192556509714451	1.3198273181915283
/global/project/projectdirs/m3572/cluster-training-data/nestedStructs/Ni/21/s5-66/CONTCAR	-3.8597570957142855	-4.624150643091526	0.8882331848144531
/global/project/projectdirs/m3572/cluster-training-data/nestedStructs/Ni/21/s5-100/CONTCAR	-4.015739352380952	-3.7508236262610817	1.7615602016448977
/global/project/projectdirs/m3572/cluster-training-data/nestedStructs/Ni/21/s5-109/CONTCAR	-4.076206184761905	-4.247026333551731	1.265357494354248
/global/project/projectdirs/m3572/cluster-training-data/nestedStructs/Ni/21/s5-63/CONTCAR	-3.7994517966666668	-4.516603717546787	0.995780110359192
/global/project/projectdirs/m3572/cluster-training-data/nestedStructs/Ni/21/s5-87/CONTCAR	-3.9549008261904763	-3.9909030291846657	1.5214807987213137
/global/project/projectdirs/m3572/cluster-training-data/nestedStructs/Ni/21/s5-81/CONTCAR	-3.942620684285714	-4.7064713928512	0.805912435054779
/global/project/projectdirs/m3572/cluster-training-data/nestedStructs/Ni/21/s5-13/CONTCAR	-2.9515825404761906	-2.9421678874305153	2.570215940475464
/global/project/projectdirs/m3572/cluster-training-data/nestedStructs/Ni/21/s5-60/CONTCAR	-3.7797300338095234	-4.782958278398838	0.7294255495071411
/global/project/projectdirs/m3572/cluster-training-data/nestedStructs/Ni/21/s5-113/CONTCAR	-4.099585137142857	-4.524406203966465	0.9879776239395142
/global/project/projectdirs/m3572/cluster-training-data/nestedStructs/Ni/21/s5-71/CONTCAR	-3.8664095371428573	-4.268514284830418	1.2438695430755615
/global/project/projectdirs/m3572/cluster-training-data/nestedStructs/Ni/21/s5-95/CONTCAR	-4.016827917142857	-4.554648766260471	0.9577350616455078
/global/project/projectdirs/m3572/cluster-training-data/nestedStructs/Ni/21/s5-101/CONTCAR	-4.011288310952381	-3.1071232650092506	2.4052605628967285
/global/project/projectdirs/m3572/cluster-training-data/nestedStructs/Ni/21/s5-34/CONTCAR	-3.465348695238095	-4.973724195700016	0.5386596322059631
/global/project/projectdirs/m3572/cluster-training-data/nestedStructs/Ni/21/s5-61/CONTCAR	-3.797893471904762	-4.014187941294041	1.4981958866119385
/global/project/projectdirs/m3572/cluster-training-data/nestedStructs/Ni/21/s5-86/CONTCAR	-3.938415188095238	-3.791489968042698	1.7208938598632812
/global/project/projectdirs/m3572/cluster-training-data/nestedStructs/Ni/21/Morse-7/CONTCAR	-4.116982432857143	-4.781004080515232	0.7313797473907471
/global/project/projectdirs/m3572/cluster-training-data/nestedStructs/Ni/21/s5-39/CONTCAR	-3.555558559047619	-4.918495187502232	0.5938886404037476
/global/project/projectdirs/m3572/cluster-training-data/nestedStructs/Ni/21/s5-102/CONTCAR	-4.060122630952381	-4.78871894810709	0.7236648797988892
/global/project/projectdirs/m3572/cluster-training-data/nestedStructs/Ni/21/s5-57/CONTCAR	-3.7260711661904757	-3.2105139586738014	2.3018698692321777
/global/project/projectdirs/m3572/cluster-training-data/nestedStructs/Ni/21/s5-51/CONTCAR	-3.6819394014285716	-4.629679271917667	0.8827045559883118
/global/project/projectdirs/m3572/cluster-training-data/nestedStructs/Ni/21/s5-99/CONTCAR	-4.017527985714286	-4.123049387674656	1.3893344402313232
/global/project/projectdirs/m3572/cluster-training-data/nestedStructs/Ni/21/s5-41/CONTCAR	-3.570195830952381	-4.940686652403202	0.5716971755027771
/global/project/projectdirs/m3572/cluster-training-data/nestedStructs/Ni/21/s5-93/CONTCAR	-3.988164273333333	-4.634792456369724	0.8775913715362549
/global/project/projectdirs/m3572/cluster-training-data/nestedStructs/Ni/21/s5-42/CONTCAR	-3.5783656099999996	-4.979999611120548	0.5323842167854309
/global/project/projectdirs/m3572/cluster-training-data/nestedStructs/Ni/21/s5-103/CONTCAR	-4.0316600961904765	-4.148898610811558	1.3634852170944214
/global/project/projectdirs/m3572/cluster-training-data/nestedStructs/Ni/21/s5-43/CONTCAR	-3.6246699466666663	-4.9031106922439	0.6092731356620789
/global/project/projectdirs/m3572/cluster-training-data/nestedStructs/Ni/21/Morse-6/CONTCAR	-4.117895586190476	-4.804999837618198	0.7073839902877808
/global/project/projectdirs/m3572/cluster-training-data/nestedStructs/Ni/21/s5-85/CONTCAR	-3.9637577733333336	-4.817823240499821	0.6945605874061584
/global/project/projectdirs/m3572/cluster-training-data/nestedStructs/Ni/21/s5-44/CONTCAR	-3.5761031085714285	-4.454645881395664	1.057737946510315
/global/project/projectdirs/m3572/cluster-training-data/nestedStructs/Ni/21/s5-59/CONTCAR	-3.805392720952381	-4.94971383545908	0.5626699924468994
/global/project/projectdirs/m3572/cluster-training-data/nestedStructs/Ni/21/s5-72/CONTCAR	-3.8987426852380955	-4.917923161726322	0.594460666179657
/global/project/projectdirs/m3572/cluster-training-data/nestedStructs/Ni/21/s5-31/CONTCAR	-3.372771009047619	-4.093871006708469	1.4185128211975098
/global/project/projectdirs/m3572/cluster-training-data/nestedStructs/Ni/21/s5-70/CONTCAR	-3.9103544623809525	-4.770651766996708	0.7417320609092712
/global/project/projectdirs/m3572/cluster-training-data/nestedStructs/Ni/21/s5-27/CONTCAR	-3.409577883809524	-4.938197741251316	0.5741860866546631
/global/project/projectdirs/m3572/cluster-training-data/nestedStructs/Ni/21/s5-104/CONTCAR	-4.034622964285714	-3.709162482958164	1.803221344947815
/global/project/projectdirs/m3572/cluster-training-data/nestedStructs/Ni/21/s5-36/CONTCAR	-3.5344524366666668	-4.958928236704197	0.5534555912017822
/global/project/projectdirs/m3572/cluster-training-data/nestedStructs/Ni/21/s5-21/CONTCAR	-3.1735945914285715	-4.877271423082676	0.6351124048233032
/global/project/projectdirs/m3572/cluster-training-data/nestedStructs/Ni/21/s5-97/CONTCAR	-4.032141282380953	-4.6363100502303505	0.8760737776756287
/global/project/projectdirs/m3572/cluster-training-data/nestedStructs/Ni/21/s5-54/CONTCAR	-3.707458972380952	-4.441985974054661	1.0703978538513184
/global/project/projectdirs/m3572/cluster-training-data/nestedStructs/Ni/21/s5-30/CONTCAR	-3.3733306052380954	-4.801641890745487	0.7107419371604919
/global/project/projectdirs/m3572/cluster-training-data/nestedStructs/Ni/21/s5-75/CONTCAR	-3.913116280952381	-4.923865089159336	0.5885187387466431
/global/project/projectdirs/m3572/cluster-training-data/nestedStructs/Ni/21/s5-35/CONTCAR	-3.4441872390476194	-4.968977162580814	0.5434066653251648
/global/project/projectdirs/m3572/cluster-training-data/nestedStructs/Ni/21/s5-9/CONTCAR	-2.664568994761905	-3.2596365306189914	2.2527472972869877
/global/project/projectdirs/m3572/cluster-training-data/nestedStructs/Ni/21/s5-29/CONTCAR	-3.402706314285714	-4.917654165964451	0.5947296619415283
/global/project/projectdirs/m3572/cluster-training-data/nestedStructs/Ni/21/s5-73/CONTCAR	-3.937719759047619	-4.980356702547398	0.5320271253585815
/global/project/projectdirs/m3572/cluster-training-data/nestedStructs/Ni/21/s5-56/CONTCAR	-3.7410337023809523	-3.50719035599741	2.0051934719085693
/global/project/projectdirs/m3572/cluster-training-data/nestedStructs/Ni/21/s5-23/CONTCAR	-3.247671285714286	-3.097062716226902	2.415321111679077
/global/project/projectdirs/m3572/cluster-training-data/nestedStructs/Ni/21/s5-89/CONTCAR	-3.958940090952381	-4.149137387018528	1.3632464408874512
/global/project/projectdirs/m3572/cluster-training-data/nestedStructs/Ni/21/s5-67/CONTCAR	-3.8342703938095237	-4.143498906832066	1.3688849210739136
/global/project/projectdirs/m3572/cluster-training-data/nestedStructs/Ni/21/s5-110/CONTCAR	-4.076779786666667	-4.190527329187717	1.3218564987182615
/global/project/projectdirs/m3572/cluster-training-data/nestedStructs/Ni/21/s5-64/CONTCAR	-3.838401971904762	-4.860738584738102	0.6516452431678772
/global/project/projectdirs/m3572/cluster-training-data/nestedStructs/Ni/21/s5-49/CONTCAR	-3.649666604285714	-4.011989245157566	1.500394582748413
/global/project/projectdirs/m3572/cluster-training-data/nestedStructs/Ni/21/s5-80/CONTCAR	-3.921945434285714	-4.718264648657169	0.7941191792488098
/global/project/projectdirs/m3572/cluster-training-data/nestedStructs/Ni/21/s5-65/CONTCAR	-3.857713364761905	-4.92690129015955	0.5854825377464294
/global/project/projectdirs/m3572/cluster-training-data/nestedStructs/Ni/21/s5-32/CONTCAR	-3.413204662857143	-4.1308012101462745	1.3815826177597046
/global/project/projectdirs/m3572/cluster-training-data/nestedStructs/Ni/21/s5-25/CONTCAR	-3.2811652423809528	-4.852375755052891	0.6600080728530884
/global/project/projectdirs/m3572/cluster-training-data/nestedStructs/Ni/21/s5-98/CONTCAR	-4.028071079047619	-4.490665921907749	1.02171790599823
/global/project/projectdirs/m3572/cluster-training-data/nestedStructs/Ni/21/s5-76/CONTCAR	-3.9250246276190475	-4.599657425623264	0.9127264022827148
/global/project/projectdirs/m3572/cluster-training-data/nestedStructs/Ni/21/s5-62/CONTCAR	-3.8103272823809524	-4.97030777667078	0.542076051235199
/global/project/projectdirs/m3572/cluster-training-data/nestedStructs/Ni/21/s5-37/CONTCAR	-3.4816779219047618	-3.5876270625403786	1.9247567653656008
/global/project/projectdirs/m3572/cluster-training-data/nestedStructs/Ni/21/s5-40/CONTCAR	-3.5610252780952383	-4.972601601820316	0.5397822260856628
/global/project/projectdirs/m3572/cluster-training-data/nestedStructs/Ni/21/s5-74/CONTCAR	-3.91117094	-4.901161739569035	0.6112220883369446
/global/project/projectdirs/m3572/cluster-training-data/nestedStructs/Ni/21/s5-92/CONTCAR	-3.99111642	-4.830864796381321	0.6815190315246582
/global/project/projectdirs/m3572/cluster-training-data/nestedStructs/Ni/21/s5-53/CONTCAR	-3.735482863809524	-4.786274203996983	0.7261096239089966
/global/project/projectdirs/m3572/cluster-training-data/nestedStructs/Ni/21/s5-19/CONTCAR	-3.2056103752380958	-4.728962430696812	0.7834213972091675
/global/project/projectdirs/m3572/cluster-training-data/nestedStructs/Ni/21/s5-96/CONTCAR	-4.008547746190477	-4.522513994913425	0.9898698329925536
/global/project/projectdirs/m3572/cluster-training-data/nestedStructs/Ni/21/s5-55/CONTCAR	-3.7465203152380955	-4.9809315297416115	0.5314522981643677
/global/project/projectdirs/m3572/cluster-training-data/nestedStructs/Ni/21/s5-79/CONTCAR	-3.9234400290476192	-4.527585158090916	0.9847986698150636
/global/project/projectdirs/m3572/cluster-training-data/nestedStructs/Ni/21/s5-84/CONTCAR	-3.919244371904762	-3.1601222846320534	2.352261543273926
/global/project/projectdirs/m3572/cluster-training-data/nestedStructs/Ni/21/s5-8/CONTCAR	-2.4809063461904763	-3.0351039264014625	2.4772799015045166
/global/project/projectdirs/m3572/cluster-training-data/nestedStructs/Ni/21/s5-26/CONTCAR	-3.384581500952381	-4.975070426206913	0.5373134016990662
/global/project/projectdirs/m3572/cluster-training-data/nestedStructs/Ni/21/s5-77/CONTCAR	-3.9125537757142856	-4.164857754450169	1.3475260734558103
/global/project/projectdirs/m3572/cluster-training-data/nestedStructs/Ni/21/s5-105/CONTCAR	-4.056434426666667	-4.435093888979282	1.0772899389266968
/global/project/projectdirs/m3572/cluster-training-data/nestedStructs/Ni/21/s5-90/CONTCAR	-3.978014873809524	-3.840695986490574	1.6716878414154053
/global/project/projectdirs/m3572/cluster-training-data/nestedStructs/Ni/21/s5-1/CONTCAR	-3.7909517966666666	-3.1516991946509743	2.360684633255005
/global/project/projectdirs/m3572/cluster-training-data/nestedStructs/Ni/24/s5-118/CONTCAR	-4.12246984	-4.501280793886509	1.0111030340194702
/global/project/projectdirs/m3572/cluster-training-data/nestedStructs/Ni/24/s5-106/CONTCAR	-4.0801018625	-4.732520589571323	0.7798632383346558
/global/project/projectdirs/m3572/cluster-training-data/nestedStructs/Ni/24/s5-83/CONTCAR	-3.9899847224999996	-5.026066580753651	0.4863172471523285
/global/project/projectdirs/m3572/cluster-training-data/nestedStructs/Ni/24/s5-50/CONTCAR	-3.6935525920833334	-4.994276056032505	0.5181077718734741
/global/project/projectdirs/m3572/cluster-training-data/nestedStructs/Ni/24/s5-122/CONTCAR	-4.154897236666667	-4.4849046561530495	1.0274791717529297
/global/project/projectdirs/m3572/cluster-training-data/nestedStructs/Ni/24/s5-94/CONTCAR	-4.02790384	-4.9109377357772255	0.6014460921287537
/global/project/projectdirs/m3572/cluster-training-data/nestedStructs/Ni/24/s5-119/CONTCAR	-4.1397547075	-4.491781482439365	1.0206023454666138
/global/project/projectdirs/m3572/cluster-training-data/nestedStructs/Ni/24/s5-45/CONTCAR	-3.6211813254166665	-4.964817652445164	0.5475661754608154
/global/project/projectdirs/m3572/cluster-training-data/nestedStructs/Ni/24/s5-38/CONTCAR	-3.5040495650000003	-4.917652258615818	0.5947315692901611
/global/project/projectdirs/m3572/cluster-training-data/nestedStructs/Ni/24/s5-46/CONTCAR	-3.6281772775000003	-4.672815451364841	0.8395683765411377
/global/project/projectdirs/m3572/cluster-training-data/nestedStructs/Ni/24/7/CONTCAR	-4.168734740416666	-4.811659047346439	0.7007247805595398
/global/project/projectdirs/m3572/cluster-training-data/nestedStructs/Ni/24/s5-47/CONTCAR	-3.6645240825	-4.961966464262333	0.5504173636436462
/global/project/projectdirs/m3572/cluster-training-data/nestedStructs/Ni/24/s5-14/CONTCAR	-2.979115705416667	-3.4423991534522433	2.069984674453736
/global/project/projectdirs/m3572/cluster-training-data/nestedStructs/Ni/24/s5-48/CONTCAR	-3.5910938854166665	-4.838870713453617	0.6735131144523621
/global/project/projectdirs/m3572/cluster-training-data/nestedStructs/Ni/24/s5-107/CONTCAR	-4.0654121425000005	-4.446390161257114	1.0659936666488647
/global/project/projectdirs/m3572/cluster-training-data/nestedStructs/Ni/24/s5-58/CONTCAR	-3.793527875	-5.010318526964512	0.5020653009414673
/global/project/projectdirs/m3572/cluster-training-data/nestedStructs/Ni/24/s5-52/CONTCAR	-3.6935504191666664	-4.940279314260807	0.5721045136451721
/global/project/projectdirs/m3572/cluster-training-data/nestedStructs/Ni/24/s5-68/CONTCAR	-3.8851687541666666	-4.962104627828922	0.5502792000770569
/global/project/projectdirs/m3572/cluster-training-data/nestedStructs/Ni/24/s5-10/CONTCAR	-2.7084196591666667	-3.0644949767402077	2.4478888511657715
/global/project/projectdirs/m3572/cluster-training-data/nestedStructs/Ni/24/s5-78/CONTCAR	-3.9251058383333333	-4.7552548143676185	0.7571290135383606
/global/project/projectdirs/m3572/cluster-training-data/nestedStructs/Ni/24/s5-88/CONTCAR	-4.0013658266666665	-4.8300780746749306	0.6823057532310486
/global/project/projectdirs/m3572/cluster-training-data/nestedStructs/Ni/24/s5-111/CONTCAR	-4.1153316575	-4.868962356787052	0.643421471118927
/global/project/projectdirs/m3572/cluster-training-data/nestedStructs/Ni/24/s5-82/CONTCAR	-3.939643625	-4.808739909868565	0.7036439180374146
/global/project/projectdirs/m3572/cluster-training-data/nestedStructs/Ni/24/SuttonChen-1/CONTCAR	-4.170834796249999	-4.802664527635899	0.7097193002700806
/global/project/projectdirs/m3572/cluster-training-data/nestedStructs/Ni/24/s5-108/CONTCAR	-4.096685026666667	-4.792039701681461	0.7203441262245178
/global/project/projectdirs/m3572/cluster-training-data/nestedStructs/Ni/24/s5-69/CONTCAR	-3.8785357562500002	-4.567609617452946	0.9447742104530334
/global/project/projectdirs/m3572/cluster-training-data/nestedStructs/Ni/24/s5-91/CONTCAR	-4.000948317083333	-4.801052400808659	0.7113314270973206
/global/project/projectdirs/m3572/cluster-training-data/nestedStructs/Ni/24/s5-24/CONTCAR	-3.147068684166667	-3.09597266648325	2.416411161422729
/global/project/projectdirs/m3572/cluster-training-data/nestedStructs/Ni/24/s5-112/CONTCAR	-4.107912459166667	-4.855123111944523	0.6572607159614563
/global/project/projectdirs/m3572/cluster-training-data/nestedStructs/Ni/24/s5-66/CONTCAR	-3.8463168570833335	-4.843688378076878	0.6686954498291016
/global/project/projectdirs/m3572/cluster-training-data/nestedStructs/Ni/24/s5-109/CONTCAR	-4.097615345	-4.790589341860142	0.7217944860458374
/global/project/projectdirs/m3572/cluster-training-data/nestedStructs/Ni/24/s5-63/CONTCAR	-3.8257072174999998	-4.93396813605341	0.5784156918525696
/global/project/projectdirs/m3572/cluster-training-data/nestedStructs/Ni/24/s5-87/CONTCAR	-3.99234560625	-4.778011986952152	0.7343718409538269
/global/project/projectdirs/m3572/cluster-training-data/nestedStructs/Ni/24/s5-81/CONTCAR	-3.94698867125	-4.887940654497471	0.6244431734085083
/global/project/projectdirs/m3572/cluster-training-data/nestedStructs/Ni/24/s5-13/CONTCAR	-2.8788712495833333	-3.442474970560398	2.069908857345581
/global/project/projectdirs/m3572/cluster-training-data/nestedStructs/Ni/24/s5-60/CONTCAR	-3.797156476666667	-4.958462903242435	0.5539209246635437
/global/project/projectdirs/m3572/cluster-training-data/nestedStructs/Ni/24/s5-113/CONTCAR	-4.11330237	-4.353895435076084	1.158488392829895
/global/project/projectdirs/m3572/cluster-training-data/nestedStructs/Ni/24/s5-71/CONTCAR	-3.90681128	-4.950629899244633	0.5617539286613464
/global/project/projectdirs/m3572/cluster-training-data/nestedStructs/Ni/24/s5-95/CONTCAR	-4.035078860416667	-4.839797446470585	0.6725863814353943
/global/project/projectdirs/m3572/cluster-training-data/nestedStructs/Ni/24/s5-101/CONTCAR	-4.05869490875	-4.81398088667902	0.6984029412269592
/global/project/projectdirs/m3572/cluster-training-data/nestedStructs/Ni/24/s5-34/CONTCAR	-3.48662325625	-4.959151873331394	0.553231954574585
/global/project/projectdirs/m3572/cluster-training-data/nestedStructs/Ni/24/s5-61/CONTCAR	-3.820983940416667	-5.027133384685841	0.4852504432201385
/global/project/projectdirs/m3572/cluster-training-data/nestedStructs/Ni/24/5/CONTCAR	-4.1681370125	-4.781917044859257	0.7304667830467224
/global/project/projectdirs/m3572/cluster-training-data/nestedStructs/Ni/24/s5-86/CONTCAR	-3.9661385558333335	-4.896799573641148	0.6155842542648315
/global/project/projectdirs/m3572/cluster-training-data/nestedStructs/Ni/24/s5-20/CONTCAR	-3.2001139870833337	-4.893379041891422	0.6190047860145569
/global/project/projectdirs/m3572/cluster-training-data/nestedStructs/Ni/24/s5-114/CONTCAR	-4.09998813625	-4.717977592687931	0.7944062352180481
/global/project/projectdirs/m3572/cluster-training-data/nestedStructs/Ni/24/s5-39/CONTCAR	-3.56454460875	-4.953983375768986	0.5584004521369934
/global/project/projectdirs/m3572/cluster-training-data/nestedStructs/Ni/24/s5-102/CONTCAR	-4.0668167625	-4.815604219179478	0.6967796087265015
/global/project/projectdirs/m3572/cluster-training-data/nestedStructs/Ni/24/s5-57/CONTCAR	-3.7644927325000004	-4.954776773195591	0.5576070547103882
/global/project/projectdirs/m3572/cluster-training-data/nestedStructs/Ni/24/s5-99/CONTCAR	-4.045525304166667	-4.625627228956547	0.8867565989494324
/global/project/projectdirs/m3572/cluster-training-data/nestedStructs/Ni/24/s5-115/CONTCAR	-4.108477847916666	-4.498300680857029	1.0140831470489502
/global/project/projectdirs/m3572/cluster-training-data/nestedStructs/Ni/24/s5-41/CONTCAR	-3.59564576875	-4.938895473223057	0.5734883546829224
/global/project/projectdirs/m3572/cluster-training-data/nestedStructs/Ni/24/s5-93/CONTCAR	-4.004888642916667	-4.669414589147892	0.8429692387580872
/global/project/projectdirs/m3572/cluster-training-data/nestedStructs/Ni/24/s5-42/CONTCAR	-3.548481735416667	-4.5276406500152016	0.9847431778907776
/global/project/projectdirs/m3572/cluster-training-data/nestedStructs/Ni/24/s5-103/CONTCAR	-4.059789873333333	-4.7674106452277565	0.7449731826782227
/global/project/projectdirs/m3572/cluster-training-data/nestedStructs/Ni/24/s5-43/CONTCAR	-3.6142773158333337	-4.968242654543247	0.5441411733627319
/global/project/projectdirs/m3572/cluster-training-data/nestedStructs/Ni/24/Morse-6/CONTCAR	-4.184361730833333	-4.8535482380202675	0.6588355898857117
/global/project/projectdirs/m3572/cluster-training-data/nestedStructs/Ni/24/s5-85/CONTCAR	-3.9715181020833334	-4.6887615415862465	0.8236222863197327
/global/project/projectdirs/m3572/cluster-training-data/nestedStructs/Ni/24/s5-44/CONTCAR	-3.629395692916667	-4.957356879453983	0.5550269484519958
/global/project/projectdirs/m3572/cluster-training-data/nestedStructs/Ni/24/s5-59/CONTCAR	-3.768378615	-4.86089969609293	0.6514841318130493
/global/project/projectdirs/m3572/cluster-training-data/nestedStructs/Ni/24/s5-72/CONTCAR	-3.8961729225	-4.77689261172327	0.7354912161827087
/global/project/projectdirs/m3572/cluster-training-data/nestedStructs/Ni/24/s5-31/CONTCAR	-3.409981756666667	-3.9591515157035255	1.5532323122024536
/global/project/projectdirs/m3572/cluster-training-data/nestedStructs/Ni/24/s5-70/CONTCAR	-3.905769652083333	-5.0202500912955665	0.4921337366104126
/global/project/projectdirs/m3572/cluster-training-data/nestedStructs/Ni/24/s5-104/CONTCAR	-4.077958092916666	-4.804170498590794	0.7082133293151855
/global/project/projectdirs/m3572/cluster-training-data/nestedStructs/Ni/24/s5-21/CONTCAR	-3.1157768045833336	-3.4157797190955543	2.096604108810425
/global/project/projectdirs/m3572/cluster-training-data/nestedStructs/Ni/24/s5-120/CONTCAR	-4.1475010800000005	-4.5236574504187965	0.9887263774871826
/global/project/projectdirs/m3572/cluster-training-data/nestedStructs/Ni/24/s5-97/CONTCAR	-4.032656828333333	-4.88098288510355	0.6314009428024292
/global/project/projectdirs/m3572/cluster-training-data/nestedStructs/Ni/24/s5-54/CONTCAR	-3.691944240833333	-3.7869557235053444	1.7254281044006348
/global/project/projectdirs/m3572/cluster-training-data/nestedStructs/Ni/24/s5-11/CONTCAR	-2.84148687125	-3.153959402780857	2.358424425125122
/global/project/projectdirs/m3572/cluster-training-data/nestedStructs/Ni/24/s5-30/CONTCAR	-3.37144602125	-4.739017555456486	0.7733662724494934
/global/project/projectdirs/m3572/cluster-training-data/nestedStructs/Ni/24/s5-121/CONTCAR	-4.1500039116666665	-4.424717316370335	1.0876665115356443
/global/project/projectdirs/m3572/cluster-training-data/nestedStructs/Ni/24/s5-75/CONTCAR	-3.9304510912499997	-5.011326322298374	0.501057505607605
/global/project/projectdirs/m3572/cluster-training-data/nestedStructs/Ni/24/s5-35/CONTCAR	-3.5009166866666668	-4.843109020929661	0.6692748069763184
/global/project/projectdirs/m3572/cluster-training-data/nestedStructs/Ni/24/s5-29/CONTCAR	-3.303747695	-3.1298161837867164	2.3825676441192627
/global/project/projectdirs/m3572/cluster-training-data/nestedStructs/Ni/24/s5-73/CONTCAR	-3.915809179583333	-4.907220790129032	0.605163037776947
/global/project/projectdirs/m3572/cluster-training-data/nestedStructs/Ni/24/s5-56/CONTCAR	-3.728530756666667	-4.889198431711521	0.623185396194458
/global/project/projectdirs/m3572/cluster-training-data/nestedStructs/Ni/24/s5-89/CONTCAR	-3.984082582916667	-4.570065984468784	0.9423178434371948
/global/project/projectdirs/m3572/cluster-training-data/nestedStructs/Ni/24/s5-67/CONTCAR	-3.8720519266666664	-4.935171673040714	0.5772121548652649
/global/project/projectdirs/m3572/cluster-training-data/nestedStructs/Ni/24/s5-110/CONTCAR	-4.11103186375	-4.678898403387394	0.8334854245185852
/global/project/projectdirs/m3572/cluster-training-data/nestedStructs/Ni/24/s5-64/CONTCAR	-3.833394994166667	-5.017767230015125	0.4946165978908539
/global/project/projectdirs/m3572/cluster-training-data/nestedStructs/Ni/24/s5-80/CONTCAR	-3.89652328125	-4.372834572534885	1.1395492553710938
/global/project/projectdirs/m3572/cluster-training-data/nestedStructs/Ni/24/s5-65/CONTCAR	-3.89523355	-4.9693555328658485	0.5430282950401306
/global/project/projectdirs/m3572/cluster-training-data/nestedStructs/Ni/24/s5-32/CONTCAR	-3.4171944625	-4.936541745405521	0.5758420825004578
/global/project/projectdirs/m3572/cluster-training-data/nestedStructs/Ni/24/s5-98/CONTCAR	-4.026096614166667	-4.799216518144932	0.7131673097610474
/global/project/projectdirs/m3572/cluster-training-data/nestedStructs/Ni/24/s5-76/CONTCAR	-3.9232697125	-4.90734208558115	0.6050417423248291
/global/project/projectdirs/m3572/cluster-training-data/nestedStructs/Ni/24/s5-62/CONTCAR	-3.842192487083333	-4.885420689325657	0.6269631385803223
/global/project/projectdirs/m3572/cluster-training-data/nestedStructs/Ni/24/s5-40/CONTCAR	-3.5902572124999996	-5.047059485655155	0.465324342250824
/global/project/projectdirs/m3572/cluster-training-data/nestedStructs/Ni/24/s5-74/CONTCAR	-3.915982195416667	-4.938956627588596	0.5734272003173828
/global/project/projectdirs/m3572/cluster-training-data/nestedStructs/Ni/24/s5-92/CONTCAR	-4.000763204166667	-4.447897205095615	1.0644866228103638
/global/project/projectdirs/m3572/cluster-training-data/nestedStructs/Ni/24/s5-53/CONTCAR	-3.68770822375	-4.514731654863682	0.9976521730422974
/global/project/projectdirs/m3572/cluster-training-data/nestedStructs/Ni/24/s5-6/CONTCAR	-2.52565059	-2.982056507807102	2.530327320098877
/global/project/projectdirs/m3572/cluster-training-data/nestedStructs/Ni/24/s5-116/CONTCAR	-4.130016196666666	-4.7530485484412575	0.7593352794647217
/global/project/projectdirs/m3572/cluster-training-data/nestedStructs/Ni/24/s5-19/CONTCAR	-3.147475808333333	-4.8784301373771095	0.6339536905288696
/global/project/projectdirs/m3572/cluster-training-data/nestedStructs/Ni/24/s5-96/CONTCAR	-4.033508535	-4.843469748239841	0.6689140796661377
/global/project/projectdirs/m3572/cluster-training-data/nestedStructs/Ni/24/12/CONTCAR	-4.143814660416667	-4.730079898577061	0.7823039293289185
/global/project/projectdirs/m3572/cluster-training-data/nestedStructs/Ni/24/s5-55/CONTCAR	-3.7420902954166664	-4.993272254209843	0.5191115736961365
/global/project/projectdirs/m3572/cluster-training-data/nestedStructs/Ni/24/s5-79/CONTCAR	-3.959551258333333	-4.962852844934788	0.5495309829711914
/global/project/projectdirs/m3572/cluster-training-data/nestedStructs/Ni/24/s5-84/CONTCAR	-3.9573559895833337	-4.750411996584263	0.7619718313217163
/global/project/projectdirs/m3572/cluster-training-data/nestedStructs/Ni/24/s5-117/CONTCAR	-4.131517126666666	-4.734463700991001	0.777920126914978
/global/project/projectdirs/m3572/cluster-training-data/nestedStructs/Ni/24/8/CONTCAR	-4.163555435	-4.736521253328648	0.7758625745773315
/global/project/projectdirs/m3572/cluster-training-data/nestedStructs/Ni/24/s5-77/CONTCAR	-3.944228637083333	-4.946219155531254	0.5661646723747253
/global/project/projectdirs/m3572/cluster-training-data/nestedStructs/Ni/24/s5-105/CONTCAR	-4.064825780416666	-4.639835307340946	0.872548520565033
/global/project/projectdirs/m3572/cluster-training-data/nestedStructs/Ni/24/s5-90/CONTCAR	-4.0001784925	-4.948213705759373	0.5641701221466064
/global/project/projectdirs/m3572/cluster-training-data/nestedStructs/Ni/27/21/CONTCAR	-4.195124268888889	-4.820079693537083	0.6923041343688965
/global/project/projectdirs/m3572/cluster-training-data/nestedStructs/Ni/27/SuttonChen-1/CONTCAR	-4.236197391851852	-4.859262535314884	0.653121292591095
/global/project/projectdirs/m3572/cluster-training-data/nestedStructs/Ni/27/19/CONTCAR	-4.168810826296296	-4.787030646543827	0.7253531813621521
/global/project/projectdirs/m3572/cluster-training-data/nestedStructs/Ni/27/14/CONTCAR	-4.213711468518518	-4.792944261770573	0.7194395661354065
/global/project/projectdirs/m3572/cluster-training-data/nestedStructs/Ni/27/Morse-6/CONTCAR	-4.2375683522222225	-4.914428124170628	0.5979557037353516
/global/project/projectdirs/m3572/cluster-training-data/nestedStructs/Ni/27/1/CONTCAR	-4.221716031111111	-4.850892314653721	0.6614915132522583
/global/project/projectdirs/m3572/cluster-training-data/nestedStructs/Ni/27/16/CONTCAR	-4.19541656	-4.801180789213505	0.7112030386924744
/global/project/projectdirs/m3572/cluster-training-data/nestedStructs/Ni/27/Morse-8/CONTCAR	-4.221570103703704	-4.821226427297916	0.6911574006080627
/global/project/projectdirs/m3572/cluster-training-data/nestedStructs/Ni/27/22/CONTCAR	-4.113044869629629	-4.672565767507877	0.8398180603981018
/global/project/projectdirs/m3572/cluster-training-data/nestedStructs/Ni/43/SuttonChen-1/CONTCAR	-4.420088810930233	-4.870488235693302	0.641895592212677
/global/project/projectdirs/m3572/cluster-training-data/nestedStructs/Ni/43/14/CONTCAR	-4.411216945348837	-4.859291324358311	0.6530925035476685
/global/project/projectdirs/m3572/cluster-training-data/nestedStructs/Ni/43/Morse-8/CONTCAR	-4.4259216779069765	-4.894537338953342	0.6178464889526367
/global/project/projectdirs/m3572/cluster-training-data/nestedStructs/Ni/43/25/CONTCAR	-4.396499079534884	-4.886173436384525	0.6262103915214539
/global/project/projectdirs/m3572/cluster-training-data/nestedStructs/Ni/6/s5-2/CONTCAR	-0.10082813666666667	-4.509313831072178	1.0030699968338013
/global/project/projectdirs/m3572/cluster-training-data/nestedStructs/Ni/6/s5-33/CONTCAR	-3.298189183333333	-2.962738404016819	2.54964542388916
/global/project/projectdirs/m3572/cluster-training-data/nestedStructs/Ni/6/s1-12/CONTCAR	-1.9650162183333333	-2.915746578913059	2.59663724899292
/global/project/projectdirs/m3572/cluster-training-data/nestedStructs/Ni/6/s5-18/CONTCAR	-3.1048839333333333	-2.790156492929783	2.7222273349761963
/global/project/projectdirs/m3572/cluster-training-data/nestedStructs/Ni/6/s5-28/CONTCAR	-3.2755740066666665	-2.8708328101447487	2.6415510177612305
/global/project/projectdirs/m3572/cluster-training-data/nestedStructs/Ni/6/s5-3/CONTCAR	-0.94529787	-4.2815498206427955	1.2308340072631836
/global/project/projectdirs/m3572/cluster-training-data/nestedStructs/Ni/6/s5-14/CONTCAR	-2.9695116250000004	-2.8398708197883034	2.672513008117676
/global/project/projectdirs/m3572/cluster-training-data/nestedStructs/Ni/6/s5-22/CONTCAR	-3.1765202450000003	-2.826294073801365	2.6860897541046143
/global/project/projectdirs/m3572/cluster-training-data/nestedStructs/Ni/6/s5-10/CONTCAR	-2.8478006849999997	-2.8557518813422584	2.6566319465637207
/global/project/projectdirs/m3572/cluster-training-data/nestedStructs/Ni/6/s5-4/CONTCAR	-2.3271151616666668	-3.0355831477454567	2.4768006801605225
/global/project/projectdirs/m3572/cluster-training-data/nestedStructs/Ni/6/s1-7/CONTCAR	-2.315559128333333	-2.997071156244602	2.515312671661377
/global/project/projectdirs/m3572/cluster-training-data/nestedStructs/Ni/6/s5-24/CONTCAR	-3.206401586666667	-2.8962580058387184	2.6161258220672607
/global/project/projectdirs/m3572/cluster-training-data/nestedStructs/Ni/6/s5-17/CONTCAR	-3.08008249	-2.836884865503635	2.675498962402344
/global/project/projectdirs/m3572/cluster-training-data/nestedStructs/Ni/6/s1-8/CONTCAR	-2.1328355266666668	-3.3710388037970924	2.1413450241088867
/global/project/projectdirs/m3572/cluster-training-data/nestedStructs/Ni/6/s5-13/CONTCAR	-3.075704031666667	-2.8817926738074684	2.6305911540985107
/global/project/projectdirs/m3572/cluster-training-data/nestedStructs/Ni/6/s1-11/CONTCAR	-1.9650162183333333	-2.915746578913059	2.59663724899292
/global/project/projectdirs/m3572/cluster-training-data/nestedStructs/Ni/6/s1-9/CONTCAR	-2.4232989883333333	-3.0028570983222393	2.50952672958374
/global/project/projectdirs/m3572/cluster-training-data/nestedStructs/Ni/6/s5-34/CONTCAR	-3.311179741666667	-2.975060591440525	2.537323236465454
/global/project/projectdirs/m3572/cluster-training-data/nestedStructs/Ni/6/s5-20/CONTCAR	-3.168535345	-2.8255099150946994	2.6868739128112797
/global/project/projectdirs/m3572/cluster-training-data/nestedStructs/Ni/6/s5-16/CONTCAR	-3.060422888333333	-2.917030224542942	2.595353603363037
/global/project/projectdirs/m3572/cluster-training-data/nestedStructs/Ni/6/s1-3/CONTCAR	-1.8147224366666668	-3.7085207793525123	1.8038630485534668
/global/project/projectdirs/m3572/cluster-training-data/nestedStructs/Ni/6/s5-12/CONTCAR	-3.0043497733333333	-2.8357189986518287	2.6766648292541504
/global/project/projectdirs/m3572/cluster-training-data/nestedStructs/Ni/6/s1-4/CONTCAR	-2.3802013133333335	-2.880549797754612	2.631834030151367
/global/project/projectdirs/m3572/cluster-training-data/nestedStructs/Ni/6/s1-10/CONTCAR	-2.7536696566666667	-2.923663506250706	2.588720321655273
/global/project/projectdirs/m3572/cluster-training-data/nestedStructs/Ni/6/1/CONTCAR	-3.328000525	-3.0110272261908912	2.501356601715088
/global/project/projectdirs/m3572/cluster-training-data/nestedStructs/Ni/6/s5-31/CONTCAR	-3.2710082816666666	-2.8734945151618385	2.6388893127441406
/global/project/projectdirs/m3572/cluster-training-data/nestedStructs/Ni/6/s1-5/CONTCAR	-2.638838836666667	-2.8447028491309547	2.6676809787750244
/global/project/projectdirs/m3572/cluster-training-data/nestedStructs/Ni/6/dft-lit-1/CONTCAR	-3.3248444766666663	-3.0136660430243873	2.498717784881592
/global/project/projectdirs/m3572/cluster-training-data/nestedStructs/Ni/6/s5-27/CONTCAR	-3.2439912683333336	-2.903523573618259	2.60886025428772
/global/project/projectdirs/m3572/cluster-training-data/nestedStructs/Ni/6/s5-36/CONTCAR	-3.319077951666667	-3.0096265170386696	2.5027573108673096
/global/project/projectdirs/m3572/cluster-training-data/nestedStructs/Ni/6/s5-21/CONTCAR	-3.1602667466666667	-2.928345093469944	2.584038734436035
/global/project/projectdirs/m3572/cluster-training-data/nestedStructs/Ni/6/s1-6/CONTCAR	-2.6741260933333333	-2.8818501326850314	2.6305336952209477
/global/project/projectdirs/m3572/cluster-training-data/nestedStructs/Ni/6/s5-11/CONTCAR	-2.826781196666667	-2.872403750162449	2.6399800777435303
/global/project/projectdirs/m3572/cluster-training-data/nestedStructs/Ni/6/s5-30/CONTCAR	-3.2773457149999996	-2.85469258759531	2.657691240310669
/global/project/projectdirs/m3572/cluster-training-data/nestedStructs/Ni/6/s5-35/CONTCAR	-3.3114364866666666	-2.993852267008152	2.518531560897827
/global/project/projectdirs/m3572/cluster-training-data/nestedStructs/Ni/6/s5-9/CONTCAR	-2.7447931333333333	-2.7435363623908424	2.7688474655151367
/global/project/projectdirs/m3572/cluster-training-data/nestedStructs/Ni/6/s5-29/CONTCAR	-3.265267851666667	-2.889394173364963	2.622989654541016
/global/project/projectdirs/m3572/cluster-training-data/nestedStructs/Ni/6/s5-23/CONTCAR	-3.15668808	-2.8027712199500465	2.7096126079559326
/global/project/projectdirs/m3572/cluster-training-data/nestedStructs/Ni/6/s1-1/CONTCAR	-2.0173428133333333	-3.0302368495276832	2.482146978378296
/global/project/projectdirs/m3572/cluster-training-data/nestedStructs/Ni/6/s1-2/CONTCAR	-0.4503889216666667	-4.436422238092747	1.0759615898132324
/global/project/projectdirs/m3572/cluster-training-data/nestedStructs/Ni/6/s5-32/CONTCAR	-3.300684723333333	-2.9589372966102028	2.5534465312957764
/global/project/projectdirs/m3572/cluster-training-data/nestedStructs/Ni/6/s5-25/CONTCAR	-3.215154533333333	-2.859579691629734	2.652804136276245
/global/project/projectdirs/m3572/cluster-training-data/nestedStructs/Ni/6/s5-37/CONTCAR	-3.32093126	-3.038592943888035	2.4737908840179443
/global/project/projectdirs/m3572/cluster-training-data/nestedStructs/Ni/6/s5-5/CONTCAR	-2.52395157	-2.9401286933234596	2.5722551345825195
/global/project/projectdirs/m3572/cluster-training-data/nestedStructs/Ni/6/s5-6/CONTCAR	-2.5900765383333333	-2.8005865905097393	2.71179723739624
/global/project/projectdirs/m3572/cluster-training-data/nestedStructs/Ni/6/s5-19/CONTCAR	-3.1262154333333334	-2.8962823245337868	2.6161015033721924
/global/project/projectdirs/m3572/cluster-training-data/nestedStructs/Ni/6/s5-7/CONTCAR	-2.76333222	-2.923929104547825	2.5884547233581543
/global/project/projectdirs/m3572/cluster-training-data/nestedStructs/Ni/6/s5-15/CONTCAR	-2.9991502783333335	-2.882757076959934	2.629626750946045
/global/project/projectdirs/m3572/cluster-training-data/nestedStructs/Ni/6/s5-8/CONTCAR	-2.725178306666667	-2.89407361481699	2.6183102130889893
/global/project/projectdirs/m3572/cluster-training-data/nestedStructs/Ni/6/s5-26/CONTCAR	-3.24052813	-2.901003489237156	2.6113803386688232
/global/project/projectdirs/m3572/cluster-training-data/nestedStructs/Ni/3/s5-2/CONTCAR	-0.8923281866666667	-2.9240242335608864	2.5883595943450928
/global/project/projectdirs/m3572/cluster-training-data/nestedStructs/Ni/3/s5-3/CONTCAR	-2.1652229333333333	-2.8069216105750465	2.7054622173309326
/global/project/projectdirs/m3572/cluster-training-data/nestedStructs/Ni/3/s5-4/CONTCAR	-2.2168525933333334	-2.769172796945896	2.743211030960083
/global/project/projectdirs/m3572/cluster-training-data/nestedStructs/Ni/3/1/CONTCAR	-2.5367906433333336	-2.740563282709446	2.771820545196533
/global/project/projectdirs/m3572/cluster-training-data/nestedStructs/Ni/3/dft-lit-1/CONTCAR	-2.53570313	-2.7406560275367164	2.7717278003692627
/global/project/projectdirs/m3572/cluster-training-data/nestedStructs/Ni/3/s5-9/CONTCAR	-2.27308842	-2.7515515181830787	2.7608323097229004
/global/project/projectdirs/m3572/cluster-training-data/nestedStructs/Ni/3/s5-5/CONTCAR	-2.2600074933333336	-3.0285595748237037	2.4838242530822754
/global/project/projectdirs/m3572/cluster-training-data/nestedStructs/Ni/3/s5-6/CONTCAR	-2.2355253633333336	-2.761022457819309	2.75136137008667
/global/project/projectdirs/m3572/cluster-training-data/nestedStructs/Ni/3/s5-7/CONTCAR	-2.2674036933333332	-2.7249070498755836	2.7874767780303955
/global/project/projectdirs/m3572/cluster-training-data/nestedStructs/Ni/3/s5-8/CONTCAR	-2.30021846	-2.757826933603611	2.754556894302368
/global/project/projectdirs/m3572/cluster-training-data/nestedStructs/Ni/3/s5-1/CONTCAR	-2.53629805	-2.7342029902747536	2.7781808376312256
/global/project/projectdirs/m3572/cluster-training-data/nestedStructs/Ni/46/SuttonChen-1/CONTCAR	-4.459532958260869	-4.90655125115427	0.605832576751709
/global/project/projectdirs/m3572/cluster-training-data/nestedStructs/Ni/46/Morse-6/CONTCAR	-4.458282774347826	-4.907232532244053	0.6051512956619263
/global/project/projectdirs/m3572/cluster-training-data/nestedStructs/Ni/46/8/CONTCAR	-4.416099094565217	-4.939477929811802	0.5729058980941772
/global/project/projectdirs/m3572/cluster-training-data/nestedStructs/Ni/41/7/CONTCAR	-4.38504831292683	-4.862877974253025	0.6495058536529541
/global/project/projectdirs/m3572/cluster-training-data/nestedStructs/Ni/41/24/CONTCAR	-4.363893444390245	-4.896998414736118	0.6153854131698608
/global/project/projectdirs/m3572/cluster-training-data/nestedStructs/Ni/41/SuttonChen-1/CONTCAR	-4.3991047846341464	-4.864052483778324	0.648331344127655
/global/project/projectdirs/m3572/cluster-training-data/nestedStructs/Ni/41/Morse-6/CONTCAR	-4.40557129097561	-4.871646771173801	0.6407370567321777
/global/project/projectdirs/m3572/cluster-training-data/nestedStructs/Ni/41/Morse-8/CONTCAR	-4.408762525609756	-4.894753942232456	0.617629885673523
/global/project/projectdirs/m3572/cluster-training-data/nestedStructs/Ni/11/s1-12/CONTCAR	-2.058040369090909	-4.090767750482883	1.4216160774230957
/global/project/projectdirs/m3572/cluster-training-data/nestedStructs/Ni/11/SuttonChen-1/CONTCAR	-3.737914304545455	-2.7477578017524147	2.7646260261535645
/global/project/projectdirs/m3572/cluster-training-data/nestedStructs/Ni/11/s1-7/CONTCAR	-2.1642454781818183	-3.137652287226047	2.374731540679932
/global/project/projectdirs/m3572/cluster-training-data/nestedStructs/Ni/11/6/CONTCAR	-3.707552981818182	-2.7363423201850314	2.7760415077209477
/global/project/projectdirs/m3572/cluster-training-data/nestedStructs/Ni/11/s1-8/CONTCAR	-2.8637711836363633	-2.9093543383887672	2.603029489517212
/global/project/projectdirs/m3572/cluster-training-data/nestedStructs/Ni/11/s1-11/CONTCAR	-2.058040369090909	-4.090767750482883	1.4216160774230957
/global/project/projectdirs/m3572/cluster-training-data/nestedStructs/Ni/11/17/CONTCAR	-3.7092639045454545	-2.942263254862156	2.5701205730438232
/global/project/projectdirs/m3572/cluster-training-data/nestedStructs/Ni/11/s1-9/CONTCAR	-1.529982880909091	-3.626698860864963	1.885684967041016
/global/project/projectdirs/m3572/cluster-training-data/nestedStructs/Ni/11/5/CONTCAR	-3.737649206363636	-2.8144689891150856	2.6979148387908936
/global/project/projectdirs/m3572/cluster-training-data/nestedStructs/Ni/11/2/CONTCAR	-3.7664120272727275	-2.833829769831028	2.678554058074951
/global/project/projectdirs/m3572/cluster-training-data/nestedStructs/Ni/11/s1-3/CONTCAR	-0.9689558409090909	-3.7014393899253273	1.810944437980652
/global/project/projectdirs/m3572/cluster-training-data/nestedStructs/Ni/11/s1-4/CONTCAR	-2.3340906872727274	-2.911677727442112	2.600706100463867
/global/project/projectdirs/m3572/cluster-training-data/nestedStructs/Ni/11/s1-10/CONTCAR	-1.8308796763636364	-3.142149815302219	2.37023401260376
/global/project/projectdirs/m3572/cluster-training-data/nestedStructs/Ni/11/s1-5/CONTCAR	-1.7651128745454547	-3.313179859857883	2.199203968048096
/global/project/projectdirs/m3572/cluster-training-data/nestedStructs/Ni/11/s1-6/CONTCAR	-2.523307881818182	-2.942779907923069	2.56960391998291
/global/project/projectdirs/m3572/cluster-training-data/nestedStructs/Ni/11/Morse-8/CONTCAR	-3.73723609	-2.7619086596778297	2.7504751682281494
/global/project/projectdirs/m3572/cluster-training-data/nestedStructs/Ni/11/s1-2/CONTCAR	-2.0777937300000002	-4.289640197496738	1.2227436304092407
/global/project/projectdirs/m3572/cluster-training-data/nestedStructs/Ni/11/22/CONTCAR	-3.723298193636364	-3.0123022887519264	2.5000815391540527
/global/project/projectdirs/m3572/cluster-training-data/nestedStructs/Ni/11/12/CONTCAR	-3.6932698654545457	-2.7662199828437233	2.746163845062256
/global/project/projectdirs/m3572/cluster-training-data/nestedStructs/Ni/49/SuttonChen-1/CONTCAR	-4.483208898367347	-4.921188423376408	0.5911954045295715
/global/project/projectdirs/m3572/cluster-training-data/nestedStructs/Ni/49/14/CONTCAR	-4.441793733673469	-4.909468660097446	0.6029151678085327
/global/project/projectdirs/m3572/cluster-training-data/nestedStructs/Ni/49/4/CONTCAR	-4.4480773634693875	-4.918825993280735	0.5935578346252441
/global/project/projectdirs/m3572/cluster-training-data/nestedStructs/Ni/49/9/CONTCAR	-4.48439725	-4.922074863653507	0.5903089642524719
/global/project/projectdirs/m3572/cluster-training-data/nestedStructs/Ni/49/12/CONTCAR	-4.460061165510204	-4.969487139921513	0.5428966879844666
/global/project/projectdirs/m3572/cluster-training-data/nestedStructs/Ni/19/s5-2/CONTCAR	-1.2856944278947369	-4.556579599123325	0.9558042287826538
/global/project/projectdirs/m3572/cluster-training-data/nestedStructs/Ni/19/s5-83/CONTCAR	-3.938521675789474	-3.477652201395359	2.03473162651062
/global/project/projectdirs/m3572/cluster-training-data/nestedStructs/Ni/19/s5-50/CONTCAR	-3.719800398421053	-4.968060919981327	0.5443229079246521
/global/project/projectdirs/m3572/cluster-training-data/nestedStructs/Ni/19/s5-33/CONTCAR	-3.4308208289473687	-2.933075318079319	2.57930850982666
/global/project/projectdirs/m3572/cluster-training-data/nestedStructs/Ni/19/s5-18/CONTCAR	-3.1750993968421053	-4.818574616651859	0.6938092112541199
/global/project/projectdirs/m3572/cluster-training-data/nestedStructs/Ni/19/s5-94/CONTCAR	-4.012013122105263	-4.202049383859959	1.3103344440460205
/global/project/projectdirs/m3572/cluster-training-data/nestedStructs/Ni/19/s5-28/CONTCAR	-3.410310292105263	-4.827696630697575	0.6846871972084045
/global/project/projectdirs/m3572/cluster-training-data/nestedStructs/Ni/19/s5-45/CONTCAR	-3.6383848157894736	-4.647227356176701	0.8651564717292786
/global/project/projectdirs/m3572/cluster-training-data/nestedStructs/Ni/19/s5-38/CONTCAR	-3.559086398421053	-4.644213387708988	0.868170440196991
/global/project/projectdirs/m3572/cluster-training-data/nestedStructs/Ni/19/s5-46/CONTCAR	-3.664627745789474	-4.839814016561832	0.6725698113441467
/global/project/projectdirs/m3572/cluster-training-data/nestedStructs/Ni/19/s5-3/CONTCAR	-2.620446453684211	-3.3574181887915993	2.15496563911438
/global/project/projectdirs/m3572/cluster-training-data/nestedStructs/Ni/19/s5-47/CONTCAR	-3.6839522042105264	-4.974206397276249	0.5381774306297302
/global/project/projectdirs/m3572/cluster-training-data/nestedStructs/Ni/19/s5-14/CONTCAR	-2.9917181368421053	-4.8309336397460365	0.6814501881599426
/global/project/projectdirs/m3572/cluster-training-data/nestedStructs/Ni/19/s5-22/CONTCAR	-3.2332162915789473	-4.616324076395359	0.8960597515106201
/global/project/projectdirs/m3572/cluster-training-data/nestedStructs/Ni/19/s5-48/CONTCAR	-3.7139740126315792	-4.963246533613529	0.54913729429245
/global/project/projectdirs/m3572/cluster-training-data/nestedStructs/Ni/19/s5-58/CONTCAR	-3.773725658947369	-4.174499282579746	1.337884545326233
/global/project/projectdirs/m3572/cluster-training-data/nestedStructs/Ni/19/s5-52/CONTCAR	-3.7268394	-4.539742240648594	0.9726415872573853
/global/project/projectdirs/m3572/cluster-training-data/nestedStructs/Ni/19/s5-68/CONTCAR	-3.8519211026315787	-3.8456441256812477	1.6667397022247314
/global/project/projectdirs/m3572/cluster-training-data/nestedStructs/Ni/19/s5-10/CONTCAR	-2.872317	-4.747038075666752	0.7653457522392273
/global/project/projectdirs/m3572/cluster-training-data/nestedStructs/Ni/19/s5-78/CONTCAR	-3.916094482105263	-3.8767259213736915	1.6356579065322876
/global/project/projectdirs/m3572/cluster-training-data/nestedStructs/Ni/19/s5-4/CONTCAR	-2.030293077368421	-4.575604328852024	0.9367794990539552
/global/project/projectdirs/m3572/cluster-training-data/nestedStructs/Ni/19/s5-88/CONTCAR	-3.9685659642105264	-4.042658099871006	1.4697257280349731
/global/project/projectdirs/m3572/cluster-training-data/nestedStructs/Ni/19/s5-82/CONTCAR	-3.9451280900000003	-4.447040209513035	1.0653436183929443
/global/project/projectdirs/m3572/cluster-training-data/nestedStructs/Ni/19/SuttonChen-1/CONTCAR	-4.059637435789473	-4.71542234156641	0.7969614863395691
/global/project/projectdirs/m3572/cluster-training-data/nestedStructs/Ni/19/s5-69/CONTCAR	-3.903322259473684	-4.8493110630324745	0.6630727648735046
/global/project/projectdirs/m3572/cluster-training-data/nestedStructs/Ni/19/s5-91/CONTCAR	-3.983355272631579	-3.305379042368259	2.20700478553772
/global/project/projectdirs/m3572/cluster-training-data/nestedStructs/Ni/19/s5-24/CONTCAR	-3.365583956842105	-4.857535609941807	0.6548482179641724
/global/project/projectdirs/m3572/cluster-training-data/nestedStructs/Ni/19/s5-66/CONTCAR	-3.866739741578947	-4.280015954714146	1.2323678731918335
/global/project/projectdirs/m3572/cluster-training-data/nestedStructs/Ni/19/s5-17/CONTCAR	-3.0847942157894734	-3.370318302851047	2.142065525054932
/global/project/projectdirs/m3572/cluster-training-data/nestedStructs/Ni/19/s5-100/CONTCAR	-4.029629906315789	-3.7549846265128517	1.7573992013931274
/global/project/projectdirs/m3572/cluster-training-data/nestedStructs/Ni/19/s5-63/CONTCAR	-3.8437009457894735	-4.922107825022068	0.5902760028839111
/global/project/projectdirs/m3572/cluster-training-data/nestedStructs/Ni/19/s5-87/CONTCAR	-3.9766704610526316	-4.150728234987583	1.361655592918396
/global/project/projectdirs/m3572/cluster-training-data/nestedStructs/Ni/19/s5-81/CONTCAR	-3.947818431052631	-4.790310272913303	0.7220735549926758
/global/project/projectdirs/m3572/cluster-training-data/nestedStructs/Ni/19/s5-13/CONTCAR	-3.04550682	-4.887709567289677	0.6246742606163025
/global/project/projectdirs/m3572/cluster-training-data/nestedStructs/Ni/19/s5-60/CONTCAR	-3.7952509863157897	-4.450350889902439	1.06203293800354
/global/project/projectdirs/m3572/cluster-training-data/nestedStructs/Ni/19/s5-71/CONTCAR	-3.8860912173684206	-3.722406396608677	1.7899774312973022
/global/project/projectdirs/m3572/cluster-training-data/nestedStructs/Ni/19/s5-95/CONTCAR	-4.011021013157895	-4.160923490267124	1.351460337638855
/global/project/projectdirs/m3572/cluster-training-data/nestedStructs/Ni/19/s5-101/CONTCAR	-4.033194763157895	-3.733268508653965	1.7791153192520142
/global/project/projectdirs/m3572/cluster-training-data/nestedStructs/Ni/19/s5-34/CONTCAR	-3.493127703157895	-4.07386721108469	1.438516616821289
/global/project/projectdirs/m3572/cluster-training-data/nestedStructs/Ni/19/s5-61/CONTCAR	-3.8067230542105266	-4.353347787599888	1.1590360403060913
/global/project/projectdirs/m3572/cluster-training-data/nestedStructs/Ni/19/s5-86/CONTCAR	-3.965069854210526	-4.1077275368979835	1.4046562910079956
/global/project/projectdirs/m3572/cluster-training-data/nestedStructs/Ni/19/s5-20/CONTCAR	-3.1871161	-3.778547534685459	1.73383629322052
/global/project/projectdirs/m3572/cluster-training-data/nestedStructs/Ni/19/Morse-7/CONTCAR	-4.0588817205263155	-4.712116548757877	0.8002672791481018
/global/project/projectdirs/m3572/cluster-training-data/nestedStructs/Ni/19/s5-39/CONTCAR	-3.5938273263157896	-4.794420370798435	0.717963457107544
/global/project/projectdirs/m3572/cluster-training-data/nestedStructs/Ni/19/s5-57/CONTCAR	-3.7821140063157896	-4.173170575838413	1.339213252067566
/global/project/projectdirs/m3572/cluster-training-data/nestedStructs/Ni/19/s5-16/CONTCAR	-3.0540826484210526	-2.9930688235572243	2.519315004348755
/global/project/projectdirs/m3572/cluster-training-data/nestedStructs/Ni/19/s5-51/CONTCAR	-3.6890395789473684	-3.2631853911689186	2.2491984367370605
/global/project/projectdirs/m3572/cluster-training-data/nestedStructs/Ni/19/s5-99/CONTCAR	-4.020736722631579	-3.238219151239719	2.27416467666626
/global/project/projectdirs/m3572/cluster-training-data/nestedStructs/Ni/19/s5-12/CONTCAR	-2.9543795489473688	-4.296989688616123	1.215394139289856
/global/project/projectdirs/m3572/cluster-training-data/nestedStructs/Ni/19/s5-41/CONTCAR	-3.58849878	-4.306028852205601	1.2063549757003784
/global/project/projectdirs/m3572/cluster-training-data/nestedStructs/Ni/19/s5-93/CONTCAR	-3.979306705263158	-3.456931957941379	2.0554518699646
/global/project/projectdirs/m3572/cluster-training-data/nestedStructs/Ni/19/s5-42/CONTCAR	-3.6071559194736844	-3.889826068621006	1.6225577592849731
/global/project/projectdirs/m3572/cluster-training-data/nestedStructs/Ni/19/s5-43/CONTCAR	-3.6563971815789476	-4.897533128004398	0.6148506999015808
/global/project/projectdirs/m3572/cluster-training-data/nestedStructs/Ni/19/Morse-6/CONTCAR	-4.053149918421053	-4.6487731430343056	0.8636106848716736
/global/project/projectdirs/m3572/cluster-training-data/nestedStructs/Ni/19/s5-85/CONTCAR	-3.9661513621052635	-4.6605410072616005	0.8518428206443787
/global/project/projectdirs/m3572/cluster-training-data/nestedStructs/Ni/19/s5-44/CONTCAR	-3.6426382494736846	-4.18521393273386	1.3271698951721191
/global/project/projectdirs/m3572/cluster-training-data/nestedStructs/Ni/19/s5-59/CONTCAR	-3.7813802763157898	-4.822806606035557	0.6895772218704224
/global/project/projectdirs/m3572/cluster-training-data/nestedStructs/Ni/19/s5-72/CONTCAR	-3.9004593263157896	-4.487499127130833	1.0248847007751465
/global/project/projectdirs/m3572/cluster-training-data/nestedStructs/Ni/19/s5-31/CONTCAR	-3.419212798947368	-3.092109808664646	2.420274019241333
/global/project/projectdirs/m3572/cluster-training-data/nestedStructs/Ni/19/s5-70/CONTCAR	-3.874368136842105	-3.691041717272129	1.82134211063385
/global/project/projectdirs/m3572/cluster-training-data/nestedStructs/Ni/19/s5-27/CONTCAR	-3.396825805263158	-4.813089797239628	0.6992940306663513
/global/project/projectdirs/m3572/cluster-training-data/nestedStructs/Ni/19/s5-36/CONTCAR	-3.5957289652631577	-4.860664973001804	0.6517188549041748
/global/project/projectdirs/m3572/cluster-training-data/nestedStructs/Ni/19/s5-21/CONTCAR	-3.2172566915789473	-4.908077189665165	0.6043066382408142
/global/project/projectdirs/m3572/cluster-training-data/nestedStructs/Ni/19/s5-97/CONTCAR	-4.010290581578947	-3.255301365595188	2.257082462310791
/global/project/projectdirs/m3572/cluster-training-data/nestedStructs/Ni/19/s5-54/CONTCAR	-3.755263665789474	-3.669333944063511	1.8430498838424685
/global/project/projectdirs/m3572/cluster-training-data/nestedStructs/Ni/19/s5-11/CONTCAR	-2.840710572631579	-3.0106915328315162	2.501692295074463
/global/project/projectdirs/m3572/cluster-training-data/nestedStructs/Ni/19/s5-30/CONTCAR	-3.4465865399999998	-4.685989865999546	0.8263939619064331
/global/project/projectdirs/m3572/cluster-training-data/nestedStructs/Ni/19/s5-75/CONTCAR	-3.8842485463157894	-3.5588673445990944	1.9535164833068848
/global/project/projectdirs/m3572/cluster-training-data/nestedStructs/Ni/19/s5-35/CONTCAR	-3.5773264278947368	-4.890669891577091	0.6217139363288879
/global/project/projectdirs/m3572/cluster-training-data/nestedStructs/Ni/19/s5-9/CONTCAR	-2.8610520889473685	-3.76576436493906	1.746619462966919
/global/project/projectdirs/m3572/cluster-training-data/nestedStructs/Ni/19/s5-29/CONTCAR	-3.4232093657894738	-4.5794393513015175	0.9329444766044616
/global/project/projectdirs/m3572/cluster-training-data/nestedStructs/Ni/19/s5-73/CONTCAR	-3.8975787452631576	-4.09908271763834	1.4133011102676392
/global/project/projectdirs/m3572/cluster-training-data/nestedStructs/Ni/19/s5-56/CONTCAR	-3.7560816315789474	-4.986285457353916	0.526098370552063
/global/project/projectdirs/m3572/cluster-training-data/nestedStructs/Ni/19/s5-23/CONTCAR	-3.2505710957894736	-3.6469528767875103	1.8654309511184688
/global/project/projectdirs/m3572/cluster-training-data/nestedStructs/Ni/19/s5-89/CONTCAR	-3.9755549605263156	-4.071389684419956	1.440994143486023
/global/project/projectdirs/m3572/cluster-training-data/nestedStructs/Ni/19/s5-67/CONTCAR	-3.88169836	-4.794370481710758	0.718013346195221
/global/project/projectdirs/m3572/cluster-training-data/nestedStructs/Ni/19/s5-64/CONTCAR	-3.8415767015789473	-4.298724183779087	1.213659644126892
/global/project/projectdirs/m3572/cluster-training-data/nestedStructs/Ni/19/s5-49/CONTCAR	-3.651231327894737	-4.769387492876377	0.742996335029602
/global/project/projectdirs/m3572/cluster-training-data/nestedStructs/Ni/19/s5-80/CONTCAR	-3.9257973231578944	-4.574496636133518	0.9378871917724608
/global/project/projectdirs/m3572/cluster-training-data/nestedStructs/Ni/19/s5-65/CONTCAR	-3.837068726842105	-3.0846830699256325	2.4277007579803467
/global/project/projectdirs/m3572/cluster-training-data/nestedStructs/Ni/19/s5-32/CONTCAR	-3.4457487515789476	-4.504396805506077	1.0079870223999023
/global/project/projectdirs/m3572/cluster-training-data/nestedStructs/Ni/19/s5-25/CONTCAR	-3.304222467894737	-4.816146085005131	0.6962377429008484
/global/project/projectdirs/m3572/cluster-training-data/nestedStructs/Ni/19/s5-98/CONTCAR	-4.020942143157894	-3.726580629091587	1.785803198814392
/global/project/projectdirs/m3572/cluster-training-data/nestedStructs/Ni/19/s5-76/CONTCAR	-3.911932704210526	-4.0936366412452125	1.4187471866607666
/global/project/projectdirs/m3572/cluster-training-data/nestedStructs/Ni/19/s5-62/CONTCAR	-3.8316017568421055	-4.876290092211094	0.6360937356948853
/global/project/projectdirs/m3572/cluster-training-data/nestedStructs/Ni/19/s5-37/CONTCAR	-3.520133692631579	-3.180417904596653	2.331965923309326
/global/project/projectdirs/m3572/cluster-training-data/nestedStructs/Ni/19/s5-5/CONTCAR	-1.8912897042105263	-4.485497841577854	1.026885986328125
/global/project/projectdirs/m3572/cluster-training-data/nestedStructs/Ni/19/s5-40/CONTCAR	-3.583091102105263	-4.90023154948267	0.6121522784233093
/global/project/projectdirs/m3572/cluster-training-data/nestedStructs/Ni/19/s5-74/CONTCAR	-3.899195052631579	-4.199566373567905	1.3128174543380735
/global/project/projectdirs/m3572/cluster-training-data/nestedStructs/Ni/19/s5-92/CONTCAR	-3.984032041052632	-3.621295222978916	1.891088604927063
/global/project/projectdirs/m3572/cluster-training-data/nestedStructs/Ni/19/s5-53/CONTCAR	-3.7454730410526316	-4.594569930773106	0.9178138971328736
/global/project/projectdirs/m3572/cluster-training-data/nestedStructs/Ni/19/s5-6/CONTCAR	-2.5842619642105262	-3.3134929034522433	2.198890924453736
/global/project/projectdirs/m3572/cluster-training-data/nestedStructs/Ni/19/s5-19/CONTCAR	-3.326399117368421	-4.749714145403233	0.7626696825027466
/global/project/projectdirs/m3572/cluster-training-data/nestedStructs/Ni/19/s5-7/CONTCAR	-2.47729195	-3.092440018396702	2.4199438095092773
/global/project/projectdirs/m3572/cluster-training-data/nestedStructs/Ni/19/s5-96/CONTCAR	-4.0099739378947366	-3.5573682877829933	1.9550155401229856
/global/project/projectdirs/m3572/cluster-training-data/nestedStructs/Ni/19/s5-55/CONTCAR	-3.750750014736842	-4.644397148828831	0.8679866790771484
/global/project/projectdirs/m3572/cluster-training-data/nestedStructs/Ni/19/s5-79/CONTCAR	-3.9287816821052637	-4.812397250871983	0.6999865770339966
/global/project/projectdirs/m3572/cluster-training-data/nestedStructs/Ni/19/s5-15/CONTCAR	-3.028321949473684	-3.3670743796637916	2.1453094482421875
/global/project/projectdirs/m3572/cluster-training-data/nestedStructs/Ni/19/s5-84/CONTCAR	-3.945959184210526	-3.9283049199393654	1.5840789079666138
/global/project/projectdirs/m3572/cluster-training-data/nestedStructs/Ni/19/s5-8/CONTCAR	-2.4861230378947368	-3.0545629355719948	2.4578208923339844
/global/project/projectdirs/m3572/cluster-training-data/nestedStructs/Ni/19/s5-26/CONTCAR	-3.2912486857894736	-3.034891733866062	2.477492094039917
/global/project/projectdirs/m3572/cluster-training-data/nestedStructs/Ni/19/10/CONTCAR	-4.03675638631579	-4.494455704431858	1.017928123474121
/global/project/projectdirs/m3572/cluster-training-data/nestedStructs/Ni/19/s5-77/CONTCAR	-3.895168136842105	-3.950370321016636	1.5620135068893433
/global/project/projectdirs/m3572/cluster-training-data/nestedStructs/Ni/19/s5-90/CONTCAR	-3.972673151052631	-4.2948706242850685	1.2175132036209106
/global/project/projectdirs/m3572/cluster-training-data/nestedStructs/Ni/14/s5-2/CONTCAR	-1.2974847542857142	-3.1049538943580055	2.4074299335479736
/global/project/projectdirs/m3572/cluster-training-data/nestedStructs/Ni/14/s5-50/CONTCAR	-3.6945381014285714	-3.8002873751929664	1.7120964527130127
/global/project/projectdirs/m3572/cluster-training-data/nestedStructs/Ni/14/s5-33/CONTCAR	-3.4271690214285715	-2.8933631274512672	2.619020700454712
/global/project/projectdirs/m3572/cluster-training-data/nestedStructs/Ni/14/s1-12/CONTCAR	-1.6455811485714287	-3.3693159911445045	2.1430678367614746
/global/project/projectdirs/m3572/cluster-training-data/nestedStructs/Ni/14/s5-18/CONTCAR	-3.173128147142857	-3.430612692575779	2.0817711353302
/global/project/projectdirs/m3572/cluster-training-data/nestedStructs/Ni/14/s5-28/CONTCAR	-3.4056825821428576	-3.264608750086155	2.247775077819824
/global/project/projectdirs/m3572/cluster-training-data/nestedStructs/Ni/14/s5-45/CONTCAR	-3.6537175257142858	-3.0439726207068825	2.4684112071990967
/global/project/projectdirs/m3572/cluster-training-data/nestedStructs/Ni/14/s5-38/CONTCAR	-3.571216950714286	-3.629424938898411	1.8829588890075684
/global/project/projectdirs/m3572/cluster-training-data/nestedStructs/Ni/14/s5-46/CONTCAR	-3.6348557892857145	-3.2022789809516334	2.3101048469543457
/global/project/projectdirs/m3572/cluster-training-data/nestedStructs/Ni/14/s5-3/CONTCAR	-1.2568020207142858	-4.609414050321903	0.902969777584076
/global/project/projectdirs/m3572/cluster-training-data/nestedStructs/Ni/14/s5-47/CONTCAR	-3.666839472142857	-2.9347297045997047	2.5776541233062744
/global/project/projectdirs/m3572/cluster-training-data/nestedStructs/Ni/14/s5-14/CONTCAR	-3.11910159	-4.7357339355758095	0.7766498923301697
/global/project/projectdirs/m3572/cluster-training-data/nestedStructs/Ni/14/s5-22/CONTCAR	-3.274250002857143	-3.4797917697242164	2.0325920581817627
/global/project/projectdirs/m3572/cluster-training-data/nestedStructs/Ni/14/s5-48/CONTCAR	-3.62674236	-4.23033488724741	1.2820489406585691
/global/project/projectdirs/m3572/cluster-training-data/nestedStructs/Ni/14/s5-58/CONTCAR	-3.7538500650000004	-4.809860477190342	0.7025233507156372
/global/project/projectdirs/m3572/cluster-training-data/nestedStructs/Ni/14/s5-52/CONTCAR	-3.695131962857143	-2.974901327829685	2.537482500076294
/global/project/projectdirs/m3572/cluster-training-data/nestedStructs/Ni/14/s5-68/CONTCAR	-3.8002781735714284	-2.941385636072483	2.570998191833496
/global/project/projectdirs/m3572/cluster-training-data/nestedStructs/Ni/14/s5-10/CONTCAR	-2.871230515	-2.960463652353611	2.551920175552368
/global/project/projectdirs/m3572/cluster-training-data/nestedStructs/Ni/14/s5-78/CONTCAR	-3.84691909	-2.802691349726047	2.709692478179932
/global/project/projectdirs/m3572/cluster-training-data/nestedStructs/Ni/14/s5-4/CONTCAR	-2.180118257142857	-3.082071909647312	2.430311918258667
/global/project/projectdirs/m3572/cluster-training-data/nestedStructs/Ni/14/s5-82/CONTCAR	-3.8713401164285712	-3.40487946007761	2.107504367828369
/global/project/projectdirs/m3572/cluster-training-data/nestedStructs/Ni/14/s5-69/CONTCAR	-3.796881655	-3.0088232848456764	2.5035605430603027
/global/project/projectdirs/m3572/cluster-training-data/nestedStructs/Ni/14/s1-7/CONTCAR	-1.457026602142857	-3.236487993936863	2.275895833969116
/global/project/projectdirs/m3572/cluster-training-data/nestedStructs/Ni/14/dft-lit-2/CONTCAR	-3.8777177321428575	-3.996975908022251	1.515407919883728
/global/project/projectdirs/m3572/cluster-training-data/nestedStructs/Ni/14/s5-24/CONTCAR	-3.245377277142857	-3.318552622537937	2.193831205368042
/global/project/projectdirs/m3572/cluster-training-data/nestedStructs/Ni/14/s5-66/CONTCAR	-3.751827652142857	-2.928899178247776	2.583484649658203
/global/project/projectdirs/m3572/cluster-training-data/nestedStructs/Ni/14/s5-17/CONTCAR	-3.1125514649999997	-3.742729196291294	1.769654631614685
/global/project/projectdirs/m3572/cluster-training-data/nestedStructs/Ni/14/s5-63/CONTCAR	-3.740043232857143	-3.2333010527900123	2.279082775115967
/global/project/projectdirs/m3572/cluster-training-data/nestedStructs/Ni/14/s5-81/CONTCAR	-3.8672078342857144	-3.0879439208320045	2.4244399070739746
/global/project/projectdirs/m3572/cluster-training-data/nestedStructs/Ni/14/s1-8/CONTCAR	-1.5679722978571429	-4.539451071958866	0.972932755947113
/global/project/projectdirs/m3572/cluster-training-data/nestedStructs/Ni/14/s5-13/CONTCAR	-3.0367585242857147	-3.7550759408286476	1.7573078870773315
/global/project/projectdirs/m3572/cluster-training-data/nestedStructs/Ni/14/s1-11/CONTCAR	-1.6455811485714287	-3.3693159911445045	2.1430678367614746
/global/project/projectdirs/m3572/cluster-training-data/nestedStructs/Ni/14/s5-60/CONTCAR	-3.736889177857143	-2.976933846216526	2.535449981689453
/global/project/projectdirs/m3572/cluster-training-data/nestedStructs/Ni/14/s5-71/CONTCAR	-3.786595342857143	-3.0045460555365944	2.5078377723693848
/global/project/projectdirs/m3572/cluster-training-data/nestedStructs/Ni/14/s1-9/CONTCAR	-1.9837513257142858	-3.0170911643317604	2.4952926635742188
/global/project/projectdirs/m3572/cluster-training-data/nestedStructs/Ni/14/s5-34/CONTCAR	-3.48463723	-2.9607752654364967	2.5516085624694824
/global/project/projectdirs/m3572/cluster-training-data/nestedStructs/Ni/14/s5-61/CONTCAR	-3.7289465914285715	-3.2814637515357394	2.2309200763702397
/global/project/projectdirs/m3572/cluster-training-data/nestedStructs/Ni/14/s5-20/CONTCAR	-3.164903193571429	-2.877174505930271	2.635209321975708
/global/project/projectdirs/m3572/cluster-training-data/nestedStructs/Ni/14/Morse-7/CONTCAR	-3.8565455185714286	-3.1026884410193825	2.4096953868865967
/global/project/projectdirs/m3572/cluster-training-data/nestedStructs/Ni/14/s5-39/CONTCAR	-3.5898998328571428	-4.229864964228001	1.2825188636779783
/global/project/projectdirs/m3572/cluster-training-data/nestedStructs/Ni/14/s5-57/CONTCAR	-3.702047909285714	-3.0496910903266334	2.4626927375793457
/global/project/projectdirs/m3572/cluster-training-data/nestedStructs/Ni/14/s5-16/CONTCAR	-3.170628592142857	-4.80734915469202	0.7050346732139587
/global/project/projectdirs/m3572/cluster-training-data/nestedStructs/Ni/14/s1-3/CONTCAR	-1.36220493	-4.541197070818272	0.9711867570877076
/global/project/projectdirs/m3572/cluster-training-data/nestedStructs/Ni/14/s5-51/CONTCAR	-3.6989104357142857	-3.0650903079322243	2.447293519973755
/global/project/projectdirs/m3572/cluster-training-data/nestedStructs/Ni/14/s5-12/CONTCAR	-3.024140355	-2.944399723749485	2.567984104156494
/global/project/projectdirs/m3572/cluster-training-data/nestedStructs/Ni/14/s5-41/CONTCAR	-3.6221918035714284	-3.1403325888923073	2.372051239013672
/global/project/projectdirs/m3572/cluster-training-data/nestedStructs/Ni/14/s1-4/CONTCAR	-1.207115135	-4.306689033251133	1.2056947946548462
/global/project/projectdirs/m3572/cluster-training-data/nestedStructs/Ni/14/s5-42/CONTCAR	-3.6389386150000003	-4.227490672808018	1.2848931550979614
/global/project/projectdirs/m3572/cluster-training-data/nestedStructs/Ni/14/s5-43/CONTCAR	-3.6338426557142856	-3.1331664416602516	2.3792173862457275
/global/project/projectdirs/m3572/cluster-training-data/nestedStructs/Ni/14/s5-44/CONTCAR	-3.5987298685714286	-2.923180947046604	2.589202880859375
/global/project/projectdirs/m3572/cluster-training-data/nestedStructs/Ni/14/s5-59/CONTCAR	-3.715014245	-3.0048369262030983	2.507546901702881
/global/project/projectdirs/m3572/cluster-training-data/nestedStructs/Ni/14/s1-10/CONTCAR	-1.512308145	-3.868827829103794	1.643555998802185
/global/project/projectdirs/m3572/cluster-training-data/nestedStructs/Ni/14/s5-72/CONTCAR	-3.8131439564285716	-3.0237583014777565	2.4886255264282227
/global/project/projectdirs/m3572/cluster-training-data/nestedStructs/Ni/14/s5-31/CONTCAR	-3.472831035	-4.909956464510288	0.6024273633956909
/global/project/projectdirs/m3572/cluster-training-data/nestedStructs/Ni/14/s1-5/CONTCAR	-1.7214636778571428	-3.567204365473118	1.945179462432861
/global/project/projectdirs/m3572/cluster-training-data/nestedStructs/Ni/14/s5-70/CONTCAR	-3.810081215	-2.871513972025242	2.6408698558807373
/global/project/projectdirs/m3572/cluster-training-data/nestedStructs/Ni/14/s5-27/CONTCAR	-3.392492679285714	-4.741921195726719	0.7704626321792603
/global/project/projectdirs/m3572/cluster-training-data/nestedStructs/Ni/14/s5-36/CONTCAR	-3.588854272857143	-3.338637480478611	2.173746347427368
/global/project/projectdirs/m3572/cluster-training-data/nestedStructs/Ni/14/s5-21/CONTCAR	-3.226767505	-2.9288874957374	2.583496332168579
/global/project/projectdirs/m3572/cluster-training-data/nestedStructs/Ni/14/s1-6/CONTCAR	-1.6545395164285714	-4.114455828409519	1.39792799949646
/global/project/projectdirs/m3572/cluster-training-data/nestedStructs/Ni/14/s5-54/CONTCAR	-3.7049381714285716	-2.9116441104224586	2.6007397174835205
/global/project/projectdirs/m3572/cluster-training-data/nestedStructs/Ni/14/s5-11/CONTCAR	-2.9551452057142855	-2.8856445643714332	2.626739263534546
/global/project/projectdirs/m3572/cluster-training-data/nestedStructs/Ni/14/s5-30/CONTCAR	-3.43127251	-3.9174486491492653	1.594935178756714
/global/project/projectdirs/m3572/cluster-training-data/nestedStructs/Ni/14/s5-75/CONTCAR	-3.8286067000000004	-2.8476339671424293	2.66474986076355
/global/project/projectdirs/m3572/cluster-training-data/nestedStructs/Ni/14/s5-35/CONTCAR	-3.502502797142857	-3.9066182467749977	1.6057655811309814
/global/project/projectdirs/m3572/cluster-training-data/nestedStructs/Ni/14/s5-9/CONTCAR	-2.804978016428571	-3.104512581568089	2.40787124633789
/global/project/projectdirs/m3572/cluster-training-data/nestedStructs/Ni/14/s5-29/CONTCAR	-3.442925973571428	-3.08580625985178	2.426577568054199
/global/project/projectdirs/m3572/cluster-training-data/nestedStructs/Ni/14/s5-73/CONTCAR	-3.829756235	-2.917955288629856	2.594428539276123
/global/project/projectdirs/m3572/cluster-training-data/nestedStructs/Ni/14/s5-56/CONTCAR	-3.690275909285714	-3.061101803522434	2.451282024383545
/global/project/projectdirs/m3572/cluster-training-data/nestedStructs/Ni/14/s5-23/CONTCAR	-3.302749857142857	-3.010073790293064	2.502310037612915
/global/project/projectdirs/m3572/cluster-training-data/nestedStructs/Ni/14/Morse-8/CONTCAR	-3.8470127735714286	-3.666327128153171	1.846056699752808
/global/project/projectdirs/m3572/cluster-training-data/nestedStructs/Ni/14/s5-67/CONTCAR	-3.804397242142857	-2.9302309844306373	2.582152843475342
/global/project/projectdirs/m3572/cluster-training-data/nestedStructs/Ni/14/s1-1/CONTCAR	-3.6248882642857145	-2.7677158210090065	2.7446680068969727
/global/project/projectdirs/m3572/cluster-training-data/nestedStructs/Ni/14/s5-64/CONTCAR	-3.743574122857143	-3.114122042398777	2.398261785507202
/global/project/projectdirs/m3572/cluster-training-data/nestedStructs/Ni/14/s5-49/CONTCAR	-3.647885028571429	-3.5519560668280983	1.9604277610778809
/global/project/projectdirs/m3572/cluster-training-data/nestedStructs/Ni/14/s1-2/CONTCAR	-1.3145070564285715	-3.916562328081455	1.595821499824524
/global/project/projectdirs/m3572/cluster-training-data/nestedStructs/Ni/14/s5-80/CONTCAR	-3.8622203500000003	-2.916875729303684	2.595508098602295
/global/project/projectdirs/m3572/cluster-training-data/nestedStructs/Ni/14/s5-65/CONTCAR	-3.7673125035714286	-2.975012192468967	2.537371635437012
/global/project/projectdirs/m3572/cluster-training-data/nestedStructs/Ni/14/s5-32/CONTCAR	-3.5355882442857145	-2.9418064448645973	2.570577383041382
/global/project/projectdirs/m3572/cluster-training-data/nestedStructs/Ni/14/s5-25/CONTCAR	-3.3187778092857143	-4.516141125898685	0.9962427020072936
/global/project/projectdirs/m3572/cluster-training-data/nestedStructs/Ni/14/s5-76/CONTCAR	-3.8482845714285716	-3.051624665003147	2.460759162902832
/global/project/projectdirs/m3572/cluster-training-data/nestedStructs/Ni/14/s5-62/CONTCAR	-3.7732973814285713	-3.5282870623877907	1.9840967655181885
/global/project/projectdirs/m3572/cluster-training-data/nestedStructs/Ni/14/s5-37/CONTCAR	-3.5571747514285716	-3.171422848444309	2.34096097946167
/global/project/projectdirs/m3572/cluster-training-data/nestedStructs/Ni/14/s5-5/CONTCAR	-2.509294237142857	-4.193571457605686	1.318812370300293
/global/project/projectdirs/m3572/cluster-training-data/nestedStructs/Ni/14/s5-40/CONTCAR	-3.599711082142857	-3.5975407454780006	1.9148430824279783
/global/project/projectdirs/m3572/cluster-training-data/nestedStructs/Ni/14/s5-74/CONTCAR	-3.8342463085714287	-3.2464243266394996	2.2659595012664795
/global/project/projectdirs/m3572/cluster-training-data/nestedStructs/Ni/14/s5-53/CONTCAR	-3.666123082142857	-3.1972020957282448	2.3151817321777344
/global/project/projectdirs/m3572/cluster-training-data/nestedStructs/Ni/14/s5-6/CONTCAR	-2.5441170607142856	-2.983464846353855	2.528918981552124
/global/project/projectdirs/m3572/cluster-training-data/nestedStructs/Ni/14/s5-19/CONTCAR	-3.1800254035714284	-3.112239250879612	2.400144577026367
/global/project/projectdirs/m3572/cluster-training-data/nestedStructs/Ni/14/s5-7/CONTCAR	-2.697916552142857	-3.52714086506876	1.9852429628372192
/global/project/projectdirs/m3572/cluster-training-data/nestedStructs/Ni/14/s5-55/CONTCAR	-3.7331114392857145	-3.073174843530979	2.439208984375
/global/project/projectdirs/m3572/cluster-training-data/nestedStructs/Ni/14/s5-79/CONTCAR	-3.8569431385714283	-3.0504607054999733	2.461923122406006
/global/project/projectdirs/m3572/cluster-training-data/nestedStructs/Ni/14/s5-15/CONTCAR	-3.178253717857143	-4.784245083074894	0.7281387448310852
/global/project/projectdirs/m3572/cluster-training-data/nestedStructs/Ni/14/s5-8/CONTCAR	-2.7598588864285714	-2.9898883197120094	2.5224955081939697
/global/project/projectdirs/m3572/cluster-training-data/nestedStructs/Ni/14/s5-26/CONTCAR	-3.3040495485714283	-2.86219728920969	2.650186538696289
/global/project/projectdirs/m3572/cluster-training-data/nestedStructs/Ni/14/s5-77/CONTCAR	-3.849288414285714	-2.9119063708594703	2.600477457046509
/global/project/projectdirs/m3572/cluster-training-data/nestedStructs/Ni/14/s5-1/CONTCAR	-3.539853631428571	-2.802558788996067	2.709825038909912
/global/project/projectdirs/m3572/cluster-training-data/nestedStructs/Ni/17/s5-2/CONTCAR	-1.37247838	-4.526301274042454	0.9860825538635254
/global/project/projectdirs/m3572/cluster-training-data/nestedStructs/Ni/17/s5-83/CONTCAR	-3.905939528235294	-3.375919470529881	2.136464357376098
/global/project/projectdirs/m3572/cluster-training-data/nestedStructs/Ni/17/s5-50/CONTCAR	-3.7026476370588233	-3.1848045680335426	2.3275792598724365
/global/project/projectdirs/m3572/cluster-training-data/nestedStructs/Ni/17/s5-33/CONTCAR	-3.513996288235294	-4.776272902231541	0.7361109256744385
/global/project/projectdirs/m3572/cluster-training-data/nestedStructs/Ni/17/s1-12/CONTCAR	-1.5321428029411763	-3.977096566896763	1.5352872610092163
/global/project/projectdirs/m3572/cluster-training-data/nestedStructs/Ni/17/s5-18/CONTCAR	-3.222375647647059	-4.387978920679417	1.1244049072265625
/global/project/projectdirs/m3572/cluster-training-data/nestedStructs/Ni/17/s5-94/CONTCAR	-3.93977692882353	-2.9642227980903053	2.548161029815674
/global/project/projectdirs/m3572/cluster-training-data/nestedStructs/Ni/17/s5-28/CONTCAR	-3.383777661764706	-3.26146281693491	2.2509210109710693
/global/project/projectdirs/m3572/cluster-training-data/nestedStructs/Ni/17/s5-45/CONTCAR	-3.62909822	-4.678863832693424	0.8335199952125549
/global/project/projectdirs/m3572/cluster-training-data/nestedStructs/Ni/17/s5-38/CONTCAR	-3.531729308235294	-4.934242973070469	0.5781408548355103
/global/project/projectdirs/m3572/cluster-training-data/nestedStructs/Ni/17/s5-46/CONTCAR	-3.6554954376470588	-4.692005822401371	0.8203780055046082
/global/project/projectdirs/m3572/cluster-training-data/nestedStructs/Ni/17/s5-3/CONTCAR	-1.7081281564705881	-4.485757717829075	1.0266261100769043
/global/project/projectdirs/m3572/cluster-training-data/nestedStructs/Ni/17/s5-47/CONTCAR	-3.6755101429411763	-3.4606365058234596	2.0517473220825195
/global/project/projectdirs/m3572/cluster-training-data/nestedStructs/Ni/17/s5-14/CONTCAR	-3.0280814364705884	-2.88754809830698	2.624835729598999
/global/project/projectdirs/m3572/cluster-training-data/nestedStructs/Ni/17/s5-22/CONTCAR	-3.219821923529412	-3.260984072428074	2.2513997554779053
/global/project/projectdirs/m3572/cluster-training-data/nestedStructs/Ni/17/s5-48/CONTCAR	-3.6516438429411764	-3.182981857996311	2.329401969909668
/global/project/projectdirs/m3572/cluster-training-data/nestedStructs/Ni/17/s5-58/CONTCAR	-3.755045198235294	-3.394178757410374	2.118205070495605
/global/project/projectdirs/m3572/cluster-training-data/nestedStructs/Ni/17/s5-52/CONTCAR	-3.6997868041176467	-3.0304674002936745	2.4819164276123047
/global/project/projectdirs/m3572/cluster-training-data/nestedStructs/Ni/17/s5-68/CONTCAR	-3.8363124505882347	-3.5660020205787086	1.9463818073272705
/global/project/projectdirs/m3572/cluster-training-data/nestedStructs/Ni/17/s5-10/CONTCAR	-2.826406868823529	-3.109542259912815	2.402841567993164
/global/project/projectdirs/m3572/cluster-training-data/nestedStructs/Ni/17/s5-78/CONTCAR	-3.8836346976470586	-3.5916363093665504	1.9207475185394287
/global/project/projectdirs/m3572/cluster-training-data/nestedStructs/Ni/17/s5-4/CONTCAR	-1.6838493529411764	-3.6623423192313576	1.8500415086746216
/global/project/projectdirs/m3572/cluster-training-data/nestedStructs/Ni/17/s5-88/CONTCAR	-3.9010813711764705	-2.9614883754065895	2.5508954524993896
/global/project/projectdirs/m3572/cluster-training-data/nestedStructs/Ni/17/s5-82/CONTCAR	-3.8882980176470587	-3.407540211420383	2.104843616485596
/global/project/projectdirs/m3572/cluster-training-data/nestedStructs/Ni/17/SuttonChen-1/CONTCAR	-3.97068467	-3.8940756413749122	1.618308186531067
/global/project/projectdirs/m3572/cluster-training-data/nestedStructs/Ni/17/s5-69/CONTCAR	-3.863319410588235	-4.020431527834263	1.4919523000717163
/global/project/projectdirs/m3572/cluster-training-data/nestedStructs/Ni/17/s1-7/CONTCAR	-1.4802365852941175	-3.801068434458103	1.711315393447876
/global/project/projectdirs/m3572/cluster-training-data/nestedStructs/Ni/17/s5-91/CONTCAR	-3.9318881994117647	-3.141987452249851	2.370396375656128
/global/project/projectdirs/m3572/cluster-training-data/nestedStructs/Ni/17/s5-24/CONTCAR	-3.3377355370588235	-3.006735214929905	2.505648612976074
/global/project/projectdirs/m3572/cluster-training-data/nestedStructs/Ni/17/s5-66/CONTCAR	-3.821146527647059	-4.197775253992405	1.3146085739135742
/global/project/projectdirs/m3572/cluster-training-data/nestedStructs/Ni/17/s5-17/CONTCAR	-3.130245551764706	-2.921067366342869	2.5913164615631104
/global/project/projectdirs/m3572/cluster-training-data/nestedStructs/Ni/17/s5-63/CONTCAR	-3.821537417058824	-4.538489112596836	0.9738947153091432
/global/project/projectdirs/m3572/cluster-training-data/nestedStructs/Ni/17/s5-87/CONTCAR	-3.9004920505882352	-2.967626461725559	2.54475736618042
/global/project/projectdirs/m3572/cluster-training-data/nestedStructs/Ni/17/s5-81/CONTCAR	-3.902575666470588	-3.1163867804816627	2.3959970474243164
/global/project/projectdirs/m3572/cluster-training-data/nestedStructs/Ni/17/s1-8/CONTCAR	-1.6787272717647057	-4.701747665148106	0.8106361627578735
/global/project/projectdirs/m3572/cluster-training-data/nestedStructs/Ni/17/s5-13/CONTCAR	-3.0665680811764706	-4.156408319216099	1.3559755086898804
/global/project/projectdirs/m3572/cluster-training-data/nestedStructs/Ni/17/s1-11/CONTCAR	-1.5321428029411763	-3.977096566896763	1.5352872610092163
/global/project/projectdirs/m3572/cluster-training-data/nestedStructs/Ni/17/s5-60/CONTCAR	-3.8076814241176473	-4.275609383325901	1.236774444580078
/global/project/projectdirs/m3572/cluster-training-data/nestedStructs/Ni/17/s5-71/CONTCAR	-3.843831445294118	-3.622426399927463	1.889957427978516
/global/project/projectdirs/m3572/cluster-training-data/nestedStructs/Ni/17/s5-95/CONTCAR	-3.9408200694117643	-2.9864541384986305	2.5259296894073486
/global/project/projectdirs/m3572/cluster-training-data/nestedStructs/Ni/17/s1-9/CONTCAR	-1.7975748505882354	-4.507121929865208	1.0052618980407717
/global/project/projectdirs/m3572/cluster-training-data/nestedStructs/Ni/17/s5-34/CONTCAR	-3.530764867058824	-4.8458049986174965	0.6665788292884827
/global/project/projectdirs/m3572/cluster-training-data/nestedStructs/Ni/17/s5-61/CONTCAR	-3.760651706470588	-3.0642062518409157	2.4481775760650635
/global/project/projectdirs/m3572/cluster-training-data/nestedStructs/Ni/17/s5-86/CONTCAR	-3.9062402311764703	-3.1272827479651832	2.385101079940796
/global/project/projectdirs/m3572/cluster-training-data/nestedStructs/Ni/17/s5-20/CONTCAR	-3.2230106329411767	-4.83449144099268	0.6778923869132996
/global/project/projectdirs/m3572/cluster-training-data/nestedStructs/Ni/17/Morse-7/CONTCAR	-3.914008954117647	-4.7529699895194435	0.7594138383865356
/global/project/projectdirs/m3572/cluster-training-data/nestedStructs/Ni/17/s5-39/CONTCAR	-3.542209618235294	-3.3571564051917457	2.1552274227142334
/global/project/projectdirs/m3572/cluster-training-data/nestedStructs/Ni/17/s5-57/CONTCAR	-3.7780238529411765	-3.170875439386692	2.341508388519287
/global/project/projectdirs/m3572/cluster-training-data/nestedStructs/Ni/17/s5-16/CONTCAR	-3.1268510876470588	-3.639508971910801	1.8728748559951784
/global/project/projectdirs/m3572/cluster-training-data/nestedStructs/Ni/17/s1-3/CONTCAR	-1.0786946005882352	-4.5147317144683266	0.9976521134376526
/global/project/projectdirs/m3572/cluster-training-data/nestedStructs/Ni/17/s5-51/CONTCAR	-3.686287102941176	-3.698058972101536	1.8143248558044436
/global/project/projectdirs/m3572/cluster-training-data/nestedStructs/Ni/17/s5-12/CONTCAR	-2.890375105882353	-3.0961183402350807	2.4162654876708984
/global/project/projectdirs/m3572/cluster-training-data/nestedStructs/Ni/17/s5-41/CONTCAR	-3.61015129	-4.662822792272892	0.8495610356330872
/global/project/projectdirs/m3572/cluster-training-data/nestedStructs/Ni/17/s1-4/CONTCAR	-1.2971320211764705	-3.242390761118259	2.26999306678772
/global/project/projectdirs/m3572/cluster-training-data/nestedStructs/Ni/17/s5-93/CONTCAR	-3.939451367647059	-3.015174994211521	2.497208833694458
/global/project/projectdirs/m3572/cluster-training-data/nestedStructs/Ni/17/s5-42/CONTCAR	-3.6100522129411763	-3.9181436393073463	1.5942401885986328
/global/project/projectdirs/m3572/cluster-training-data/nestedStructs/Ni/17/s5-43/CONTCAR	-3.66474067	-4.669039139490452	0.8433446884155273
/global/project/projectdirs/m3572/cluster-training-data/nestedStructs/Ni/17/s5-85/CONTCAR	-3.921806722352941	-4.095081100206699	1.4173027276992798
/global/project/projectdirs/m3572/cluster-training-data/nestedStructs/Ni/17/s5-44/CONTCAR	-3.5991893264705883	-2.971434960108127	2.540948867797852
/global/project/projectdirs/m3572/cluster-training-data/nestedStructs/Ni/17/s5-59/CONTCAR	-3.765187804705882	-4.044977912645664	1.467405915260315
/global/project/projectdirs/m3572/cluster-training-data/nestedStructs/Ni/17/s1-10/CONTCAR	-1.5315246029411766	-3.7108403537085914	1.801543474197388
/global/project/projectdirs/m3572/cluster-training-data/nestedStructs/Ni/17/s5-72/CONTCAR	-3.856541734705882	-4.697376141290989	0.8150076866149902
/global/project/projectdirs/m3572/cluster-training-data/nestedStructs/Ni/17/s5-31/CONTCAR	-3.480831825882353	-3.2294918391517067	2.2828919887542725
/global/project/projectdirs/m3572/cluster-training-data/nestedStructs/Ni/17/s1-5/CONTCAR	-1.9919366788235293	-3.178248772363987	2.334135055541992
/global/project/projectdirs/m3572/cluster-training-data/nestedStructs/Ni/17/dft-lit-1/CONTCAR	-4.001824924705882	-4.5199635121634865	0.9924203157424928
/global/project/projectdirs/m3572/cluster-training-data/nestedStructs/Ni/17/s5-70/CONTCAR	-3.859848591764706	-4.054355630617466	1.4580281972885132
/global/project/projectdirs/m3572/cluster-training-data/nestedStructs/Ni/17/s5-27/CONTCAR	-3.328043491764706	-2.979318032007542	2.533065795898437
/global/project/projectdirs/m3572/cluster-training-data/nestedStructs/Ni/17/s5-36/CONTCAR	-3.53051783	-4.0134340617469215	1.4989497661590576
/global/project/projectdirs/m3572/cluster-training-data/nestedStructs/Ni/17/s5-21/CONTCAR	-3.3017620011764706	-4.956758866052952	0.5556249618530273
/global/project/projectdirs/m3572/cluster-training-data/nestedStructs/Ni/17/s1-6/CONTCAR	-1.388071152352941	-4.528293320875492	0.9840905070304872
/global/project/projectdirs/m3572/cluster-training-data/nestedStructs/Ni/17/s5-54/CONTCAR	-3.7296549552941176	-4.955627689104404	0.5567561388015747
/global/project/projectdirs/m3572/cluster-training-data/nestedStructs/Ni/17/s5-11/CONTCAR	-2.8340707482352943	-3.0190752837470436	2.4933085441589355
/global/project/projectdirs/m3572/cluster-training-data/nestedStructs/Ni/17/s5-30/CONTCAR	-3.424846501764706	-4.155165562372532	1.3572182655334473
/global/project/projectdirs/m3572/cluster-training-data/nestedStructs/Ni/17/s5-75/CONTCAR	-3.8670712370588234	-3.5681297871879005	1.9442540407180784
/global/project/projectdirs/m3572/cluster-training-data/nestedStructs/Ni/17/s5-35/CONTCAR	-3.5109072588235293	-3.5956996772101784	1.9166841506958008
/global/project/projectdirs/m3572/cluster-training-data/nestedStructs/Ni/17/s5-9/CONTCAR	-2.8033906405882356	-2.9960175845435524	2.5163662433624268
/global/project/projectdirs/m3572/cluster-training-data/nestedStructs/Ni/17/s5-29/CONTCAR	-3.2802453311764705	-3.450121531229343	2.062262296676636
/global/project/projectdirs/m3572/cluster-training-data/nestedStructs/Ni/17/s5-73/CONTCAR	-3.8670709788235293	-4.194997439127293	1.3173863887786863
/global/project/projectdirs/m3572/cluster-training-data/nestedStructs/Ni/17/s5-56/CONTCAR	-3.7551508488235292	-3.345084795694675	2.167299032211304
/global/project/projectdirs/m3572/cluster-training-data/nestedStructs/Ni/17/s5-23/CONTCAR	-3.2560443805882353	-3.990858325701084	1.521525502204895
/global/project/projectdirs/m3572/cluster-training-data/nestedStructs/Ni/17/s5-89/CONTCAR	-3.9242762699999996	-3.169842848520603	2.342540979385376
/global/project/projectdirs/m3572/cluster-training-data/nestedStructs/Ni/17/s5-67/CONTCAR	-3.843089743529412	-4.166216978769627	1.3461668491363523
/global/project/projectdirs/m3572/cluster-training-data/nestedStructs/Ni/17/s1-1/CONTCAR	-0.9255631235294118	-3.0673018786719703	2.445081949234009
/global/project/projectdirs/m3572/cluster-training-data/nestedStructs/Ni/17/s5-64/CONTCAR	-3.809348545882353	-3.8635802361777687	1.6488035917282104
/global/project/projectdirs/m3572/cluster-training-data/nestedStructs/Ni/17/s5-49/CONTCAR	-3.6894815582352942	-3.804027089815464	1.7083567380905151
/global/project/projectdirs/m3572/cluster-training-data/nestedStructs/Ni/17/s1-2/CONTCAR	-0.7741369582352942	-4.678642580252018	0.8337412476539612
/global/project/projectdirs/m3572/cluster-training-data/nestedStructs/Ni/17/s5-80/CONTCAR	-3.8854360794117646	-3.913951644640293	1.598432183265686
/global/project/projectdirs/m3572/cluster-training-data/nestedStructs/Ni/17/s5-65/CONTCAR	-3.805702804705882	-3.2531842086127662	2.259199619293213
/global/project/projectdirs/m3572/cluster-training-data/nestedStructs/Ni/17/s5-32/CONTCAR	-3.419179214117647	-2.9921935889533424	2.5201902389526367
/global/project/projectdirs/m3572/cluster-training-data/nestedStructs/Ni/17/s5-25/CONTCAR	-3.239270444117647	-2.924986014108982	2.587397813796997
/global/project/projectdirs/m3572/cluster-training-data/nestedStructs/Ni/17/s5-76/CONTCAR	-3.886443095294118	-4.247391829233494	1.2649919986724854
/global/project/projectdirs/m3572/cluster-training-data/nestedStructs/Ni/17/s5-62/CONTCAR	-3.8017692988235297	-4.301211485605564	1.211172342300415
/global/project/projectdirs/m3572/cluster-training-data/nestedStructs/Ni/17/s5-37/CONTCAR	-3.5128356564705885	-2.961921343546238	2.550462484359741
/global/project/projectdirs/m3572/cluster-training-data/nestedStructs/Ni/17/s5-5/CONTCAR	-2.273734865882353	-3.1011575553229713	2.411226272583008
/global/project/projectdirs/m3572/cluster-training-data/nestedStructs/Ni/17/s5-40/CONTCAR	-3.561161587058823	-3.069620737772312	2.442763090133667
/global/project/projectdirs/m3572/cluster-training-data/nestedStructs/Ni/17/s5-74/CONTCAR	-3.8535106058823527	-3.998715648393955	1.513668179512024
/global/project/projectdirs/m3572/cluster-training-data/nestedStructs/Ni/17/s5-92/CONTCAR	-3.9257617035294117	-2.9743086192420387	2.5380752086639404
/global/project/projectdirs/m3572/cluster-training-data/nestedStructs/Ni/17/s5-53/CONTCAR	-3.724750532352941	-3.0727745387366676	2.4396092891693115
/global/project/projectdirs/m3572/cluster-training-data/nestedStructs/Ni/17/s5-6/CONTCAR	-2.224220104117647	-4.020179042558994	1.4922047853469849
/global/project/projectdirs/m3572/cluster-training-data/nestedStructs/Ni/17/s5-19/CONTCAR	-3.133368388235294	-3.4846154544165993	2.02776837348938
/global/project/projectdirs/m3572/cluster-training-data/nestedStructs/Ni/17/s5-7/CONTCAR	-2.9141579594117646	-3.053617367487278	2.458766460418701
/global/project/projectdirs/m3572/cluster-training-data/nestedStructs/Ni/17/s5-96/CONTCAR	-3.9465871629411766	-2.9363683554938698	2.5760154724121094
/global/project/projectdirs/m3572/cluster-training-data/nestedStructs/Ni/17/s5-55/CONTCAR	-3.723299075882353	-3.6186440083793068	1.8937398195266724
/global/project/projectdirs/m3572/cluster-training-data/nestedStructs/Ni/17/s5-79/CONTCAR	-3.8805038594117645	-3.2559577319434547	2.2564260959625244
/global/project/projectdirs/m3572/cluster-training-data/nestedStructs/Ni/17/s5-15/CONTCAR	-3.0816007211764704	-3.7917312476447487	1.7206525802612305
/global/project/projectdirs/m3572/cluster-training-data/nestedStructs/Ni/17/s5-84/CONTCAR	-3.898532166470588	-3.064640173654881	2.447743654251098
/global/project/projectdirs/m3572/cluster-training-data/nestedStructs/Ni/17/s5-8/CONTCAR	-2.7068414317647056	-2.947348246317234	2.565035581588745
/global/project/projectdirs/m3572/cluster-training-data/nestedStructs/Ni/17/s5-26/CONTCAR	-3.328791094117647	-3.0350424144080543	2.477341413497925
/global/project/projectdirs/m3572/cluster-training-data/nestedStructs/Ni/17/s5-77/CONTCAR	-3.8740163282352946	-4.263446578722324	1.2489372491836548
/global/project/projectdirs/m3572/cluster-training-data/nestedStructs/Ni/17/s5-90/CONTCAR	-3.925226134117647	-3.3225931021979713	2.189790725708008
/global/project/projectdirs/m3572/cluster-training-data/nestedStructs/Ni/17/18/CONTCAR	-3.959906862941177	-3.9317095372489357	1.5806742906570437
/global/project/projectdirs/m3572/cluster-training-data/nestedStructs/Ni/17/s5-1/CONTCAR	0.39793339470588235	-4.326397309046116	1.1859865188598633
/global/project/projectdirs/m3572/cluster-training-data/nestedStructs/Ni/33/SuttonChen-1/CONTCAR	-4.307200269090909	-4.847336301546421	0.6650475263595581
/global/project/projectdirs/m3572/cluster-training-data/nestedStructs/Ni/33/Morse-6/CONTCAR	-4.30901933030303	-4.857479223947849	0.6549046039581299
/global/project/projectdirs/m3572/cluster-training-data/nestedStructs/Ni/33/1/CONTCAR	-4.297054456060606	-4.866020748358097	0.6463630795478821
/global/project/projectdirs/m3572/cluster-training-data/nestedStructs/Ni/33/22/CONTCAR	-4.255414442121213	-4.825927982073154	0.6864558458328247
/global/project/projectdirs/m3572/cluster-training-data/nestedStructs/Ni/5/s5-2/CONTCAR	-2.483864424	-2.8555530402472877	2.6568307876586914
/global/project/projectdirs/m3572/cluster-training-data/nestedStructs/Ni/5/s1-12/CONTCAR	-2.466999244	-3.5570516679099464	1.9553321599960327
/global/project/projectdirs/m3572/cluster-training-data/nestedStructs/Ni/5/s5-18/CONTCAR	-3.01755372	-2.9123553130439186	2.6000285148620605
/global/project/projectdirs/m3572/cluster-training-data/nestedStructs/Ni/5/s5-28/CONTCAR	-3.079182338	-2.9085944983771705	2.6037893295288086
/global/project/projectdirs/m3572/cluster-training-data/nestedStructs/Ni/5/s5-3/CONTCAR	-0.321633546	-4.150307306986179	1.3620765209197998
/global/project/projectdirs/m3572/cluster-training-data/nestedStructs/Ni/5/s5-14/CONTCAR	-2.9040988800000003	-2.924854407053318	2.587529420852661
/global/project/projectdirs/m3572/cluster-training-data/nestedStructs/Ni/5/s5-22/CONTCAR	-3.011238766	-2.9044913146308327	2.6078925132751465
/global/project/projectdirs/m3572/cluster-training-data/nestedStructs/Ni/5/s5-10/CONTCAR	-2.730809004	-2.7731665465644264	2.7392172813415527
/global/project/projectdirs/m3572/cluster-training-data/nestedStructs/Ni/5/s5-4/CONTCAR	-2.306994348	-2.9705473277381325	2.5418365001678467
/global/project/projectdirs/m3572/cluster-training-data/nestedStructs/Ni/5/s1-7/CONTCAR	-1.988051934	-3.027982840280857	2.484400987625122
/global/project/projectdirs/m3572/cluster-training-data/nestedStructs/Ni/5/dft-lit-2/CONTCAR	-3.095034366	-2.9226962420752907	2.5896875858306885
/global/project/projectdirs/m3572/cluster-training-data/nestedStructs/Ni/5/s5-24/CONTCAR	-3.035346918	-2.8682521674445534	2.644131660461426
/global/project/projectdirs/m3572/cluster-training-data/nestedStructs/Ni/5/s5-17/CONTCAR	-2.942141074	-2.845336804132786	2.6670470237731934
/global/project/projectdirs/m3572/cluster-training-data/nestedStructs/Ni/5/s1-8/CONTCAR	-2.557689592	-2.880836138468113	2.631547689437866
/global/project/projectdirs/m3572/cluster-training-data/nestedStructs/Ni/5/s5-13/CONTCAR	-2.924151808	-2.8459066245368385	2.6664772033691406
/global/project/projectdirs/m3572/cluster-training-data/nestedStructs/Ni/5/s1-11/CONTCAR	-2.466999244	-3.5570516679099464	1.9553321599960327
/global/project/projectdirs/m3572/cluster-training-data/nestedStructs/Ni/5/s1-9/CONTCAR	-1.27162225	-4.1725843045524025	1.3397995233535769
/global/project/projectdirs/m3572/cluster-training-data/nestedStructs/Ni/5/s5-20/CONTCAR	-3.016285384	-2.8515287730506325	2.6608550548553467
/global/project/projectdirs/m3572/cluster-training-data/nestedStructs/Ni/5/s5-16/CONTCAR	-2.9254025500000003	-2.8768721911719703	2.635511636734009
/global/project/projectdirs/m3572/cluster-training-data/nestedStructs/Ni/5/s1-3/CONTCAR	-2.463637718	-2.8702555987647433	2.642128229141236
/global/project/projectdirs/m3572/cluster-training-data/nestedStructs/Ni/5/s5-12/CONTCAR	-2.866799216	-2.838367829065647	2.674015998840332
/global/project/projectdirs/m3572/cluster-training-data/nestedStructs/Ni/5/s1-4/CONTCAR	-2.40442043	-3.0173424575141334	2.4950413703918457
/global/project/projectdirs/m3572/cluster-training-data/nestedStructs/Ni/5/s1-10/CONTCAR	-2.4363196940000003	-2.9410623404792213	2.571321487426758
/global/project/projectdirs/m3572/cluster-training-data/nestedStructs/Ni/5/s1-5/CONTCAR	-2.0854273979999998	-2.945618281107273	2.566765546798706
/global/project/projectdirs/m3572/cluster-training-data/nestedStructs/Ni/5/dft-lit-1/CONTCAR	-3.097274436	-2.9204512927344703	2.591932535171509
/global/project/projectdirs/m3572/cluster-training-data/nestedStructs/Ni/5/s5-27/CONTCAR	-3.068758818	-2.9012869689277077	2.6110968589782715
/global/project/projectdirs/m3572/cluster-training-data/nestedStructs/Ni/5/s5-21/CONTCAR	-2.98592674	-2.832733521204319	2.67965030670166
/global/project/projectdirs/m3572/cluster-training-data/nestedStructs/Ni/5/s1-6/CONTCAR	-2.421315558	-2.9011885020545387	2.6111953258514404
/global/project/projectdirs/m3572/cluster-training-data/nestedStructs/Ni/5/s5-11/CONTCAR	-2.8227879519999997	-2.831339010935154	2.681044816970825
/global/project/projectdirs/m3572/cluster-training-data/nestedStructs/Ni/5/s5-9/CONTCAR	-2.662076446	-2.8604980799964332	2.651885747909546
/global/project/projectdirs/m3572/cluster-training-data/nestedStructs/Ni/5/s5-23/CONTCAR	-3.052837726	-2.831266054849949	2.6811177730560303
/global/project/projectdirs/m3572/cluster-training-data/nestedStructs/Ni/5/s1-1/CONTCAR	-2.65327015	-2.7665983531287575	2.7457854747772217
/global/project/projectdirs/m3572/cluster-training-data/nestedStructs/Ni/5/s1-2/CONTCAR	-0.57158266	-3.621426353197422	1.890957474708557
/global/project/projectdirs/m3572/cluster-training-data/nestedStructs/Ni/5/s5-25/CONTCAR	-3.040862674	-2.805345186930027	2.707038640975952
/global/project/projectdirs/m3572/cluster-training-data/nestedStructs/Ni/5/s5-5/CONTCAR	-2.604962034	-2.8549822661689186	2.6574015617370605
/global/project/projectdirs/m3572/cluster-training-data/nestedStructs/Ni/5/s5-6/CONTCAR	-2.5388948200000003	-2.819602856378879	2.6927809715271
/global/project/projectdirs/m3572/cluster-training-data/nestedStructs/Ni/5/s5-19/CONTCAR	-3.029563636	-2.875746855478611	2.636636972427368
/global/project/projectdirs/m3572/cluster-training-data/nestedStructs/Ni/5/s5-7/CONTCAR	-2.63598058	-3.0002688262275123	2.512115001678467
/global/project/projectdirs/m3572/cluster-training-data/nestedStructs/Ni/5/s5-15/CONTCAR	-2.937166226	-2.855663666467991	2.6567201614379883
/global/project/projectdirs/m3572/cluster-training-data/nestedStructs/Ni/5/s5-8/CONTCAR	-2.720399478	-2.87513936493906	2.637244462966919
/global/project/projectdirs/m3572/cluster-training-data/nestedStructs/Ni/5/s5-26/CONTCAR	-3.049929324	-2.8454004618934063	2.666983366012573
/global/project/projectdirs/m3572/cluster-training-data/nestedStructs/Ni/5/s5-1/CONTCAR	-3.065373812	-2.930859694223728	2.581524133682251
/global/project/projectdirs/m3572/cluster-training-data/nestedStructs/Ni/2/7/CONTCAR	-2.102022495	-2.718071827631321	2.794312000274658
/global/project/projectdirs/m3572/cluster-training-data/nestedStructs/Ni/2/dft-lit-2/CONTCAR	-2.115974865	-2.641716847162571	2.870666980743408
/global/project/projectdirs/m3572/cluster-training-data/nestedStructs/Ni/2/6/CONTCAR	-2.10932741	-2.689504751901951	2.8228790760040283
/global/project/projectdirs/m3572/cluster-training-data/nestedStructs/Ni/2/3/CONTCAR	-2.10853409	-2.604005942087498	2.908377885818481
/global/project/projectdirs/m3572/cluster-training-data/nestedStructs/Ni/2/5/CONTCAR	-2.11315991	-2.6738196704200172	2.838564157485962
/global/project/projectdirs/m3572/cluster-training-data/nestedStructs/Ni/2/2/CONTCAR	-2.099140765	-2.586925158243503	2.925458669662476
/global/project/projectdirs/m3572/cluster-training-data/nestedStructs/Ni/2/4/CONTCAR	-2.113003705	-2.623414644937839	2.88896918296814
/global/project/projectdirs/m3572/cluster-training-data/nestedStructs/Ni/2/1/CONTCAR	-2.08422035	-2.5464304778388405	2.9659533500671387
/global/project/projectdirs/m3572/cluster-training-data/nestedStructs/Ni/2/dft-lit-1/CONTCAR	-2.11697908	-2.6535807940772433	2.858803033828736
/global/project/projectdirs/m3572/cluster-training-data/nestedStructs/Ni/2/9/CONTCAR	-2.07862093	-2.7387024256995582	2.773681402206421
/global/project/projectdirs/m3572/cluster-training-data/nestedStructs/Ni/2/8/CONTCAR	-2.09166928	-2.728426346521702	2.7839574813842773
/global/project/projectdirs/m3572/cluster-training-data/nestedStructs/Ni/36/SuttonChen-1/CONTCAR	-4.351002928333333	-4.870740482549992	0.6416433453559875
/global/project/projectdirs/m3572/cluster-training-data/nestedStructs/Ni/36/6/CONTCAR	-4.318450752777777	-4.848588118295994	0.6637957096099854
/global/project/projectdirs/m3572/cluster-training-data/nestedStructs/Ni/36/14/CONTCAR	-4.322414435	-4.847462305765476	0.6649215221405029
/global/project/projectdirs/m3572/cluster-training-data/nestedStructs/Ni/36/2/CONTCAR	-4.348631001388889	-4.89147431586298	0.6209095120429993
/global/project/projectdirs/m3572/cluster-training-data/nestedStructs/Ni/36/Morse-6/CONTCAR	-4.348151764722222	-4.863819966059055	0.6485638618469238
/global/project/projectdirs/m3572/cluster-training-data/nestedStructs/Ni/36/Morse-9/CONTCAR	-4.341879292222222	-4.856409022550907	0.655974805355072
/global/project/projectdirs/m3572/cluster-training-data/nestedStructs/Ni/31/SuttonChen-1/CONTCAR	-4.301633987741935	-4.862426767092075	0.6499570608139038
/global/project/projectdirs/m3572/cluster-training-data/nestedStructs/Ni/31/Morse-7/CONTCAR	-4.264782778387096	-4.945407340269413	0.5669764876365662
/global/project/projectdirs/m3572/cluster-training-data/nestedStructs/Ni/31/4/CONTCAR	-4.287890100967742	-4.870094964247074	0.642288863658905
/global/project/projectdirs/m3572/cluster-training-data/nestedStructs/Ni/31/16/CONTCAR	-4.263255767096775	-4.838913449983921	0.6734703779220581
/global/project/projectdirs/m3572/cluster-training-data/nestedStructs/Ni/31/Morse-8/CONTCAR	-4.2734213219354835	-4.83579827282938	0.6765855550765991
/global/project/projectdirs/m3572/cluster-training-data/nestedStructs/Ni/39/5/CONTCAR	-4.379592144871795	-4.904059836607304	0.6083239912986755
/global/project/projectdirs/m3572/cluster-training-data/nestedStructs/Ni/39/Morse-6/CONTCAR	-4.389423870769231	-4.88342029784235	0.6289635300636292
/global/project/projectdirs/m3572/cluster-training-data/nestedStructs/Ni/39/23/CONTCAR	-4.330154146923077	-4.833773205023136	0.678610622882843
/global/project/projectdirs/m3572/cluster-training-data/nestedStructs/Ni/39/1/CONTCAR	-4.377063196153847	-4.87732351754221	0.6350603103637695
/global/project/projectdirs/m3572/cluster-training-data/nestedStructs/Ni/39/Morse-8/CONTCAR	-4.384948734102564	-4.860728809576359	0.6516550183296204
/global/project/projectdirs/m3572/cluster-training-data/nestedStructs/Ni/39/12/CONTCAR	-4.329748806410256	-4.86118889782938	0.6511949300765991
/global/project/projectdirs/m3572/cluster-training-data/nestedStructs/Ni/55/7/CONTCAR	-4.4670030176363635	-4.868563959341373	0.6438198685646057
/global/project/projectdirs/m3572/cluster-training-data/nestedStructs/Ni/55/dft-lit-2/CONTCAR	-4.543414054545455	-4.949902007322636	0.5624818205833435
/global/project/projectdirs/m3572/cluster-training-data/nestedStructs/Ni/55/3/CONTCAR	-4.499879823454545	-4.945772180300083	0.566611647605896
/global/project/projectdirs/m3572/cluster-training-data/nestedStructs/Ni/55/11/CONTCAR	-4.487391480545455	-4.910684058409061	0.6016997694969177
/global/project/projectdirs/m3572/cluster-training-data/nestedStructs/Ni/55/5/CONTCAR	-4.4801892330909086	-5.073815951090183	0.4385678768157959
/global/project/projectdirs/m3572/cluster-training-data/nestedStructs/Ni/55/dft-lit-1/CONTCAR	-4.542537731454545	-4.9473494384101295	0.5650343894958496
/global/project/projectdirs/m3572/cluster-training-data/nestedStructs/Ni/55/13/CONTCAR	-4.464020872545454	-4.893345842104282	0.6190379858016968
/global/project/projectdirs/m3572/cluster-training-data/nestedStructs/Ni/50/6/CONTCAR	-4.4748443468	-4.907465228777256	0.6049185991287231
/global/project/projectdirs/m3572/cluster-training-data/nestedStructs/Ni/50/4/CONTCAR	-4.4622476456	-4.914693484049168	0.5976903438568115
/global/project/projectdirs/m3572/cluster-training-data/nestedStructs/Ni/50/9/CONTCAR	-4.4871127092	-4.927470097284641	0.5849137306213379
/global/project/projectdirs/m3572/cluster-training-data/nestedStructs/Ni/23/SuttonChen-1/CONTCAR	-4.154703801304348	-4.808563599329319	0.7038202285766602
/global/project/projectdirs/m3572/cluster-training-data/nestedStructs/Ni/23/Morse-7/CONTCAR	-4.149673765217392	-4.791484842043247	0.7208989858627319
/global/project/projectdirs/m3572/cluster-training-data/nestedStructs/Ni/23/4/CONTCAR	-4.101850222173914	-4.7274843547156715	0.7848994731903076
/global/project/projectdirs/m3572/cluster-training-data/nestedStructs/Ni/23/9/CONTCAR	-4.1301356221739125	-4.745841274004307	0.7665425539016724
/global/project/projectdirs/m3572/cluster-training-data/nestedStructs/Ni/4/s5-2/CONTCAR	-2.121692625	-3.0561450812629127	2.4562387466430664
/global/project/projectdirs/m3572/cluster-training-data/nestedStructs/Ni/4/s5-18/CONTCAR	-2.8219456575	-2.789941916208591	2.722441911697388
/global/project/projectdirs/m3572/cluster-training-data/nestedStructs/Ni/4/s5-3/CONTCAR	-2.3985572925	-2.91844786141428	2.593935966491699
/global/project/projectdirs/m3572/cluster-training-data/nestedStructs/Ni/4/s5-14/CONTCAR	-2.78980648	-2.873093018274631	2.639290809631348
/global/project/projectdirs/m3572/cluster-training-data/nestedStructs/Ni/4/s5-10/CONTCAR	-2.6903195975	-2.855561623316135	2.656822204589844
/global/project/projectdirs/m3572/cluster-training-data/nestedStructs/Ni/4/s5-4/CONTCAR	-2.593930115	-2.929760822992649	2.58262300491333
/global/project/projectdirs/m3572/cluster-training-data/nestedStructs/Ni/4/SuttonChen-1/CONTCAR	-2.8454343425	-2.838949808817234	2.673434019088745
/global/project/projectdirs/m3572/cluster-training-data/nestedStructs/Ni/4/s5-17/CONTCAR	-2.8212597075	-2.853485712747898	2.658898115158081
/global/project/projectdirs/m3572/cluster-training-data/nestedStructs/Ni/4/s5-13/CONTCAR	-2.6092938375	-2.840619215708103	2.671764612197876
/global/project/projectdirs/m3572/cluster-training-data/nestedStructs/Ni/4/5/CONTCAR	-2.829011065	-2.7380315158179664	2.7743523120880127
/global/project/projectdirs/m3572/cluster-training-data/nestedStructs/Ni/4/2/CONTCAR	-2.72924624	-2.8080839011481666	2.7042999267578125
/global/project/projectdirs/m3572/cluster-training-data/nestedStructs/Ni/4/s5-20/CONTCAR	-2.8303784475	-2.809453615885105	2.702930212020874
/global/project/projectdirs/m3572/cluster-training-data/nestedStructs/Ni/4/s5-16/CONTCAR	-2.8413643475	-2.831186423044529	2.68119740486145
/global/project/projectdirs/m3572/cluster-training-data/nestedStructs/Ni/4/s5-12/CONTCAR	-2.7645469925	-2.918292650919285	2.5940911769866943
/global/project/projectdirs/m3572/cluster-training-data/nestedStructs/Ni/4/s5-11/CONTCAR	-2.648388655	-2.8659612033179664	2.6464226245880127
/global/project/projectdirs/m3572/cluster-training-data/nestedStructs/Ni/4/s5-9/CONTCAR	-2.6778894	-2.9237550589850807	2.5886287689208984
/global/project/projectdirs/m3572/cluster-training-data/nestedStructs/Ni/4/s5-5/CONTCAR	-2.484464115	-2.8682638499549293	2.64411997795105
/global/project/projectdirs/m3572/cluster-training-data/nestedStructs/Ni/4/9/CONTCAR	-2.3392178075	-2.859170803766575	2.6532130241394043
/global/project/projectdirs/m3572/cluster-training-data/nestedStructs/Ni/4/s5-6/CONTCAR	-2.5036213525	-2.818709978800144	2.693673849105835
/global/project/projectdirs/m3572/cluster-training-data/nestedStructs/Ni/4/s5-19/CONTCAR	-2.82717073	-2.858179220896091	2.654204607009888
/global/project/projectdirs/m3572/cluster-training-data/nestedStructs/Ni/4/s5-7/CONTCAR	-2.599438485	-2.797962555628147	2.714421272277832
/global/project/projectdirs/m3572/cluster-training-data/nestedStructs/Ni/4/s5-15/CONTCAR	-2.7939281525	-2.8334630820563698	2.6789207458496094
/global/project/projectdirs/m3572/cluster-training-data/nestedStructs/Ni/4/s5-8/CONTCAR	-2.61969692	-2.73796165917429	2.774422168731689
/global/project/projectdirs/m3572/cluster-training-data/nestedStructs/Ni/4/s5-1/CONTCAR	-2.654194955	-2.7277895304969215	2.7845942974090576
/global/project/projectdirs/m3572/cluster-training-data/nestedStructs/Ni/26/s5-118/CONTCAR	-4.151379271153846	-4.863810846548405	0.6485729813575745
/global/project/projectdirs/m3572/cluster-training-data/nestedStructs/Ni/26/s5-106/CONTCAR	-4.043732907692307	-4.629601070623722	0.8827827572822571
/global/project/projectdirs/m3572/cluster-training-data/nestedStructs/Ni/26/s5-83/CONTCAR	-3.9499789434615384	-4.989730605821934	0.5226532220840454
/global/project/projectdirs/m3572/cluster-training-data/nestedStructs/Ni/26/s5-122/CONTCAR	-4.1679213484615385	-4.774821350317326	0.7375624775886536
/global/project/projectdirs/m3572/cluster-training-data/nestedStructs/Ni/26/s5-94/CONTCAR	-4.038144536538462	-4.977913269739475	0.5344705581665039
/global/project/projectdirs/m3572/cluster-training-data/nestedStructs/Ni/26/s5-119/CONTCAR	-4.152999920769231	-4.85505754683527	0.6573262810707092
/global/project/projectdirs/m3572/cluster-training-data/nestedStructs/Ni/26/s5-45/CONTCAR	-3.5861768400000003	-4.3367595765403175	1.1756242513656616
/global/project/projectdirs/m3572/cluster-training-data/nestedStructs/Ni/26/s5-38/CONTCAR	-3.5046528038461537	-5.024126091938343	0.4882577359676361
/global/project/projectdirs/m3572/cluster-training-data/nestedStructs/Ni/26/s5-46/CONTCAR	-3.641343869615384	-4.832535991411533	0.6798478364944458
/global/project/projectdirs/m3572/cluster-training-data/nestedStructs/Ni/26/7/CONTCAR	-4.1831188784615385	-4.797874638777103	0.7145091891288757
/global/project/projectdirs/m3572/cluster-training-data/nestedStructs/Ni/26/s5-107/CONTCAR	-4.080481946153847	-4.777231940965977	0.7351518869400024
/global/project/projectdirs/m3572/cluster-training-data/nestedStructs/Ni/26/s5-58/CONTCAR	-3.7679472319230767	-4.973884532194462	0.5384992957115173
/global/project/projectdirs/m3572/cluster-training-data/nestedStructs/Ni/26/s5-68/CONTCAR	-3.872717213846154	-4.98292095397028	0.5294628739356995
/global/project/projectdirs/m3572/cluster-training-data/nestedStructs/Ni/26/s5-123/CONTCAR	-4.179885006153846	-4.798870453577366	0.7135133743286133
/global/project/projectdirs/m3572/cluster-training-data/nestedStructs/Ni/26/s5-88/CONTCAR	-3.984864786923077	-4.919404933195438	0.5929788947105408
/global/project/projectdirs/m3572/cluster-training-data/nestedStructs/Ni/26/s5-111/CONTCAR	-4.12602466	-4.908396491747227	0.6039873361587524
/global/project/projectdirs/m3572/cluster-training-data/nestedStructs/Ni/26/s5-82/CONTCAR	-3.945272786153846	-4.918505320291843	0.5938785076141357
/global/project/projectdirs/m3572/cluster-training-data/nestedStructs/Ni/26/s5-108/CONTCAR	-4.106135812307692	-4.8109305593779945	0.7014532685279846
/global/project/projectdirs/m3572/cluster-training-data/nestedStructs/Ni/26/s5-69/CONTCAR	-3.8492931053846156	-4.622976073961582	0.889407753944397
/global/project/projectdirs/m3572/cluster-training-data/nestedStructs/Ni/26/s5-124/CONTCAR	-4.177578251153846	-4.777320275049534	0.7350635528564453
/global/project/projectdirs/m3572/cluster-training-data/nestedStructs/Ni/26/s5-91/CONTCAR	-3.9994319584615385	-4.880550036173191	0.6318337917327881
/global/project/projectdirs/m3572/cluster-training-data/nestedStructs/Ni/26/s5-24/CONTCAR	-3.1495167499999996	-3.0696765277198224	2.442707300186157
/global/project/projectdirs/m3572/cluster-training-data/nestedStructs/Ni/26/s5-112/CONTCAR	-4.113651358461539	-4.7737460825255775	0.7386377453804016
/global/project/projectdirs/m3572/cluster-training-data/nestedStructs/Ni/26/s5-66/CONTCAR	-3.830772444230769	-4.918784329634037	0.5935994982719421
/global/project/projectdirs/m3572/cluster-training-data/nestedStructs/Ni/26/s5-100/CONTCAR	-4.0611872411538465	-4.907255241613712	0.6051285862922668
/global/project/projectdirs/m3572/cluster-training-data/nestedStructs/Ni/26/s5-109/CONTCAR	-4.096864103461538	-4.710771093111362	0.8016127347946167
/global/project/projectdirs/m3572/cluster-training-data/nestedStructs/Ni/26/s5-63/CONTCAR	-3.8306793976923075	-4.980974147062626	0.5314096808433533
/global/project/projectdirs/m3572/cluster-training-data/nestedStructs/Ni/26/s5-87/CONTCAR	-3.996016936538462	-4.978309521417942	0.5340743064880371
/global/project/projectdirs/m3572/cluster-training-data/nestedStructs/Ni/26/s5-81/CONTCAR	-3.95715064	-4.773452350836124	0.7389314770698547
/global/project/projectdirs/m3572/cluster-training-data/nestedStructs/Ni/26/s5-125/CONTCAR	-4.193223762307692	-4.843113372068729	0.6692704558372498
/global/project/projectdirs/m3572/cluster-training-data/nestedStructs/Ni/26/14/CONTCAR	-4.199535080384615	-4.854640075903263	0.6577437520027161
/global/project/projectdirs/m3572/cluster-training-data/nestedStructs/Ni/26/s5-60/CONTCAR	-3.7813546403846154	-4.9235603306105995	0.5888234972953796
/global/project/projectdirs/m3572/cluster-training-data/nestedStructs/Ni/26/s5-71/CONTCAR	-3.9074816215384613	-4.9369058105758095	0.5754780173301697
/global/project/projectdirs/m3572/cluster-training-data/nestedStructs/Ni/26/s5-95/CONTCAR	-4.016842971923077	-4.84300578568491	0.6693780422210693
/global/project/projectdirs/m3572/cluster-training-data/nestedStructs/Ni/26/s5-101/CONTCAR	-4.065978546153846	-4.813460240106907	0.6989235877990723
/global/project/projectdirs/m3572/cluster-training-data/nestedStructs/Ni/26/s5-126/CONTCAR	-4.185659928076923	-4.722811827402439	0.78957200050354
/global/project/projectdirs/m3572/cluster-training-data/nestedStructs/Ni/26/s5-34/CONTCAR	-3.384341736153846	-4.788520166616764	0.7238636612892151
/global/project/projectdirs/m3572/cluster-training-data/nestedStructs/Ni/26/s5-61/CONTCAR	-3.7732512700000003	-4.985177228193607	0.5272065997123718
/global/project/projectdirs/m3572/cluster-training-data/nestedStructs/Ni/26/s5-86/CONTCAR	-3.966063355	-4.941630551557865	0.570753276348114
/global/project/projectdirs/m3572/cluster-training-data/nestedStructs/Ni/26/s5-114/CONTCAR	-4.122916278076923	-4.679807255010929	0.83257657289505
/global/project/projectdirs/m3572/cluster-training-data/nestedStructs/Ni/26/s5-102/CONTCAR	-4.062748907692308	-4.949556359987583	0.562827467918396
/global/project/projectdirs/m3572/cluster-training-data/nestedStructs/Ni/26/s5-57/CONTCAR	-3.693238286153846	-4.890825817327824	0.6215580105781555
/global/project/projectdirs/m3572/cluster-training-data/nestedStructs/Ni/26/s5-51/CONTCAR	-3.622970646153846	-4.876512894373264	0.6358709335327148
/global/project/projectdirs/m3572/cluster-training-data/nestedStructs/Ni/26/s5-99/CONTCAR	-4.058399018461539	-4.805165538530674	0.7072182893753052
/global/project/projectdirs/m3572/cluster-training-data/nestedStructs/Ni/26/s5-115/CONTCAR	-4.147209834615385	-4.90707946751627	0.6053043603897095
/global/project/projectdirs/m3572/cluster-training-data/nestedStructs/Ni/26/s5-93/CONTCAR	-4.008810938461538	-4.9722862932494545	0.5400975346565247
/global/project/projectdirs/m3572/cluster-training-data/nestedStructs/Ni/26/s5-42/CONTCAR	-3.5505881496153844	-4.667110273580875	0.8452735543251038
/global/project/projectdirs/m3572/cluster-training-data/nestedStructs/Ni/26/s5-103/CONTCAR	-4.0738893350000005	-4.919961819391575	0.5924220085144043
/global/project/projectdirs/m3572/cluster-training-data/nestedStructs/Ni/26/s5-43/CONTCAR	-3.5600891180769234	-4.903633067350712	0.6087507605552673
/global/project/projectdirs/m3572/cluster-training-data/nestedStructs/Ni/26/Morse-6/CONTCAR	-4.2274283857692305	-4.927944490652409	0.5844393372535706
/global/project/projectdirs/m3572/cluster-training-data/nestedStructs/Ni/26/s5-85/CONTCAR	-3.978055133846154	-4.910102197866764	0.6022816300392151
/global/project/projectdirs/m3572/cluster-training-data/nestedStructs/Ni/26/s5-59/CONTCAR	-3.7606741261538463	-5.0181971881202125	0.4941866397857666
/global/project/projectdirs/m3572/cluster-training-data/nestedStructs/Ni/26/s5-72/CONTCAR	-3.9074421292307693	-5.013676950674381	0.4987068772315979
/global/project/projectdirs/m3572/cluster-training-data/nestedStructs/Ni/26/s5-70/CONTCAR	-3.884753203076923	-4.931460509043064	0.580923318862915
/global/project/projectdirs/m3572/cluster-training-data/nestedStructs/Ni/26/s5-104/CONTCAR	-4.087854725000001	-4.925441095571842	0.586942732334137
/global/project/projectdirs/m3572/cluster-training-data/nestedStructs/Ni/26/s5-120/CONTCAR	-4.159646780769231	-4.755868563394871	0.7565152645111084
/global/project/projectdirs/m3572/cluster-training-data/nestedStructs/Ni/26/s5-97/CONTCAR	-4.025551629615385	-4.891660222750034	0.6207236051559448
/global/project/projectdirs/m3572/cluster-training-data/nestedStructs/Ni/26/s5-54/CONTCAR	-3.7014261315384616	-4.984068045358982	0.5283157825469971
/global/project/projectdirs/m3572/cluster-training-data/nestedStructs/Ni/26/s5-121/CONTCAR	-4.157579497307692	-4.850805649500217	0.6615781784057617
/global/project/projectdirs/m3572/cluster-training-data/nestedStructs/Ni/26/s5-75/CONTCAR	-3.919991098076923	-5.03962112401041	0.4727627038955688
/global/project/projectdirs/m3572/cluster-training-data/nestedStructs/Ni/26/s5-35/CONTCAR	-3.4199902557692305	-4.324873814325657	1.1875100135803225
/global/project/projectdirs/m3572/cluster-training-data/nestedStructs/Ni/26/s5-29/CONTCAR	-3.3854584180769227	-4.936437496881809	0.5759463310241699
/global/project/projectdirs/m3572/cluster-training-data/nestedStructs/Ni/26/s5-73/CONTCAR	-3.9015536134615383	-4.967595407705631	0.5447884202003479
/global/project/projectdirs/m3572/cluster-training-data/nestedStructs/Ni/26/s5-56/CONTCAR	-3.704376795	-4.904202291708317	0.6081815361976624
/global/project/projectdirs/m3572/cluster-training-data/nestedStructs/Ni/26/s5-89/CONTCAR	-3.984664768461539	-4.903516003828373	0.6088678240776062
/global/project/projectdirs/m3572/cluster-training-data/nestedStructs/Ni/26/s5-67/CONTCAR	-3.8477502326923076	-4.968311915140476	0.5440719127655029
/global/project/projectdirs/m3572/cluster-training-data/nestedStructs/Ni/26/s5-110/CONTCAR	-4.106839928461539	-4.737285146456089	0.7750986814498901
/global/project/projectdirs/m3572/cluster-training-data/nestedStructs/Ni/26/s5-64/CONTCAR	-3.834450611923077	-4.9929464552215	0.5194373726844788
/global/project/projectdirs/m3572/cluster-training-data/nestedStructs/Ni/26/s5-49/CONTCAR	-3.487564701923077	-4.595832178335514	0.9165516495704652
/global/project/projectdirs/m3572/cluster-training-data/nestedStructs/Ni/26/s5-80/CONTCAR	-3.95287527	-4.943325886469212	0.5690579414367676
/global/project/projectdirs/m3572/cluster-training-data/nestedStructs/Ni/26/s5-65/CONTCAR	-3.829577953461538	-4.963843772154179	0.5485400557518005
/global/project/projectdirs/m3572/cluster-training-data/nestedStructs/Ni/26/s5-32/CONTCAR	-3.3911218534615384	-4.767819175463047	0.7445646524429321
/global/project/projectdirs/m3572/cluster-training-data/nestedStructs/Ni/26/s5-127/CONTCAR	-4.193296407692308	-4.760293552618351	0.7520902752876282
/global/project/projectdirs/m3572/cluster-training-data/nestedStructs/Ni/26/s5-76/CONTCAR	-3.909668401153846	-4.989875325899448	0.5225085020065308
/global/project/projectdirs/m3572/cluster-training-data/nestedStructs/Ni/26/s5-62/CONTCAR	-3.7865962953846153	-4.938755581121769	0.5736282467842102
/global/project/projectdirs/m3572/cluster-training-data/nestedStructs/Ni/26/s5-37/CONTCAR	-3.452848554615385	-3.102204928140965	2.410178899765014
/global/project/projectdirs/m3572/cluster-training-data/nestedStructs/Ni/26/s5-40/CONTCAR	-3.615919955	-4.951008925180759	0.5613749027252197
/global/project/projectdirs/m3572/cluster-training-data/nestedStructs/Ni/26/s5-74/CONTCAR	-3.898351002307692	-5.016977855902042	0.4954059720039367
/global/project/projectdirs/m3572/cluster-training-data/nestedStructs/Ni/26/s5-92/CONTCAR	-4.013680447692308	-4.975170919638004	0.5372129082679749
/global/project/projectdirs/m3572/cluster-training-data/nestedStructs/Ni/26/s5-128/CONTCAR	-4.205257640384615	-4.792860994081821	0.7195228338241577
/global/project/projectdirs/m3572/cluster-training-data/nestedStructs/Ni/26/s5-53/CONTCAR	-3.7093028084615387	-5.014041075449314	0.498342752456665
/global/project/projectdirs/m3572/cluster-training-data/nestedStructs/Ni/26/s5-116/CONTCAR	-4.137311369230769	-4.892711708288517	0.6196721196174622
/global/project/projectdirs/m3572/cluster-training-data/nestedStructs/Ni/26/s5-129/CONTCAR	-4.207428608461539	-4.769579896669712	0.7428039312362671
/global/project/projectdirs/m3572/cluster-training-data/nestedStructs/Ni/26/s5-96/CONTCAR	-4.017083787307692	-4.743942508440342	0.7684413194656372
/global/project/projectdirs/m3572/cluster-training-data/nestedStructs/Ni/26/s5-79/CONTCAR	-3.9247027726923074	-4.781770119409885	0.7306137084960938
/global/project/projectdirs/m3572/cluster-training-data/nestedStructs/Ni/26/s5-84/CONTCAR	-3.9679620065384618	-4.96238655779871	0.5499972701072693
/global/project/projectdirs/m3572/cluster-training-data/nestedStructs/Ni/26/s5-117/CONTCAR	-4.145406249615385	-4.881403038244572	0.6309807896614075
/global/project/projectdirs/m3572/cluster-training-data/nestedStructs/Ni/26/s5-26/CONTCAR	-3.2535896596153844	-4.722329506616917	0.7900543212890625
/global/project/projectdirs/m3572/cluster-training-data/nestedStructs/Ni/26/s5-77/CONTCAR	-3.9550857242307695	-4.97016049359354	0.542223334312439
/global/project/projectdirs/m3572/cluster-training-data/nestedStructs/Ni/26/s5-105/CONTCAR	-4.084219761153846	-4.885530481081333	0.626853346824646
/global/project/projectdirs/m3572/cluster-training-data/nestedStructs/Ni/26/s5-90/CONTCAR	-3.9913605857692307	-4.884314844351139	0.6280689835548401
/global/project/projectdirs/m3572/cluster-training-data/nestedStructs/Ni/26/18/CONTCAR	-4.188907504230769	-4.800864884596195	0.7115189433097839
/global/project/projectdirs/m3572/cluster-training-data/nestedStructs/Ni/29/Morse-7/CONTCAR	-4.256527183103448	-4.827860901098576	0.6845229268074036
/global/project/projectdirs/m3572/cluster-training-data/nestedStructs/Ni/29/Morse-6/CONTCAR	-4.244303825862069	-4.83496374819788	0.6774200797080994
/global/project/projectdirs/m3572/cluster-training-data/nestedStructs/Ni/29/8/CONTCAR	-4.215431377931035	-4.8217377755454445	0.6906460523605347
/global/project/projectdirs/m3572/cluster-training-data/nestedStructs/Ni/45/SuttonChen-1/CONTCAR	-4.430902755777778	-4.894201705198612	0.6181821227073669
/global/project/projectdirs/m3572/cluster-training-data/nestedStructs/Ni/45/3/CONTCAR	-4.41568307	-4.892207393389072	0.6201764345169067
/global/project/projectdirs/m3572/cluster-training-data/nestedStructs/Ni/45/1/CONTCAR	-4.432616629333333	-4.954310128431644	0.5580736994743347
/global/project/projectdirs/m3572/cluster-training-data/nestedStructs/Ni/45/Morse-9/CONTCAR	-4.440021582222222	-4.906317481737461	0.6060663461685181
/global/project/projectdirs/m3572/cluster-training-data/nestedStructs/Ni/45/25/CONTCAR	-4.418307658222222	-4.929161796312656	0.5832220315933228
/global/project/projectdirs/m3572/cluster-training-data/nestedStructs/Ni/45/9/CONTCAR	-4.404258478222222	-4.885295877199497	0.6270879507064819
/global/project/projectdirs/m3572/cluster-training-data/nestedStructs/Ni/40/SuttonChen-1/CONTCAR	-4.4082912919999995	-4.9207087847999	0.5916750431060791
/global/project/projectdirs/m3572/cluster-training-data/nestedStructs/Ni/40/6/CONTCAR	-4.3661728779999995	-4.876982102136936	0.635401725769043
/global/project/projectdirs/m3572/cluster-training-data/nestedStructs/Ni/40/5/CONTCAR	-4.37741145775	-4.885148355703678	0.627235472202301
/global/project/projectdirs/m3572/cluster-training-data/nestedStructs/Ni/40/22/CONTCAR	-4.07613853975	-4.572859594564762	0.939524233341217
/global/project/projectdirs/m3572/cluster-training-data/nestedStructs/Ni/48/SuttonChen-1/CONTCAR	-4.464795733333333	-4.891378292780247	0.6210055351257324
/global/project/projectdirs/m3572/cluster-training-data/nestedStructs/Ni/48/9/CONTCAR	-4.426361512291667	-4.878246316652622	0.6341375112533569
/global/project/projectdirs/m3572/cluster-training-data/nestedStructs/Ni/13/s5-2/CONTCAR	-1.1122645515384615	-4.119552144747105	1.3928316831588743
/global/project/projectdirs/m3572/cluster-training-data/nestedStructs/Ni/13/s5-50/CONTCAR	-3.678738760769231	-2.8686336371711154	2.6437501907348637
/global/project/projectdirs/m3572/cluster-training-data/nestedStructs/Ni/13/s5-33/CONTCAR	-3.444966604615385	-2.874188074808445	2.638195753097534
/global/project/projectdirs/m3572/cluster-training-data/nestedStructs/Ni/13/s1-12/CONTCAR	-2.7092087123076922	-3.0029622409156227	2.5094215869903564
/global/project/projectdirs/m3572/cluster-training-data/nestedStructs/Ni/13/s5-18/CONTCAR	-3.1880867846153844	-3.0781966540625953	2.434187173843384
/global/project/projectdirs/m3572/cluster-training-data/nestedStructs/Ni/13/s5-28/CONTCAR	-3.3711763223076923	-3.0180558059028053	2.494328022003174
/global/project/projectdirs/m3572/cluster-training-data/nestedStructs/Ni/13/s5-45/CONTCAR	-3.627049208461538	-2.88868916962656	2.623694658279419
/global/project/projectdirs/m3572/cluster-training-data/nestedStructs/Ni/13/s5-38/CONTCAR	-3.557411883846154	-3.041065582971897	2.471318244934082
/global/project/projectdirs/m3572/cluster-training-data/nestedStructs/Ni/13/s5-46/CONTCAR	-3.6021532469230766	-3.0193735453894996	2.4930102825164795
/global/project/projectdirs/m3572/cluster-training-data/nestedStructs/Ni/13/s5-47/CONTCAR	-3.6626550599999996	-3.1364711615851784	2.375912666320801
/global/project/projectdirs/m3572/cluster-training-data/nestedStructs/Ni/13/s5-14/CONTCAR	-3.0781833853846154	-3.5690983626655006	1.9432854652404783
/global/project/projectdirs/m3572/cluster-training-data/nestedStructs/Ni/13/s5-22/CONTCAR	-3.2745837730769227	-4.854651221971836	0.6577326059341431
/global/project/projectdirs/m3572/cluster-training-data/nestedStructs/Ni/13/s5-48/CONTCAR	-3.6453200900000002	-3.114013561945286	2.3983702659606934
/global/project/projectdirs/m3572/cluster-training-data/nestedStructs/Ni/13/s5-58/CONTCAR	-3.7301854753846153	-3.0100392195990944	2.5023446083068848
/global/project/projectdirs/m3572/cluster-training-data/nestedStructs/Ni/13/s5-52/CONTCAR	-3.667996216923077	-3.015848526697483	2.496535301208496
/global/project/projectdirs/m3572/cluster-training-data/nestedStructs/Ni/13/s5-68/CONTCAR	-3.7751609061538463	-2.7993856761268043	2.712998151779175
/global/project/projectdirs/m3572/cluster-training-data/nestedStructs/Ni/13/s5-10/CONTCAR	-2.7921086815384615	-3.107379803400364	2.4050040245056152
/global/project/projectdirs/m3572/cluster-training-data/nestedStructs/Ni/13/s5-78/CONTCAR	-3.8309480215384615	-2.8544753882697487	2.6579084396362305
/global/project/projectdirs/m3572/cluster-training-data/nestedStructs/Ni/13/s5-4/CONTCAR	-2.2403052876923075	-3.192186960916843	2.320196866989136
/global/project/projectdirs/m3572/cluster-training-data/nestedStructs/Ni/13/s5-69/CONTCAR	-3.794265406923077	-2.9925268981269264	2.5198569297790527
/global/project/projectdirs/m3572/cluster-training-data/nestedStructs/Ni/13/s1-7/CONTCAR	-1.74703191	-4.217402586679783	1.2949812412261963
/global/project/projectdirs/m3572/cluster-training-data/nestedStructs/Ni/13/s5-24/CONTCAR	-3.3182977215384617	-3.4051183554938698	2.1072654724121094
/global/project/projectdirs/m3572/cluster-training-data/nestedStructs/Ni/13/s5-66/CONTCAR	-3.765142513076923	-2.842459330301609	2.66992449760437
/global/project/projectdirs/m3572/cluster-training-data/nestedStructs/Ni/13/s5-17/CONTCAR	-3.105172633076923	-3.1496380660346412	2.362745761871338
/global/project/projectdirs/m3572/cluster-training-data/nestedStructs/Ni/13/11/CONTCAR	-3.7866140315384618	-3.024717459421482	2.487666368484497
/global/project/projectdirs/m3572/cluster-training-data/nestedStructs/Ni/13/s5-63/CONTCAR	-3.76747269	-2.9063807818702125	2.6060030460357666
/global/project/projectdirs/m3572/cluster-training-data/nestedStructs/Ni/13/s1-8/CONTCAR	-1.680489703076923	-3.408027062158909	2.1043567657470703
/global/project/projectdirs/m3572/cluster-training-data/nestedStructs/Ni/13/s5-13/CONTCAR	-2.9663891184615383	-2.9074539038947487	2.6049299240112305
/global/project/projectdirs/m3572/cluster-training-data/nestedStructs/Ni/13/s1-11/CONTCAR	-2.7092087123076922	-3.0029622409156227	2.5094215869903564
/global/project/projectdirs/m3572/cluster-training-data/nestedStructs/Ni/13/s5-60/CONTCAR	-3.7160304107692306	-3.2857395503333473	2.226644277572632
/global/project/projectdirs/m3572/cluster-training-data/nestedStructs/Ni/13/s5-71/CONTCAR	-3.7957472723076924	-2.8104637954047584	2.7019200325012207
/global/project/projectdirs/m3572/cluster-training-data/nestedStructs/Ni/13/s1-9/CONTCAR	-2.5686888907692307	-3.9996852967551613	1.512698531150818
/global/project/projectdirs/m3572/cluster-training-data/nestedStructs/Ni/13/s5-34/CONTCAR	-3.5010431584615387	-2.9518712851813698	2.5605125427246094
/global/project/projectdirs/m3572/cluster-training-data/nestedStructs/Ni/13/s5-61/CONTCAR	-3.7402040176923075	-2.885391363840427	2.626992464065552
/global/project/projectdirs/m3572/cluster-training-data/nestedStructs/Ni/13/s5-20/CONTCAR	-3.2769768838461535	-3.1124078128150368	2.3999760150909424
/global/project/projectdirs/m3572/cluster-training-data/nestedStructs/Ni/13/s5-39/CONTCAR	-3.580353663076923	-2.9746929499915504	2.5376908779144287
/global/project/projectdirs/m3572/cluster-training-data/nestedStructs/Ni/13/s5-57/CONTCAR	-3.6382719223076925	-2.9391540381720924	2.5732297897338867
/global/project/projectdirs/m3572/cluster-training-data/nestedStructs/Ni/13/s5-16/CONTCAR	-3.1641224607692306	-2.8813144061377907	2.6310694217681885
/global/project/projectdirs/m3572/cluster-training-data/nestedStructs/Ni/13/s1-3/CONTCAR	-2.249922979230769	-3.941543230753269	1.57084059715271
/global/project/projectdirs/m3572/cluster-training-data/nestedStructs/Ni/13/s5-51/CONTCAR	-3.6856204761538462	-2.9047547671607394	2.6076290607452397
/global/project/projectdirs/m3572/cluster-training-data/nestedStructs/Ni/13/s5-12/CONTCAR	-2.982220524615385	-3.0745023581794166	2.4378814697265625
/global/project/projectdirs/m3572/cluster-training-data/nestedStructs/Ni/13/s5-41/CONTCAR	-3.5872565400000003	-2.9309030864051246	2.5814807415008545
/global/project/projectdirs/m3572/cluster-training-data/nestedStructs/Ni/13/s1-4/CONTCAR	-1.7402645715384617	-4.570826778154697	0.9415570497512816
/global/project/projectdirs/m3572/cluster-training-data/nestedStructs/Ni/13/s5-42/CONTCAR	-3.6315004992307696	-3.415201077204075	2.0971827507019043
/global/project/projectdirs/m3572/cluster-training-data/nestedStructs/Ni/13/s5-43/CONTCAR	-3.5836525023076926	-2.9450823161414528	2.5673015117645264
/global/project/projectdirs/m3572/cluster-training-data/nestedStructs/Ni/13/s5-44/CONTCAR	-3.6193589169230767	-3.095782885294285	2.4166009426116943
/global/project/projectdirs/m3572/cluster-training-data/nestedStructs/Ni/13/s5-59/CONTCAR	-3.728069746923077	-2.9135693404487037	2.5988144874572754
/global/project/projectdirs/m3572/cluster-training-data/nestedStructs/Ni/13/23/CONTCAR	-3.821192436923077	-3.2497645709327125	2.2626192569732666
/global/project/projectdirs/m3572/cluster-training-data/nestedStructs/Ni/13/s1-10/CONTCAR	-1.681920256923077	-3.722816595774021	1.789567232131958
/global/project/projectdirs/m3572/cluster-training-data/nestedStructs/Ni/13/s5-72/CONTCAR	-3.7997694223076923	-2.807797560434666	2.704586267471313
/global/project/projectdirs/m3572/cluster-training-data/nestedStructs/Ni/13/4/CONTCAR	-3.8233071146153845	-3.2473365161231422	2.265047311782837
/global/project/projectdirs/m3572/cluster-training-data/nestedStructs/Ni/13/1/CONTCAR	-3.815020932307692	-3.768935808878269	1.74344801902771
/global/project/projectdirs/m3572/cluster-training-data/nestedStructs/Ni/13/s5-31/CONTCAR	-3.4206315423076927	-3.4045924041083717	2.1077914237976074
/global/project/projectdirs/m3572/cluster-training-data/nestedStructs/Ni/13/s1-5/CONTCAR	-1.2321810400000002	-3.7142583224585914	1.7981255054473877
/global/project/projectdirs/m3572/cluster-training-data/nestedStructs/Ni/13/dft-lit-1/CONTCAR	-3.8516311823076923	-3.025359520655002	2.487024307250977
/global/project/projectdirs/m3572/cluster-training-data/nestedStructs/Ni/13/s5-70/CONTCAR	-3.8006544653846155	-2.86270416710886	2.649679660797119
/global/project/projectdirs/m3572/cluster-training-data/nestedStructs/Ni/13/s5-27/CONTCAR	-3.320483589230769	-3.158264765482273	2.354119062423706
/global/project/projectdirs/m3572/cluster-training-data/nestedStructs/Ni/13/s5-36/CONTCAR	-3.5470831407692307	-3.48002708886179	2.032356739044189
/global/project/projectdirs/m3572/cluster-training-data/nestedStructs/Ni/13/s5-21/CONTCAR	-3.289728296923077	-3.057747015695896	2.454636812210083
/global/project/projectdirs/m3572/cluster-training-data/nestedStructs/Ni/13/s1-6/CONTCAR	-1.7516074015384615	-4.317934283953037	1.194449543952942
/global/project/projectdirs/m3572/cluster-training-data/nestedStructs/Ni/13/s5-54/CONTCAR	-3.71434235	-4.218533525209751	1.293850302696228
/global/project/projectdirs/m3572/cluster-training-data/nestedStructs/Ni/13/s5-11/CONTCAR	-2.9510300415384614	-2.9736141059211154	2.5387697219848637
/global/project/projectdirs/m3572/cluster-training-data/nestedStructs/Ni/13/s5-30/CONTCAR	-3.463820323076923	-2.983973870020237	2.528409957885742
/global/project/projectdirs/m3572/cluster-training-data/nestedStructs/Ni/13/s5-75/CONTCAR	-3.8167632846153845	-2.8174995276740455	2.6948843002319336
/global/project/projectdirs/m3572/cluster-training-data/nestedStructs/Ni/13/s5-35/CONTCAR	-3.5074851576923076	-3.240864405374851	2.271519422531128
/global/project/projectdirs/m3572/cluster-training-data/nestedStructs/Ni/13/s5-9/CONTCAR	-2.90599556	-4.68182642195734	0.8305574059486389
/global/project/projectdirs/m3572/cluster-training-data/nestedStructs/Ni/13/s5-29/CONTCAR	-3.382078413846154	-2.923093447428074	2.5892903804779053
/global/project/projectdirs/m3572/cluster-training-data/nestedStructs/Ni/13/s5-73/CONTCAR	-3.8164492546153848	-2.813879379968967	2.698504447937012
/global/project/projectdirs/m3572/cluster-training-data/nestedStructs/Ni/13/s5-56/CONTCAR	-3.6885652561538462	-2.9480322692206764	2.5643515586853027
/global/project/projectdirs/m3572/cluster-training-data/nestedStructs/Ni/13/s5-23/CONTCAR	-3.3286491753846152	-3.721596727114048	1.7907871007919312
/global/project/projectdirs/m3572/cluster-training-data/nestedStructs/Ni/13/s5-67/CONTCAR	-3.788120805384615	-3.0519889685920143	2.460394859313965
/global/project/projectdirs/m3572/cluster-training-data/nestedStructs/Ni/13/s1-1/CONTCAR	-3.5383917292307694	-2.9299398753455543	2.582443952560425
/global/project/projectdirs/m3572/cluster-training-data/nestedStructs/Ni/13/s5-64/CONTCAR	-3.7650738438461535	-2.832116017084446	2.680267810821533
/global/project/projectdirs/m3572/cluster-training-data/nestedStructs/Ni/13/s5-49/CONTCAR	-3.687947410769231	-3.0987612101844215	2.4136226177215576
/global/project/projectdirs/m3572/cluster-training-data/nestedStructs/Ni/13/s1-2/CONTCAR	-1.6533658576923076	-3.315275320749607	2.197108507156372
/global/project/projectdirs/m3572/cluster-training-data/nestedStructs/Ni/13/s5-80/CONTCAR	-3.8355108284615387	-3.1810101363471412	2.331373691558838
/global/project/projectdirs/m3572/cluster-training-data/nestedStructs/Ni/13/s5-65/CONTCAR	-3.769496295384615	-2.900788197260227	2.611595630645752
/global/project/projectdirs/m3572/cluster-training-data/nestedStructs/Ni/13/s5-32/CONTCAR	-3.4941409315384613	-2.9618555400184063	2.550528287887573
/global/project/projectdirs/m3572/cluster-training-data/nestedStructs/Ni/13/s5-25/CONTCAR	-3.371879200769231	-3.40385521386179	2.108528614044189
/global/project/projectdirs/m3572/cluster-training-data/nestedStructs/Ni/13/s5-76/CONTCAR	-3.8252640284615387	-2.8266497943213844	2.6857340335845947
/global/project/projectdirs/m3572/cluster-training-data/nestedStructs/Ni/13/s5-62/CONTCAR	-3.7668069500000003	-3.249358544092502	2.263025283813477
/global/project/projectdirs/m3572/cluster-training-data/nestedStructs/Ni/13/s5-37/CONTCAR	-3.5780522476923076	-3.2237707469275856	2.2886130809783936
/global/project/projectdirs/m3572/cluster-training-data/nestedStructs/Ni/13/s5-5/CONTCAR	-2.4543696723076924	-3.0472470614722633	2.465136766433716
/global/project/projectdirs/m3572/cluster-training-data/nestedStructs/Ni/13/s5-40/CONTCAR	-3.5257358661538465	-2.9798725936225314	2.5325112342834477
/global/project/projectdirs/m3572/cluster-training-data/nestedStructs/Ni/13/s5-74/CONTCAR	-3.8074788	-2.8043280932715797	2.7080557346343994
/global/project/projectdirs/m3572/cluster-training-data/nestedStructs/Ni/13/s5-53/CONTCAR	-3.6754647415384616	-3.000496039133396	2.511887788772583
/global/project/projectdirs/m3572/cluster-training-data/nestedStructs/Ni/13/s5-6/CONTCAR	-2.494846523076923	-3.748445043306675	1.7639387845993042
/global/project/projectdirs/m3572/cluster-training-data/nestedStructs/Ni/13/s5-19/CONTCAR	-3.1737774084615387	-4.0139058921149635	1.4984779357910156
/global/project/projectdirs/m3572/cluster-training-data/nestedStructs/Ni/13/s5-7/CONTCAR	-2.592102157692308	-3.0380355212500953	2.474348306655884
/global/project/projectdirs/m3572/cluster-training-data/nestedStructs/Ni/13/s5-55/CONTCAR	-3.672467863846154	-2.907660135965671	2.604723691940308
/global/project/projectdirs/m3572/cluster-training-data/nestedStructs/Ni/13/s5-79/CONTCAR	-3.8240307292307696	-2.799587139826145	2.712796688079834
/global/project/projectdirs/m3572/cluster-training-data/nestedStructs/Ni/13/s5-15/CONTCAR	-3.117208306153846	-2.965306648950901	2.547077178955078
/global/project/projectdirs/m3572/cluster-training-data/nestedStructs/Ni/13/s5-8/CONTCAR	-2.7495821076923077	-2.9062744471839332	2.606109380722046
/global/project/projectdirs/m3572/cluster-training-data/nestedStructs/Ni/13/s5-26/CONTCAR	-3.3351980238461536	-2.9954103324225807	2.5169734954833984
/global/project/projectdirs/m3572/cluster-training-data/nestedStructs/Ni/13/8/CONTCAR	-3.8227873800000003	-3.771155724268284	1.741228103637695
/global/project/projectdirs/m3572/cluster-training-data/nestedStructs/Ni/13/s5-77/CONTCAR	-3.8295443623076926	-2.9068347308448224	2.605549097061157
/global/project/projectdirs/m3572/cluster-training-data/nestedStructs/Ni/16/s5-2/CONTCAR	-2.000288280625	-3.9369622561744118	1.5754215717315674
/global/project/projectdirs/m3572/cluster-training-data/nestedStructs/Ni/16/s5-83/CONTCAR	-3.936956824375	-3.5047246310523414	2.0076591968536377
/global/project/projectdirs/m3572/cluster-training-data/nestedStructs/Ni/16/s5-50/CONTCAR	-3.660996143125	-2.9788135382941627	2.5335702896118164
/global/project/projectdirs/m3572/cluster-training-data/nestedStructs/Ni/16/s5-33/CONTCAR	-3.51052932375	-3.253173241358127	2.259210586547852
/global/project/projectdirs/m3572/cluster-training-data/nestedStructs/Ni/16/s1-12/CONTCAR	-1.467647291875	-4.544221887331333	0.968161940574646
/global/project/projectdirs/m3572/cluster-training-data/nestedStructs/Ni/16/s5-18/CONTCAR	-3.23781248	-3.1213487479499245	2.3910350799560547
/global/project/projectdirs/m3572/cluster-training-data/nestedStructs/Ni/16/s5-28/CONTCAR	-3.370513291875	-3.0888086650184063	2.423575162887573
/global/project/projectdirs/m3572/cluster-training-data/nestedStructs/Ni/16/s5-45/CONTCAR	-3.68852194375	-3.1561015937140846	2.3562822341918945
/global/project/projectdirs/m3572/cluster-training-data/nestedStructs/Ni/16/s5-38/CONTCAR	-3.583093558125	-3.567497262697544	1.944886565208435
/global/project/projectdirs/m3572/cluster-training-data/nestedStructs/Ni/16/s5-46/CONTCAR	-3.667527881875	-3.2012609336188698	2.3111228942871094
/global/project/projectdirs/m3572/cluster-training-data/nestedStructs/Ni/16/s5-3/CONTCAR	-1.264930359375	-4.732290813665714	0.7800930142402649
/global/project/projectdirs/m3572/cluster-training-data/nestedStructs/Ni/16/s5-47/CONTCAR	-3.69769159875	-4.545835861902561	0.966547966003418
/global/project/projectdirs/m3572/cluster-training-data/nestedStructs/Ni/16/s5-14/CONTCAR	-3.075575495	-2.911581883173313	2.600801944732666
/global/project/projectdirs/m3572/cluster-training-data/nestedStructs/Ni/16/s5-22/CONTCAR	-3.25855579125	-4.288629660349216	1.2237541675567627
/global/project/projectdirs/m3572/cluster-training-data/nestedStructs/Ni/16/s5-48/CONTCAR	-3.703652230625	-3.615317115526523	1.897066712379456
/global/project/projectdirs/m3572/cluster-training-data/nestedStructs/Ni/16/s5-58/CONTCAR	-3.7707025975	-3.649921068888035	1.8624627590179443
/global/project/projectdirs/m3572/cluster-training-data/nestedStructs/Ni/16/s5-52/CONTCAR	-3.751419473125	-3.917014608126011	1.5953692197799685
/global/project/projectdirs/m3572/cluster-training-data/nestedStructs/Ni/16/s5-68/CONTCAR	-3.805416240625	-3.2305640075019264	2.2818198204040527
/global/project/projectdirs/m3572/cluster-training-data/nestedStructs/Ni/16/s5-10/CONTCAR	-2.979588590625	-4.546091923456516	0.9662919044494628
/global/project/projectdirs/m3572/cluster-training-data/nestedStructs/Ni/16/s5-78/CONTCAR	-3.910553470625	-2.9239286277106666	2.5884552001953125
/global/project/projectdirs/m3572/cluster-training-data/nestedStructs/Ni/16/s5-4/CONTCAR	-1.468773135	-3.59993983243021	1.912443995475769
/global/project/projectdirs/m3572/cluster-training-data/nestedStructs/Ni/16/s5-82/CONTCAR	-3.93240346375	-3.0549217555335426	2.4574620723724365
/global/project/projectdirs/m3572/cluster-training-data/nestedStructs/Ni/16/SuttonChen-1/CONTCAR	-3.9211532875	-3.945254215936985	1.567129611968994
/global/project/projectdirs/m3572/cluster-training-data/nestedStructs/Ni/16/s5-69/CONTCAR	-3.8319369225	-4.161024937372532	1.3513588905334473
/global/project/projectdirs/m3572/cluster-training-data/nestedStructs/Ni/16/s1-7/CONTCAR	-2.189175610625	-3.6277167889884376	1.8846670389175413
/global/project/projectdirs/m3572/cluster-training-data/nestedStructs/Ni/16/s5-24/CONTCAR	-3.31996525875	-4.459797153215733	1.0525866746902466
/global/project/projectdirs/m3572/cluster-training-data/nestedStructs/Ni/16/s5-66/CONTCAR	-3.78219844875	-3.634436139803257	1.8779476881027224
/global/project/projectdirs/m3572/cluster-training-data/nestedStructs/Ni/16/s5-17/CONTCAR	-3.122276291875	-2.925580153208103	2.586803674697876
/global/project/projectdirs/m3572/cluster-training-data/nestedStructs/Ni/16/s5-63/CONTCAR	-3.81084945625	-4.4604579303077125	1.0519258975982666
/global/project/projectdirs/m3572/cluster-training-data/nestedStructs/Ni/16/s5-81/CONTCAR	-3.9210902575	-3.1594797465613746	2.3529040813446045
/global/project/projectdirs/m3572/cluster-training-data/nestedStructs/Ni/16/s1-8/CONTCAR	-2.702724468125	-3.0498253199866676	2.4625585079193115
/global/project/projectdirs/m3572/cluster-training-data/nestedStructs/Ni/16/s5-13/CONTCAR	-3.040980835	-3.881969818811741	1.6304140090942385
/global/project/projectdirs/m3572/cluster-training-data/nestedStructs/Ni/16/s1-11/CONTCAR	-1.467647291875	-4.544221887331333	0.968161940574646
/global/project/projectdirs/m3572/cluster-training-data/nestedStructs/Ni/16/s5-60/CONTCAR	-3.75413736625	-3.313472399454441	2.198911428451538
/global/project/projectdirs/m3572/cluster-training-data/nestedStructs/Ni/16/s5-71/CONTCAR	-3.85830841375	-3.037562975626316	2.474820852279663
/global/project/projectdirs/m3572/cluster-training-data/nestedStructs/Ni/16/s1-9/CONTCAR	-1.66448243125	-4.556642780046787	0.955741047859192
/global/project/projectdirs/m3572/cluster-training-data/nestedStructs/Ni/16/s5-34/CONTCAR	-3.5143145675	-2.9801365229895973	2.532247304916382
/global/project/projectdirs/m3572/cluster-training-data/nestedStructs/Ni/16/s5-61/CONTCAR	-3.798017405	-3.8840122315696144	1.6283715963363647
/global/project/projectdirs/m3572/cluster-training-data/nestedStructs/Ni/16/5/CONTCAR	-3.924740316875	-3.281163582544651	2.231220245361328
/global/project/projectdirs/m3572/cluster-training-data/nestedStructs/Ni/16/2/CONTCAR	-3.936285804375	-4.342021474581089	1.17036235332489
/global/project/projectdirs/m3572/cluster-training-data/nestedStructs/Ni/16/s5-20/CONTCAR	-3.2414616025	-2.9544175956061745	2.5579662322998047
/global/project/projectdirs/m3572/cluster-training-data/nestedStructs/Ni/16/Morse-7/CONTCAR	-3.964290123125	-4.265048751573887	1.2473350763320925
/global/project/projectdirs/m3572/cluster-training-data/nestedStructs/Ni/16/s5-39/CONTCAR	-3.597947023125	-3.017981419306126	2.494402408599853
/global/project/projectdirs/m3572/cluster-training-data/nestedStructs/Ni/16/s5-57/CONTCAR	-3.764172724375	-3.508929857950535	2.0034539699554443
/global/project/projectdirs/m3572/cluster-training-data/nestedStructs/Ni/16/s5-16/CONTCAR	-3.0769900175	-2.971375355463352	2.541008472442627
/global/project/projectdirs/m3572/cluster-training-data/nestedStructs/Ni/16/s1-3/CONTCAR	-1.3693464775	-4.638996550779667	0.8733872771263123
/global/project/projectdirs/m3572/cluster-training-data/nestedStructs/Ni/16/s5-51/CONTCAR	-3.710576815	-3.555919298868503	1.956464529037476
/global/project/projectdirs/m3572/cluster-training-data/nestedStructs/Ni/16/s5-12/CONTCAR	-2.860275633125	-2.8408748004249	2.671509027481079
/global/project/projectdirs/m3572/cluster-training-data/nestedStructs/Ni/16/s5-41/CONTCAR	-3.6347380525	-3.739754686098423	1.7726291418075562
/global/project/projectdirs/m3572/cluster-training-data/nestedStructs/Ni/16/s1-4/CONTCAR	-1.198938300625	-3.68766332600626	1.8247205018997192
/global/project/projectdirs/m3572/cluster-training-data/nestedStructs/Ni/16/s5-42/CONTCAR	-3.635185694375	-2.9293793532660866	2.5830044746398926
/global/project/projectdirs/m3572/cluster-training-data/nestedStructs/Ni/16/s5-43/CONTCAR	-3.64622549875	-4.900542626123753	0.6118412017822266
/global/project/projectdirs/m3572/cluster-training-data/nestedStructs/Ni/16/s5-85/CONTCAR	-3.94645388875	-3.841183910112705	1.671199917793274
/global/project/projectdirs/m3572/cluster-training-data/nestedStructs/Ni/16/s5-44/CONTCAR	-3.628648118125	-2.9703003260901832	2.542083501815796
/global/project/projectdirs/m3572/cluster-training-data/nestedStructs/Ni/16/s5-59/CONTCAR	-3.7834208725	-4.050593743067112	1.4617900848388672
/global/project/projectdirs/m3572/cluster-training-data/nestedStructs/Ni/16/s1-10/CONTCAR	-2.11629663625	-4.226018795709934	1.286365032196045
/global/project/projectdirs/m3572/cluster-training-data/nestedStructs/Ni/16/s5-72/CONTCAR	-3.86961862625	-3.0844808909705543	2.427902936935425
/global/project/projectdirs/m3572/cluster-training-data/nestedStructs/Ni/16/4/CONTCAR	-3.9214877475	-4.1136853787711525	1.3986984491348269
/global/project/projectdirs/m3572/cluster-training-data/nestedStructs/Ni/16/s5-31/CONTCAR	-3.44037787125	-2.9118462893775368	2.6005375385284424
/global/project/projectdirs/m3572/cluster-training-data/nestedStructs/Ni/16/s1-5/CONTCAR	-1.321379790625	-4.619231114130344	0.8931527137756348
/global/project/projectdirs/m3572/cluster-training-data/nestedStructs/Ni/16/s5-70/CONTCAR	-3.804106409375	-3.122650751810398	2.389733076095581
/global/project/projectdirs/m3572/cluster-training-data/nestedStructs/Ni/16/s5-27/CONTCAR	-3.37595877375	-3.123992333155002	2.388391494750977
/global/project/projectdirs/m3572/cluster-training-data/nestedStructs/Ni/16/s5-36/CONTCAR	-3.50519017875	-3.878953108530369	1.6334307193756104
/global/project/projectdirs/m3572/cluster-training-data/nestedStructs/Ni/16/s5-21/CONTCAR	-3.2005201475	-2.9299868438056373	2.582396984100342
/global/project/projectdirs/m3572/cluster-training-data/nestedStructs/Ni/16/s1-6/CONTCAR	-1.79346101625	-3.6097836587241554	1.902600169181824
/global/project/projectdirs/m3572/cluster-training-data/nestedStructs/Ni/16/s5-54/CONTCAR	-3.74636888875	-3.5259996745398903	1.9863841533660889
/global/project/projectdirs/m3572/cluster-training-data/nestedStructs/Ni/16/s5-11/CONTCAR	-2.968822813125	-3.0604988429358864	2.4518849849700928
/global/project/projectdirs/m3572/cluster-training-data/nestedStructs/Ni/16/s5-30/CONTCAR	-3.42726802	-3.382681736688938	2.129702091217041
/global/project/projectdirs/m3572/cluster-training-data/nestedStructs/Ni/16/s5-75/CONTCAR	-3.848043803125	-3.3300911280921364	2.1822926998138428
/global/project/projectdirs/m3572/cluster-training-data/nestedStructs/Ni/16/s5-35/CONTCAR	-3.5511924425	-4.923908779363956	0.5884750485420227
/global/project/projectdirs/m3572/cluster-training-data/nestedStructs/Ni/16/s5-9/CONTCAR	-2.71159219	-2.991075405817356	2.521308422088623
/global/project/projectdirs/m3572/cluster-training-data/nestedStructs/Ni/16/s5-29/CONTCAR	-3.48296835375	-3.4291352126410866	2.0832486152648926
/global/project/projectdirs/m3572/cluster-training-data/nestedStructs/Ni/16/s5-73/CONTCAR	-3.827243993125	-3.550141224603977	1.962242603302002
/global/project/projectdirs/m3572/cluster-training-data/nestedStructs/Ni/16/s5-56/CONTCAR	-3.73160896125	-3.744873175363865	1.7675106525421145
/global/project/projectdirs/m3572/cluster-training-data/nestedStructs/Ni/16/s5-23/CONTCAR	-3.229266954375	-2.868229756098118	2.6441540718078613
/global/project/projectdirs/m3572/cluster-training-data/nestedStructs/Ni/16/s5-67/CONTCAR	-3.823933308125	-3.5412442776969337	1.9711395502090452
/global/project/projectdirs/m3572/cluster-training-data/nestedStructs/Ni/16/s1-1/CONTCAR	-3.667804754375	-2.7879160735419655	2.7244677543640137
/global/project/projectdirs/m3572/cluster-training-data/nestedStructs/Ni/16/s5-64/CONTCAR	-3.8038594325	-3.196585545282688	2.315798282623291
/global/project/projectdirs/m3572/cluster-training-data/nestedStructs/Ni/16/s5-49/CONTCAR	-3.704312718125	-3.154577622156467	2.357806205749512
/global/project/projectdirs/m3572/cluster-training-data/nestedStructs/Ni/16/s1-2/CONTCAR	-1.35911707875	-3.9929933640769386	1.5193904638290403
/global/project/projectdirs/m3572/cluster-training-data/nestedStructs/Ni/16/s5-80/CONTCAR	-3.920210328125	-3.5342005584052467	1.9781832695007324
/global/project/projectdirs/m3572/cluster-training-data/nestedStructs/Ni/16/s5-65/CONTCAR	-3.81741091625	-3.819229135256138	1.6931546926498413
/global/project/projectdirs/m3572/cluster-training-data/nestedStructs/Ni/16/s5-32/CONTCAR	-3.435241391875	-4.492452392320957	1.019931435585022
/global/project/projectdirs/m3572/cluster-training-data/nestedStructs/Ni/16/s5-25/CONTCAR	-3.32315301125	-4.071543345194187	1.440840482711792
/global/project/projectdirs/m3572/cluster-training-data/nestedStructs/Ni/16/s5-76/CONTCAR	-3.854626704375	-3.495585808496799	2.01679801940918
/global/project/projectdirs/m3572/cluster-training-data/nestedStructs/Ni/16/s5-62/CONTCAR	-3.78784848125	-3.7689081523230934	1.7434756755828855
/global/project/projectdirs/m3572/cluster-training-data/nestedStructs/Ni/16/s5-37/CONTCAR	-3.55654382875	-2.957874426584568	2.554509401321411
/global/project/projectdirs/m3572/cluster-training-data/nestedStructs/Ni/16/s5-5/CONTCAR	-2.372036035	-3.911157378893223	1.6012264490127563
/global/project/projectdirs/m3572/cluster-training-data/nestedStructs/Ni/16/s5-40/CONTCAR	-3.61040279625	-4.604396173696842	0.907987654209137
/global/project/projectdirs/m3572/cluster-training-data/nestedStructs/Ni/16/s5-74/CONTCAR	-3.832596945	-3.6189409587195778	1.8934428691864011
/global/project/projectdirs/m3572/cluster-training-data/nestedStructs/Ni/16/s5-53/CONTCAR	-3.697255874375	-3.0655585620215797	2.4468252658843994
/global/project/projectdirs/m3572/cluster-training-data/nestedStructs/Ni/16/s5-6/CONTCAR	-2.731257421875	-3.054494986276951	2.4578888416290283
/global/project/projectdirs/m3572/cluster-training-data/nestedStructs/Ni/16/s5-19/CONTCAR	-3.213915806875	-3.641686091165867	1.8706977367401123
/global/project/projectdirs/m3572/cluster-training-data/nestedStructs/Ni/16/s5-7/CONTCAR	-2.74413803	-3.507062563639011	2.005321264266968
/global/project/projectdirs/m3572/cluster-training-data/nestedStructs/Ni/16/s5-55/CONTCAR	-3.752854496875	-3.846814045648899	1.66556978225708
/global/project/projectdirs/m3572/cluster-training-data/nestedStructs/Ni/16/s5-79/CONTCAR	-3.914314241875	-3.1731845233252907	2.3391993045806885
/global/project/projectdirs/m3572/cluster-training-data/nestedStructs/Ni/16/s5-15/CONTCAR	-3.048561749375	-2.8720845076850314	2.6402993202209477
/global/project/projectdirs/m3572/cluster-training-data/nestedStructs/Ni/16/s5-84/CONTCAR	-3.93657141125	-3.361165175180759	2.15121865272522
/global/project/projectdirs/m3572/cluster-training-data/nestedStructs/Ni/16/s5-8/CONTCAR	-2.6703704975	-2.995373615961399	2.51701021194458
/global/project/projectdirs/m3572/cluster-training-data/nestedStructs/Ni/16/s5-26/CONTCAR	-3.318026600625	-2.9367884490302467	2.5755953788757324
/global/project/projectdirs/m3572/cluster-training-data/nestedStructs/Ni/16/s5-77/CONTCAR	-3.9109483425	-3.989862212877598	1.5225216150283811
/global/project/projectdirs/m3572/cluster-training-data/nestedStructs/Ni/16/s5-1/CONTCAR	-3.594324649375	-2.839620957117405	2.672762870788574
/global/project/projectdirs/m3572/cluster-training-data/nestedStructs/Ni/32/SuttonChen-1/CONTCAR	-4.3058545734375	-4.848768720369663	0.6636151075363159
/global/project/projectdirs/m3572/cluster-training-data/nestedStructs/Ni/32/14/CONTCAR	-4.2836886540625	-4.829841563444462	0.6825422644615173
/global/project/projectdirs/m3572/cluster-training-data/nestedStructs/Ni/32/Morse-6/CONTCAR	-4.2861878709375	-4.823814937811222	0.6885688900947571
/global/project/projectdirs/m3572/cluster-training-data/nestedStructs/Ni/32/23/CONTCAR	-4.2430313065625	-4.800392875414219	0.7119909524917603
/global/project/projectdirs/m3572/cluster-training-data/nestedStructs/Ni/35/SuttonChen-1/CONTCAR	-4.355456648571429	-4.869299123030033	0.643084704875946
/global/project/projectdirs/m3572/cluster-training-data/nestedStructs/Ni/35/6/CONTCAR	-4.238030030285714	-4.815993854742374	0.6963899731636047
/global/project/projectdirs/m3572/cluster-training-data/nestedStructs/Ni/35/Morse-6/CONTCAR	-4.3347018731428575	-4.86918176148447	0.6432020664215088
/global/project/projectdirs/m3572/cluster-training-data/nestedStructs/Ni/35/1/CONTCAR	-4.275477117428571	-4.903288910131779	0.6090949177742004
/global/project/projectdirs/m3572/cluster-training-data/nestedStructs/Ni/35/Morse-9/CONTCAR	-4.337440657714286	-4.865067491274204	0.6473163366317749
/global/project/projectdirs/m3572/cluster-training-data/nestedStructs/Ni/35/16/CONTCAR	-4.297696418857143	-4.833999106626835	0.6783847212791443
/global/project/projectdirs/m3572/cluster-training-data/nestedStructs/Ni/35/15/CONTCAR	-4.310686070285714	-4.863394508104649	0.6489893198013306
/global/project/projectdirs/m3572/cluster-training-data/nestedStructs/Ni/30/s5-118/CONTCAR	-4.1481026309999995	-4.852173397283878	0.6602104306221008
/global/project/projectdirs/m3572/cluster-training-data/nestedStructs/Ni/30/s5-134/CONTCAR	-4.235323434	-4.789611348848667	0.722772479057312
/global/project/projectdirs/m3572/cluster-training-data/nestedStructs/Ni/30/s5-106/CONTCAR	-4.094689120333333	-4.913464376669254	0.5989194512367249
/global/project/projectdirs/m3572/cluster-training-data/nestedStructs/Ni/30/s5-83/CONTCAR	-3.9428137266666665	-4.983523258905735	0.5288605690002441
/global/project/projectdirs/m3572/cluster-training-data/nestedStructs/Ni/30/s5-122/CONTCAR	-4.178427593333334	-4.87347681258234	0.6389070153236389
/global/project/projectdirs/m3572/cluster-training-data/nestedStructs/Ni/30/s5-94/CONTCAR	-4.018565096666666	-5.010378131609287	0.5020056962966919
/global/project/projectdirs/m3572/cluster-training-data/nestedStructs/Ni/30/s5-135/CONTCAR	-4.240625280666666	-4.791340300779667	0.7210435271263123
/global/project/projectdirs/m3572/cluster-training-data/nestedStructs/Ni/30/s5-107/CONTCAR	-4.099845928	-4.951237210970249	0.56114661693573
/global/project/projectdirs/m3572/cluster-training-data/nestedStructs/Ni/30/s5-58/CONTCAR	-3.743696875	-4.92734713290247	0.5850366950035095
/global/project/projectdirs/m3572/cluster-training-data/nestedStructs/Ni/30/s5-68/CONTCAR	-3.845605437666667	-4.992832014303532	0.5195518136024475
/global/project/projectdirs/m3572/cluster-training-data/nestedStructs/Ni/30/s5-123/CONTCAR	-4.180354288333334	-4.888851473074284	0.6235323548316956
/global/project/projectdirs/m3572/cluster-training-data/nestedStructs/Ni/30/s5-78/CONTCAR	-3.932029692	-4.943662056665745	0.5687217712402344
/global/project/projectdirs/m3572/cluster-training-data/nestedStructs/Ni/30/s5-88/CONTCAR	-3.982403585666667	-4.935303101282444	0.5770807266235352
/global/project/projectdirs/m3572/cluster-training-data/nestedStructs/Ni/30/SuttonChen-1/CONTCAR	-4.284659681333333	-4.848301658373203	0.6640821695327759
/global/project/projectdirs/m3572/cluster-training-data/nestedStructs/Ni/30/s5-108/CONTCAR	-4.1035945840000005	-4.870973417501774	0.6414104104042053
/global/project/projectdirs/m3572/cluster-training-data/nestedStructs/Ni/30/s5-124/CONTCAR	-4.178025038666666	-4.878862032633152	0.6335217952728271
/global/project/projectdirs/m3572/cluster-training-data/nestedStructs/Ni/30/s5-112/CONTCAR	-4.113437429333334	-4.9026669356635475	0.6097168922424316
/global/project/projectdirs/m3572/cluster-training-data/nestedStructs/Ni/30/s5-66/CONTCAR	-3.864866179666667	-5.030364314060535	0.4820195138454437
/global/project/projectdirs/m3572/cluster-training-data/nestedStructs/Ni/30/s5-100/CONTCAR	-4.0460224873333335	-4.943416247110691	0.5689675807952881
/global/project/projectdirs/m3572/cluster-training-data/nestedStructs/Ni/30/s5-109/CONTCAR	-4.099380514666667	-4.906580695848789	0.6058031320571899
/global/project/projectdirs/m3572/cluster-training-data/nestedStructs/Ni/30/s5-63/CONTCAR	-3.7770333193333334	-4.935955414514866	0.5764284133911133
/global/project/projectdirs/m3572/cluster-training-data/nestedStructs/Ni/30/s5-81/CONTCAR	-3.9487865656666665	-4.99653703902277	0.5158467888832092
/global/project/projectdirs/m3572/cluster-training-data/nestedStructs/Ni/30/s5-125/CONTCAR	-4.189477911333333	-4.855710515718784	0.6566733121871948
/global/project/projectdirs/m3572/cluster-training-data/nestedStructs/Ni/30/s5-113/CONTCAR	-4.111200778	-4.928645560484257	0.5837382674217224
/global/project/projectdirs/m3572/cluster-training-data/nestedStructs/Ni/30/s5-71/CONTCAR	-3.8879723459999997	-4.932283887605991	0.5800999402999878
/global/project/projectdirs/m3572/cluster-training-data/nestedStructs/Ni/30/s5-101/CONTCAR	-4.056083211	-4.946034559946384	0.5663492679595947
/global/project/projectdirs/m3572/cluster-training-data/nestedStructs/Ni/30/s5-126/CONTCAR	-4.185588541666666	-4.817569920759525	0.6948139071464539
/global/project/projectdirs/m3572/cluster-training-data/nestedStructs/Ni/30/s5-61/CONTCAR	-3.8065754376666665	-5.0157573911956215	0.4966264367103576
/global/project/projectdirs/m3572/cluster-training-data/nestedStructs/Ni/30/s5-86/CONTCAR	-3.969523252666667	-4.943552324514713	0.5688315033912659
/global/project/projectdirs/m3572/cluster-training-data/nestedStructs/Ni/30/s5-130/CONTCAR	-4.212422640333333	-4.823547670584049	0.6888361573219299
/global/project/projectdirs/m3572/cluster-training-data/nestedStructs/Ni/30/s5-102/CONTCAR	-4.0583625770000005	-4.921505877714481	0.5908779501914978
/global/project/projectdirs/m3572/cluster-training-data/nestedStructs/Ni/30/s5-99/CONTCAR	-4.039667555666666	-4.988837728243198	0.5235460996627808
/global/project/projectdirs/m3572/cluster-training-data/nestedStructs/Ni/30/s5-131/CONTCAR	-4.207382272	-4.864216277342167	0.6481675505638123
/global/project/projectdirs/m3572/cluster-training-data/nestedStructs/Ni/30/s5-93/CONTCAR	-4.018043717	-4.930769154768314	0.5816146731376648
/global/project/projectdirs/m3572/cluster-training-data/nestedStructs/Ni/30/s5-43/CONTCAR	-3.512535185	-4.9526512715629005	0.5597325563430786
/global/project/projectdirs/m3572/cluster-training-data/nestedStructs/Ni/30/Morse-6/CONTCAR	-4.260070175	-4.828198978643742	0.6841848492622375
/global/project/projectdirs/m3572/cluster-training-data/nestedStructs/Ni/30/s5-85/CONTCAR	-3.957382217	-5.000694462995853	0.5116893649101257
/global/project/projectdirs/m3572/cluster-training-data/nestedStructs/Ni/30/s5-59/CONTCAR	-3.780288908333333	-4.86814017031702	0.6442436575889587
/global/project/projectdirs/m3572/cluster-training-data/nestedStructs/Ni/30/s5-72/CONTCAR	-3.8994940943333334	-4.978988179903355	0.5333956480026245
/global/project/projectdirs/m3572/cluster-training-data/nestedStructs/Ni/30/s5-70/CONTCAR	-3.8479895633333334	-4.961875149946537	0.5505086779594421
/global/project/projectdirs/m3572/cluster-training-data/nestedStructs/Ni/30/s5-132/CONTCAR	-4.222682802	-4.812581369619694	0.6998024582862854
/global/project/projectdirs/m3572/cluster-training-data/nestedStructs/Ni/30/s5-120/CONTCAR	-4.155670444666667	-4.9394029471686745	0.5729808807373047
/global/project/projectdirs/m3572/cluster-training-data/nestedStructs/Ni/30/s5-97/CONTCAR	-4.030702147	-4.973056146841373	0.5393276810646057
/global/project/projectdirs/m3572/cluster-training-data/nestedStructs/Ni/30/s5-75/CONTCAR	-3.938332314666667	-5.034433016519871	0.4779508113861084
/global/project/projectdirs/m3572/cluster-training-data/nestedStructs/Ni/30/s5-73/CONTCAR	-3.888131856666667	-4.972863862257328	0.5395199656486511
/global/project/projectdirs/m3572/cluster-training-data/nestedStructs/Ni/30/s5-89/CONTCAR	-4.011543759333334	-4.935150930624332	0.5772328972816467
/global/project/projectdirs/m3572/cluster-training-data/nestedStructs/Ni/30/s5-110/CONTCAR	-4.112198634666667	-4.95717735026392	0.5552064776420593
/global/project/projectdirs/m3572/cluster-training-data/nestedStructs/Ni/30/s5-80/CONTCAR	-3.9300718566666664	-4.934890756349888	0.5774930715560913
/global/project/projectdirs/m3572/cluster-training-data/nestedStructs/Ni/30/s5-65/CONTCAR	-3.832869265	-4.978294620256748	0.534089207649231
/global/project/projectdirs/m3572/cluster-training-data/nestedStructs/Ni/30/s5-98/CONTCAR	-4.0687947693333335	-4.949076363783207	0.5633074641227722
/global/project/projectdirs/m3572/cluster-training-data/nestedStructs/Ni/30/s5-127/CONTCAR	-4.194504075666667	-4.906468698721256	0.6059151291847229
/global/project/projectdirs/m3572/cluster-training-data/nestedStructs/Ni/30/s5-76/CONTCAR	-3.9223624373333332	-5.003772864084568	0.5086109638214111
/global/project/projectdirs/m3572/cluster-training-data/nestedStructs/Ni/30/s5-74/CONTCAR	-3.890265782333333	-5.0368857774547005	0.4754980504512787
/global/project/projectdirs/m3572/cluster-training-data/nestedStructs/Ni/30/s5-92/CONTCAR	-4.033783609	-5.022083828192081	0.4902999997138977
/global/project/projectdirs/m3572/cluster-training-data/nestedStructs/Ni/30/s5-128/CONTCAR	-4.204919394	-4.833495626192417	0.678888201713562
/global/project/projectdirs/m3572/cluster-training-data/nestedStructs/Ni/30/s5-53/CONTCAR	-3.648996261333333	-4.82354618046793	0.6888376474380493
/global/project/projectdirs/m3572/cluster-training-data/nestedStructs/Ni/30/s5-129/CONTCAR	-4.213999119333334	-4.838580975275364	0.6738028526306152
/global/project/projectdirs/m3572/cluster-training-data/nestedStructs/Ni/30/s5-96/CONTCAR	-4.019992925	-4.903755018453922	0.6086288094520569
/global/project/projectdirs/m3572/cluster-training-data/nestedStructs/Ni/30/12/CONTCAR	-4.218247590333333	-4.80483485196146	0.707548975944519
/global/project/projectdirs/m3572/cluster-training-data/nestedStructs/Ni/30/s5-79/CONTCAR	-3.9360262993333333	-4.981653163175907	0.530730664730072
/global/project/projectdirs/m3572/cluster-training-data/nestedStructs/Ni/30/s5-117/CONTCAR	-4.163118371666666	-4.965012976866093	0.5473708510398865
/global/project/projectdirs/m3572/cluster-training-data/nestedStructs/Ni/30/s5-133/CONTCAR	-4.227414748	-4.807039091329899	0.7053447365760803
/global/project/projectdirs/m3572/cluster-training-data/nestedStructs/Ni/30/s5-90/CONTCAR	-3.9884541286666666	-4.98605895970377	0.5263248682022095
/global/project/projectdirs/m3572/cluster-training-data/nestedStructs/Ni/30/18/CONTCAR	-4.2127362643333335	-4.799335906248417	0.7130479216575623
/global/project/projectdirs/m3572/cluster-training-data/nestedStructs/Ni/38/SuttonChen-1/CONTCAR	-4.372203096315789	-4.86540568802866	0.6469781398773193
/global/project/projectdirs/m3572/cluster-training-data/nestedStructs/Ni/38/Morse-6/CONTCAR	-4.371624478421052	-4.865360030870762	0.6470237970352173
/global/project/projectdirs/m3572/cluster-training-data/nestedStructs/Ni/38/Morse-8/CONTCAR	-4.363205866842105	-4.8682895395568275	0.6440942883491516
/global/project/projectdirs/m3572/cluster-training-data/nestedStructs/Ni/54/SuttonChen-1/CONTCAR	-4.52885231	-4.946602711420383	0.5657811164855957
/global/project/projectdirs/m3572/cluster-training-data/nestedStructs/Ni/54/23/CONTCAR	-4.466433059074074	-4.980164537172642	0.5322192907333374
/global/project/projectdirs/m3572/cluster-training-data/nestedStructs/Ni/54/9/CONTCAR	-4.469665108518519	-4.9254770967772865	0.5869067311286926
/global/project/projectdirs/m3572/cluster-training-data/nestedStructs/Ni/52/SuttonChen-1/CONTCAR	-4.505387271923077	-4.936926970224705	0.5754568576812744
/global/project/projectdirs/m3572/cluster-training-data/nestedStructs/Ni/52/18/CONTCAR	-4.454011181346154	-4.877420971136417	0.6349628567695618
/global/project/projectdirs/m3572/cluster-training-data/nestedStructs/Ni/22/s5-106/CONTCAR	-4.0726923204545455	-4.392660984735813	1.119722843170166
/global/project/projectdirs/m3572/cluster-training-data/nestedStructs/Ni/22/s5-2/CONTCAR	-1.8892769354545456	-4.244587192278233	1.2677966356277466
/global/project/projectdirs/m3572/cluster-training-data/nestedStructs/Ni/22/s5-83/CONTCAR	-3.921131856818182	-4.4354826304725075	1.0769011974334717
/global/project/projectdirs/m3572/cluster-training-data/nestedStructs/Ni/22/s5-50/CONTCAR	-3.691774341818182	-4.430249461870518	1.0821343660354614
/global/project/projectdirs/m3572/cluster-training-data/nestedStructs/Ni/22/s5-33/CONTCAR	-3.469150979090909	-4.94975877736124	0.5626250505447388
/global/project/projectdirs/m3572/cluster-training-data/nestedStructs/Ni/22/s5-94/CONTCAR	-4.009045686363636	-4.936584005098667	0.575799822807312
/global/project/projectdirs/m3572/cluster-training-data/nestedStructs/Ni/22/s5-28/CONTCAR	-3.336708156818182	-4.803992101888981	0.7083917260169983
/global/project/projectdirs/m3572/cluster-training-data/nestedStructs/Ni/22/s5-45/CONTCAR	-3.662589998181818	-4.950253257494297	0.5621305704116821
/global/project/projectdirs/m3572/cluster-training-data/nestedStructs/Ni/22/s5-38/CONTCAR	-3.580117694090909	-4.778609165888157	0.7337746620178223
/global/project/projectdirs/m3572/cluster-training-data/nestedStructs/Ni/22/s5-46/CONTCAR	-3.5966655681818183	-3.5621242615989113	1.950259566307068
/global/project/projectdirs/m3572/cluster-training-data/nestedStructs/Ni/22/s5-47/CONTCAR	-3.634080827727273	-4.9128714892676735	0.5995123386383057
/global/project/projectdirs/m3572/cluster-training-data/nestedStructs/Ni/22/s5-14/CONTCAR	-3.032963264090909	-4.564407298307743	0.947976529598236
/global/project/projectdirs/m3572/cluster-training-data/nestedStructs/Ni/22/s5-22/CONTCAR	-3.1746798600000004	-4.5627751443198585	0.9496086835861206
/global/project/projectdirs/m3572/cluster-training-data/nestedStructs/Ni/22/s5-48/CONTCAR	-3.6661151018181815	-4.965468058328953	0.5469157695770264
/global/project/projectdirs/m3572/cluster-training-data/nestedStructs/Ni/22/s5-107/CONTCAR	-4.0629331986363635	-4.103986391764011	1.4083974361419678
/global/project/projectdirs/m3572/cluster-training-data/nestedStructs/Ni/22/s5-58/CONTCAR	-3.7674195531818184	-4.719449231367435	0.7929345965385437
/global/project/projectdirs/m3572/cluster-training-data/nestedStructs/Ni/22/s5-52/CONTCAR	-3.6981969659090907	-3.6399333569816017	1.8724504709243772
/global/project/projectdirs/m3572/cluster-training-data/nestedStructs/Ni/22/s5-68/CONTCAR	-3.873846372272727	-4.666192362051334	0.8461914658546448
/global/project/projectdirs/m3572/cluster-training-data/nestedStructs/Ni/22/s5-10/CONTCAR	-3.029153312727273	-3.463620791178074	2.0487630367279053
/global/project/projectdirs/m3572/cluster-training-data/nestedStructs/Ni/22/s5-78/CONTCAR	-3.949124776818182	-4.907208511572208	0.6051753163337708
/global/project/projectdirs/m3572/cluster-training-data/nestedStructs/Ni/22/s5-88/CONTCAR	-3.989617375	-4.5159158203414345	0.9964680075645448
/global/project/projectdirs/m3572/cluster-training-data/nestedStructs/Ni/22/s5-111/CONTCAR	-4.086099154545455	-4.371927985887852	1.1404558420181274
/global/project/projectdirs/m3572/cluster-training-data/nestedStructs/Ni/22/s5-82/CONTCAR	-3.9475354145454546	-4.900484571199741	0.6118992567062378
/global/project/projectdirs/m3572/cluster-training-data/nestedStructs/Ni/22/s5-108/CONTCAR	-4.080992580454545	-4.429774651270237	1.0826091766357422
/global/project/projectdirs/m3572/cluster-training-data/nestedStructs/Ni/22/s5-69/CONTCAR	-3.881322923181818	-4.427189597826328	1.0851942300796509
/global/project/projectdirs/m3572/cluster-training-data/nestedStructs/Ni/22/s5-91/CONTCAR	-4.008884335	-4.707800278406467	0.8045835494995117
/global/project/projectdirs/m3572/cluster-training-data/nestedStructs/Ni/22/s5-24/CONTCAR	-3.2430167463636366	-3.1228917929938698	2.3894920349121094
/global/project/projectdirs/m3572/cluster-training-data/nestedStructs/Ni/22/s5-112/CONTCAR	-4.087000918636364	-3.793651590090122	1.718732237815857
/global/project/projectdirs/m3572/cluster-training-data/nestedStructs/Ni/22/s5-66/CONTCAR	-3.8815510399999997	-4.852819809656467	0.6595640182495117
/global/project/projectdirs/m3572/cluster-training-data/nestedStructs/Ni/22/s5-17/CONTCAR	-3.081684166818182	-4.838605591993656	0.673778235912323
/global/project/projectdirs/m3572/cluster-training-data/nestedStructs/Ni/22/s5-100/CONTCAR	-4.011047594090909	-4.198755988817539	1.31362783908844
/global/project/projectdirs/m3572/cluster-training-data/nestedStructs/Ni/22/s5-109/CONTCAR	-4.0799462013636365	-4.489964852075901	1.022418975830078
/global/project/projectdirs/m3572/cluster-training-data/nestedStructs/Ni/22/s5-63/CONTCAR	-3.817893396818182	-4.880016336183872	0.6323674917221069
/global/project/projectdirs/m3572/cluster-training-data/nestedStructs/Ni/22/s5-87/CONTCAR	-3.9772017631818177	-4.842389473657932	0.6699943542480469
/global/project/projectdirs/m3572/cluster-training-data/nestedStructs/Ni/22/s5-81/CONTCAR	-3.955244436818182	-4.942605385523167	0.5697784423828125
/global/project/projectdirs/m3572/cluster-training-data/nestedStructs/Ni/22/s5-60/CONTCAR	-3.7797712554545453	-4.776027390699711	0.7363564372062683
/global/project/projectdirs/m3572/cluster-training-data/nestedStructs/Ni/22/s5-113/CONTCAR	-4.104377594545455	-4.464865336160984	1.0475184917449951
/global/project/projectdirs/m3572/cluster-training-data/nestedStructs/Ni/22/s5-71/CONTCAR	-3.8810402186363633	-4.713868448477116	0.7985153794288635
/global/project/projectdirs/m3572/cluster-training-data/nestedStructs/Ni/22/s5-95/CONTCAR	-4.019472151363637	-4.312339195947971	1.2000446319580078
/global/project/projectdirs/m3572/cluster-training-data/nestedStructs/Ni/22/s5-101/CONTCAR	-4.042763198636364	-4.812267729978886	0.7001160979270935
/global/project/projectdirs/m3572/cluster-training-data/nestedStructs/Ni/22/s5-34/CONTCAR	-3.403524458181818	-4.5552407595923805	0.9571430683135986
/global/project/projectdirs/m3572/cluster-training-data/nestedStructs/Ni/22/s5-61/CONTCAR	-3.807789772727273	-4.916903564672794	0.5954802632331848
/global/project/projectdirs/m3572/cluster-training-data/nestedStructs/Ni/22/s5-86/CONTCAR	-3.97403693	-4.93857223723444	0.5738115906715393
/global/project/projectdirs/m3572/cluster-training-data/nestedStructs/Ni/22/s5-20/CONTCAR	-3.195742788181818	-4.825473198633518	0.6869106292724609
/global/project/projectdirs/m3572/cluster-training-data/nestedStructs/Ni/22/s5-114/CONTCAR	-4.098177008181818	-4.345314988832798	1.1670688390731812
/global/project/projectdirs/m3572/cluster-training-data/nestedStructs/Ni/22/Morse-7/CONTCAR	-4.121026593181818	-4.762949058752384	0.749434769153595
/global/project/projectdirs/m3572/cluster-training-data/nestedStructs/Ni/22/s5-39/CONTCAR	-3.5475402245454544	-4.8081969711593056	0.7041868567466736
/global/project/projectdirs/m3572/cluster-training-data/nestedStructs/Ni/22/s5-102/CONTCAR	-4.035379345909091	-4.105248937349644	1.4071348905563354
/global/project/projectdirs/m3572/cluster-training-data/nestedStructs/Ni/22/s5-57/CONTCAR	-3.7744189622727276	-4.987624892931309	0.5247589349746704
/global/project/projectdirs/m3572/cluster-training-data/nestedStructs/Ni/22/s5-51/CONTCAR	-3.7160579509090907	-4.917436072569218	0.5949477553367615
/global/project/projectdirs/m3572/cluster-training-data/nestedStructs/Ni/22/s5-99/CONTCAR	-4.0519211413636365	-4.8050470444968605	0.7073367834091187
/global/project/projectdirs/m3572/cluster-training-data/nestedStructs/Ni/22/s5-115/CONTCAR	-4.106135153181818	-4.474911699037876	1.037472128868103
/global/project/projectdirs/m3572/cluster-training-data/nestedStructs/Ni/22/s5-41/CONTCAR	-3.523562766818182	-4.881105551462498	0.6312782764434814
/global/project/projectdirs/m3572/cluster-training-data/nestedStructs/Ni/22/s5-93/CONTCAR	-3.978273199545455	-4.845319578390446	0.6670642495155334
/global/project/projectdirs/m3572/cluster-training-data/nestedStructs/Ni/22/s5-42/CONTCAR	-3.520308993636364	-4.510778794031467	1.0016050338745115
/global/project/projectdirs/m3572/cluster-training-data/nestedStructs/Ni/22/s5-103/CONTCAR	-4.050426041363637	-4.795609960298862	0.7167738676071167
/global/project/projectdirs/m3572/cluster-training-data/nestedStructs/Ni/22/s5-43/CONTCAR	-3.571680975	-3.731459746103611	1.7809240818023682
/global/project/projectdirs/m3572/cluster-training-data/nestedStructs/Ni/22/s5-85/CONTCAR	-3.962992670909091	-4.568415770273533	0.9439680576324464
/global/project/projectdirs/m3572/cluster-training-data/nestedStructs/Ni/22/s5-44/CONTCAR	-3.5949961713636367	-4.698052117567387	0.8143317103385925
/global/project/projectdirs/m3572/cluster-training-data/nestedStructs/Ni/22/s5-59/CONTCAR	-3.7842628777272727	-4.610845873098698	0.9015379548072816
/global/project/projectdirs/m3572/cluster-training-data/nestedStructs/Ni/22/s5-72/CONTCAR	-3.9308078645454545	-4.973926911096897	0.538456916809082
/global/project/projectdirs/m3572/cluster-training-data/nestedStructs/Ni/22/s5-31/CONTCAR	-3.4232290245454546	-4.850338468294468	0.6620453596115112
/global/project/projectdirs/m3572/cluster-training-data/nestedStructs/Ni/22/s5-70/CONTCAR	-3.8936437772727275	-4.307137498598423	1.2052463293075562
/global/project/projectdirs/m3572/cluster-training-data/nestedStructs/Ni/22/s5-27/CONTCAR	-3.34873929	-4.451971778612461	1.060412049293518
/global/project/projectdirs/m3572/cluster-training-data/nestedStructs/Ni/22/s5-104/CONTCAR	-4.063271144090909	-4.7708275410941505	0.7415562868118286
/global/project/projectdirs/m3572/cluster-training-data/nestedStructs/Ni/22/s5-36/CONTCAR	-3.4126454663636365	-4.314760336618748	1.1976234912872314
/global/project/projectdirs/m3572/cluster-training-data/nestedStructs/Ni/22/s5-21/CONTCAR	-3.1661058063636363	-4.082636365633335	1.429747462272644
/global/project/projectdirs/m3572/cluster-training-data/nestedStructs/Ni/22/s5-97/CONTCAR	-4.003741047272727	-4.3379426095298195	1.1744412183761597
/global/project/projectdirs/m3572/cluster-training-data/nestedStructs/Ni/22/s5-54/CONTCAR	-3.7484360804545456	-4.974954495172825	0.5374293327331543
/global/project/projectdirs/m3572/cluster-training-data/nestedStructs/Ni/22/s5-30/CONTCAR	-3.385373719090909	-4.586382696371403	0.9260011315345764
/global/project/projectdirs/m3572/cluster-training-data/nestedStructs/Ni/22/s5-75/CONTCAR	-3.9005368477272726	-4.778330692987766	0.7340531349182129
/global/project/projectdirs/m3572/cluster-training-data/nestedStructs/Ni/22/s5-35/CONTCAR	-3.5396976254545454	-4.93600876067194	0.5763750672340393
/global/project/projectdirs/m3572/cluster-training-data/nestedStructs/Ni/22/s5-29/CONTCAR	-3.4152682577272726	-4.969722161035862	0.5426616668701172
/global/project/projectdirs/m3572/cluster-training-data/nestedStructs/Ni/22/s5-73/CONTCAR	-3.907461220909091	-4.7429878208449745	0.7693960070610046
/global/project/projectdirs/m3572/cluster-training-data/nestedStructs/Ni/22/s5-56/CONTCAR	-3.707070620909091	-3.8486551139167213	1.6637287139892578
/global/project/projectdirs/m3572/cluster-training-data/nestedStructs/Ni/22/s5-23/CONTCAR	-3.3533531322727272	-4.828603217344608	0.6837806105613708
/global/project/projectdirs/m3572/cluster-training-data/nestedStructs/Ni/22/s5-89/CONTCAR	-3.990933275	-4.5446827504447365	0.9677010774612428
/global/project/projectdirs/m3572/cluster-training-data/nestedStructs/Ni/22/s5-67/CONTCAR	-3.8866726486363636	-4.697484919767704	0.8148989081382751
/global/project/projectdirs/m3572/cluster-training-data/nestedStructs/Ni/22/s5-110/CONTCAR	-4.0880230259090915	-4.7195155713370704	0.7928682565689087
/global/project/projectdirs/m3572/cluster-training-data/nestedStructs/Ni/22/s5-64/CONTCAR	-3.844737795	-4.959068248014774	0.5533155798912048
/global/project/projectdirs/m3572/cluster-training-data/nestedStructs/Ni/22/s5-49/CONTCAR	-3.6486786240909095	-4.8398219439795875	0.6725618839263916
/global/project/projectdirs/m3572/cluster-training-data/nestedStructs/Ni/22/s5-80/CONTCAR	-3.966505175909091	-4.879790315370884	0.6325935125350952
/global/project/projectdirs/m3572/cluster-training-data/nestedStructs/Ni/22/s5-65/CONTCAR	-3.8582154418181815	-4.587264547090855	0.9251192808151244
/global/project/projectdirs/m3572/cluster-training-data/nestedStructs/Ni/22/s5-32/CONTCAR	-3.3862726177272724	-4.683421919088688	0.8289619088172913
/global/project/projectdirs/m3572/cluster-training-data/nestedStructs/Ni/22/s5-25/CONTCAR	-3.3284087659090913	-4.887302288751926	0.6250815391540527
/global/project/projectdirs/m3572/cluster-training-data/nestedStructs/Ni/22/s5-98/CONTCAR	-4.041780047272727	-4.938089141588535	0.5742946863174438
/global/project/projectdirs/m3572/cluster-training-data/nestedStructs/Ni/22/s5-76/CONTCAR	-3.9187823272727274	-4.797134587507572	0.715249240398407
/global/project/projectdirs/m3572/cluster-training-data/nestedStructs/Ni/22/s5-62/CONTCAR	-3.844930791363636	-5.046809175949421	0.4655746519565582
/global/project/projectdirs/m3572/cluster-training-data/nestedStructs/Ni/22/s5-37/CONTCAR	-3.550771379090909	-4.96862275336298	0.5437610745429993
/global/project/projectdirs/m3572/cluster-training-data/nestedStructs/Ni/22/s5-5/CONTCAR	-1.9642778954545455	-3.667204627733555	1.8451792001724243
/global/project/projectdirs/m3572/cluster-training-data/nestedStructs/Ni/22/s5-40/CONTCAR	-3.518376558636364	-3.3110762927344703	2.201307535171509
/global/project/projectdirs/m3572/cluster-training-data/nestedStructs/Ni/22/s5-74/CONTCAR	-3.8959524772727274	-4.190621862154331	1.321761965751648
/global/project/projectdirs/m3572/cluster-training-data/nestedStructs/Ni/22/20/CONTCAR	-4.126618051818181	-4.785316893797245	0.7270669341087341
/global/project/projectdirs/m3572/cluster-training-data/nestedStructs/Ni/22/s5-92/CONTCAR	-4.007739884545455	-4.503245243769016	1.009138584136963
/global/project/projectdirs/m3572/cluster-training-data/nestedStructs/Ni/22/s5-53/CONTCAR	-3.6638455854545455	-3.6982712838462257	1.8141125440597532
/global/project/projectdirs/m3572/cluster-training-data/nestedStructs/Ni/22/s5-116/CONTCAR	-4.115219262727273	-4.50093031857523	1.0114535093307495
/global/project/projectdirs/m3572/cluster-training-data/nestedStructs/Ni/22/s5-96/CONTCAR	-4.011797239545455	-4.333517083864536	1.1788667440414429
/global/project/projectdirs/m3572/cluster-training-data/nestedStructs/Ni/22/12/CONTCAR	-4.085585140454546	-4.762682864408817	0.7497009634971619
/global/project/projectdirs/m3572/cluster-training-data/nestedStructs/Ni/22/s5-55/CONTCAR	-3.7450816345454543	-4.956621060114231	0.555762767791748
/global/project/projectdirs/m3572/cluster-training-data/nestedStructs/Ni/22/s5-79/CONTCAR	-3.9381382122727273	-4.964139053564396	0.5482447743415833
/global/project/projectdirs/m3572/cluster-training-data/nestedStructs/Ni/22/s5-84/CONTCAR	-3.9588054245454547	-4.875595221262302	0.6367886066436768
/global/project/projectdirs/m3572/cluster-training-data/nestedStructs/Ni/22/s5-26/CONTCAR	-3.3124991268181816	-3.06397689316782	2.448406934738159
/global/project/projectdirs/m3572/cluster-training-data/nestedStructs/Ni/22/10/CONTCAR	-4.122341296818181	-4.697177240591373	0.8152065873146057
/global/project/projectdirs/m3572/cluster-training-data/nestedStructs/Ni/22/s5-77/CONTCAR	-3.9221374854545457	-4.947247454862919	0.5651363730430603
/global/project/projectdirs/m3572/cluster-training-data/nestedStructs/Ni/22/s5-105/CONTCAR	-4.072749574545455	-4.742967018823948	0.7694168090820312
/global/project/projectdirs/m3572/cluster-training-data/nestedStructs/Ni/22/s5-90/CONTCAR	-4.021233200454545	-4.860827634077396	0.6515561938285828
/global/project/projectdirs/m3572/cluster-training-data/nestedStructs/Ni/22/s5-1/CONTCAR	-3.8401173113636364	-3.1276501509955787	2.3847336769104004
/global/project/projectdirs/m3572/cluster-training-data/nestedStructs/Ni/25/SuttonChen-1/CONTCAR	-4.2047298796	-4.834071705084171	0.6783121228218079
/global/project/projectdirs/m3572/cluster-training-data/nestedStructs/Ni/25/11/CONTCAR	-4.1754283048000005	-4.790272304754581	0.7221115231513977
/global/project/projectdirs/m3572/cluster-training-data/nestedStructs/Ni/25/5/CONTCAR	-4.174099560799999	-4.804967233877506	0.7074165940284729
/global/project/projectdirs/m3572/cluster-training-data/nestedStructs/Ni/25/Morse-6/CONTCAR	-4.1827972252	-4.818001517992344	0.6943823099136353
/global/project/projectdirs/m3572/cluster-training-data/nestedStructs/Ni/25/9/CONTCAR	-4.1732813472	-4.800456354360905	0.7119274735450745
/global/project/projectdirs/m3572/cluster-training-data/nestedStructs/Ni/25/10/CONTCAR	-4.1753583035999995	-4.785203406553593	0.7271804213523865
/global/project/projectdirs/m3572/cluster-training-data/nestedStructs/Ni/25/8/CONTCAR	-4.1868530064	-4.803726324777927	0.7086575031280518
/global/project/projectdirs/m3572/cluster-training-data/nestedStructs/Ni/20/s5-2/CONTCAR	-0.631285399	-3.3520075175574684	2.1603763103485107
/global/project/projectdirs/m3572/cluster-training-data/nestedStructs/Ni/20/s5-33/CONTCAR	-3.4497096725	-4.120475182276096	1.3919086456298828
/global/project/projectdirs/m3572/cluster-training-data/nestedStructs/Ni/20/s5-18/CONTCAR	-3.094591693	-2.980213293772068	2.532170534133911
/global/project/projectdirs/m3572/cluster-training-data/nestedStructs/Ni/20/s5-28/CONTCAR	-3.3106586929999997	-4.387462506037083	1.1249213218688965
/global/project/projectdirs/m3572/cluster-training-data/nestedStructs/Ni/20/s5-45/CONTCAR	-3.6794918675	-4.891136297922459	0.6212475299835205
/global/project/projectdirs/m3572/cluster-training-data/nestedStructs/Ni/20/s5-38/CONTCAR	-3.481548316	-4.221255430918064	1.291128396987915
/global/project/projectdirs/m3572/cluster-training-data/nestedStructs/Ni/20/s5-46/CONTCAR	-3.6372993125	-4.899016031961765	0.6133677959442139
/global/project/projectdirs/m3572/cluster-training-data/nestedStructs/Ni/20/s5-3/CONTCAR	-1.4357014925	-4.84607864354166	0.6663051843643188
/global/project/projectdirs/m3572/cluster-training-data/nestedStructs/Ni/20/s5-47/CONTCAR	-3.682837569	-4.954561004381504	0.5578228235244751
/global/project/projectdirs/m3572/cluster-training-data/nestedStructs/Ni/20/s5-14/CONTCAR	-2.881615363	-3.0357638690284157	2.4766199588775635
/global/project/projectdirs/m3572/cluster-training-data/nestedStructs/Ni/20/s5-22/CONTCAR	-3.183778566	-2.9573823306373024	2.5550014972686768
/global/project/projectdirs/m3572/cluster-training-data/nestedStructs/Ni/20/s5-48/CONTCAR	-3.642217801	-4.091436276178684	1.420947551727295
/global/project/projectdirs/m3572/cluster-training-data/nestedStructs/Ni/20/s5-10/CONTCAR	-2.6706553745	-2.875413307886448	2.6369705200195312
/global/project/projectdirs/m3572/cluster-training-data/nestedStructs/Ni/20/s5-4/CONTCAR	-2.0428128725	-3.2275918814948463	2.284791946411133
/global/project/projectdirs/m3572/cluster-training-data/nestedStructs/Ni/20/SuttonChen-1/CONTCAR	-4.094050593	-4.758977124433842	0.7534067034721375
/global/project/projectdirs/m3572/cluster-training-data/nestedStructs/Ni/20/s5-24/CONTCAR	-3.2926295574999997	-4.92298443053278	0.5893993973731995
/global/project/projectdirs/m3572/cluster-training-data/nestedStructs/Ni/20/6/CONTCAR	-4.0193298650000004	-4.5304740164092445	0.9819098114967346
/global/project/projectdirs/m3572/cluster-training-data/nestedStructs/Ni/20/s5-17/CONTCAR	-3.0500425454999998	-2.995617756586399	2.51676607131958
/global/project/projectdirs/m3572/cluster-training-data/nestedStructs/Ni/20/s5-13/CONTCAR	-2.997036192	-3.1060646865180397	2.4063191413879395
/global/project/projectdirs/m3572/cluster-training-data/nestedStructs/Ni/20/17/CONTCAR	-4.073676624	-4.55711037848505	0.955273449420929
/global/project/projectdirs/m3572/cluster-training-data/nestedStructs/Ni/20/s5-34/CONTCAR	-3.4867787669999997	-4.51053393815073	1.001849889755249
/global/project/projectdirs/m3572/cluster-training-data/nestedStructs/Ni/20/5/CONTCAR	-4.068169821	-4.688766250353184	0.8236175775527954
/global/project/projectdirs/m3572/cluster-training-data/nestedStructs/Ni/20/s5-20/CONTCAR	-3.1242148315000002	-2.9547904822638893	2.55759334564209
/global/project/projectdirs/m3572/cluster-training-data/nestedStructs/Ni/20/s5-39/CONTCAR	-3.540790595	-3.9441857430747413	1.5681980848312378
/global/project/projectdirs/m3572/cluster-training-data/nestedStructs/Ni/20/s5-16/CONTCAR	-3.0557787485	-3.1542168948462868	2.3581669330596924
/global/project/projectdirs/m3572/cluster-training-data/nestedStructs/Ni/20/s5-12/CONTCAR	-2.8731414395000003	-3.2540794703772926	2.2583043575286865
/global/project/projectdirs/m3572/cluster-training-data/nestedStructs/Ni/20/s5-41/CONTCAR	-3.5941053625	-4.843299696188297	0.6690841317176819
/global/project/projectdirs/m3572/cluster-training-data/nestedStructs/Ni/20/s5-42/CONTCAR	-3.588310759	-4.786256501417484	0.7261273264884949
/global/project/projectdirs/m3572/cluster-training-data/nestedStructs/Ni/20/s5-43/CONTCAR	-3.6221948930000005	-4.824372420053806	0.6880114078521729
/global/project/projectdirs/m3572/cluster-training-data/nestedStructs/Ni/20/Morse-6/CONTCAR	-4.093261205	-4.754142770510044	0.7582410573959351
/global/project/projectdirs/m3572/cluster-training-data/nestedStructs/Ni/20/s5-44/CONTCAR	-3.6341718524999997	-4.82260794375452	0.6897758841514587
/global/project/projectdirs/m3572/cluster-training-data/nestedStructs/Ni/20/4/CONTCAR	-4.070529434	-4.74662865136179	0.7657551765441895
/global/project/projectdirs/m3572/cluster-training-data/nestedStructs/Ni/20/s5-31/CONTCAR	-3.3936691025	-4.9760476443580055	0.5363361835479736
/global/project/projectdirs/m3572/cluster-training-data/nestedStructs/Ni/20/s5-27/CONTCAR	-3.384778858	-4.861113438349094	0.6512703895568848
/global/project/projectdirs/m3572/cluster-training-data/nestedStructs/Ni/20/s5-36/CONTCAR	-3.5240113565	-4.132775554399815	1.3796082735061646
/global/project/projectdirs/m3572/cluster-training-data/nestedStructs/Ni/20/s5-21/CONTCAR	-3.279963993	-4.313369879465427	1.1990139484405518
/global/project/projectdirs/m3572/cluster-training-data/nestedStructs/Ni/20/s5-11/CONTCAR	-2.818092074	-3.0694998595527077	2.4428839683532715
/global/project/projectdirs/m3572/cluster-training-data/nestedStructs/Ni/20/s5-30/CONTCAR	-3.461359421	-4.936294743757572	0.576089084148407
/global/project/projectdirs/m3572/cluster-training-data/nestedStructs/Ni/20/s5-35/CONTCAR	-3.4701482355000004	-3.5003885123542213	2.011995315551758
/global/project/projectdirs/m3572/cluster-training-data/nestedStructs/Ni/20/s5-9/CONTCAR	-2.6787894465	-3.7795571181586647	1.7328267097473145
/global/project/projectdirs/m3572/cluster-training-data/nestedStructs/Ni/20/s5-29/CONTCAR	-3.3637108435000003	-3.111049065332737	2.401334762573242
/global/project/projectdirs/m3572/cluster-training-data/nestedStructs/Ni/20/s5-23/CONTCAR	-3.324243311	-4.905553350191441	0.6068304777145386
/global/project/projectdirs/m3572/cluster-training-data/nestedStructs/Ni/20/s1-1/CONTCAR	-2.3149521085	-4.588017353754368	0.9243664741516112
/global/project/projectdirs/m3572/cluster-training-data/nestedStructs/Ni/20/s5-32/CONTCAR	-3.414920401	-3.9857217166236305	1.5266621112823486
/global/project/projectdirs/m3572/cluster-training-data/nestedStructs/Ni/20/s5-25/CONTCAR	-3.31945484	-4.90426648591074	0.6081173419952393
/global/project/projectdirs/m3572/cluster-training-data/nestedStructs/Ni/20/s5-37/CONTCAR	-3.5775741415	-4.903061399202671	0.6093224287033081
/global/project/projectdirs/m3572/cluster-training-data/nestedStructs/Ni/20/s5-5/CONTCAR	-1.7769252215000002	-4.011743077974644	1.5006407499313354
/global/project/projectdirs/m3572/cluster-training-data/nestedStructs/Ni/20/s5-40/CONTCAR	-3.5768190840000003	-4.86106283400568	0.6513209939002991
/global/project/projectdirs/m3572/cluster-training-data/nestedStructs/Ni/20/20/CONTCAR	-4.0786964055	-4.611018249731388	0.9013655781745912
/global/project/projectdirs/m3572/cluster-training-data/nestedStructs/Ni/20/s5-6/CONTCAR	-1.9304878424999998	-3.688226947527256	1.8241568803787231
/global/project/projectdirs/m3572/cluster-training-data/nestedStructs/Ni/20/s5-19/CONTCAR	-3.2170325579999997	-4.234598884325352	1.2777849435806274
/global/project/projectdirs/m3572/cluster-training-data/nestedStructs/Ni/20/s5-7/CONTCAR	-2.4669623625	-3.2524973246863746	2.2598865032196045
/global/project/projectdirs/m3572/cluster-training-data/nestedStructs/Ni/20/s5-15/CONTCAR	-3.1415097415	-4.739528069238987	0.7728557586669922
/global/project/projectdirs/m3572/cluster-training-data/nestedStructs/Ni/20/s5-8/CONTCAR	-2.624654617	-4.778426358442631	0.7339574694633484
/global/project/projectdirs/m3572/cluster-training-data/nestedStructs/Ni/20/s5-26/CONTCAR	-3.3213527595000003	-4.328524956446018	1.183858871459961
/global/project/projectdirs/m3572/cluster-training-data/nestedStructs/Ni/20/s5-1/CONTCAR	-1.898817594	-3.363860497217502	2.148523330688477
/global/project/projectdirs/m3572/cluster-training-data/nestedStructs/Ni/9/s5-2/CONTCAR	-2.0505919333333336	-3.6769217345527077	1.8354620933532717
/global/project/projectdirs/m3572/cluster-training-data/nestedStructs/Ni/9/s5-50/CONTCAR	-3.5817916511111108	-2.782485136728611	2.729898691177368
/global/project/projectdirs/m3572/cluster-training-data/nestedStructs/Ni/9/s5-33/CONTCAR	-3.470237786666667	-2.8497167918494606	2.6626670360565186
/global/project/projectdirs/m3572/cluster-training-data/nestedStructs/Ni/9/s1-12/CONTCAR	-1.5541992233333335	-3.204667219858494	2.3077166080474854
/global/project/projectdirs/m3572/cluster-training-data/nestedStructs/Ni/9/s5-18/CONTCAR	-3.1907956233333334	-2.925511250238743	2.5868725776672363
/global/project/projectdirs/m3572/cluster-training-data/nestedStructs/Ni/9/s5-28/CONTCAR	-3.4098660333333335	-2.8657833430579567	2.6466004848480225
/global/project/projectdirs/m3572/cluster-training-data/nestedStructs/Ni/9/s5-45/CONTCAR	-3.563926816666667	-2.8200630042365455	2.6923208236694336
/global/project/projectdirs/m3572/cluster-training-data/nestedStructs/Ni/9/s5-38/CONTCAR	-3.510317822222222	-2.8534165713599586	2.6589672565460205
/global/project/projectdirs/m3572/cluster-training-data/nestedStructs/Ni/9/s5-46/CONTCAR	-3.5738753833333337	-2.794753679972019	2.71763014793396
/global/project/projectdirs/m3572/cluster-training-data/nestedStructs/Ni/9/s5-3/CONTCAR	-0.7621508911111111	-4.2851554248145485	1.2272284030914309
/global/project/projectdirs/m3572/cluster-training-data/nestedStructs/Ni/9/s5-47/CONTCAR	-3.5706648311111113	-2.8063293788245582	2.706054449081421
/global/project/projectdirs/m3572/cluster-training-data/nestedStructs/Ni/9/s5-14/CONTCAR	-3.0588766577777777	-2.866317400675144	2.646066427230835
/global/project/projectdirs/m3572/cluster-training-data/nestedStructs/Ni/9/s5-22/CONTCAR	-3.3087100133333336	-2.904158720712986	2.608225107192993
/global/project/projectdirs/m3572/cluster-training-data/nestedStructs/Ni/9/s5-48/CONTCAR	-3.588397177777778	-2.815847525339451	2.6965363025665283
/global/project/projectdirs/m3572/cluster-training-data/nestedStructs/Ni/9/21/CONTCAR	-3.5815812666666664	-3.132526764612522	2.379857063293457
/global/project/projectdirs/m3572/cluster-training-data/nestedStructs/Ni/9/s5-52/CONTCAR	-3.5989571722222227	-2.7687319609931373	2.743651866912842
/global/project/projectdirs/m3572/cluster-training-data/nestedStructs/Ni/9/s5-10/CONTCAR	-2.860695612222222	-2.906774410944309	2.60560941696167
/global/project/projectdirs/m3572/cluster-training-data/nestedStructs/Ni/9/s5-4/CONTCAR	-1.69220378	-3.5799597594550514	1.932424068450928
/global/project/projectdirs/m3572/cluster-training-data/nestedStructs/Ni/9/SuttonChen-1/CONTCAR	-3.6121660544444447	-2.723545918207493	2.7888379096984863
/global/project/projectdirs/m3572/cluster-training-data/nestedStructs/Ni/9/s1-7/CONTCAR	-2.6328556466666666	-2.9376167151740455	2.5747671127319336
/global/project/projectdirs/m3572/cluster-training-data/nestedStructs/Ni/9/s5-24/CONTCAR	-3.319939681111111	-2.8831268641761207	2.6292569637298584
/global/project/projectdirs/m3572/cluster-training-data/nestedStructs/Ni/9/s5-17/CONTCAR	-3.148563331111111	-2.8937047812751193	2.61867904663086
/global/project/projectdirs/m3572/cluster-training-data/nestedStructs/Ni/9/s1-8/CONTCAR	-1.9886606955555557	-3.095358738642063	2.417025089263916
/global/project/projectdirs/m3572/cluster-training-data/nestedStructs/Ni/9/s5-13/CONTCAR	-3.023554408888889	-2.885036120157566	2.627347707748413
/global/project/projectdirs/m3572/cluster-training-data/nestedStructs/Ni/9/s1-11/CONTCAR	-1.5541992233333335	-3.204667219858494	2.3077166080474854
/global/project/projectdirs/m3572/cluster-training-data/nestedStructs/Ni/9/s1-9/CONTCAR	-2.6343115333333333	-2.981495270471897	2.530888557434082
/global/project/projectdirs/m3572/cluster-training-data/nestedStructs/Ni/9/s5-34/CONTCAR	-3.4843749566666666	-2.9061228129676246	2.6062610149383545
/global/project/projectdirs/m3572/cluster-training-data/nestedStructs/Ni/9/s5-20/CONTCAR	-3.295108062222222	-3.683194765787449	1.8291890621185305
/global/project/projectdirs/m3572/cluster-training-data/nestedStructs/Ni/9/s5-39/CONTCAR	-3.494269778888889	-2.8827651831916237	2.6296186447143555
/global/project/projectdirs/m3572/cluster-training-data/nestedStructs/Ni/9/s5-16/CONTCAR	-3.197037842222222	-2.9413992259314914	2.5709846019744877
/global/project/projectdirs/m3572/cluster-training-data/nestedStructs/Ni/9/s1-3/CONTCAR	-2.1865117044444444	-2.9827245566657448	2.5296592712402344
/global/project/projectdirs/m3572/cluster-training-data/nestedStructs/Ni/9/s5-51/CONTCAR	-3.5830624533333335	-2.808949837427463	2.703433990478516
/global/project/projectdirs/m3572/cluster-training-data/nestedStructs/Ni/9/s5-12/CONTCAR	-2.9223975699999998	-2.8371838424018287	2.6751999855041504
/global/project/projectdirs/m3572/cluster-training-data/nestedStructs/Ni/9/s5-41/CONTCAR	-3.5071193577777775	-2.8582054469397926	2.6541783809661865
/global/project/projectdirs/m3572/cluster-training-data/nestedStructs/Ni/9/s1-4/CONTCAR	-2.151407542222222	-3.243744263391819	2.26863956451416
/global/project/projectdirs/m3572/cluster-training-data/nestedStructs/Ni/9/s5-42/CONTCAR	-3.531076242222222	-2.8704656455329323	2.641918182373047
/global/project/projectdirs/m3572/cluster-training-data/nestedStructs/Ni/9/s5-43/CONTCAR	-3.5487375255555555	-2.858863243799534	2.6535205841064453
/global/project/projectdirs/m3572/cluster-training-data/nestedStructs/Ni/9/s5-44/CONTCAR	-3.559632277777778	-2.788068423014011	2.724315404891968
/global/project/projectdirs/m3572/cluster-training-data/nestedStructs/Ni/9/s1-10/CONTCAR	-2.405569778888889	-3.641175517778721	1.8712083101272583
/global/project/projectdirs/m3572/cluster-training-data/nestedStructs/Ni/9/s5-31/CONTCAR	-3.4859394577777776	-2.937489876489963	2.574893951416016
/global/project/projectdirs/m3572/cluster-training-data/nestedStructs/Ni/9/s1-5/CONTCAR	-2.1861960166666665	-3.04461277459177	2.467771053314209
/global/project/projectdirs/m3572/cluster-training-data/nestedStructs/Ni/9/s5-27/CONTCAR	-3.3010996766666665	-2.8740838858893776	2.6382999420166016
/global/project/projectdirs/m3572/cluster-training-data/nestedStructs/Ni/9/s5-36/CONTCAR	-3.498289448888889	-2.8609587046912575	2.6514251232147217
/global/project/projectdirs/m3572/cluster-training-data/nestedStructs/Ni/9/s5-21/CONTCAR	-3.318411508888889	-2.913831600885715	2.598552227020264
/global/project/projectdirs/m3572/cluster-training-data/nestedStructs/Ni/9/s1-6/CONTCAR	-2.454442273333333	-3.015977511148777	2.496406316757202
/global/project/projectdirs/m3572/cluster-training-data/nestedStructs/Ni/9/s5-54/CONTCAR	-3.60680286	-2.733475336771335	2.778908491134644
/global/project/projectdirs/m3572/cluster-training-data/nestedStructs/Ni/9/s5-11/CONTCAR	-2.9247156233333333	-2.926843056421604	2.585540771484375
/global/project/projectdirs/m3572/cluster-training-data/nestedStructs/Ni/9/s5-30/CONTCAR	-3.4046751411111114	-2.911694655161228	2.600689172744751
/global/project/projectdirs/m3572/cluster-training-data/nestedStructs/Ni/9/s5-35/CONTCAR	-3.4647247244444443	-2.8407942149451637	2.6715896129608154
/global/project/projectdirs/m3572/cluster-training-data/nestedStructs/Ni/9/s5-9/CONTCAR	-2.855904351111111	-4.1545955035499	1.357788324356079
/global/project/projectdirs/m3572/cluster-training-data/nestedStructs/Ni/9/s5-29/CONTCAR	-3.4065095655555555	-2.871619114618626	2.640764713287353
/global/project/projectdirs/m3572/cluster-training-data/nestedStructs/Ni/9/s5-23/CONTCAR	-3.3099048377777778	-2.8776406142524147	2.6347432136535645
/global/project/projectdirs/m3572/cluster-training-data/nestedStructs/Ni/9/s1-1/CONTCAR	-0.9814506122222222	-4.166458854418125	1.345924973487854
/global/project/projectdirs/m3572/cluster-training-data/nestedStructs/Ni/9/s5-49/CONTCAR	-3.584697381111111	-2.774888882379856	2.737494945526123
/global/project/projectdirs/m3572/cluster-training-data/nestedStructs/Ni/9/s1-2/CONTCAR	-1.1241511055555558	-3.407062420587864	2.1053214073181152
/global/project/projectdirs/m3572/cluster-training-data/nestedStructs/Ni/9/s5-32/CONTCAR	-3.4828632522222223	-2.9140335414222145	2.5983502864837646
/global/project/projectdirs/m3572/cluster-training-data/nestedStructs/Ni/9/s5-25/CONTCAR	-3.3242828533333335	-2.887051472406711	2.625332355499268
/global/project/projectdirs/m3572/cluster-training-data/nestedStructs/Ni/9/s5-37/CONTCAR	-3.524592477777778	-2.8595763537696266	2.6528074741363525
/global/project/projectdirs/m3572/cluster-training-data/nestedStructs/Ni/9/s5-5/CONTCAR	-2.4697036133333334	-2.9447361323645973	2.567647695541382
/global/project/projectdirs/m3572/cluster-training-data/nestedStructs/Ni/9/s5-40/CONTCAR	-3.551527483333333	-2.8368963095954323	2.675487518310547
/global/project/projectdirs/m3572/cluster-training-data/nestedStructs/Ni/9/s5-53/CONTCAR	-3.6032246822222223	-2.7476264331153297	2.7647573947906494
/global/project/projectdirs/m3572/cluster-training-data/nestedStructs/Ni/9/s5-6/CONTCAR	-2.672191238888889	-2.928902992945042	2.583480834960937
/global/project/projectdirs/m3572/cluster-training-data/nestedStructs/Ni/9/s5-19/CONTCAR	-3.207974958888889	-2.9926768634131813	2.519706964492798
/global/project/projectdirs/m3572/cluster-training-data/nestedStructs/Ni/9/s5-7/CONTCAR	-2.760815171111111	-3.377200970392551	2.135182857513428
/global/project/projectdirs/m3572/cluster-training-data/nestedStructs/Ni/9/s5-15/CONTCAR	-3.1100984388888886	-2.9676617476752662	2.544722080230713
/global/project/projectdirs/m3572/cluster-training-data/nestedStructs/Ni/9/s5-8/CONTCAR	-2.9345810377777775	-2.876321682672825	2.6360621452331543
/global/project/projectdirs/m3572/cluster-training-data/nestedStructs/Ni/9/s5-26/CONTCAR	-3.364721347777778	-2.9130517337134743	2.599332094192505
/global/project/projectdirs/m3572/cluster-training-data/nestedStructs/Ni/9/s5-1/CONTCAR	-0.7319265811111112	-3.7203872296622658	1.7919965982437134
/global/project/projectdirs/m3572/cluster-training-data/nestedStructs/Ni/28/SuttonChen-1/CONTCAR	-4.2345132775000005	-4.828296491842594	0.684087336063385
/global/project/projectdirs/m3572/cluster-training-data/nestedStructs/Ni/28/Morse-8/CONTCAR	-4.231209394642858	-4.8330215904525184	0.6793622374534607
/global/project/projectdirs/m3572/cluster-training-data/nestedStructs/Ni/44/SuttonChen-1/CONTCAR	-4.430961571818181	-4.915127465467777	0.5972563624382019
/global/project/projectdirs/m3572/cluster-training-data/nestedStructs/Ni/44/14/CONTCAR	-4.420005289545454	-4.896721789579716	0.6156620383262634
/global/project/projectdirs/m3572/cluster-training-data/nestedStructs/Ni/44/Morse-8/CONTCAR	-4.431704303636364	-4.895376095514622	0.6170077323913574
/global/project/projectdirs/m3572/cluster-training-data/nestedStructs/Ni/44/10/CONTCAR	-4.404151310909091	-4.895195076208439	0.6171887516975403
/global/project/projectdirs/m3572/cluster-training-data/nestedStructs/Ni/44/8/CONTCAR	-4.3913208452272725	-4.857528218965855	0.6548556089401245
/global/project/projectdirs/m3572/cluster-training-data/nestedStructs/Ni/47/SuttonChen-1/CONTCAR	-4.462161777659574	-4.914875397425022	0.597508430480957
/global/project/projectdirs/m3572/cluster-training-data/nestedStructs/Ni/47/6/CONTCAR	-4.437600840212766	-4.924922117929783	0.5874617099761963
/global/project/projectdirs/m3572/cluster-training-data/nestedStructs/Ni/47/10/CONTCAR	-4.423693341489361	-4.907569954138126	0.6048138737678528
/global/project/projectdirs/m3572/cluster-training-data/nestedStructs/Ni/42/5/CONTCAR	-4.374704238333333	-4.8652518484404945	0.6471319794654846
/global/project/projectdirs/m3572/cluster-training-data/nestedStructs/Ni/42/25/CONTCAR	-4.408479091666667	-4.913175532560673	0.5992082953453064
/global/project/projectdirs/m3572/cluster-training-data/nestedStructs/Ni/12/s5-2/CONTCAR	-1.6130897416666665	-3.048361429910984	2.464022397994995
/global/project/projectdirs/m3572/cluster-training-data/nestedStructs/Ni/12/s5-50/CONTCAR	-3.6649448075	-2.867931017618503	2.644452810287476
/global/project/projectdirs/m3572/cluster-training-data/nestedStructs/Ni/12/s5-33/CONTCAR	-3.4931639150000002	-2.9195815417579074	2.5928022861480717
/global/project/projectdirs/m3572/cluster-training-data/nestedStructs/Ni/12/s1-12/CONTCAR	-1.6336179583333335	-3.096534142237034	2.4158496856689453
/global/project/projectdirs/m3572/cluster-training-data/nestedStructs/Ni/12/s5-18/CONTCAR	-3.114437876666667	-2.875704893808689	2.63667893409729
/global/project/projectdirs/m3572/cluster-training-data/nestedStructs/Ni/12/s5-28/CONTCAR	-3.4326551908333336	-2.988139519434299	2.52424430847168
/global/project/projectdirs/m3572/cluster-training-data/nestedStructs/Ni/12/s5-45/CONTCAR	-3.563210621666667	-2.8733052108100314	2.6390786170959477
/global/project/projectdirs/m3572/cluster-training-data/nestedStructs/Ni/12/s5-38/CONTCAR	-3.5333190691666663	-3.05588305924448	2.456500768661499
/global/project/projectdirs/m3572/cluster-training-data/nestedStructs/Ni/12/s5-46/CONTCAR	-3.6183203658333336	-2.955711970072117	2.5566718578338623
/global/project/projectdirs/m3572/cluster-training-data/nestedStructs/Ni/12/s5-3/CONTCAR	-1.54798632	-3.535394677858677	1.9769891500473025
/global/project/projectdirs/m3572/cluster-training-data/nestedStructs/Ni/12/s5-47/CONTCAR	-3.635751875	-3.0549079272559547	2.4574759006500244
/global/project/projectdirs/m3572/cluster-training-data/nestedStructs/Ni/12/s5-14/CONTCAR	-3.0097450158333334	-3.3997107837012672	2.112673044204712
/global/project/projectdirs/m3572/cluster-training-data/nestedStructs/Ni/12/s5-22/CONTCAR	-3.2638408375	-3.207261929254856	2.305121898651123
/global/project/projectdirs/m3572/cluster-training-data/nestedStructs/Ni/12/s5-48/CONTCAR	-3.62622332	-2.9042583796790504	2.6081254482269287
/global/project/projectdirs/m3572/cluster-training-data/nestedStructs/Ni/12/s5-58/CONTCAR	-3.7089338958333333	-2.896407732706394	2.615976095199585
/global/project/projectdirs/m3572/cluster-training-data/nestedStructs/Ni/12/s5-52/CONTCAR	-3.6506591433333333	-2.9442297313025856	2.5681540966033936
/global/project/projectdirs/m3572/cluster-training-data/nestedStructs/Ni/12/s5-68/CONTCAR	-3.7484465466666665	-2.755991110544529	2.75639271736145
/global/project/projectdirs/m3572/cluster-training-data/nestedStructs/Ni/12/s5-10/CONTCAR	-2.8607012775	-2.921335348825779	2.5910484790802
/global/project/projectdirs/m3572/cluster-training-data/nestedStructs/Ni/12/s5-4/CONTCAR	-1.5403859516666667	-4.6563372704795265	0.8560465574264526
/global/project/projectdirs/m3572/cluster-training-data/nestedStructs/Ni/12/SuttonChen-1/CONTCAR	-3.7852914633333334	-2.885737547617283	2.6266462802886963
/global/project/projectdirs/m3572/cluster-training-data/nestedStructs/Ni/12/s5-69/CONTCAR	-3.762080511666667	-2.793546566706028	2.718837261199951
/global/project/projectdirs/m3572/cluster-training-data/nestedStructs/Ni/12/s1-7/CONTCAR	-2.3073957508333334	-2.900879273157444	2.611504554748535
/global/project/projectdirs/m3572/cluster-training-data/nestedStructs/Ni/12/dft-lit-2/CONTCAR	-3.783220083333333	-2.9168781134894752	2.595505714416504
/global/project/projectdirs/m3572/cluster-training-data/nestedStructs/Ni/12/s5-24/CONTCAR	-3.3294912275	-2.962460169535007	2.549923658370972
/global/project/projectdirs/m3572/cluster-training-data/nestedStructs/Ni/12/6/CONTCAR	-3.7550549424999997	-2.869306692819919	2.64307713508606
/global/project/projectdirs/m3572/cluster-training-data/nestedStructs/Ni/12/s5-66/CONTCAR	-3.750259076666667	-2.780349383097019	2.73203444480896
/global/project/projectdirs/m3572/cluster-training-data/nestedStructs/Ni/12/s5-17/CONTCAR	-3.1289986025	-2.912918696146335	2.599465131759644
/global/project/projectdirs/m3572/cluster-training-data/nestedStructs/Ni/12/s5-63/CONTCAR	-3.732362509166667	-2.81025374863657	2.702130079269409
/global/project/projectdirs/m3572/cluster-training-data/nestedStructs/Ni/12/s1-8/CONTCAR	-2.4013753525	-3.013606199961033	2.4987776279449463
/global/project/projectdirs/m3572/cluster-training-data/nestedStructs/Ni/12/s5-13/CONTCAR	-2.964607786666667	-2.86515892479929	2.647224903106689
/global/project/projectdirs/m3572/cluster-training-data/nestedStructs/Ni/12/s1-11/CONTCAR	-1.6336179583333335	-3.096534142237034	2.4158496856689453
/global/project/projectdirs/m3572/cluster-training-data/nestedStructs/Ni/12/s5-60/CONTCAR	-3.716595873333333	-2.8529015872290993	2.65948224067688
/global/project/projectdirs/m3572/cluster-training-data/nestedStructs/Ni/12/s5-71/CONTCAR	-3.7723101724999997	-2.816324839334812	2.696058988571167
/global/project/projectdirs/m3572/cluster-training-data/nestedStructs/Ni/12/s1-9/CONTCAR	-2.4989862383333334	-3.089162955026951	2.4232208728790283
/global/project/projectdirs/m3572/cluster-training-data/nestedStructs/Ni/12/s5-34/CONTCAR	-3.5547508375	-3.0093268248847393	2.50305700302124
/global/project/projectdirs/m3572/cluster-training-data/nestedStructs/Ni/12/s5-61/CONTCAR	-3.7060187891666665	-2.802045950632419	2.71033787727356
/global/project/projectdirs/m3572/cluster-training-data/nestedStructs/Ni/12/s5-20/CONTCAR	-3.277296038333333	-4.838549146395054	0.6738346815109253
/global/project/projectdirs/m3572/cluster-training-data/nestedStructs/Ni/12/Morse-7/CONTCAR	-3.7984187758333334	-2.804882416467991	2.7075014114379883
/global/project/projectdirs/m3572/cluster-training-data/nestedStructs/Ni/12/s5-39/CONTCAR	-3.574342895833333	-2.90324462388071	2.609139204025269
/global/project/projectdirs/m3572/cluster-training-data/nestedStructs/Ni/12/s5-57/CONTCAR	-3.7156855241666666	-3.048591265421238	2.463792562484741
/global/project/projectdirs/m3572/cluster-training-data/nestedStructs/Ni/12/s5-16/CONTCAR	-3.2277025216666666	-2.9143804404548073	2.598003387451172
/global/project/projectdirs/m3572/cluster-training-data/nestedStructs/Ni/12/s1-3/CONTCAR	-1.5175681591666665	-3.7948331925681495	1.7175506353378296
/global/project/projectdirs/m3572/cluster-training-data/nestedStructs/Ni/12/s5-51/CONTCAR	-3.6553142508333334	-2.96125997040781	2.551123857498169
/global/project/projectdirs/m3572/cluster-training-data/nestedStructs/Ni/12/s5-12/CONTCAR	-3.0806871341666664	-2.9682017657569313	2.544182062149048
/global/project/projectdirs/m3572/cluster-training-data/nestedStructs/Ni/12/s5-41/CONTCAR	-3.5860033108333336	-2.8882421347907448	2.6241416931152344
/global/project/projectdirs/m3572/cluster-training-data/nestedStructs/Ni/12/s1-4/CONTCAR	-2.3010137358333336	-4.153276810388889	1.3591070175170898
/global/project/projectdirs/m3572/cluster-training-data/nestedStructs/Ni/12/s5-42/CONTCAR	-3.6023054425	-2.935960182886448	2.5764236450195312
/global/project/projectdirs/m3572/cluster-training-data/nestedStructs/Ni/12/s5-43/CONTCAR	-3.6077927075	-2.8942355010321994	2.6181483268737797
/global/project/projectdirs/m3572/cluster-training-data/nestedStructs/Ni/12/Morse-6/CONTCAR	-3.7852273583333336	-2.947476277094211	2.564907550811768
/global/project/projectdirs/m3572/cluster-training-data/nestedStructs/Ni/12/s5-44/CONTCAR	-3.6071714816666667	-2.9299897048285866	2.5823941230773926
/global/project/projectdirs/m3572/cluster-training-data/nestedStructs/Ni/12/s5-59/CONTCAR	-3.7193853608333334	-2.8266893718055153	2.685694456100464
/global/project/projectdirs/m3572/cluster-training-data/nestedStructs/Ni/12/s1-10/CONTCAR	-1.9516054891666668	-3.3663514945319557	2.1460323333740234
/global/project/projectdirs/m3572/cluster-training-data/nestedStructs/Ni/12/s5-72/CONTCAR	-3.7775749600000004	-2.7883719298652077	2.7240118980407715
/global/project/projectdirs/m3572/cluster-training-data/nestedStructs/Ni/12/1/CONTCAR	-3.7772097741666664	-3.117075333338108	2.395308494567871
/global/project/projectdirs/m3572/cluster-training-data/nestedStructs/Ni/12/s5-31/CONTCAR	-3.438216098333333	-2.9044247958472633	2.607959032058716
/global/project/projectdirs/m3572/cluster-training-data/nestedStructs/Ni/12/s1-5/CONTCAR	-1.3915051675	-3.625262508135166	1.887121319770813
/global/project/projectdirs/m3572/cluster-training-data/nestedStructs/Ni/12/s5-70/CONTCAR	-3.7565163133333335	-2.771001467447605	2.741382360458374
/global/project/projectdirs/m3572/cluster-training-data/nestedStructs/Ni/12/s5-27/CONTCAR	-3.378870471666667	-2.9099489543250465	2.6024348735809326
/global/project/projectdirs/m3572/cluster-training-data/nestedStructs/Ni/12/s5-36/CONTCAR	-3.5303684908333337	-2.9512766692450905	2.5611071586608887
/global/project/projectdirs/m3572/cluster-training-data/nestedStructs/Ni/12/s5-21/CONTCAR	-3.3777532708333333	-3.7868267390540504	1.7255570888519287
/global/project/projectdirs/m3572/cluster-training-data/nestedStructs/Ni/12/s1-6/CONTCAR	-2.012223693333333	-2.9527362677863502	2.559647560119629
/global/project/projectdirs/m3572/cluster-training-data/nestedStructs/Ni/12/s5-54/CONTCAR	-3.69016931	-2.8526388499549293	2.65974497795105
/global/project/projectdirs/m3572/cluster-training-data/nestedStructs/Ni/12/s5-11/CONTCAR	-2.809913343333333	-2.9196094367316627	2.5927743911743164
/global/project/projectdirs/m3572/cluster-training-data/nestedStructs/Ni/12/s5-30/CONTCAR	-3.419790048333333	-2.8633557650855446	2.6490280628204346
/global/project/projectdirs/m3572/cluster-training-data/nestedStructs/Ni/12/s5-35/CONTCAR	-3.5145250275	-2.915916332941379	2.5964674949646
/global/project/projectdirs/m3572/cluster-training-data/nestedStructs/Ni/12/s5-9/CONTCAR	-2.9448973541666668	-2.9291712138465313	2.583212614059448
/global/project/projectdirs/m3572/cluster-training-data/nestedStructs/Ni/12/s5-29/CONTCAR	-3.440657975	-3.1174362990668674	2.3949475288391118
/global/project/projectdirs/m3572/cluster-training-data/nestedStructs/Ni/12/s5-56/CONTCAR	-3.709388455833333	-2.8608952853492164	2.6514885425567627
/global/project/projectdirs/m3572/cluster-training-data/nestedStructs/Ni/12/s5-23/CONTCAR	-3.3027409441666666	-2.9018594119361305	2.6105244159698486
/global/project/projectdirs/m3572/cluster-training-data/nestedStructs/Ni/12/s5-67/CONTCAR	-3.7570290941666666	-2.772052893381443	2.740330934524536
/global/project/projectdirs/m3572/cluster-training-data/nestedStructs/Ni/12/s1-1/CONTCAR	-1.3709401991666665	-3.051544794779148	2.460839033126831
/global/project/projectdirs/m3572/cluster-training-data/nestedStructs/Ni/12/s5-64/CONTCAR	-3.74019626	-2.8346055838874245	2.6777782440185547
/global/project/projectdirs/m3572/cluster-training-data/nestedStructs/Ni/12/s5-49/CONTCAR	-3.6457263875	-2.8680013510993385	2.6443824768066406
/global/project/projectdirs/m3572/cluster-training-data/nestedStructs/Ni/12/s1-2/CONTCAR	-1.1859642083333333	-3.6367492768577003	1.8756345510482788
/global/project/projectdirs/m3572/cluster-training-data/nestedStructs/Ni/12/s5-65/CONTCAR	-3.7480050775000002	-2.804505238275852	2.707878589630127
/global/project/projectdirs/m3572/cluster-training-data/nestedStructs/Ni/12/s5-32/CONTCAR	-3.492628654166667	-2.892865071039524	2.619518756866455
/global/project/projectdirs/m3572/cluster-training-data/nestedStructs/Ni/12/s5-25/CONTCAR	-3.371096055	-2.879562744837131	2.632821083068848
/global/project/projectdirs/m3572/cluster-training-data/nestedStructs/Ni/12/s5-62/CONTCAR	-3.7290088299999997	-2.8399926516822243	2.672391176223755
/global/project/projectdirs/m3572/cluster-training-data/nestedStructs/Ni/12/s5-37/CONTCAR	-3.5114084425	-2.8896476123145485	2.6227362155914307
/global/project/projectdirs/m3572/cluster-training-data/nestedStructs/Ni/12/s5-5/CONTCAR	-2.0681094233333335	-3.2894677016547584	2.2229161262512207
/global/project/projectdirs/m3572/cluster-training-data/nestedStructs/Ni/12/s5-40/CONTCAR	-3.5730083316666668	-2.8901144358924293	2.62226939201355
/global/project/projectdirs/m3572/cluster-training-data/nestedStructs/Ni/12/s5-53/CONTCAR	-3.7012461250000004	-3.043001780252781	2.4693820476531982
/global/project/projectdirs/m3572/cluster-training-data/nestedStructs/Ni/12/s5-6/CONTCAR	-2.509678329166667	-4.653373369913425	0.8590104579925537
/global/project/projectdirs/m3572/cluster-training-data/nestedStructs/Ni/12/s5-19/CONTCAR	-3.238648775833333	-4.820059249143925	0.6923245787620544
/global/project/projectdirs/m3572/cluster-training-data/nestedStructs/Ni/12/s5-7/CONTCAR	-2.878542018333333	-3.4805759284308815	2.0318078994750977
/global/project/projectdirs/m3572/cluster-training-data/nestedStructs/Ni/12/s5-55/CONTCAR	-3.6783417800000002	-2.8800045344642067	2.6323792934417725
/global/project/projectdirs/m3572/cluster-training-data/nestedStructs/Ni/12/s5-15/CONTCAR	-3.0339931824999997	-3.2197650763801002	2.292618751525879
/global/project/projectdirs/m3572/cluster-training-data/nestedStructs/Ni/12/s5-8/CONTCAR	-2.654233999166667	-2.959381947260227	2.553001880645752
/global/project/projectdirs/m3572/cluster-training-data/nestedStructs/Ni/12/s5-26/CONTCAR	-3.4526753775	-3.7510566804221535	1.7613271474838257
/global/project/projectdirs/m3572/cluster-training-data/nestedStructs/Ni/12/s5-1/CONTCAR	-3.524781829166667	-2.7540508601478004	2.7583329677581787
/global/project/projectdirs/m3572/cluster-training-data/nestedStructs/Ni/15/s5-2/CONTCAR	-1.266789562	-3.9558900687507057	1.5564937591552734
/global/project/projectdirs/m3572/cluster-training-data/nestedStructs/Ni/15/s5-83/CONTCAR	-3.8473020106666667	-2.8992308471015353	2.613152980804444
/global/project/projectdirs/m3572/cluster-training-data/nestedStructs/Ni/15/s5-50/CONTCAR	-3.690412004	-3.395009407739963	2.117374420166016
/global/project/projectdirs/m3572/cluster-training-data/nestedStructs/Ni/15/s5-33/CONTCAR	-3.452910654	-3.0175136420539284	2.494870185852051
/global/project/projectdirs/m3572/cluster-training-data/nestedStructs/Ni/15/s1-12/CONTCAR	-2.0291761813333333	-3.024499068003025	2.487884759902954
/global/project/projectdirs/m3572/cluster-training-data/nestedStructs/Ni/15/s5-18/CONTCAR	-3.1576344659999998	-3.0079761836341286	2.5044076442718506
/global/project/projectdirs/m3572/cluster-training-data/nestedStructs/Ni/15/s5-28/CONTCAR	-3.417600280666667	-2.9654470774939914	2.5469367504119877
/global/project/projectdirs/m3572/cluster-training-data/nestedStructs/Ni/15/s5-45/CONTCAR	-3.607369767333333	-3.148244986276951	2.3641388416290283
/global/project/projectdirs/m3572/cluster-training-data/nestedStructs/Ni/15/s5-38/CONTCAR	-3.5908193726666666	-3.73911334012064	1.7732704877853394
/global/project/projectdirs/m3572/cluster-training-data/nestedStructs/Ni/15/s5-46/CONTCAR	-3.64787321	-3.4558268878272433	2.056556940078736
/global/project/projectdirs/m3572/cluster-training-data/nestedStructs/Ni/15/s5-3/CONTCAR	-1.2781751526666667	-3.8085944745353126	1.7037893533706665
/global/project/projectdirs/m3572/cluster-training-data/nestedStructs/Ni/15/s5-47/CONTCAR	-3.6345730533333334	-3.1151532027533912	2.397230625152588
/global/project/projectdirs/m3572/cluster-training-data/nestedStructs/Ni/15/s5-14/CONTCAR	-3.0668652286666664	-2.9600395057013893	2.55234432220459
/global/project/projectdirs/m3572/cluster-training-data/nestedStructs/Ni/15/s5-22/CONTCAR	-3.3270595926666666	-3.8984854314139747	1.6138983964920044
/global/project/projectdirs/m3572/cluster-training-data/nestedStructs/Ni/15/s5-48/CONTCAR	-3.689745993333333	-3.1066631171515846	2.4057207107543945
/global/project/projectdirs/m3572/cluster-training-data/nestedStructs/Ni/15/s5-58/CONTCAR	-3.7411234066666665	-3.360701689462986	2.151682138442993
/global/project/projectdirs/m3572/cluster-training-data/nestedStructs/Ni/15/s5-52/CONTCAR	-3.713843784	-2.948581108789768	2.563802719116211
/global/project/projectdirs/m3572/cluster-training-data/nestedStructs/Ni/15/s5-68/CONTCAR	-3.8045051786666666	-3.5906294677070045	1.9217543601989744
/global/project/projectdirs/m3572/cluster-training-data/nestedStructs/Ni/15/s5-10/CONTCAR	-2.853814774	-4.010697970133152	1.5016858577728271
/global/project/projectdirs/m3572/cluster-training-data/nestedStructs/Ni/15/s5-78/CONTCAR	-3.8260589433333334	-2.995901951532688	2.516481876373291
/global/project/projectdirs/m3572/cluster-training-data/nestedStructs/Ni/15/s5-4/CONTCAR	-1.8260366393333334	-2.9832877013495827	2.5290961265563965
/global/project/projectdirs/m3572/cluster-training-data/nestedStructs/Ni/15/s5-82/CONTCAR	-3.8420368199999997	-2.960731396417942	2.551652431488037
/global/project/projectdirs/m3572/cluster-training-data/nestedStructs/Ni/15/s5-69/CONTCAR	-3.7995395553333333	-2.962273487787571	2.550110340118408
/global/project/projectdirs/m3572/cluster-training-data/nestedStructs/Ni/15/s1-7/CONTCAR	-1.5669164819999999	-4.469755658846226	1.0426281690597534
/global/project/projectdirs/m3572/cluster-training-data/nestedStructs/Ni/15/dft-lit-2/CONTCAR	-3.9219308859999997	-4.206967124681797	1.305416703224182
/global/project/projectdirs/m3572/cluster-training-data/nestedStructs/Ni/15/s5-24/CONTCAR	-3.2340499006666668	-3.005826601724949	2.5065572261810303
/global/project/projectdirs/m3572/cluster-training-data/nestedStructs/Ni/15/s5-66/CONTCAR	-3.7983221913333334	-3.8664150330832863	1.6459687948226929
/global/project/projectdirs/m3572/cluster-training-data/nestedStructs/Ni/15/s5-17/CONTCAR	-3.1149160933333335	-2.9388705584815407	2.5735132694244385
/global/project/projectdirs/m3572/cluster-training-data/nestedStructs/Ni/15/s5-63/CONTCAR	-3.7589459266666667	-3.507207760553684	2.005176067352295
/global/project/projectdirs/m3572/cluster-training-data/nestedStructs/Ni/15/s5-87/CONTCAR	-3.8649812740000002	-2.9421538207343483	2.570230007171631
/global/project/projectdirs/m3572/cluster-training-data/nestedStructs/Ni/15/s5-81/CONTCAR	-3.833893908	-2.959486136179294	2.552897691726685
/global/project/projectdirs/m3572/cluster-training-data/nestedStructs/Ni/15/s1-8/CONTCAR	-2.3589448773333337	-3.138561615686741	2.3738222122192383
/global/project/projectdirs/m3572/cluster-training-data/nestedStructs/Ni/15/s5-13/CONTCAR	-2.9279784926666665	-3.126454720239963	2.385929107666016
/global/project/projectdirs/m3572/cluster-training-data/nestedStructs/Ni/15/s1-11/CONTCAR	-2.0291761813333333	-3.024499068003025	2.487884759902954
/global/project/projectdirs/m3572/cluster-training-data/nestedStructs/Ni/15/s5-60/CONTCAR	-3.7194419806666668	-2.9515324923804664	2.5608513355255127
/global/project/projectdirs/m3572/cluster-training-data/nestedStructs/Ni/15/s5-71/CONTCAR	-3.8387791593333334	-3.6104136798194313	1.901970148086548
/global/project/projectdirs/m3572/cluster-training-data/nestedStructs/Ni/15/s1-9/CONTCAR	-1.930364696	-3.040705094080295	2.471678733825684
/global/project/projectdirs/m3572/cluster-training-data/nestedStructs/Ni/15/s5-34/CONTCAR	-3.516921490666667	-3.9016827437690162	1.610701084136963
/global/project/projectdirs/m3572/cluster-training-data/nestedStructs/Ni/15/s5-61/CONTCAR	-3.740657148	-3.065443167429294	2.446940660476685
/global/project/projectdirs/m3572/cluster-training-data/nestedStructs/Ni/15/s5-86/CONTCAR	-3.867135432	-3.0633066985419655	2.4490771293640137
/global/project/projectdirs/m3572/cluster-training-data/nestedStructs/Ni/15/s5-20/CONTCAR	-3.243825162	-2.955829987268772	2.556553840637207
/global/project/projectdirs/m3572/cluster-training-data/nestedStructs/Ni/15/s5-39/CONTCAR	-3.5683764053333333	-3.555171618204441	1.957212209701538
/global/project/projectdirs/m3572/cluster-training-data/nestedStructs/Ni/15/s5-57/CONTCAR	-3.7374768086666665	-3.7616947982123756	1.7506890296936035
/global/project/projectdirs/m3572/cluster-training-data/nestedStructs/Ni/15/s5-16/CONTCAR	-3.1294895966666667	-2.983287462931003	2.529096364974976
/global/project/projectdirs/m3572/cluster-training-data/nestedStructs/Ni/15/s1-3/CONTCAR	-1.8856631073333332	-3.8411573264411354	1.6712265014648438
/global/project/projectdirs/m3572/cluster-training-data/nestedStructs/Ni/15/s5-51/CONTCAR	-3.6735823233333336	-3.525632152300205	1.986751675605774
/global/project/projectdirs/m3572/cluster-training-data/nestedStructs/Ni/15/s5-12/CONTCAR	-2.951040503333333	-2.915120253305759	2.59726357460022
/global/project/projectdirs/m3572/cluster-training-data/nestedStructs/Ni/15/s5-41/CONTCAR	-3.5759811766666667	-2.953474888544407	2.5589089393615723
/global/project/projectdirs/m3572/cluster-training-data/nestedStructs/Ni/15/s1-4/CONTCAR	-1.8522369166666666	-3.0927144381812477	2.4196693897247314
/global/project/projectdirs/m3572/cluster-training-data/nestedStructs/Ni/15/s5-42/CONTCAR	-3.611983619333333	-3.2672370765021705	2.2451467514038086
/global/project/projectdirs/m3572/cluster-training-data/nestedStructs/Ni/15/s5-43/CONTCAR	-3.6128200393333336	-3.8506714198401832	1.661712408065796
/global/project/projectdirs/m3572/cluster-training-data/nestedStructs/Ni/15/Morse-6/CONTCAR	-3.895693064	-4.255606779795017	1.256777048110962
/global/project/projectdirs/m3572/cluster-training-data/nestedStructs/Ni/15/s5-85/CONTCAR	-3.77287955	-2.915069946985569	2.59731388092041
/global/project/projectdirs/m3572/cluster-training-data/nestedStructs/Ni/15/s5-44/CONTCAR	-3.6736346233333332	-3.429481634836521	2.082902193069458
/global/project/projectdirs/m3572/cluster-training-data/nestedStructs/Ni/15/s5-59/CONTCAR	-3.771829924	-3.280488857965794	2.231894969940185
/global/project/projectdirs/m3572/cluster-training-data/nestedStructs/Ni/15/23/CONTCAR	-3.8812705873333333	-3.568533549051609	1.94385027885437
/global/project/projectdirs/m3572/cluster-training-data/nestedStructs/Ni/15/s1-10/CONTCAR	-2.3623772713333335	-4.5165821406653786	0.9958016872406006
/global/project/projectdirs/m3572/cluster-training-data/nestedStructs/Ni/15/s5-72/CONTCAR	-3.81455268	-3.057162651758518	2.455221176147461
/global/project/projectdirs/m3572/cluster-training-data/nestedStructs/Ni/15/1/CONTCAR	-3.8941156913333335	-4.0190222356131935	1.4933615922927856
/global/project/projectdirs/m3572/cluster-training-data/nestedStructs/Ni/15/s5-31/CONTCAR	-3.4700433546666667	-3.1598841044715313	2.352499723434448
/global/project/projectdirs/m3572/cluster-training-data/nestedStructs/Ni/15/s1-5/CONTCAR	-2.454038202	-4.318056354265537	1.194327473640442
/global/project/projectdirs/m3572/cluster-training-data/nestedStructs/Ni/15/s5-70/CONTCAR	-3.820479419333333	-3.244833359461155	2.267550468444824
/global/project/projectdirs/m3572/cluster-training-data/nestedStructs/Ni/15/s5-27/CONTCAR	-3.4132362499999997	-4.384268650751438	1.128115177154541
/global/project/projectdirs/m3572/cluster-training-data/nestedStructs/Ni/15/s5-36/CONTCAR	-3.534376502666667	-3.0785158965400123	2.433867931365967
/global/project/projectdirs/m3572/cluster-training-data/nestedStructs/Ni/15/s5-21/CONTCAR	-3.162029962	-3.631472954492893	1.880910873413086
/global/project/projectdirs/m3572/cluster-training-data/nestedStructs/Ni/15/s1-6/CONTCAR	-1.6646608726666665	-4.046933064203587	1.4654507637023926
/global/project/projectdirs/m3572/cluster-training-data/nestedStructs/Ni/15/s5-54/CONTCAR	-3.7127237193333333	-3.064906725626316	2.447477102279663
/global/project/projectdirs/m3572/cluster-training-data/nestedStructs/Ni/15/s5-11/CONTCAR	-2.7773122573333335	-2.927037605982151	2.585346221923828
/global/project/projectdirs/m3572/cluster-training-data/nestedStructs/Ni/15/s5-30/CONTCAR	-3.447377493333333	-2.989340433817234	2.523043394088745
/global/project/projectdirs/m3572/cluster-training-data/nestedStructs/Ni/15/s5-75/CONTCAR	-3.8329658466666667	-3.330322394113865	2.1820614337921143
/global/project/projectdirs/m3572/cluster-training-data/nestedStructs/Ni/15/s5-35/CONTCAR	-3.5640652733333336	-3.2960413787177467	2.2163424491882324
/global/project/projectdirs/m3572/cluster-training-data/nestedStructs/Ni/15/s5-9/CONTCAR	-2.8351658233333334	-2.977898964624729	2.53448486328125
/global/project/projectdirs/m3572/cluster-training-data/nestedStructs/Ni/15/s5-29/CONTCAR	-3.4522943799999997	-3.342980036478367	2.1694037914276123
/global/project/projectdirs/m3572/cluster-training-data/nestedStructs/Ni/15/s5-73/CONTCAR	-3.8163314893333333	-3.4374102446845436	2.0749735832214355
/global/project/projectdirs/m3572/cluster-training-data/nestedStructs/Ni/15/s5-56/CONTCAR	-3.71108921	-3.084933647852268	2.427450180053711
/global/project/projectdirs/m3572/cluster-training-data/nestedStructs/Ni/15/s5-23/CONTCAR	-3.28580389	-2.9080985877326393	2.60428524017334
/global/project/projectdirs/m3572/cluster-training-data/nestedStructs/Ni/15/s5-67/CONTCAR	-3.794862237333333	-3.1061908099463844	2.4061930179595947
/global/project/projectdirs/m3572/cluster-training-data/nestedStructs/Ni/15/s1-1/CONTCAR	-2.7191924206666664	-3.942487249117222	1.569896578788757
/global/project/projectdirs/m3572/cluster-training-data/nestedStructs/Ni/15/s5-64/CONTCAR	-3.7703254553333334	-3.1705991122535133	2.341784715652466
/global/project/projectdirs/m3572/cluster-training-data/nestedStructs/Ni/15/s5-49/CONTCAR	-3.7011873426666666	-3.252232680063572	2.2601511478424072
/global/project/projectdirs/m3572/cluster-training-data/nestedStructs/Ni/15/s1-2/CONTCAR	-1.6552534266666667	-3.4479574057868385	2.0644264221191406
/global/project/projectdirs/m3572/cluster-training-data/nestedStructs/Ni/15/s5-80/CONTCAR	-3.849517763333333	-2.975856671076145	2.536527156829834
/global/project/projectdirs/m3572/cluster-training-data/nestedStructs/Ni/15/s5-65/CONTCAR	-3.799544114666667	-3.7901603076270485	1.7222235202789309
/global/project/projectdirs/m3572/cluster-training-data/nestedStructs/Ni/15/s5-32/CONTCAR	-3.5002273093333334	-3.635957488756504	1.876426339149475
/global/project/projectdirs/m3572/cluster-training-data/nestedStructs/Ni/15/s5-25/CONTCAR	-3.3024515119999998	-2.946273216944065	2.566110610961914
/global/project/projectdirs/m3572/cluster-training-data/nestedStructs/Ni/15/s5-76/CONTCAR	-3.826160978	-3.049346813898411	2.4630370140075684
/global/project/projectdirs/m3572/cluster-training-data/nestedStructs/Ni/15/22/CONTCAR	-3.90471326	-3.4984642360022926	2.0139195919036865
/global/project/projectdirs/m3572/cluster-training-data/nestedStructs/Ni/15/s5-62/CONTCAR	-3.791747048	-3.406247982721653	2.106135845184326
/global/project/projectdirs/m3572/cluster-training-data/nestedStructs/Ni/15/s5-37/CONTCAR	-3.5531578113333335	-3.8120899293235206	1.7002938985824585
/global/project/projectdirs/m3572/cluster-training-data/nestedStructs/Ni/15/s5-5/CONTCAR	-2.448601746	-3.134395012598362	2.377988815307617
/global/project/projectdirs/m3572/cluster-training-data/nestedStructs/Ni/15/s5-40/CONTCAR	-3.6067724433333335	-3.4113954398444557	2.1009883880615234
/global/project/projectdirs/m3572/cluster-training-data/nestedStructs/Ni/15/s5-74/CONTCAR	-3.825825592666667	-2.9390367362311745	2.5733470916748047
/global/project/projectdirs/m3572/cluster-training-data/nestedStructs/Ni/15/s5-53/CONTCAR	-3.7297339453333334	-3.034137139063206	2.478246688842773
/global/project/projectdirs/m3572/cluster-training-data/nestedStructs/Ni/15/s5-6/CONTCAR	-2.638939884	-3.0686754081061745	2.4437084197998047
/global/project/projectdirs/m3572/cluster-training-data/nestedStructs/Ni/15/s5-19/CONTCAR	-3.169512791333333	-3.7184286210349464	1.7939552068710327
/global/project/projectdirs/m3572/cluster-training-data/nestedStructs/Ni/15/s5-7/CONTCAR	-2.727231572	-4.441478261690464	1.0709055662155151
/global/project/projectdirs/m3572/cluster-training-data/nestedStructs/Ni/15/s5-55/CONTCAR	-3.718879296	-3.0483623835853004	2.4640214443206787
/global/project/projectdirs/m3572/cluster-training-data/nestedStructs/Ni/15/s5-79/CONTCAR	-3.825541892	-2.964264282923069	2.54811954498291
/global/project/projectdirs/m3572/cluster-training-data/nestedStructs/Ni/15/s5-15/CONTCAR	-3.125638254666667	-4.314704904299107	1.1976789236068726
/global/project/projectdirs/m3572/cluster-training-data/nestedStructs/Ni/15/s5-84/CONTCAR	-3.8602719433333332	-3.2340599391272926	2.2783238887786865
/global/project/projectdirs/m3572/cluster-training-data/nestedStructs/Ni/15/15/CONTCAR	-3.890743634	-3.163680681925144	2.348703145980835
/global/project/projectdirs/m3572/cluster-training-data/nestedStructs/Ni/15/s5-8/CONTCAR	-2.7029902800000003	-3.6311479899695778	1.8812358379364011
/global/project/projectdirs/m3572/cluster-training-data/nestedStructs/Ni/15/s5-26/CONTCAR	-3.346175774666667	-3.114643225412693	2.397740602493286
/global/project/projectdirs/m3572/cluster-training-data/nestedStructs/Ni/15/s5-77/CONTCAR	-3.834622134	-3.2069646212867164	2.3054192066192627
/global/project/projectdirs/m3572/cluster-training-data/nestedStructs/Ni/15/18/CONTCAR	-3.893618176	-3.4829582068732643	2.029425621032715
/global/project/projectdirs/m3572/cluster-training-data/nestedStructs/Ni/15/s5-1/CONTCAR	-3.778292458	-3.0527595374396705	2.4596242904663086
/global/project/projectdirs/m3572/cluster-training-data/nestedStructs/Ni/10/s5-2/CONTCAR	-0.877650281	-4.653967747431126	0.8584160804748535
/global/project/projectdirs/m3572/cluster-training-data/nestedStructs/Ni/10/s5-50/CONTCAR	-3.6318625079999998	-2.8238631579688453	2.688520669937134
/global/project/projectdirs/m3572/cluster-training-data/nestedStructs/Ni/10/s5-33/CONTCAR	-3.4940963930000004	-2.984285959940281	2.5280978679656982
/global/project/projectdirs/m3572/cluster-training-data/nestedStructs/Ni/10/s1-12/CONTCAR	-2.742576019	-3.378816256265965	2.133567571640014
/global/project/projectdirs/m3572/cluster-training-data/nestedStructs/Ni/10/s5-18/CONTCAR	-3.2099171220000002	-2.823747524957981	2.688636302947998
/global/project/projectdirs/m3572/cluster-training-data/nestedStructs/Ni/10/s5-28/CONTCAR	-3.3908782709999996	-2.836599955301609	2.67578387260437
/global/project/projectdirs/m3572/cluster-training-data/nestedStructs/Ni/10/s5-45/CONTCAR	-3.5889372620000004	-2.8582986686042213	2.654085159301758
/global/project/projectdirs/m3572/cluster-training-data/nestedStructs/Ni/10/s5-38/CONTCAR	-3.511332403	-2.857755312662449	2.6546285152435303
/global/project/projectdirs/m3572/cluster-training-data/nestedStructs/Ni/10/s5-46/CONTCAR	-3.6013287099999998	-2.8250702712348366	2.6873135566711426
/global/project/projectdirs/m3572/cluster-training-data/nestedStructs/Ni/10/s5-3/CONTCAR	-2.428448179	-3.034722218256321	2.477661609649658
/global/project/projectdirs/m3572/cluster-training-data/nestedStructs/Ni/10/s5-47/CONTCAR	-3.6129169249999995	-2.84233177636179	2.670052051544189
/global/project/projectdirs/m3572/cluster-training-data/nestedStructs/Ni/10/s5-14/CONTCAR	-3.040280538	-2.8654209468177223	2.646962881088257
/global/project/projectdirs/m3572/cluster-training-data/nestedStructs/Ni/10/s5-22/CONTCAR	-3.271148014	-2.9935153815558815	2.5188684463500977
/global/project/projectdirs/m3572/cluster-training-data/nestedStructs/Ni/10/s5-48/CONTCAR	-3.6074499760000003	-2.830930599909153	2.681453227996826
/global/project/projectdirs/m3572/cluster-training-data/nestedStructs/Ni/10/s5-58/CONTCAR	-3.6710950920000003	-2.753265747766819	2.75911808013916
/global/project/projectdirs/m3572/cluster-training-data/nestedStructs/Ni/10/s5-52/CONTCAR	-3.6204662159999996	-2.8106194827369118	2.7017643451690674
/global/project/projectdirs/m3572/cluster-training-data/nestedStructs/Ni/10/s5-10/CONTCAR	-3.151286795	-2.8722201678565407	2.6401636600494385
/global/project/projectdirs/m3572/cluster-training-data/nestedStructs/Ni/10/s5-4/CONTCAR	-2.622765679	-3.064265618067112	2.448118209838867
/global/project/projectdirs/m3572/cluster-training-data/nestedStructs/Ni/10/SuttonChen-1/CONTCAR	-3.692557402	-2.7216202113440895	2.7907636165618896
/global/project/projectdirs/m3572/cluster-training-data/nestedStructs/Ni/10/s1-7/CONTCAR	-1.4358273110000002	-4.505616435747471	1.0067673921585083
/global/project/projectdirs/m3572/cluster-training-data/nestedStructs/Ni/10/s5-24/CONTCAR	-3.3647689030000003	-3.1309529635718727	2.3814308643341064
/global/project/projectdirs/m3572/cluster-training-data/nestedStructs/Ni/10/6/CONTCAR	-3.6920818590000004	-2.722395786981907	2.7899880409240723
/global/project/projectdirs/m3572/cluster-training-data/nestedStructs/Ni/10/s5-17/CONTCAR	-3.169479581	-2.909412750940647	2.602971076965332
/global/project/projectdirs/m3572/cluster-training-data/nestedStructs/Ni/10/s1-8/CONTCAR	-2.352954064	-3.019094595651951	2.4932892322540283
/global/project/projectdirs/m3572/cluster-training-data/nestedStructs/Ni/10/s5-13/CONTCAR	-3.021428382	-3.0280405375769996	2.4843432903289795
/global/project/projectdirs/m3572/cluster-training-data/nestedStructs/Ni/10/s1-11/CONTCAR	-2.742576019	-3.378816256265965	2.133567571640014
/global/project/projectdirs/m3572/cluster-training-data/nestedStructs/Ni/10/s5-60/CONTCAR	-3.683362088	-2.7363909575751686	2.7759928703308105
/global/project/projectdirs/m3572/cluster-training-data/nestedStructs/Ni/10/s1-9/CONTCAR	-1.504062293	-3.872531900148716	1.6398519277572632
/global/project/projectdirs/m3572/cluster-training-data/nestedStructs/Ni/10/s5-34/CONTCAR	-3.511432086	-2.8683229777625465	2.6440608501434326
/global/project/projectdirs/m3572/cluster-training-data/nestedStructs/Ni/10/s5-61/CONTCAR	-3.684202422	-2.732279429178562	2.780104398727417
/global/project/projectdirs/m3572/cluster-training-data/nestedStructs/Ni/10/s5-20/CONTCAR	-3.278426854	-3.1460687014869118	2.3663151264190674
/global/project/projectdirs/m3572/cluster-training-data/nestedStructs/Ni/10/s5-39/CONTCAR	-3.5208187549999996	-2.837867865305271	2.674515962600708
/global/project/projectdirs/m3572/cluster-training-data/nestedStructs/Ni/10/s5-57/CONTCAR	-3.666368092	-2.750921139459934	2.761462688446045
/global/project/projectdirs/m3572/cluster-training-data/nestedStructs/Ni/10/s5-16/CONTCAR	-3.165066007	-2.9091845843604474	2.603199243545532
/global/project/projectdirs/m3572/cluster-training-data/nestedStructs/Ni/10/s1-3/CONTCAR	-0.9777811030000001	-3.4027358386329074	2.1096479892730717
/global/project/projectdirs/m3572/cluster-training-data/nestedStructs/Ni/10/s5-51/CONTCAR	-3.621110899	-2.8214649054816627	2.6909189224243164
/global/project/projectdirs/m3572/cluster-training-data/nestedStructs/Ni/10/s5-12/CONTCAR	-3.136584578	-2.8712998721412086	2.6410839557647705
/global/project/projectdirs/m3572/cluster-training-data/nestedStructs/Ni/10/s5-41/CONTCAR	-3.5524992330000003	-2.8904899451545143	2.621893882751465
/global/project/projectdirs/m3572/cluster-training-data/nestedStructs/Ni/10/s1-4/CONTCAR	-2.789804311	-4.054118046503391	1.458265781402588
/global/project/projectdirs/m3572/cluster-training-data/nestedStructs/Ni/10/s5-42/CONTCAR	-3.5856017430000002	-2.8662568423560524	2.6461269855499268
/global/project/projectdirs/m3572/cluster-training-data/nestedStructs/Ni/10/s5-43/CONTCAR	-3.559950475	-2.8790255877784157	2.6333582401275635
/global/project/projectdirs/m3572/cluster-training-data/nestedStructs/Ni/10/s5-44/CONTCAR	-3.571190723	-2.8541764113715553	2.658207416534424
/global/project/projectdirs/m3572/cluster-training-data/nestedStructs/Ni/10/s5-59/CONTCAR	-3.674971293	-2.7594970557502174	2.7528867721557617
/global/project/projectdirs/m3572/cluster-training-data/nestedStructs/Ni/10/s1-10/CONTCAR	-1.926909657	-3.103894123773899	2.40848970413208
/global/project/projectdirs/m3572/cluster-training-data/nestedStructs/Ni/10/s5-31/CONTCAR	-3.4508214350000004	-2.8292342517188453	2.683149576187134
/global/project/projectdirs/m3572/cluster-training-data/nestedStructs/Ni/10/s1-5/CONTCAR	-2.686456725	-2.868746885996189	2.64363694190979
/global/project/projectdirs/m3572/cluster-training-data/nestedStructs/Ni/10/s5-27/CONTCAR	-3.359245703	-2.9630512091926002	2.549332618713379
/global/project/projectdirs/m3572/cluster-training-data/nestedStructs/Ni/10/s5-36/CONTCAR	-3.5012695469999997	-2.845914969187107	2.666468858718872
/global/project/projectdirs/m3572/cluster-training-data/nestedStructs/Ni/10/s5-21/CONTCAR	-3.225613552	-3.0020703170112037	2.5103135108947754
/global/project/projectdirs/m3572/cluster-training-data/nestedStructs/Ni/10/s1-6/CONTCAR	-2.561896146	-2.9589656684211154	2.5534181594848637
/global/project/projectdirs/m3572/cluster-training-data/nestedStructs/Ni/10/s5-54/CONTCAR	-3.6397471279999998	-2.797584185343113	2.714799642562866
/global/project/projectdirs/m3572/cluster-training-data/nestedStructs/Ni/10/s5-11/CONTCAR	-2.920301152	-2.911124834757175	2.601258993148804
/global/project/projectdirs/m3572/cluster-training-data/nestedStructs/Ni/10/s5-30/CONTCAR	-3.449598409	-2.819913754206028	2.692470073699951
/global/project/projectdirs/m3572/cluster-training-data/nestedStructs/Ni/10/s5-35/CONTCAR	-3.4682051819999997	-2.864667067270603	2.647716760635376
/global/project/projectdirs/m3572/cluster-training-data/nestedStructs/Ni/10/s5-9/CONTCAR	-2.940551851	-4.89342469904932	0.6189591288566589
/global/project/projectdirs/m3572/cluster-training-data/nestedStructs/Ni/10/s5-29/CONTCAR	-3.3799579790000003	-2.8975690696051983	2.614814758300781
/global/project/projectdirs/m3572/cluster-training-data/nestedStructs/Ni/10/s5-56/CONTCAR	-3.6632913819999997	-2.7812587115577125	2.7311251163482666
/global/project/projectdirs/m3572/cluster-training-data/nestedStructs/Ni/10/s5-23/CONTCAR	-3.3668440750000004	-2.8704689833930397	2.6419148445129395
/global/project/projectdirs/m3572/cluster-training-data/nestedStructs/Ni/10/s1-1/CONTCAR	-3.610728952	-2.7761291358283424	2.7362546920776367
/global/project/projectdirs/m3572/cluster-training-data/nestedStructs/Ni/10/s5-49/CONTCAR	-3.629742866	-2.8156689498237037	2.6967148780822754
/global/project/projectdirs/m3572/cluster-training-data/nestedStructs/Ni/10/s1-2/CONTCAR	-1.223020302	-3.3066510054877662	2.205732822418213
/global/project/projectdirs/m3572/cluster-training-data/nestedStructs/Ni/10/s5-32/CONTCAR	-3.472803847	-2.855981240015354	2.656402587890625
/global/project/projectdirs/m3572/cluster-training-data/nestedStructs/Ni/10/s5-25/CONTCAR	-3.3367285860000004	-2.90576590035471	2.606617927551269
/global/project/projectdirs/m3572/cluster-training-data/nestedStructs/Ni/10/s5-37/CONTCAR	-3.5212540939999997	-2.9055937621405983	2.606790065765381
/global/project/projectdirs/m3572/cluster-training-data/nestedStructs/Ni/10/s5-5/CONTCAR	-2.424468585	-3.10549415085825	2.406889677047729
/global/project/projectdirs/m3572/cluster-training-data/nestedStructs/Ni/10/s5-40/CONTCAR	-3.5671970629999996	-2.892353424768772	2.620030403137207
/global/project/projectdirs/m3572/cluster-training-data/nestedStructs/Ni/10/s5-53/CONTCAR	-3.6371125300000005	-2.8333009574225807	2.6790828704833984
/global/project/projectdirs/m3572/cluster-training-data/nestedStructs/Ni/10/s5-6/CONTCAR	-2.469364561	-3.2081593367865944	2.3042244911193848
/global/project/projectdirs/m3572/cluster-training-data/nestedStructs/Ni/10/s5-19/CONTCAR	-3.184002011	-2.861876377802219	2.65050745010376
/global/project/projectdirs/m3572/cluster-training-data/nestedStructs/Ni/10/s5-7/CONTCAR	-2.800184186	-3.3107451293280983	2.201638698577881
/global/project/projectdirs/m3572/cluster-training-data/nestedStructs/Ni/10/s5-55/CONTCAR	-3.648897884	-2.7769538256934547	2.7354300022125244
/global/project/projectdirs/m3572/cluster-training-data/nestedStructs/Ni/10/s5-15/CONTCAR	-3.1370663260000002	-2.856307158212986	2.656076669692993
/global/project/projectdirs/m3572/cluster-training-data/nestedStructs/Ni/10/s5-8/CONTCAR	-2.79777635	-4.41199410889658	1.1003897190093994
/global/project/projectdirs/m3572/cluster-training-data/nestedStructs/Ni/10/s5-26/CONTCAR	-3.3883977649999997	-3.1015147063544655	2.4108691215515137
/global/project/projectdirs/m3572/cluster-training-data/nestedStructs/Ni/10/8/CONTCAR	-3.641687777	-2.7623516413978004	2.7500321865081787
/global/project/projectdirs/m3572/cluster-training-data/nestedStructs/Ni/10/s5-1/CONTCAR	-3.5802452770000004	-2.7646013591102028	2.7477824687957764
/global/project/projectdirs/m3572/cluster-training-data/nestedStructs/Ni/8/s5-2/CONTCAR	-2.1421849625	-3.057884821634617	2.4544990062713623
/global/project/projectdirs/m3572/cluster-training-data/nestedStructs/Ni/8/s5-33/CONTCAR	-3.42375404625	-2.8427544925025368	2.6696293354034424
/global/project/projectdirs/m3572/cluster-training-data/nestedStructs/Ni/8/s1-12/CONTCAR	-1.50432227	-3.19554484818491	2.3168389797210693
/global/project/projectdirs/m3572/cluster-training-data/nestedStructs/Ni/8/s5-18/CONTCAR	-3.10154887125	-2.85318268273386	2.659201145172119
/global/project/projectdirs/m3572/cluster-training-data/nestedStructs/Ni/8/s5-28/CONTCAR	-3.3680205375	-2.8903988692572975	2.6219849586486816
/global/project/projectdirs/m3572/cluster-training-data/nestedStructs/Ni/8/s5-45/CONTCAR	-3.5301453225	-2.8287834021857643	2.683600425720215
/global/project/projectdirs/m3572/cluster-training-data/nestedStructs/Ni/8/s5-38/CONTCAR	-3.48670721	-2.8882342669776344	2.6241495609283447
/global/project/projectdirs/m3572/cluster-training-data/nestedStructs/Ni/8/s5-46/CONTCAR	-3.5263722575	-2.9929174277594948	2.5194664001464844
/global/project/projectdirs/m3572/cluster-training-data/nestedStructs/Ni/8/s5-3/CONTCAR	-2.2088841675	-3.132261643152561	2.380122184753418
/global/project/projectdirs/m3572/cluster-training-data/nestedStructs/Ni/8/s5-47/CONTCAR	-3.53838405625	-3.133632073145237	2.378751754760742
/global/project/projectdirs/m3572/cluster-training-data/nestedStructs/Ni/8/s5-14/CONTCAR	-2.99607800625	-2.9141386840155983	2.598245143890381
/global/project/projectdirs/m3572/cluster-training-data/nestedStructs/Ni/8/s5-22/CONTCAR	-3.331496575	-2.855236420374241	2.6571474075317383
/global/project/projectdirs/m3572/cluster-training-data/nestedStructs/Ni/8/s5-48/CONTCAR	-3.53924892125	-3.198968300562229	2.31341552734375
/global/project/projectdirs/m3572/cluster-training-data/nestedStructs/Ni/8/s5-10/CONTCAR	-2.931025335	-2.865292677622166	2.647091150283813
/global/project/projectdirs/m3572/cluster-training-data/nestedStructs/Ni/8/s5-4/CONTCAR	-2.2766129275	-2.976553568582859	2.53583025932312
/global/project/projectdirs/m3572/cluster-training-data/nestedStructs/Ni/8/s1-7/CONTCAR	-1.72283217375	-2.9088004920295143	2.603583335876465
/global/project/projectdirs/m3572/cluster-training-data/nestedStructs/Ni/8/dft-lit-2/CONTCAR	-3.5456493975	-2.84806884263071	2.664314985275269
/global/project/projectdirs/m3572/cluster-training-data/nestedStructs/Ni/8/s5-24/CONTCAR	-3.28864345875	-2.866932520609226	2.645451307296753
/global/project/projectdirs/m3572/cluster-training-data/nestedStructs/Ni/8/s5-17/CONTCAR	-3.20893892875	-2.864853987436619	2.6475298404693604
/global/project/projectdirs/m3572/cluster-training-data/nestedStructs/Ni/8/s1-8/CONTCAR	-1.51636388625	-3.9170630070975685	1.5953208208084106
/global/project/projectdirs/m3572/cluster-training-data/nestedStructs/Ni/8/s5-13/CONTCAR	-3.0649361125	-2.8329812381080055	2.6794025897979736
/global/project/projectdirs/m3572/cluster-training-data/nestedStructs/Ni/8/s1-11/CONTCAR	-1.50432227	-3.19554484818491	2.3168389797210693
/global/project/projectdirs/m3572/cluster-training-data/nestedStructs/Ni/8/s1-9/CONTCAR	-2.242116085	-2.922262558679905	2.590121269226074
/global/project/projectdirs/m3572/cluster-training-data/nestedStructs/Ni/8/s5-34/CONTCAR	-3.41980109625	-2.898484835367527	2.613898992538452
/global/project/projectdirs/m3572/cluster-training-data/nestedStructs/Ni/8/2/CONTCAR	-3.48312913875	-2.954037317972507	2.558346509933472
/global/project/projectdirs/m3572/cluster-training-data/nestedStructs/Ni/8/s5-20/CONTCAR	-3.20793491875	-2.884760985117283	2.6276228427886963
/global/project/projectdirs/m3572/cluster-training-data/nestedStructs/Ni/8/s5-39/CONTCAR	-3.48683507625	-2.893515238504734	2.618868589401245
/global/project/projectdirs/m3572/cluster-training-data/nestedStructs/Ni/8/s5-16/CONTCAR	-3.20847956	-2.840085873346653	2.672297954559326
/global/project/projectdirs/m3572/cluster-training-data/nestedStructs/Ni/8/s1-3/CONTCAR	-1.4603738	-3.9951458070090675	1.5172380208969116
/global/project/projectdirs/m3572/cluster-training-data/nestedStructs/Ni/8/s5-12/CONTCAR	-2.96852656625	-3.013714918833103	2.498668909072876
/global/project/projectdirs/m3572/cluster-training-data/nestedStructs/Ni/8/s5-41/CONTCAR	-3.50493377625	-2.844819912653294	2.667563915252685
/global/project/projectdirs/m3572/cluster-training-data/nestedStructs/Ni/8/s1-4/CONTCAR	-2.26112872875	-4.0188754889777565	1.4935083389282229
/global/project/projectdirs/m3572/cluster-training-data/nestedStructs/Ni/8/s5-42/CONTCAR	-3.51400579625	-2.8475426528266334	2.6648411750793457
/global/project/projectdirs/m3572/cluster-training-data/nestedStructs/Ni/8/s5-43/CONTCAR	-3.51952504125	-2.971614250879612	2.540769577026367
/global/project/projectdirs/m3572/cluster-training-data/nestedStructs/Ni/8/Morse-6/CONTCAR	-3.51826601875	-2.793177733164158	2.7192060947418213
/global/project/projectdirs/m3572/cluster-training-data/nestedStructs/Ni/8/s5-44/CONTCAR	-3.52095194875	-2.8594008776954074	2.6529829502105717
/global/project/projectdirs/m3572/cluster-training-data/nestedStructs/Ni/8/s1-10/CONTCAR	-2.04562578875	-3.053307184915867	2.4590766429901123
/global/project/projectdirs/m3572/cluster-training-data/nestedStructs/Ni/8/s5-31/CONTCAR	-3.389564795	-2.8836475703528786	2.6287362575531006
/global/project/projectdirs/m3572/cluster-training-data/nestedStructs/Ni/8/s1-5/CONTCAR	-2.51583468875	-3.0830186698249245	2.4293651580810547
/global/project/projectdirs/m3572/cluster-training-data/nestedStructs/Ni/8/s5-27/CONTCAR	-3.39079904	-2.864947924356785	2.6474359035491943
/global/project/projectdirs/m3572/cluster-training-data/nestedStructs/Ni/8/s5-36/CONTCAR	-3.46047682875	-2.843351492624607	2.669032335281372
/global/project/projectdirs/m3572/cluster-training-data/nestedStructs/Ni/8/s5-21/CONTCAR	-3.23367588875	-2.908157000284519	2.60422682762146
/global/project/projectdirs/m3572/cluster-training-data/nestedStructs/Ni/8/s1-6/CONTCAR	-1.9681456575	-3.286041865091648	2.226341962814331
/global/project/projectdirs/m3572/cluster-training-data/nestedStructs/Ni/8/s5-11/CONTCAR	-2.9236014825	-2.8699711653998756	2.6424126625061035
/global/project/projectdirs/m3572/cluster-training-data/nestedStructs/Ni/8/s5-30/CONTCAR	-3.4410813375	-2.855279335718479	2.6571044921875
/global/project/projectdirs/m3572/cluster-training-data/nestedStructs/Ni/8/s5-35/CONTCAR	-3.46175790125	-2.876313099603977	2.636070728302002
/global/project/projectdirs/m3572/cluster-training-data/nestedStructs/Ni/8/s5-9/CONTCAR	-2.92000705	-2.860838064890232	2.651545763015747
/global/project/projectdirs/m3572/cluster-training-data/nestedStructs/Ni/8/s5-29/CONTCAR	-3.41353321875	-2.832034954767551	2.680348873138428
/global/project/projectdirs/m3572/cluster-training-data/nestedStructs/Ni/8/s5-23/CONTCAR	-3.2827270025	-2.8964368197730446	2.6159470081329346
/global/project/projectdirs/m3572/cluster-training-data/nestedStructs/Ni/8/s1-1/CONTCAR	-3.46103134625	-2.8396877143195534	2.672696113586426
/global/project/projectdirs/m3572/cluster-training-data/nestedStructs/Ni/8/s1-2/CONTCAR	-1.2767102725	-4.246864566545811	1.2655192613601685
/global/project/projectdirs/m3572/cluster-training-data/nestedStructs/Ni/8/s5-32/CONTCAR	-3.41839291	-2.8137897345832252	2.698594093322754
/global/project/projectdirs/m3572/cluster-training-data/nestedStructs/Ni/8/s5-25/CONTCAR	-3.32132116125	-2.88913501236948	2.623248815536499
/global/project/projectdirs/m3572/cluster-training-data/nestedStructs/Ni/8/22/CONTCAR	-3.50710788375	-2.91260970566782	2.599774122238159
/global/project/projectdirs/m3572/cluster-training-data/nestedStructs/Ni/8/s5-37/CONTCAR	-3.47824860375	-2.8960887286475563	2.616295099258423
/global/project/projectdirs/m3572/cluster-training-data/nestedStructs/Ni/8/s5-5/CONTCAR	-2.47571815375	-3.007014879923191	2.505368947982788
/global/project/projectdirs/m3572/cluster-training-data/nestedStructs/Ni/8/s5-40/CONTCAR	-3.5016271375	-2.8385752532294655	2.6738085746765137
/global/project/projectdirs/m3572/cluster-training-data/nestedStructs/Ni/8/s5-6/CONTCAR	-2.7218708675	-2.918671021204319	2.59371280670166
/global/project/projectdirs/m3572/cluster-training-data/nestedStructs/Ni/8/s5-19/CONTCAR	-3.18393388375	-2.91481221650156	2.597571611404419
/global/project/projectdirs/m3572/cluster-training-data/nestedStructs/Ni/8/s5-7/CONTCAR	-2.68938892375	-2.9497507903388405	2.5626330375671387
/global/project/projectdirs/m3572/cluster-training-data/nestedStructs/Ni/8/12/CONTCAR	-3.48954056	-3.063242087107029	2.44914174079895
/global/project/projectdirs/m3572/cluster-training-data/nestedStructs/Ni/8/s5-15/CONTCAR	-3.08325138	-2.879507908563938	2.632875919342041
/global/project/projectdirs/m3572/cluster-training-data/nestedStructs/Ni/8/s5-8/CONTCAR	-2.76262517625	-3.029271969538059	2.48311185836792
/global/project/projectdirs/m3572/cluster-training-data/nestedStructs/Ni/8/s5-26/CONTCAR	-3.36662824125	-2.8583010527900123	2.654082775115967
/global/project/projectdirs/m3572/cluster-training-data/nestedStructs/Ni/8/s5-1/CONTCAR	-3.4078255875	-2.763855108957615	2.7485287189483643
/global/project/projectdirs/m3572/cluster-training-data/nestedStructs/Ni/18/s5-2/CONTCAR	-0.8823439611111111	-4.750856349211063	0.7615274786949158
/global/project/projectdirs/m3572/cluster-training-data/nestedStructs/Ni/18/s5-83/CONTCAR	-3.9250419483333334	-4.597408840399113	0.9149749875068665
/global/project/projectdirs/m3572/cluster-training-data/nestedStructs/Ni/18/s5-50/CONTCAR	-3.725910186111111	-4.8768403026870155	0.6355435252189636
/global/project/projectdirs/m3572/cluster-training-data/nestedStructs/Ni/18/s5-33/CONTCAR	-3.442238057222222	-3.837213287096348	1.6751705408096311
/global/project/projectdirs/m3572/cluster-training-data/nestedStructs/Ni/18/s5-18/CONTCAR	-3.09210384	-3.4639161917975807	2.0484676361083984
/global/project/projectdirs/m3572/cluster-training-data/nestedStructs/Ni/18/s5-94/CONTCAR	-3.9888780388888887	-4.104234108667698	1.4081497192382812
/global/project/projectdirs/m3572/cluster-training-data/nestedStructs/Ni/18/s5-28/CONTCAR	-3.3369657416666665	-3.0245617720893287	2.4878220558166504
/global/project/projectdirs/m3572/cluster-training-data/nestedStructs/Ni/18/s5-45/CONTCAR	-3.6210702033333337	-3.9143930766394996	1.5979907512664795
/global/project/projectdirs/m3572/cluster-training-data/nestedStructs/Ni/18/s5-38/CONTCAR	-3.6066201422222224	-4.96151209805521	0.550871729850769
/global/project/projectdirs/m3572/cluster-training-data/nestedStructs/Ni/18/s5-46/CONTCAR	-3.657722900555556	-4.921127984266605	0.5912558436393738
/global/project/projectdirs/m3572/cluster-training-data/nestedStructs/Ni/18/s5-3/CONTCAR	-0.5664442255555556	-4.370544800501194	1.1418390274047852
/global/project/projectdirs/m3572/cluster-training-data/nestedStructs/Ni/18/s5-47/CONTCAR	-3.6419611400000003	-3.647579679231968	1.8648041486740112
/global/project/projectdirs/m3572/cluster-training-data/nestedStructs/Ni/18/s5-14/CONTCAR	-2.9107025983333332	-2.9893599841407203	2.523023843765259
/global/project/projectdirs/m3572/cluster-training-data/nestedStructs/Ni/18/s5-22/CONTCAR	-3.302698551666667	-4.754437634687748	0.7579461932182312
/global/project/projectdirs/m3572/cluster-training-data/nestedStructs/Ni/18/s5-48/CONTCAR	-3.697838544444444	-4.719426820021	0.7929570078849792
/global/project/projectdirs/m3572/cluster-training-data/nestedStructs/Ni/18/s5-58/CONTCAR	-3.77344432	-3.6282637212088966	1.8841201066970823
/global/project/projectdirs/m3572/cluster-training-data/nestedStructs/Ni/18/s5-52/CONTCAR	-3.7047357288888887	-4.0242338273337745	1.4881500005722046
/global/project/projectdirs/m3572/cluster-training-data/nestedStructs/Ni/18/s5-68/CONTCAR	-3.85992998	-4.556601772051182	0.9557820558547974
/global/project/projectdirs/m3572/cluster-training-data/nestedStructs/Ni/18/s5-10/CONTCAR	-2.8738815816666667	-2.978621372919407	2.5337624549865723
/global/project/projectdirs/m3572/cluster-training-data/nestedStructs/Ni/18/s5-78/CONTCAR	-3.9254280705555553	-4.468830833177891	1.0435529947280884
/global/project/projectdirs/m3572/cluster-training-data/nestedStructs/Ni/18/s5-4/CONTCAR	-2.0780133483333336	-4.301914701204624	1.210469126701355
/global/project/projectdirs/m3572/cluster-training-data/nestedStructs/Ni/18/s5-88/CONTCAR	-3.951731781666667	-3.48562634919199	2.0267574787139893
/global/project/projectdirs/m3572/cluster-training-data/nestedStructs/Ni/18/s5-82/CONTCAR	-3.903081096111111	-3.291671404581394	2.220712423324585
/global/project/projectdirs/m3572/cluster-training-data/nestedStructs/Ni/18/SuttonChen-1/CONTCAR	-4.014984567777778	-4.434049257974949	1.0783345699310305
/global/project/projectdirs/m3572/cluster-training-data/nestedStructs/Ni/18/s5-69/CONTCAR	-3.8091168516666665	-3.061744103174534	2.4506397247314453
/global/project/projectdirs/m3572/cluster-training-data/nestedStructs/Ni/18/s5-91/CONTCAR	-3.970159074444444	-3.9852211568168068	1.5271626710891724
/global/project/projectdirs/m3572/cluster-training-data/nestedStructs/Ni/18/s5-24/CONTCAR	-3.2875911133333333	-4.950393566828098	0.5619902610778809
/global/project/projectdirs/m3572/cluster-training-data/nestedStructs/Ni/18/6/CONTCAR	-3.9540356316666663	-3.585392842035618	1.926990985870361
/global/project/projectdirs/m3572/cluster-training-data/nestedStructs/Ni/18/s5-66/CONTCAR	-3.8479017122222223	-3.251735577326145	2.260648250579834
/global/project/projectdirs/m3572/cluster-training-data/nestedStructs/Ni/18/s5-17/CONTCAR	-3.1377913294444446	-4.063019404154148	1.449364423751831
/global/project/projectdirs/m3572/cluster-training-data/nestedStructs/Ni/18/s5-63/CONTCAR	-3.7954093644444447	-3.9328682515433693	1.57951557636261
/global/project/projectdirs/m3572/cluster-training-data/nestedStructs/Ni/18/s5-87/CONTCAR	-3.932630917222222	-3.053182968836155	2.459200859069824
/global/project/projectdirs/m3572/cluster-training-data/nestedStructs/Ni/18/s5-81/CONTCAR	-3.931829812777778	-4.269076475839939	1.24330735206604
/global/project/projectdirs/m3572/cluster-training-data/nestedStructs/Ni/18/s5-13/CONTCAR	-2.9362831799999998	-2.937459120493259	2.57492470741272
/global/project/projectdirs/m3572/cluster-training-data/nestedStructs/Ni/18/s5-60/CONTCAR	-3.7772815527777777	-4.541638324003544	0.9707455039024352
/global/project/projectdirs/m3572/cluster-training-data/nestedStructs/Ni/18/s5-71/CONTCAR	-3.879021084444444	-4.741355726461735	0.7710281014442444
/global/project/projectdirs/m3572/cluster-training-data/nestedStructs/Ni/18/s5-95/CONTCAR	-3.976700483888889	-3.241969952326145	2.270413875579834
/global/project/projectdirs/m3572/cluster-training-data/nestedStructs/Ni/18/s5-34/CONTCAR	-3.4611986844444447	-2.9210099074653053	2.591373920440674
/global/project/projectdirs/m3572/cluster-training-data/nestedStructs/Ni/18/s5-61/CONTCAR	-3.8048783272222217	-4.3977748248389625	1.1146090030670166
/global/project/projectdirs/m3572/cluster-training-data/nestedStructs/Ni/18/s5-86/CONTCAR	-3.9556389522222224	-3.424908528070774	2.087475299835205
/global/project/projectdirs/m3572/cluster-training-data/nestedStructs/Ni/18/s5-20/CONTCAR	-3.209479497222222	-3.884276399355259	1.6281074285507202
/global/project/projectdirs/m3572/cluster-training-data/nestedStructs/Ni/18/s5-39/CONTCAR	-3.5467065455555558	-4.2508348319342995	1.2615489959716797
/global/project/projectdirs/m3572/cluster-training-data/nestedStructs/Ni/18/s5-57/CONTCAR	-3.7704449200000005	-4.454425701837864	1.0579581260681152
/global/project/projectdirs/m3572/cluster-training-data/nestedStructs/Ni/18/s5-16/CONTCAR	-3.1316903594444443	-3.033297667246189	2.47908616065979
/global/project/projectdirs/m3572/cluster-training-data/nestedStructs/Ni/18/s5-51/CONTCAR	-3.6902802277777775	-3.2665559146216774	2.2458279132843018
/global/project/projectdirs/m3572/cluster-training-data/nestedStructs/Ni/18/s5-12/CONTCAR	-2.944602603888889	-3.0538064334205055	2.4585773944854736
/global/project/projectdirs/m3572/cluster-training-data/nestedStructs/Ni/18/s5-41/CONTCAR	-3.6312241444444444	-4.527844438295689	0.9845393896102904
/global/project/projectdirs/m3572/cluster-training-data/nestedStructs/Ni/18/s5-93/CONTCAR	-3.9821080911111113	-4.146574744921055	1.3658090829849243
/global/project/projectdirs/m3572/cluster-training-data/nestedStructs/Ni/18/s5-42/CONTCAR	-3.6082693844444447	-3.8297697398475075	1.6826140880584717
/global/project/projectdirs/m3572/cluster-training-data/nestedStructs/Ni/18/s5-43/CONTCAR	-3.6220845388888887	-3.588134298067417	1.924249529838562
/global/project/projectdirs/m3572/cluster-training-data/nestedStructs/Ni/18/Morse-6/CONTCAR	-4.017501845	-4.571178505163517	0.9412053227424622
/global/project/projectdirs/m3572/cluster-training-data/nestedStructs/Ni/18/s5-85/CONTCAR	-3.9312899233333334	-3.062892565470066	2.449491262435913
/global/project/projectdirs/m3572/cluster-training-data/nestedStructs/Ni/18/s5-44/CONTCAR	-3.6226033283333336	-3.175219664316502	2.337164163589477
/global/project/projectdirs/m3572/cluster-training-data/nestedStructs/Ni/18/s5-59/CONTCAR	-3.7703052316666668	-4.3922851178458595	1.1200987100601196
/global/project/projectdirs/m3572/cluster-training-data/nestedStructs/Ni/18/23/CONTCAR	-3.9923039655555552	-4.536981711130466	0.9754021167755128
/global/project/projectdirs/m3572/cluster-training-data/nestedStructs/Ni/18/s5-72/CONTCAR	-3.8721807816666662	-3.8951583001426124	1.6172255277633667
/global/project/projectdirs/m3572/cluster-training-data/nestedStructs/Ni/18/s5-31/CONTCAR	-3.421461091111111	-3.2292646262458233	2.283119201660156
/global/project/projectdirs/m3572/cluster-training-data/nestedStructs/Ni/18/dft-lit-1/CONTCAR	-4.032916452777778	-4.598794231157627	0.913589596748352
/global/project/projectdirs/m3572/cluster-training-data/nestedStructs/Ni/18/s5-70/CONTCAR	-3.867810677222222	-4.425298938494053	1.0870848894119265
/global/project/projectdirs/m3572/cluster-training-data/nestedStructs/Ni/18/s5-27/CONTCAR	-3.3899679877777777	-3.991802224855747	1.520581603050232
/global/project/projectdirs/m3572/cluster-training-data/nestedStructs/Ni/18/s5-36/CONTCAR	-3.5237585772222224	-4.080666312914219	1.4317175149917605
/global/project/projectdirs/m3572/cluster-training-data/nestedStructs/Ni/18/s5-21/CONTCAR	-3.189602653333333	-3.668056139688816	1.844327688217163
/global/project/projectdirs/m3572/cluster-training-data/nestedStructs/Ni/18/s5-97/CONTCAR	-3.999487881666667	-3.503939280252781	2.0084445476531982
/global/project/projectdirs/m3572/cluster-training-data/nestedStructs/Ni/18/s5-54/CONTCAR	-3.727066018888889	-4.059407362680759	1.4529764652252195
/global/project/projectdirs/m3572/cluster-training-data/nestedStructs/Ni/18/s5-11/CONTCAR	-2.8597000438888887	-2.9526246878913307	2.5597591400146484
/global/project/projectdirs/m3572/cluster-training-data/nestedStructs/Ni/18/s5-30/CONTCAR	-3.363220163888889	-2.960637221079197	2.5517466068267822
/global/project/projectdirs/m3572/cluster-training-data/nestedStructs/Ni/18/s5-75/CONTCAR	-3.884280966111111	-4.291804918985691	1.220578908920288
/global/project/projectdirs/m3572/cluster-training-data/nestedStructs/Ni/18/s5-35/CONTCAR	-3.4506954766666667	-3.196336397867527	2.316047430038452
/global/project/projectdirs/m3572/cluster-training-data/nestedStructs/Ni/18/s5-9/CONTCAR	-2.7728046016666665	-4.540353009443607	0.9720308184623718
/global/project/projectdirs/m3572/cluster-training-data/nestedStructs/Ni/18/s5-29/CONTCAR	-3.3945240988888887	-3.5813181493094826	1.9310656785964968
/global/project/projectdirs/m3572/cluster-training-data/nestedStructs/Ni/18/s5-73/CONTCAR	-3.889646747777778	-4.527449438314762	0.984934389591217
/global/project/projectdirs/m3572/cluster-training-data/nestedStructs/Ni/18/s5-56/CONTCAR	-3.7699495161111107	-4.895236799459782	0.6171470284461975
/global/project/projectdirs/m3572/cluster-training-data/nestedStructs/Ni/18/s5-23/CONTCAR	-3.2303239972222224	-3.084716925363865	2.4276669025421143
/global/project/projectdirs/m3572/cluster-training-data/nestedStructs/Ni/18/s5-89/CONTCAR	-3.9372052533333335	-3.464841971140232	2.047541856765747
/global/project/projectdirs/m3572/cluster-training-data/nestedStructs/Ni/18/s5-67/CONTCAR	-3.864404938888889	-4.623557278852787	0.8888265490531921
/global/project/projectdirs/m3572/cluster-training-data/nestedStructs/Ni/18/s5-64/CONTCAR	-3.7815484655555553	-3.1152643058112526	2.3971195220947266
/global/project/projectdirs/m3572/cluster-training-data/nestedStructs/Ni/18/s5-49/CONTCAR	-3.6778524566666664	-4.8732134792617225	0.6391703486442566
/global/project/projectdirs/m3572/cluster-training-data/nestedStructs/Ni/18/s5-80/CONTCAR	-3.9221563316666663	-4.119418630342808	1.3929651975631714
/global/project/projectdirs/m3572/cluster-training-data/nestedStructs/Ni/18/s5-65/CONTCAR	-3.848622305	-4.866841563921299	0.6455422639846802
/global/project/projectdirs/m3572/cluster-training-data/nestedStructs/Ni/18/s5-32/CONTCAR	-3.45195092	-4.769274840097752	0.7431089878082275
/global/project/projectdirs/m3572/cluster-training-data/nestedStructs/Ni/18/s5-25/CONTCAR	-3.276257505	-2.9099537226966286	2.6024301052093506
/global/project/projectdirs/m3572/cluster-training-data/nestedStructs/Ni/18/s5-98/CONTCAR	-4.001892326111111	-3.4632729384711647	2.0491108894348145
/global/project/projectdirs/m3572/cluster-training-data/nestedStructs/Ni/18/s5-76/CONTCAR	-3.901028505	-4.697236189585056	0.8151476383209229
/global/project/projectdirs/m3572/cluster-training-data/nestedStructs/Ni/18/s5-62/CONTCAR	-3.8053651755555555	-3.6930536124518776	1.8193302154541016
/global/project/projectdirs/m3572/cluster-training-data/nestedStructs/Ni/18/s5-37/CONTCAR	-3.520733295	-3.205024132471409	2.3073596954345703
/global/project/projectdirs/m3572/cluster-training-data/nestedStructs/Ni/18/s5-5/CONTCAR	-2.747155852777778	-3.8393471333793068	1.6730366945266724
/global/project/projectdirs/m3572/cluster-training-data/nestedStructs/Ni/18/s5-40/CONTCAR	-3.5777622188888887	-4.297150501947727	1.215233325958252
/global/project/projectdirs/m3572/cluster-training-data/nestedStructs/Ni/18/s5-74/CONTCAR	-3.890451721111111	-4.857534715872135	0.654849112033844
/global/project/projectdirs/m3572/cluster-training-data/nestedStructs/Ni/18/s5-92/CONTCAR	-3.963366342222222	-3.532934436540928	1.9794493913650515
/global/project/projectdirs/m3572/cluster-training-data/nestedStructs/Ni/18/s5-53/CONTCAR	-3.7141403916666667	-3.564788112383213	1.947595715522766
/global/project/projectdirs/m3572/cluster-training-data/nestedStructs/Ni/18/s5-6/CONTCAR	-2.4766631516666666	-2.9833599421790504	2.5290238857269287
/global/project/projectdirs/m3572/cluster-training-data/nestedStructs/Ni/18/s5-19/CONTCAR	-3.210344858888889	-4.829677471857395	0.682706356048584
/global/project/projectdirs/m3572/cluster-training-data/nestedStructs/Ni/18/s5-7/CONTCAR	-2.5019223283333334	-3.309598574381199	2.2027852535247803
/global/project/projectdirs/m3572/cluster-training-data/nestedStructs/Ni/18/s5-96/CONTCAR	-3.9976734538888885	-3.390436539392795	2.121947288513184
/global/project/projectdirs/m3572/cluster-training-data/nestedStructs/Ni/18/s5-55/CONTCAR	-3.7444005944444445	-3.599198946695652	1.9131848812103271
/global/project/projectdirs/m3572/cluster-training-data/nestedStructs/Ni/18/s5-79/CONTCAR	-3.9213459588888893	-3.680141100626316	1.832242727279663
/global/project/projectdirs/m3572/cluster-training-data/nestedStructs/Ni/18/s5-15/CONTCAR	-2.9821032577777777	-2.8843723628333473	2.628011465072632
/global/project/projectdirs/m3572/cluster-training-data/nestedStructs/Ni/18/s5-84/CONTCAR	-3.950243405	-4.1699903104117775	1.3423935174942017
/global/project/projectdirs/m3572/cluster-training-data/nestedStructs/Ni/18/s5-8/CONTCAR	-2.5302804516666666	-3.3077241275123024	2.2046597003936768
/global/project/projectdirs/m3572/cluster-training-data/nestedStructs/Ni/18/s5-26/CONTCAR	-3.4413814449999998	-3.8533135745337868	1.6590702533721924
/global/project/projectdirs/m3572/cluster-training-data/nestedStructs/Ni/18/s5-77/CONTCAR	-3.8993882994444444	-4.446680793505039	1.06570303440094
/global/project/projectdirs/m3572/cluster-training-data/nestedStructs/Ni/18/s5-90/CONTCAR	-3.9670967783333335	-3.304535517435398	2.207848310470581
/global/project/projectdirs/m3572/cluster-training-data/nestedStructs/Ni/18/s5-1/CONTCAR	-3.7702008477777778	-3.6337332818320656	1.8786505460739136
