# Supplementary material for: Learning in continuous action space for developing high dimensional potential energy models
Source: Nat Commun. 2022 Jan 18;13:368. doi: 10.1038/s41467-021-27849-6 (PMC8766468; doi:10.1038/s41467-021-27849-6)
Supplement: Supplementary file 8 — Supplementary Software 1 [file 41467_2021_27849_MOESM8_ESM.zip › Supplementary Softwares/megnet_data_publication/Cu_megnet_compare_v2.csv]

fname	dft_energy	megnet_energy_adjusted	megnet_energy
/global/project/projectdirs/m3572/cluster-training-data/nestedStructs/Cu/34/7/CONTCAR	-2.925350136470588	-3.548403536842508	0.1983019411563873
/global/project/projectdirs/m3572/cluster-training-data/nestedStructs/Cu/34/24/CONTCAR	-2.929412363529412	-3.5153333600026797	0.2313721179962158
/global/project/projectdirs/m3572/cluster-training-data/nestedStructs/Cu/34/1/CONTCAR	-2.928179250588235	-3.536741411255045	0.2099640667438507
/global/project/projectdirs/m3572/cluster-training-data/nestedStructs/Cu/34/13/CONTCAR	-2.849836196470588	-3.5214204098445605	0.225285068154335
/global/project/projectdirs/m3572/cluster-training-data/nestedStructs/Cu/34/16/CONTCAR	-2.8794964094117645	-3.487106149957819	0.2595993280410766
/global/project/projectdirs/m3572/cluster-training-data/nestedStructs/Cu/34/20/CONTCAR	-2.873701314117647	-3.529407834575815	0.2172976434230804
/global/project/projectdirs/m3572/cluster-training-data/nestedStructs/Cu/37/7/CONTCAR	-2.9329439243243245	-3.5129562075597476	0.2337492704391479
/global/project/projectdirs/m3572/cluster-training-data/nestedStructs/Cu/37/16/CONTCAR	-2.935008434054054	-3.532929426000757	0.2137760519981384
/global/project/projectdirs/m3572/cluster-training-data/nestedStructs/Cu/37/20/CONTCAR	-2.9028921043243243	-3.484996920393152	0.2617085576057434
/global/project/projectdirs/m3572/cluster-training-data/nestedStructs/Cu/37/10/CONTCAR	-2.90786649	-3.5135250444871615	0.233180433511734
/global/project/projectdirs/m3572/cluster-training-data/nestedStructs/Cu/53/2/CONTCAR	-3.0021795156603774	-3.5384958739740084	0.208209604024887
/global/project/projectdirs/m3572/cluster-training-data/nestedStructs/Cu/53/4/CONTCAR	-2.99933247754717	-3.5311325396758746	0.2155729383230209
/global/project/projectdirs/m3572/cluster-training-data/nestedStructs/Cu/53/8/CONTCAR	-3.020913103773585	-3.5724648441535662	0.1742406338453292
/global/project/projectdirs/m3572/cluster-training-data/nestedStructs/Cu/7/s1-12/CONTCAR	-0.8141246200000001	-1.8506621773702334	1.896043300628662
/global/project/projectdirs/m3572/cluster-training-data/nestedStructs/Cu/7/s1-7/CONTCAR	-1.5018994871428573	-2.0225560124379824	1.724149465560913
/global/project/projectdirs/m3572/cluster-training-data/nestedStructs/Cu/7/6/CONTCAR	-2.1645981042857145	-2.0740409548742007	1.6726645231246948
/global/project/projectdirs/m3572/cluster-training-data/nestedStructs/Cu/7/s1-8/CONTCAR	-1.60196691	-2.829526310728235	0.9171791672706604
/global/project/projectdirs/m3572/cluster-training-data/nestedStructs/Cu/7/19/CONTCAR	-2.190087504285714	-2.097225969598932	1.6494795083999634
/global/project/projectdirs/m3572/cluster-training-data/nestedStructs/Cu/7/s1-11/CONTCAR	-0.8141246200000001	-1.8506621773702334	1.896043300628662
/global/project/projectdirs/m3572/cluster-training-data/nestedStructs/Cu/7/17/CONTCAR	-2.2488593685714284	-2.1195631678563784	1.627142310142517
/global/project/projectdirs/m3572/cluster-training-data/nestedStructs/Cu/7/s1-9/CONTCAR	-1.4373503571428572	-2.1778277810079287	1.5688776969909668
/global/project/projectdirs/m3572/cluster-training-data/nestedStructs/Cu/7/s1-3/CONTCAR	-1.5610869442857143	-2.3557748253804873	1.3909306526184082
/global/project/projectdirs/m3572/cluster-training-data/nestedStructs/Cu/7/s1-4/CONTCAR	-0.45585055428571425	-3.1861785109502505	0.560526967048645
/global/project/projectdirs/m3572/cluster-training-data/nestedStructs/Cu/7/23/CONTCAR	-2.0600714742857145	-2.0226361210805606	1.724069356918335
/global/project/projectdirs/m3572/cluster-training-data/nestedStructs/Cu/7/s1-10/CONTCAR	-1.6920235285714287	-3.312666153476877	0.4340393245220184
/global/project/projectdirs/m3572/cluster-training-data/nestedStructs/Cu/7/1/CONTCAR	-2.2839863	-2.0987139399511054	1.6479915380477903
/global/project/projectdirs/m3572/cluster-training-data/nestedStructs/Cu/7/s1-5/CONTCAR	-0.7242322857142858	-2.3618068154317564	1.384898662567139
/global/project/projectdirs/m3572/cluster-training-data/nestedStructs/Cu/7/s1-6/CONTCAR	-1.2022893985714287	-1.9501535351735781	1.7965519428253174
/global/project/projectdirs/m3572/cluster-training-data/nestedStructs/Cu/7/13/CONTCAR	-2.209286144285714	-2.0507165844899844	1.6959888935089111
/global/project/projectdirs/m3572/cluster-training-data/nestedStructs/Cu/7/s1-1/CONTCAR	-1.6920712842857142	-1.889799302385492	1.8569061756134035
/global/project/projectdirs/m3572/cluster-training-data/nestedStructs/Cu/7/s1-2/CONTCAR	-0.9836420257142857	-2.0583443100911807	1.6883611679077148
/global/project/projectdirs/m3572/cluster-training-data/nestedStructs/Cu/7/15/CONTCAR	-2.134967187142857	-2.0246312077504824	1.722074270248413
/global/project/projectdirs/m3572/cluster-training-data/nestedStructs/Cu/51/6/CONTCAR	-3.0001640556862745	-3.534792309568567	0.2119131684303283
/global/project/projectdirs/m3572/cluster-training-data/nestedStructs/Cu/51/5/CONTCAR	-2.9931850682352943	-3.532863220141573	0.2138422578573227
/global/project/projectdirs/m3572/cluster-training-data/nestedStructs/Cu/51/4/CONTCAR	-2.9949849429411763	-3.5487664695245456	0.1979390084743499
/global/project/projectdirs/m3572/cluster-training-data/nestedStructs/Cu/51/10/CONTCAR	-3.0348722458823527	-3.5937575157148074	0.1529479622840881
/global/project/projectdirs/m3572/cluster-training-data/nestedStructs/Cu/21/s5-2/CONTCAR	-0.44341712857142856	-3.0435651000005435	0.703140377998352
/global/project/projectdirs/m3572/cluster-training-data/nestedStructs/Cu/21/s5-50/CONTCAR	-2.526420443809524	-3.4910210426313113	0.2556844353675842
/global/project/projectdirs/m3572/cluster-training-data/nestedStructs/Cu/21/s5-33/CONTCAR	-2.284837382857143	-3.4659375901681613	0.2807678878307342
/global/project/projectdirs/m3572/cluster-training-data/nestedStructs/Cu/21/s1-12/CONTCAR	-1.3662417633333332	-3.2825737948877047	0.4641316831111908
/global/project/projectdirs/m3572/cluster-training-data/nestedStructs/Cu/21/s5-18/CONTCAR	-1.984612173809524	-3.450451319978876	0.2962541580200195
/global/project/projectdirs/m3572/cluster-training-data/nestedStructs/Cu/21/s5-28/CONTCAR	-2.143975348095238	-3.435827469394846	0.3108780086040497
/global/project/projectdirs/m3572/cluster-training-data/nestedStructs/Cu/21/s5-45/CONTCAR	-2.4042322314285713	-3.4729156847459506	0.2737897932529449
/global/project/projectdirs/m3572/cluster-training-data/nestedStructs/Cu/21/s5-38/CONTCAR	-2.353676523809524	-3.488395964668436	0.2583095133304596
/global/project/projectdirs/m3572/cluster-training-data/nestedStructs/Cu/21/s5-46/CONTCAR	-2.492079699047619	-3.518871178792162	0.2278342992067337
/global/project/projectdirs/m3572/cluster-training-data/nestedStructs/Cu/21/s5-3/CONTCAR	-0.30723868	-3.25448433117692	0.4922211468219757
/global/project/projectdirs/m3572/cluster-training-data/nestedStructs/Cu/21/s5-47/CONTCAR	-2.4065095190476193	-3.507389968202753	0.2393155097961425
/global/project/projectdirs/m3572/cluster-training-data/nestedStructs/Cu/21/s5-14/CONTCAR	-1.9272029238095238	-3.397359495924158	0.3493459820747375
/global/project/projectdirs/m3572/cluster-training-data/nestedStructs/Cu/21/s5-22/CONTCAR	-1.9980073723809522	-2.9933683927518557	0.7533370852470398
/global/project/projectdirs/m3572/cluster-training-data/nestedStructs/Cu/21/s5-48/CONTCAR	-2.485482132857143	-3.5096851493579577	0.2370203286409378
/global/project/projectdirs/m3572/cluster-training-data/nestedStructs/Cu/21/s5-58/CONTCAR	-2.5686980095238092	-3.5393809731466006	0.2073245048522949
/global/project/projectdirs/m3572/cluster-training-data/nestedStructs/Cu/21/s5-52/CONTCAR	-2.5275963257142857	-3.4855620916349124	0.2611433863639831
/global/project/projectdirs/m3572/cluster-training-data/nestedStructs/Cu/21/s5-68/CONTCAR	-2.6922379085714288	-3.5147651936275195	0.231940284371376
/global/project/projectdirs/m3572/cluster-training-data/nestedStructs/Cu/21/s5-10/CONTCAR	-1.673381798095238	-3.3120302911264132	0.4346751868724823
/global/project/projectdirs/m3572/cluster-training-data/nestedStructs/Cu/21/s5-4/CONTCAR	0.05393740047619047	-3.1474288161260318	0.5992766618728638
/global/project/projectdirs/m3572/cluster-training-data/nestedStructs/Cu/21/s5-69/CONTCAR	-2.694955720952381	-3.5636388118726443	0.1830666661262512
/global/project/projectdirs/m3572/cluster-training-data/nestedStructs/Cu/21/s1-7/CONTCAR	-1.0180413985714285	-3.287359988258524	0.4593454897403717
/global/project/projectdirs/m3572/cluster-training-data/nestedStructs/Cu/21/s5-24/CONTCAR	-2.1574026757142857	-3.4624250288469027	0.2842804491519928
/global/project/projectdirs/m3572/cluster-training-data/nestedStructs/Cu/21/s5-66/CONTCAR	-2.6783654995238098	-3.5186969097119998	0.2280085682868957
/global/project/projectdirs/m3572/cluster-training-data/nestedStructs/Cu/21/s5-17/CONTCAR	-1.965891806190476	-3.37825763778512	0.3684478402137756
/global/project/projectdirs/m3572/cluster-training-data/nestedStructs/Cu/21/11/CONTCAR	-2.7438733257142855	-3.5541557128888797	0.1925497651100158
/global/project/projectdirs/m3572/cluster-training-data/nestedStructs/Cu/21/s5-63/CONTCAR	-2.643181549047619	-3.5191468055707644	0.2275586724281311
/global/project/projectdirs/m3572/cluster-training-data/nestedStructs/Cu/21/s1-8/CONTCAR	-0.9336331957142857	-3.165879433916254	0.5808260440826416
/global/project/projectdirs/m3572/cluster-training-data/nestedStructs/Cu/21/s5-13/CONTCAR	-1.88053647	-3.3687318916780185	0.3779735863208771
/global/project/projectdirs/m3572/cluster-training-data/nestedStructs/Cu/21/19/CONTCAR	-2.7128146723809525	-3.5812650080186557	0.1654404699802398
/global/project/projectdirs/m3572/cluster-training-data/nestedStructs/Cu/21/s1-11/CONTCAR	-1.3662417633333332	-3.2825737948877047	0.4641316831111908
/global/project/projectdirs/m3572/cluster-training-data/nestedStructs/Cu/21/s5-60/CONTCAR	-2.623574510952381	-3.497041827009363	0.2496636509895324
/global/project/projectdirs/m3572/cluster-training-data/nestedStructs/Cu/21/s5-71/CONTCAR	-2.714988477619048	-3.536971947119875	0.2097335308790207
/global/project/projectdirs/m3572/cluster-training-data/nestedStructs/Cu/21/s1-9/CONTCAR	-0.999045390952381	-3.2829332406980227	0.4637722373008728
/global/project/projectdirs/m3572/cluster-training-data/nestedStructs/Cu/21/s5-34/CONTCAR	-2.350577697619048	-3.44316784100358	0.3035376369953155
/global/project/projectdirs/m3572/cluster-training-data/nestedStructs/Cu/21/s5-61/CONTCAR	-2.617101994285714	-3.5460455472928714	0.2006599307060241
/global/project/projectdirs/m3572/cluster-training-data/nestedStructs/Cu/21/2/CONTCAR	-2.670853656190476	-3.512353887723131	0.2343515902757644
/global/project/projectdirs/m3572/cluster-training-data/nestedStructs/Cu/21/s5-20/CONTCAR	-2.025356877142857	-3.4068623240453433	0.3398431539535522
/global/project/projectdirs/m3572/cluster-training-data/nestedStructs/Cu/21/s5-39/CONTCAR	-2.367191200952381	-3.502078151271982	0.2446273267269134
/global/project/projectdirs/m3572/cluster-training-data/nestedStructs/Cu/21/s5-57/CONTCAR	-2.5757919695238094	-3.4973123575908374	0.2493931204080581
/global/project/projectdirs/m3572/cluster-training-data/nestedStructs/Cu/21/s5-16/CONTCAR	-1.8956549752380951	-3.365072136686487	0.3816333413124084
/global/project/projectdirs/m3572/cluster-training-data/nestedStructs/Cu/21/s1-3/CONTCAR	-0.8319381128571428	-3.208434468076868	0.5382710099220276
/global/project/projectdirs/m3572/cluster-training-data/nestedStructs/Cu/21/s5-51/CONTCAR	-2.5277912452380953	-3.473158633278055	0.2735468447208404
/global/project/projectdirs/m3572/cluster-training-data/nestedStructs/Cu/21/s5-12/CONTCAR	-1.7773436519047618	-3.3700783009988498	0.3766271770000458
/global/project/projectdirs/m3572/cluster-training-data/nestedStructs/Cu/21/s5-41/CONTCAR	-2.403135700952381	-3.4556168373090457	0.2910886406898498
/global/project/projectdirs/m3572/cluster-training-data/nestedStructs/Cu/21/s1-4/CONTCAR	-1.482362967142857	-3.3161893244249057	0.4305161535739898
/global/project/projectdirs/m3572/cluster-training-data/nestedStructs/Cu/21/s5-42/CONTCAR	-2.3927036671428574	-3.494693523214502	0.2520119547843933
/global/project/projectdirs/m3572/cluster-training-data/nestedStructs/Cu/21/s5-43/CONTCAR	-2.445886738095238	-3.492898797557993	0.2538066804409027
/global/project/projectdirs/m3572/cluster-training-data/nestedStructs/Cu/21/s5-44/CONTCAR	-2.3870891933333334	-3.4700535591108035	0.276651918888092
/global/project/projectdirs/m3572/cluster-training-data/nestedStructs/Cu/21/s5-59/CONTCAR	-2.598845028095238	-3.51032673375432	0.2363787442445755
/global/project/projectdirs/m3572/cluster-training-data/nestedStructs/Cu/21/s1-10/CONTCAR	-1.250615209047619	-3.29856631712739	0.4481391608715057
/global/project/projectdirs/m3572/cluster-training-data/nestedStructs/Cu/21/s5-72/CONTCAR	-2.7279883166666665	-3.562530299590273	0.1841751784086227
/global/project/projectdirs/m3572/cluster-training-data/nestedStructs/Cu/21/1/CONTCAR	-2.7270458342857142	-3.5004147942525576	0.2462906837463379
/global/project/projectdirs/m3572/cluster-training-data/nestedStructs/Cu/21/s5-31/CONTCAR	-2.2571596442857143	-3.44913530902688	0.2975701689720154
/global/project/projectdirs/m3572/cluster-training-data/nestedStructs/Cu/21/s1-5/CONTCAR	-0.6504751876190477	-3.0716240461332034	0.6750814318656921
/global/project/projectdirs/m3572/cluster-training-data/nestedStructs/Cu/21/s5-70/CONTCAR	-2.7068917242857142	-3.5555830951196383	0.1911223828792572
/global/project/projectdirs/m3572/cluster-training-data/nestedStructs/Cu/21/s5-27/CONTCAR	-2.185183921428571	-3.4630309994680117	0.2836744785308838
/global/project/projectdirs/m3572/cluster-training-data/nestedStructs/Cu/21/s5-36/CONTCAR	-2.3636726304761906	-3.4929264541131686	0.2537790238857269
/global/project/projectdirs/m3572/cluster-training-data/nestedStructs/Cu/21/s5-21/CONTCAR	-2.093320253809524	-3.400026148126764	0.3466793298721313
/global/project/projectdirs/m3572/cluster-training-data/nestedStructs/Cu/21/s1-6/CONTCAR	-1.1349714433333333	-3.114233618543787	0.6324718594551086
/global/project/projectdirs/m3572/cluster-training-data/nestedStructs/Cu/21/s5-54/CONTCAR	-2.5551350747619046	-3.5061151142579745	0.240590363740921
/global/project/projectdirs/m3572/cluster-training-data/nestedStructs/Cu/21/s5-11/CONTCAR	-1.7061101333333333	-3.303677594230814	0.4430278837680816
/global/project/projectdirs/m3572/cluster-training-data/nestedStructs/Cu/21/s5-30/CONTCAR	-2.2622036614285714	-3.4647567923528384	0.2819486856460571
/global/project/projectdirs/m3572/cluster-training-data/nestedStructs/Cu/21/s5-35/CONTCAR	-2.324989675714286	-3.472903108165903	0.2738023698329925
/global/project/projectdirs/m3572/cluster-training-data/nestedStructs/Cu/21/s5-9/CONTCAR	-1.659749346190476	-3.3175814207059573	0.4291240572929382
/global/project/projectdirs/m3572/cluster-training-data/nestedStructs/Cu/21/s5-29/CONTCAR	-2.225237533809524	-3.4527691359979342	0.2939363420009613
/global/project/projectdirs/m3572/cluster-training-data/nestedStructs/Cu/21/s5-73/CONTCAR	-2.73708677	-3.577169677184267	0.1695358008146286
/global/project/projectdirs/m3572/cluster-training-data/nestedStructs/Cu/21/s5-56/CONTCAR	-2.5861114395238096	-3.4794494266969394	0.2672560513019562
/global/project/projectdirs/m3572/cluster-training-data/nestedStructs/Cu/21/s5-23/CONTCAR	-1.9850528176190476	-3.36782986478631	0.3788756132125854
/global/project/projectdirs/m3572/cluster-training-data/nestedStructs/Cu/21/s5-67/CONTCAR	-2.670534091904762	-3.5144805367452334	0.2322249412536621
/global/project/projectdirs/m3572/cluster-training-data/nestedStructs/Cu/21/s1-1/CONTCAR	-2.5574749961904764	-3.5608194674712847	0.1858860105276107
/global/project/projectdirs/m3572/cluster-training-data/nestedStructs/Cu/21/s5-64/CONTCAR	-2.670457118095238	-3.5675890650016497	0.1791164129972458
/global/project/projectdirs/m3572/cluster-training-data/nestedStructs/Cu/21/s5-49/CONTCAR	-2.4894533114285715	-3.506445711420221	0.2402597665786743
/global/project/projectdirs/m3572/cluster-training-data/nestedStructs/Cu/21/s1-2/CONTCAR	-0.3744316019047619	-3.1000566537839602	0.6466488242149353
/global/project/projectdirs/m3572/cluster-training-data/nestedStructs/Cu/21/s5-65/CONTCAR	-2.6644919347619047	-3.5115511472684573	0.2351543307304382
/global/project/projectdirs/m3572/cluster-training-data/nestedStructs/Cu/21/s5-32/CONTCAR	-2.334060220952381	-3.4615365620118808	0.2851689159870147
/global/project/projectdirs/m3572/cluster-training-data/nestedStructs/Cu/21/s5-25/CONTCAR	-2.1345980866666667	-3.473233437107248	0.2734720408916473
/global/project/projectdirs/m3572/cluster-training-data/nestedStructs/Cu/21/s5-62/CONTCAR	-2.620097181904762	-3.494492953584833	0.2522125244140625
/global/project/projectdirs/m3572/cluster-training-data/nestedStructs/Cu/21/s5-37/CONTCAR	-2.392914838095238	-3.455455278919382	0.2912501990795135
/global/project/projectdirs/m3572/cluster-training-data/nestedStructs/Cu/21/s5-5/CONTCAR	-0.6811927157142857	-3.075207179353876	0.6714982986450195
/global/project/projectdirs/m3572/cluster-training-data/nestedStructs/Cu/21/s5-40/CONTCAR	-2.393814830952381	-3.4885844941598605	0.258120983839035
/global/project/projectdirs/m3572/cluster-training-data/nestedStructs/Cu/21/s5-74/CONTCAR	-2.7491277419047617	-3.595836436317606	0.1508690416812896
/global/project/projectdirs/m3572/cluster-training-data/nestedStructs/Cu/21/9/CONTCAR	-2.7398158942857145	-3.5459311808807086	0.2007742971181869
/global/project/projectdirs/m3572/cluster-training-data/nestedStructs/Cu/21/s5-53/CONTCAR	-2.5315497014285717	-3.521121805475397	0.2255836725234985
/global/project/projectdirs/m3572/cluster-training-data/nestedStructs/Cu/21/s5-6/CONTCAR	-1.698936804285714	-3.358418142364664	0.3882873356342315
/global/project/projectdirs/m3572/cluster-training-data/nestedStructs/Cu/21/s5-19/CONTCAR	-1.9707722561904761	-3.4155465717775058	0.3311589062213897
/global/project/projectdirs/m3572/cluster-training-data/nestedStructs/Cu/21/s5-7/CONTCAR	-1.1921985614285713	-3.2074091489774417	0.5392963290214539
/global/project/projectdirs/m3572/cluster-training-data/nestedStructs/Cu/21/s5-55/CONTCAR	-2.5425973795238095	-3.480772023962183	0.2659334540367126
/global/project/projectdirs/m3572/cluster-training-data/nestedStructs/Cu/21/s5-15/CONTCAR	-1.8743649685714285	-3.4275276418191623	0.3191778361797333
/global/project/projectdirs/m3572/cluster-training-data/nestedStructs/Cu/21/s5-8/CONTCAR	-1.4217097676190475	-3.298959141538782	0.4477463364601135
/global/project/projectdirs/m3572/cluster-training-data/nestedStructs/Cu/21/s5-26/CONTCAR	-2.1358483023809525	-3.462409442232294	0.2842960357666015
/global/project/projectdirs/m3572/cluster-training-data/nestedStructs/Cu/21/s5-1/CONTCAR	-2.5106333166666666	-3.5376507695180606	0.2090547084808349
/global/project/projectdirs/m3572/cluster-training-data/nestedStructs/Cu/24/s5-2/CONTCAR	-0.11493825875000001	-3.1763078625661563	0.5703976154327393
/global/project/projectdirs/m3572/cluster-training-data/nestedStructs/Cu/24/s5-50/CONTCAR	-2.499884703333333	-3.4774888511163424	0.2692166268825531
/global/project/projectdirs/m3572/cluster-training-data/nestedStructs/Cu/24/s5-33/CONTCAR	-2.3094768558333336	-3.4901192839605044	0.2565861940383911
/global/project/projectdirs/m3572/cluster-training-data/nestedStructs/Cu/24/s1-12/CONTCAR	-0.97861109625	-3.1819591577512454	0.5647463202476501
/global/project/projectdirs/m3572/cluster-training-data/nestedStructs/Cu/24/s5-18/CONTCAR	-1.9430991183333333	-3.4191916938287448	0.3275137841701507
/global/project/projectdirs/m3572/cluster-training-data/nestedStructs/Cu/24/s5-28/CONTCAR	-2.2088212375	-3.459148919151468	0.2875565588474273
/global/project/projectdirs/m3572/cluster-training-data/nestedStructs/Cu/24/s5-45/CONTCAR	-2.4707114883333334	-3.459193950460596	0.2875115275382995
/global/project/projectdirs/m3572/cluster-training-data/nestedStructs/Cu/24/s5-38/CONTCAR	-2.3763320804166668	-3.482308125065012	0.2643973529338836
/global/project/projectdirs/m3572/cluster-training-data/nestedStructs/Cu/24/s5-46/CONTCAR	-2.4424400954166665	-3.4924722071153353	0.2542332708835602
/global/project/projectdirs/m3572/cluster-training-data/nestedStructs/Cu/24/7/CONTCAR	-2.781885945833333	-3.5109408702117633	0.2357646077871322
/global/project/projectdirs/m3572/cluster-training-data/nestedStructs/Cu/24/s5-3/CONTCAR	0.22085922875	-3.0498504097921084	0.6968550682067871
/global/project/projectdirs/m3572/cluster-training-data/nestedStructs/Cu/24/s5-47/CONTCAR	-2.452201904166667	-3.4675181563359927	0.2791873216629028
/global/project/projectdirs/m3572/cluster-training-data/nestedStructs/Cu/24/s5-14/CONTCAR	-1.7589606266666669	-3.3138273711663913	0.4328781068325043
/global/project/projectdirs/m3572/cluster-training-data/nestedStructs/Cu/24/s5-22/CONTCAR	-2.0476144058333334	-3.464217042492075	0.2824884355068207
/global/project/projectdirs/m3572/cluster-training-data/nestedStructs/Cu/24/s5-48/CONTCAR	-2.4503528258333334	-3.443232094810648	0.3034733831882477
/global/project/projectdirs/m3572/cluster-training-data/nestedStructs/Cu/24/s5-58/CONTCAR	-2.5781438816666666	-3.566050967143221	0.1806545108556747
/global/project/projectdirs/m3572/cluster-training-data/nestedStructs/Cu/24/s5-52/CONTCAR	-2.51689851125	-3.489779805706186	0.2569256722927093
/global/project/projectdirs/m3572/cluster-training-data/nestedStructs/Cu/24/s5-68/CONTCAR	-2.679690745833333	-3.5267012621623706	0.2200042158365249
/global/project/projectdirs/m3572/cluster-training-data/nestedStructs/Cu/24/s5-10/CONTCAR	-1.5584794104166668	-3.2916937525731753	0.4550117254257202
/global/project/projectdirs/m3572/cluster-training-data/nestedStructs/Cu/24/s5-78/CONTCAR	-2.7637536420833335	-3.5837374235851	0.1629680544137954
/global/project/projectdirs/m3572/cluster-training-data/nestedStructs/Cu/24/s5-4/CONTCAR	-0.27207150083333337	-3.1465234811765384	0.6001819968223572
/global/project/projectdirs/m3572/cluster-training-data/nestedStructs/Cu/24/s5-69/CONTCAR	-2.69032113625	-3.5104729141456317	0.2362325638532638
/global/project/projectdirs/m3572/cluster-training-data/nestedStructs/Cu/24/s1-7/CONTCAR	-0.8403708333333334	-3.2365046794873904	0.5102007985115051
/global/project/projectdirs/m3572/cluster-training-data/nestedStructs/Cu/24/s5-24/CONTCAR	-2.1327439154166665	-3.438859796093149	0.3078456819057464
/global/project/projectdirs/m3572/cluster-training-data/nestedStructs/Cu/24/s5-66/CONTCAR	-2.6432986079166665	-3.5322681422692965	0.214437335729599
/global/project/projectdirs/m3572/cluster-training-data/nestedStructs/Cu/24/s5-17/CONTCAR	-1.86026682625	-3.229562407301111	0.5171430706977844
/global/project/projectdirs/m3572/cluster-training-data/nestedStructs/Cu/24/s5-63/CONTCAR	-2.6335743733333334	-3.5504099483949374	0.1962955296039581
/global/project/projectdirs/m3572/cluster-training-data/nestedStructs/Cu/24/s1-8/CONTCAR	-1.0490386808333334	-3.203626161382837	0.5430793166160583
/global/project/projectdirs/m3572/cluster-training-data/nestedStructs/Cu/24/s5-13/CONTCAR	-1.891534255	-3.2529218252164553	0.4937836527824402
/global/project/projectdirs/m3572/cluster-training-data/nestedStructs/Cu/24/s1-11/CONTCAR	-0.97861109625	-3.1819591577512454	0.5647463202476501
/global/project/projectdirs/m3572/cluster-training-data/nestedStructs/Cu/24/s5-60/CONTCAR	-2.59839483125	-3.5421882774097155	0.20451720058918
/global/project/projectdirs/m3572/cluster-training-data/nestedStructs/Cu/24/s5-71/CONTCAR	-2.70446930125	-3.5306050683719348	0.2161004096269607
/global/project/projectdirs/m3572/cluster-training-data/nestedStructs/Cu/24/s1-9/CONTCAR	-0.9792621383333334	-2.941688006685419	0.8050174713134766
/global/project/projectdirs/m3572/cluster-training-data/nestedStructs/Cu/24/s5-34/CONTCAR	-2.28199509375	-3.4300784523946475	0.316627025604248
/global/project/projectdirs/m3572/cluster-training-data/nestedStructs/Cu/24/s5-61/CONTCAR	-2.6267349254166668	-3.501207059190912	0.2454984188079834
/global/project/projectdirs/m3572/cluster-training-data/nestedStructs/Cu/24/s5-20/CONTCAR	-2.0459718670833333	-3.415490871236963	0.3312146067619324
/global/project/projectdirs/m3572/cluster-training-data/nestedStructs/Cu/24/s5-39/CONTCAR	-2.2972821491666666	-3.4537307377320956	0.2929747402667999
/global/project/projectdirs/m3572/cluster-training-data/nestedStructs/Cu/24/s5-57/CONTCAR	-2.552946878333333	-3.490188365743799	0.2565171122550964
/global/project/projectdirs/m3572/cluster-training-data/nestedStructs/Cu/24/s5-16/CONTCAR	-1.8628599454166668	-3.4046051259500216	0.3421003520488739
/global/project/projectdirs/m3572/cluster-training-data/nestedStructs/Cu/24/s1-3/CONTCAR	-0.22767396958333333	-3.113478844926996	0.6332266330718994
/global/project/projectdirs/m3572/cluster-training-data/nestedStructs/Cu/24/s5-51/CONTCAR	-2.49816559125	-3.4509569163781832	0.2957485616207123
/global/project/projectdirs/m3572/cluster-training-data/nestedStructs/Cu/24/s5-12/CONTCAR	-1.8288253125	-3.4051640387040805	0.341541439294815
/global/project/projectdirs/m3572/cluster-training-data/nestedStructs/Cu/24/s5-41/CONTCAR	-2.3812304112500002	-3.4135040994149874	0.3332013785839081
/global/project/projectdirs/m3572/cluster-training-data/nestedStructs/Cu/24/s1-4/CONTCAR	-0.4611951079166667	-3.140338307188196	0.6063671708106995
/global/project/projectdirs/m3572/cluster-training-data/nestedStructs/Cu/24/s5-42/CONTCAR	-2.3968679283333336	-3.4507585223180484	0.2959469556808471
/global/project/projectdirs/m3572/cluster-training-data/nestedStructs/Cu/24/s5-43/CONTCAR	-2.4080138054166667	-3.4718912299138736	0.274814248085022
/global/project/projectdirs/m3572/cluster-training-data/nestedStructs/Cu/24/s5-44/CONTCAR	-2.413261509583333	-3.4572136755449008	0.2894918024539947
/global/project/projectdirs/m3572/cluster-training-data/nestedStructs/Cu/24/s5-59/CONTCAR	-2.5863658833333334	-3.5022635068160723	0.2444419711828231
/global/project/projectdirs/m3572/cluster-training-data/nestedStructs/Cu/24/s1-10/CONTCAR	-1.1161490808333332	-3.069487875269098	0.6772176027297974
/global/project/projectdirs/m3572/cluster-training-data/nestedStructs/Cu/24/s5-72/CONTCAR	-2.7085571541666664	-3.5285556073648165	0.2181498706340789
/global/project/projectdirs/m3572/cluster-training-data/nestedStructs/Cu/24/4/CONTCAR	-2.782942912916667	-3.5078861917716693	0.2388192862272262
/global/project/projectdirs/m3572/cluster-training-data/nestedStructs/Cu/24/1/CONTCAR	-2.771389059166667	-3.529310112760706	0.2173953652381897
/global/project/projectdirs/m3572/cluster-training-data/nestedStructs/Cu/24/s5-31/CONTCAR	-2.270271152083333	-3.4293553288442324	0.3173501491546631
/global/project/projectdirs/m3572/cluster-training-data/nestedStructs/Cu/24/s1-5/CONTCAR	-1.0987215445833334	-3.2123811300260257	0.5343243479728699
/global/project/projectdirs/m3572/cluster-training-data/nestedStructs/Cu/24/s5-70/CONTCAR	-2.66766684625	-3.5384663547736834	0.2082391232252121
/global/project/projectdirs/m3572/cluster-training-data/nestedStructs/Cu/24/s5-27/CONTCAR	-2.145695695416667	-3.485367035434885	0.2613384425640106
/global/project/projectdirs/m3572/cluster-training-data/nestedStructs/Cu/24/s5-36/CONTCAR	-2.2832272933333333	-3.457163041399164	0.2895424365997314
/global/project/projectdirs/m3572/cluster-training-data/nestedStructs/Cu/24/s5-21/CONTCAR	-2.0062719745833335	-3.397394334839029	0.3493111431598663
/global/project/projectdirs/m3572/cluster-training-data/nestedStructs/Cu/24/s1-6/CONTCAR	-0.9919355637499999	-3.2557243164045047	0.4909811615943908
/global/project/projectdirs/m3572/cluster-training-data/nestedStructs/Cu/24/s5-54/CONTCAR	-2.5369297208333332	-3.483896290825052	0.2628091871738434
/global/project/projectdirs/m3572/cluster-training-data/nestedStructs/Cu/24/s5-11/CONTCAR	-1.8210304408333335	-3.0452252681714724	0.7014802098274231
/global/project/projectdirs/m3572/cluster-training-data/nestedStructs/Cu/24/s5-30/CONTCAR	-2.1230896145833333	-3.4629332180482577	0.2837722599506378
/global/project/projectdirs/m3572/cluster-training-data/nestedStructs/Cu/24/s5-75/CONTCAR	-2.731160455	-3.5572030748588275	0.189502403140068
/global/project/projectdirs/m3572/cluster-training-data/nestedStructs/Cu/24/s5-35/CONTCAR	-2.2922590670833336	-3.4684276040059756	0.2782778739929199
/global/project/projectdirs/m3572/cluster-training-data/nestedStructs/Cu/24/16/CONTCAR	-2.7854903829166666	-3.5245058293801974	0.2221996486186981
/global/project/projectdirs/m3572/cluster-training-data/nestedStructs/Cu/24/s5-9/CONTCAR	-1.5660396566666668	-3.288043385313196	0.4586620926856994
/global/project/projectdirs/m3572/cluster-training-data/nestedStructs/Cu/24/s5-29/CONTCAR	-2.172313872083333	-3.461886202858133	0.2848192751407623
/global/project/projectdirs/m3572/cluster-training-data/nestedStructs/Cu/24/s5-73/CONTCAR	-2.7034337325	-3.572916140721483	0.1737893372774124
/global/project/projectdirs/m3572/cluster-training-data/nestedStructs/Cu/24/s5-56/CONTCAR	-2.539637332083333	-3.5116095151168536	0.2350959628820419
/global/project/projectdirs/m3572/cluster-training-data/nestedStructs/Cu/24/s5-23/CONTCAR	-2.055219976666667	-3.4593548233968447	0.2873506546020508
/global/project/projectdirs/m3572/cluster-training-data/nestedStructs/Cu/24/s5-67/CONTCAR	-2.6591319733333334	-3.503235435054941	0.2434700429439544
/global/project/projectdirs/m3572/cluster-training-data/nestedStructs/Cu/24/s1-1/CONTCAR	-2.56538252375	-3.501174068020029	0.2455314099788665
/global/project/projectdirs/m3572/cluster-training-data/nestedStructs/Cu/24/s5-64/CONTCAR	-2.6225331508333336	-3.4976508076650332	0.2490546703338623
/global/project/projectdirs/m3572/cluster-training-data/nestedStructs/Cu/24/s5-49/CONTCAR	-2.433785176666667	-3.491106098459406	0.2555993795394897
/global/project/projectdirs/m3572/cluster-training-data/nestedStructs/Cu/24/s1-2/CONTCAR	-0.5363984841666667	-3.1792334373456668	0.5674720406532288
/global/project/projectdirs/m3572/cluster-training-data/nestedStructs/Cu/24/s5-65/CONTCAR	-2.64683395	-3.4887585993272494	0.2579468786716461
/global/project/projectdirs/m3572/cluster-training-data/nestedStructs/Cu/24/s5-32/CONTCAR	-2.2223290529166664	-3.4665319676858615	0.280173510313034
/global/project/projectdirs/m3572/cluster-training-data/nestedStructs/Cu/24/s5-25/CONTCAR	-2.11402283	-3.4485110695821475	0.298194408416748
/global/project/projectdirs/m3572/cluster-training-data/nestedStructs/Cu/24/s5-76/CONTCAR	-2.7402609562499998	-3.554175874159975	0.1925296038389206
/global/project/projectdirs/m3572/cluster-training-data/nestedStructs/Cu/24/s5-62/CONTCAR	-2.61566158125	-3.524440919922037	0.2222645580768585
/global/project/projectdirs/m3572/cluster-training-data/nestedStructs/Cu/24/s5-37/CONTCAR	-2.3216111004166664	-3.489529108570261	0.2571763694286346
/global/project/projectdirs/m3572/cluster-training-data/nestedStructs/Cu/24/s5-5/CONTCAR	-1.5949086725	-3.2921211774808596	0.4545843005180359
/global/project/projectdirs/m3572/cluster-training-data/nestedStructs/Cu/24/s5-40/CONTCAR	-2.4073464758333336	-3.442617213295145	0.3040882647037506
/global/project/projectdirs/m3572/cluster-training-data/nestedStructs/Cu/24/s5-74/CONTCAR	-2.7271126770833334	-3.5240889842969607	0.2226164937019348
/global/project/projectdirs/m3572/cluster-training-data/nestedStructs/Cu/24/s5-53/CONTCAR	-2.5173506458333335	-3.4552885945302676	0.2914168834686279
/global/project/projectdirs/m3572/cluster-training-data/nestedStructs/Cu/24/s5-6/CONTCAR	-1.2534339408333333	-3.25759438233201	0.4891110956668854
/global/project/projectdirs/m3572/cluster-training-data/nestedStructs/Cu/24/s5-19/CONTCAR	-2.076163452083333	-3.421596920059366	0.3251085579395294
/global/project/projectdirs/m3572/cluster-training-data/nestedStructs/Cu/24/s5-7/CONTCAR	-1.4432536762500001	-3.112595682905359	0.6341097950935364
/global/project/projectdirs/m3572/cluster-training-data/nestedStructs/Cu/24/s5-55/CONTCAR	-2.5424551012500003	-3.519795259402437	0.2269102185964584
/global/project/projectdirs/m3572/cluster-training-data/nestedStructs/Cu/24/s5-79/CONTCAR	-2.772587925	-3.5892610754234027	0.1574444025754928
/global/project/projectdirs/m3572/cluster-training-data/nestedStructs/Cu/24/s5-15/CONTCAR	-1.8530671283333333	-3.386695479915781	0.3600099980831146
/global/project/projectdirs/m3572/cluster-training-data/nestedStructs/Cu/24/s5-8/CONTCAR	-1.5388433933333332	-3.28723425226037	0.4594712257385254
/global/project/projectdirs/m3572/cluster-training-data/nestedStructs/Cu/24/s5-26/CONTCAR	-2.1057981145833335	-3.484673684404535	0.2620317935943603
/global/project/projectdirs/m3572/cluster-training-data/nestedStructs/Cu/24/10/CONTCAR	-2.7730074375	-3.5268040503722857	0.2199014276266098
/global/project/projectdirs/m3572/cluster-training-data/nestedStructs/Cu/24/8/CONTCAR	-2.7835594466666667	-3.5488454307777118	0.1978600472211837
/global/project/projectdirs/m3572/cluster-training-data/nestedStructs/Cu/24/s5-77/CONTCAR	-2.7464236075	-3.5744469817144107	0.1722584962844848
/global/project/projectdirs/m3572/cluster-training-data/nestedStructs/Cu/24/s5-1/CONTCAR	-2.6008948925	-3.5133329238158892	0.2333725541830063
/global/project/projectdirs/m3572/cluster-training-data/nestedStructs/Cu/27/s5-2/CONTCAR	-0.34391901296296296	-3.18128783063714	0.5654176473617554
/global/project/projectdirs/m3572/cluster-training-data/nestedStructs/Cu/27/s5-83/CONTCAR	-2.787486551851852	-3.5280022825462054	0.2187031954526901
/global/project/projectdirs/m3572/cluster-training-data/nestedStructs/Cu/27/s5-50/CONTCAR	-2.490964799259259	-3.4671585317117404	0.2795469462871551
/global/project/projectdirs/m3572/cluster-training-data/nestedStructs/Cu/27/s5-33/CONTCAR	-2.2031472081481485	-3.450166052148981	0.2965394258499145
/global/project/projectdirs/m3572/cluster-training-data/nestedStructs/Cu/27/s1-12/CONTCAR	-1.4807034340740741	-3.272203361557169	0.4745021164417267
/global/project/projectdirs/m3572/cluster-training-data/nestedStructs/Cu/27/s5-18/CONTCAR	-1.978173744814815	-3.358803635404749	0.3879018425941467
/global/project/projectdirs/m3572/cluster-training-data/nestedStructs/Cu/27/s5-28/CONTCAR	-2.1867707044444447	-3.4007678087217044	0.3459376692771911
/global/project/projectdirs/m3572/cluster-training-data/nestedStructs/Cu/27/s5-45/CONTCAR	-2.418455271111111	-3.447737162874384	0.2989683151245117
/global/project/projectdirs/m3572/cluster-training-data/nestedStructs/Cu/27/s5-38/CONTCAR	-2.3451089077777776	-3.415342962310953	0.3313625156879425
/global/project/projectdirs/m3572/cluster-training-data/nestedStructs/Cu/27/s5-46/CONTCAR	-2.4551860762962963	-3.5152395720941256	0.2314659059047699
/global/project/projectdirs/m3572/cluster-training-data/nestedStructs/Cu/27/s5-3/CONTCAR	0.36168827666666664	-3.1233403738004397	0.6233651041984558
/global/project/projectdirs/m3572/cluster-training-data/nestedStructs/Cu/27/s5-47/CONTCAR	-2.4381014600000004	-3.4334016497594546	0.3133038282394409
/global/project/projectdirs/m3572/cluster-training-data/nestedStructs/Cu/27/s5-14/CONTCAR	-1.8174870603703706	-3.3685345705014895	0.378170907497406
/global/project/projectdirs/m3572/cluster-training-data/nestedStructs/Cu/27/s5-22/CONTCAR	-2.0518258903703703	-3.420071726606531	0.3266337513923645
/global/project/projectdirs/m3572/cluster-training-data/nestedStructs/Cu/27/s5-48/CONTCAR	-2.4431982840740742	-3.421019082830591	0.3256863951683044
/global/project/projectdirs/m3572/cluster-training-data/nestedStructs/Cu/27/s5-58/CONTCAR	-2.553260947777778	-3.4710398669702243	0.2756656110286712
/global/project/projectdirs/m3572/cluster-training-data/nestedStructs/Cu/27/s5-52/CONTCAR	-2.524494067777778	-3.543594663904352	0.2031108140945434
/global/project/projectdirs/m3572/cluster-training-data/nestedStructs/Cu/27/s5-68/CONTCAR	-2.685910446666667	-3.5309097673160266	0.2157957106828689
/global/project/projectdirs/m3572/cluster-training-data/nestedStructs/Cu/27/s5-10/CONTCAR	-1.7026244107407407	-3.355339324043436	0.3913661539554596
/global/project/projectdirs/m3572/cluster-training-data/nestedStructs/Cu/27/s5-78/CONTCAR	-2.7409113670370373	-3.5619842018348407	0.1847212761640548
/global/project/projectdirs/m3572/cluster-training-data/nestedStructs/Cu/27/s5-4/CONTCAR	-0.7477550451851852	-3.2994994278413485	0.447206050157547
/global/project/projectdirs/m3572/cluster-training-data/nestedStructs/Cu/27/s5-82/CONTCAR	-2.7801563659259263	-3.5410481150609683	0.2056573629379272
/global/project/projectdirs/m3572/cluster-training-data/nestedStructs/Cu/27/s5-69/CONTCAR	-2.6660829703703706	-3.5581964607698153	0.1885090172290802
/global/project/projectdirs/m3572/cluster-training-data/nestedStructs/Cu/27/s1-7/CONTCAR	-0.9864220303703704	-3.2200940902692508	0.5266113877296448
/global/project/projectdirs/m3572/cluster-training-data/nestedStructs/Cu/27/s5-24/CONTCAR	-2.047187584814815	-3.44461945252244	0.3020860254764557
/global/project/projectdirs/m3572/cluster-training-data/nestedStructs/Cu/27/s5-66/CONTCAR	-2.61194368	-3.4669223781091403	0.2797830998897552
/global/project/projectdirs/m3572/cluster-training-data/nestedStructs/Cu/27/s5-17/CONTCAR	-1.90750996	-3.3672772105199527	0.3794282674789428
/global/project/projectdirs/m3572/cluster-training-data/nestedStructs/Cu/27/s5-63/CONTCAR	-2.6044118218518517	-3.525383209751291	0.2213222682476043
/global/project/projectdirs/m3572/cluster-training-data/nestedStructs/Cu/27/s5-81/CONTCAR	-2.7745599237037037	-3.5389973725539874	0.2077081054449081
/global/project/projectdirs/m3572/cluster-training-data/nestedStructs/Cu/27/s1-8/CONTCAR	-1.3119525903703704	-3.296111857460184	0.4505936205387115
/global/project/projectdirs/m3572/cluster-training-data/nestedStructs/Cu/27/s5-13/CONTCAR	-1.7573197092592592	-3.3550084288579654	0.3916970491409302
/global/project/projectdirs/m3572/cluster-training-data/nestedStructs/Cu/27/s1-11/CONTCAR	-1.4807034340740741	-3.272203361557169	0.4745021164417267
/global/project/projectdirs/m3572/cluster-training-data/nestedStructs/Cu/27/s5-60/CONTCAR	-2.551604800740741	-3.4902546759111117	0.2564508020877838
/global/project/projectdirs/m3572/cluster-training-data/nestedStructs/Cu/27/s5-71/CONTCAR	-2.69455544962963	-3.5601942594510745	0.186511218547821
/global/project/projectdirs/m3572/cluster-training-data/nestedStructs/Cu/27/s1-9/CONTCAR	-1.0207657766666667	-3.2872303481561373	0.4594751298427582
/global/project/projectdirs/m3572/cluster-training-data/nestedStructs/Cu/27/s5-34/CONTCAR	-2.2544262403703703	-3.456149196193857	0.2905562818050384
/global/project/projectdirs/m3572/cluster-training-data/nestedStructs/Cu/27/s5-61/CONTCAR	-2.5872973292592594	-3.4782792385083865	0.268426239490509
/global/project/projectdirs/m3572/cluster-training-data/nestedStructs/Cu/27/s5-20/CONTCAR	-1.9958363655555555	-3.4087309892636966	0.337974488735199
/global/project/projectdirs/m3572/cluster-training-data/nestedStructs/Cu/27/s5-39/CONTCAR	-2.343484674814815	-3.5054155345422457	0.2412899434566497
/global/project/projectdirs/m3572/cluster-training-data/nestedStructs/Cu/27/s5-57/CONTCAR	-2.5590307955555556	-3.552492937014742	0.1942125409841537
/global/project/projectdirs/m3572/cluster-training-data/nestedStructs/Cu/27/s5-16/CONTCAR	-1.9158067237037035	-3.361866092250986	0.3848393857479095
/global/project/projectdirs/m3572/cluster-training-data/nestedStructs/Cu/27/s1-3/CONTCAR	-0.15992887111111112	-3.1056532319051455	0.64105224609375
/global/project/projectdirs/m3572/cluster-training-data/nestedStructs/Cu/27/s5-51/CONTCAR	-2.520970258148148	-3.5293474252683352	0.2173580527305603
/global/project/projectdirs/m3572/cluster-training-data/nestedStructs/Cu/27/s5-12/CONTCAR	-1.6447209051851852	-3.373031144903345	0.3736743330955505
/global/project/projectdirs/m3572/cluster-training-data/nestedStructs/Cu/27/s5-41/CONTCAR	-2.3933419903703705	-3.46793488220994	0.2787705957889557
/global/project/projectdirs/m3572/cluster-training-data/nestedStructs/Cu/27/s1-4/CONTCAR	-1.6077800507407407	-2.9797226245862674	0.7669828534126282
/global/project/projectdirs/m3572/cluster-training-data/nestedStructs/Cu/27/s5-42/CONTCAR	-2.3375858296296297	-3.4314928706151675	0.315212607383728
/global/project/projectdirs/m3572/cluster-training-data/nestedStructs/Cu/27/s5-43/CONTCAR	-2.382029438148148	-3.4583674724561404	0.2883380055427551
/global/project/projectdirs/m3572/cluster-training-data/nestedStructs/Cu/27/s5-44/CONTCAR	-2.3908251366666664	-3.486801152990503	0.2599043250083923
/global/project/projectdirs/m3572/cluster-training-data/nestedStructs/Cu/27/s5-59/CONTCAR	-2.5911928762962964	-3.5214494075042437	0.2252560704946518
/global/project/projectdirs/m3572/cluster-training-data/nestedStructs/Cu/27/s1-10/CONTCAR	-1.0932992003703703	-3.3034740145665835	0.443231463432312
/global/project/projectdirs/m3572/cluster-training-data/nestedStructs/Cu/27/s5-72/CONTCAR	-2.6956143892592594	-3.5529146845800113	0.1937907934188842
/global/project/projectdirs/m3572/cluster-training-data/nestedStructs/Cu/27/s5-31/CONTCAR	-2.269247667777778	-3.4752372260553073	0.2714682519435882
/global/project/projectdirs/m3572/cluster-training-data/nestedStructs/Cu/27/s1-5/CONTCAR	-0.8701966962962963	-3.1595557983380984	0.5871496796607971
/global/project/projectdirs/m3572/cluster-training-data/nestedStructs/Cu/27/s5-70/CONTCAR	-2.6842185333333335	-3.5238947327596377	0.2228107452392578
/global/project/projectdirs/m3572/cluster-training-data/nestedStructs/Cu/27/s5-27/CONTCAR	-2.23178618	-3.3930371160966586	0.3536683619022369
/global/project/projectdirs/m3572/cluster-training-data/nestedStructs/Cu/27/s5-36/CONTCAR	-2.2576462644444444	-3.473553037212534	0.2731524407863617
/global/project/projectdirs/m3572/cluster-training-data/nestedStructs/Cu/27/s5-21/CONTCAR	-2.029477454074074	-3.397401397989435	0.3493040800094604
/global/project/projectdirs/m3572/cluster-training-data/nestedStructs/Cu/27/s1-6/CONTCAR	-1.1467204885185185	-3.2715598698121737	0.4751456081867218
/global/project/projectdirs/m3572/cluster-training-data/nestedStructs/Cu/27/s5-54/CONTCAR	-2.546569735185185	-3.4937206562024783	0.2529848217964172
/global/project/projectdirs/m3572/cluster-training-data/nestedStructs/Cu/27/s5-11/CONTCAR	-1.600046024074074	-3.3020408208829592	0.4446646571159363
/global/project/projectdirs/m3572/cluster-training-data/nestedStructs/Cu/27/s5-30/CONTCAR	-2.2511716185185184	-3.436436837480707	0.3102686405181885
/global/project/projectdirs/m3572/cluster-training-data/nestedStructs/Cu/27/s5-75/CONTCAR	-2.727804788148148	-3.5233757700187396	0.2233297079801559
/global/project/projectdirs/m3572/cluster-training-data/nestedStructs/Cu/27/s5-35/CONTCAR	-2.3387139862962965	-3.4442419167024325	0.302463561296463
/global/project/projectdirs/m3572/cluster-training-data/nestedStructs/Cu/27/s5-9/CONTCAR	-1.3727933462962962	-3.3067665155393313	0.4399389624595642
/global/project/projectdirs/m3572/cluster-training-data/nestedStructs/Cu/27/s5-29/CONTCAR	-2.228304395925926	-3.4531163032514285	0.293589174747467
/global/project/projectdirs/m3572/cluster-training-data/nestedStructs/Cu/27/s5-73/CONTCAR	-2.6672733696296294	-3.496336912677927	0.2503685653209686
/global/project/projectdirs/m3572/cluster-training-data/nestedStructs/Cu/27/s5-56/CONTCAR	-2.538017104074074	-3.460132455394907	0.2865730226039886
/global/project/projectdirs/m3572/cluster-training-data/nestedStructs/Cu/27/s5-23/CONTCAR	-2.054462348888889	-3.4183645303708743	0.3283409476280212
/global/project/projectdirs/m3572/cluster-training-data/nestedStructs/Cu/27/s5-67/CONTCAR	-2.643459737037037	-3.5067804362041186	0.2399250417947769
/global/project/projectdirs/m3572/cluster-training-data/nestedStructs/Cu/27/s1-1/CONTCAR	-2.738896704074074	-3.521382173464937	0.2253233045339584
/global/project/projectdirs/m3572/cluster-training-data/nestedStructs/Cu/27/s5-64/CONTCAR	-2.600804827777778	-3.5246046091777514	0.2221008688211441
/global/project/projectdirs/m3572/cluster-training-data/nestedStructs/Cu/27/s5-49/CONTCAR	-2.4539072551851855	-3.4721805508596133	0.2745249271392822
/global/project/projectdirs/m3572/cluster-training-data/nestedStructs/Cu/27/s1-2/CONTCAR	-0.9428056988888889	-3.277685021923227	0.4690204560756683
/global/project/projectdirs/m3572/cluster-training-data/nestedStructs/Cu/27/s5-80/CONTCAR	-2.770088456296296	-3.5094058568937014	0.2372996211051941
/global/project/projectdirs/m3572/cluster-training-data/nestedStructs/Cu/27/s5-65/CONTCAR	-2.643454907037037	-3.564192628429575	0.1825128495693206
/global/project/projectdirs/m3572/cluster-training-data/nestedStructs/Cu/27/s5-32/CONTCAR	-2.244744031851852	-3.4034472759229373	0.3432582020759582
/global/project/projectdirs/m3572/cluster-training-data/nestedStructs/Cu/27/s5-25/CONTCAR	-2.101624810740741	-3.418691223428888	0.3280142545700073
/global/project/projectdirs/m3572/cluster-training-data/nestedStructs/Cu/27/s5-76/CONTCAR	-2.720868103703704	-3.5136344339114856	0.2330710440874099
/global/project/projectdirs/m3572/cluster-training-data/nestedStructs/Cu/27/s5-62/CONTCAR	-2.6215958503703707	-3.5324964280587863	0.2142090499401092
/global/project/projectdirs/m3572/cluster-training-data/nestedStructs/Cu/27/s5-37/CONTCAR	-2.2906945840740742	-3.4815657790166568	0.2651396989822387
/global/project/projectdirs/m3572/cluster-training-data/nestedStructs/Cu/27/s5-5/CONTCAR	-0.7860662444444444	-3.0603603775960635	0.686345100402832
/global/project/projectdirs/m3572/cluster-training-data/nestedStructs/Cu/27/s5-40/CONTCAR	-2.392100163333333	-3.425214057729883	0.3214914202690124
/global/project/projectdirs/m3572/cluster-training-data/nestedStructs/Cu/27/s5-74/CONTCAR	-2.7240241385185184	-3.5442808474761676	0.2024246305227279
/global/project/projectdirs/m3572/cluster-training-data/nestedStructs/Cu/27/20/CONTCAR	-2.7628901085185187	-3.5211393888456057	0.2255660891532898
/global/project/projectdirs/m3572/cluster-training-data/nestedStructs/Cu/27/9/CONTCAR	-2.8200735803703703	-3.498476138280077	0.2482293397188186
/global/project/projectdirs/m3572/cluster-training-data/nestedStructs/Cu/27/s5-53/CONTCAR	-2.507342871851852	-3.4850459154111575	0.261659562587738
/global/project/projectdirs/m3572/cluster-training-data/nestedStructs/Cu/27/s5-6/CONTCAR	-1.511912920740741	-3.342852270172281	0.4038532078266144
/global/project/projectdirs/m3572/cluster-training-data/nestedStructs/Cu/27/s5-19/CONTCAR	-1.9373974085185184	-3.4148421044809054	0.3318633735179901
/global/project/projectdirs/m3572/cluster-training-data/nestedStructs/Cu/27/s5-7/CONTCAR	-1.0790226514814816	-3.1907858307820987	0.5559196472167969
/global/project/projectdirs/m3572/cluster-training-data/nestedStructs/Cu/27/s5-55/CONTCAR	-2.513769954814815	-3.478935306833429	0.2677701711654663
/global/project/projectdirs/m3572/cluster-training-data/nestedStructs/Cu/27/s5-79/CONTCAR	-2.7529437362962965	-3.5535000766975116	0.1932054013013839
/global/project/projectdirs/m3572/cluster-training-data/nestedStructs/Cu/27/s5-84/CONTCAR	-2.7999540611111113	-3.496823033259554	0.2498824447393417
/global/project/projectdirs/m3572/cluster-training-data/nestedStructs/Cu/27/s5-8/CONTCAR	-1.381976335185185	-3.2765437419873904	0.4701617360115051
/global/project/projectdirs/m3572/cluster-training-data/nestedStructs/Cu/27/s5-26/CONTCAR	-2.0862272355555556	-3.408511465356989	0.3381940126419067
/global/project/projectdirs/m3572/cluster-training-data/nestedStructs/Cu/27/8/CONTCAR	-2.8173875803703705	-3.495049809978647	0.2516556680202484
/global/project/projectdirs/m3572/cluster-training-data/nestedStructs/Cu/27/s5-77/CONTCAR	-2.7348670381481486	-3.558604603574915	0.1881008744239807
/global/project/projectdirs/m3572/cluster-training-data/nestedStructs/Cu/27/s5-1/CONTCAR	-2.7717442033333333	-3.561609884665651	0.1850955933332443
/global/project/projectdirs/m3572/cluster-training-data/nestedStructs/Cu/43/3/CONTCAR	-2.941237860232558	-3.498714065120859	0.2479914128780365
/global/project/projectdirs/m3572/cluster-training-data/nestedStructs/Cu/43/14/CONTCAR	-2.9633692188372094	-3.5159501637679766	0.2307553142309188
/global/project/projectdirs/m3572/cluster-training-data/nestedStructs/Cu/43/25/CONTCAR	-2.9379914304651162	-3.5326467956763934	0.2140586823225021
/global/project/projectdirs/m3572/cluster-training-data/nestedStructs/Cu/6/s5-2/CONTCAR	0.6208978383333333	-3.1233021672231387	0.6234033107757568
/global/project/projectdirs/m3572/cluster-training-data/nestedStructs/Cu/6/s1-12/CONTCAR	-1.5568077316666666	-2.8058316166860293	0.9408738613128662
/global/project/projectdirs/m3572/cluster-training-data/nestedStructs/Cu/6/s5-18/CONTCAR	-1.9599798216666666	-2.0692463572484683	1.6774591207504272
/global/project/projectdirs/m3572/cluster-training-data/nestedStructs/Cu/6/s5-3/CONTCAR	-0.672357995	-1.9655968602163028	1.7811086177825928
/global/project/projectdirs/m3572/cluster-training-data/nestedStructs/Cu/6/s5-14/CONTCAR	-1.966330585	-1.9994667227727603	1.7472387552261353
/global/project/projectdirs/m3572/cluster-training-data/nestedStructs/Cu/6/s5-22/CONTCAR	-2.0311269216666665	-2.030604904459161	1.716100573539734
/global/project/projectdirs/m3572/cluster-training-data/nestedStructs/Cu/6/s5-10/CONTCAR	-1.8340693733333333	-1.9688009675008487	1.7779045104980469
/global/project/projectdirs/m3572/cluster-training-data/nestedStructs/Cu/6/s5-4/CONTCAR	-1.0339149966666665	-2.336649959848566	1.4100555181503296
/global/project/projectdirs/m3572/cluster-training-data/nestedStructs/Cu/6/s1-7/CONTCAR	-1.6626780349999999	-2.0270927603704165	1.719612717628479
/global/project/projectdirs/m3572/cluster-training-data/nestedStructs/Cu/6/s5-24/CONTCAR	-1.9645341266666667	-2.003526752756281	1.7431787252426147
/global/project/projectdirs/m3572/cluster-training-data/nestedStructs/Cu/6/s5-17/CONTCAR	-1.9999826283333333	-2.0126503165227603	1.7340551614761353
/global/project/projectdirs/m3572/cluster-training-data/nestedStructs/Cu/6/s1-8/CONTCAR	-1.4420127533333333	-2.213253801630182	1.5334516763687134
/global/project/projectdirs/m3572/cluster-training-data/nestedStructs/Cu/6/s5-13/CONTCAR	-1.9765259400000001	-1.9887563641530703	1.7579491138458252
/global/project/projectdirs/m3572/cluster-training-data/nestedStructs/Cu/6/s1-11/CONTCAR	-1.5568077316666666	-2.8058316166860293	0.9408738613128662
/global/project/projectdirs/m3572/cluster-training-data/nestedStructs/Cu/6/s1-9/CONTCAR	-1.0777553216666667	-2.856857305334253	0.8898481726646423
/global/project/projectdirs/m3572/cluster-training-data/nestedStructs/Cu/6/5/CONTCAR	-2.0527695116666664	-2.0823897774678892	1.664315700531006
/global/project/projectdirs/m3572/cluster-training-data/nestedStructs/Cu/6/s5-20/CONTCAR	-1.9938444216666669	-2.021520322130365	1.7251851558685305
/global/project/projectdirs/m3572/cluster-training-data/nestedStructs/Cu/6/s5-16/CONTCAR	-1.8968982766666667	-1.9912707264882756	1.75543475151062
/global/project/projectdirs/m3572/cluster-training-data/nestedStructs/Cu/6/s1-3/CONTCAR	-0.4321614933333333	-2.9473218973142337	0.7993835806846619
/global/project/projectdirs/m3572/cluster-training-data/nestedStructs/Cu/6/s5-12/CONTCAR	-1.7116023816666666	-1.9168241675359434	1.829881310462952
/global/project/projectdirs/m3572/cluster-training-data/nestedStructs/Cu/6/s1-4/CONTCAR	-0.9201138433333332	-2.768887942598505	0.9778175354003906
/global/project/projectdirs/m3572/cluster-training-data/nestedStructs/Cu/6/s1-10/CONTCAR	-1.5223715783333331	-1.9267736132604312	1.8199318647384644
/global/project/projectdirs/m3572/cluster-training-data/nestedStructs/Cu/6/1/CONTCAR	-2.15919316	-1.9984331782323552	1.7482722997665403
/global/project/projectdirs/m3572/cluster-training-data/nestedStructs/Cu/6/s1-5/CONTCAR	-1.458230595	-3.194471483991785	0.5522339940071106
/global/project/projectdirs/m3572/cluster-training-data/nestedStructs/Cu/6/s5-21/CONTCAR	-2.023372531666667	-2.0269666369420722	1.7197388410568235
/global/project/projectdirs/m3572/cluster-training-data/nestedStructs/Cu/6/s1-6/CONTCAR	-1.67256568	-2.597605174348993	1.1491003036499023
/global/project/projectdirs/m3572/cluster-training-data/nestedStructs/Cu/6/s5-11/CONTCAR	-1.8203869166666669	-2.0373274739247984	1.709378004074097
/global/project/projectdirs/m3572/cluster-training-data/nestedStructs/Cu/6/s5-9/CONTCAR	-1.6549675683333334	-1.9572194273931216	1.789486050605774
/global/project/projectdirs/m3572/cluster-training-data/nestedStructs/Cu/6/s5-23/CONTCAR	-2.0527915783333333	-2.0018648560506533	1.7448406219482422
/global/project/projectdirs/m3572/cluster-training-data/nestedStructs/Cu/6/s1-1/CONTCAR	-2.0833648916666667	-2.013457601831598	1.7332478761672974
/global/project/projectdirs/m3572/cluster-training-data/nestedStructs/Cu/6/s1-2/CONTCAR	-0.20368172833333334	-2.6072194035512637	1.1394860744476318
/global/project/projectdirs/m3572/cluster-training-data/nestedStructs/Cu/6/s5-25/CONTCAR	-2.0407717616666665	-2.0425816233617495	1.704123854637146
/global/project/projectdirs/m3572/cluster-training-data/nestedStructs/Cu/6/s5-5/CONTCAR	-1.5113888416666665	-2.19309682206933	1.5536086559295654
/global/project/projectdirs/m3572/cluster-training-data/nestedStructs/Cu/6/s5-6/CONTCAR	-1.6913064016666668	-2.025808995531244	1.7208964824676514
/global/project/projectdirs/m3572/cluster-training-data/nestedStructs/Cu/6/s5-19/CONTCAR	-1.98966444	-2.0616434271794986	1.685062050819397
/global/project/projectdirs/m3572/cluster-training-data/nestedStructs/Cu/6/s5-7/CONTCAR	-1.641602475	-1.8918768818837832	1.8548285961151123
/global/project/projectdirs/m3572/cluster-training-data/nestedStructs/Cu/6/s5-15/CONTCAR	-1.9835474316666666	-2.0494672711354927	1.697238206863403
/global/project/projectdirs/m3572/cluster-training-data/nestedStructs/Cu/6/s5-8/CONTCAR	-1.6093992483333333	-1.9190443213445376	1.827661156654358
/global/project/projectdirs/m3572/cluster-training-data/nestedStructs/Cu/6/s5-26/CONTCAR	-2.0841828716666666	-2.0551365073186587	1.6915689706802368
/global/project/projectdirs/m3572/cluster-training-data/nestedStructs/Cu/6/s5-1/CONTCAR	-1.2255924833333334	-2.0480821784002017	1.6986232995986938
/global/project/projectdirs/m3572/cluster-training-data/nestedStructs/Cu/3/s5-2/CONTCAR	-1.3561024266666666	-1.8049914296132756	1.94171404838562
/global/project/projectdirs/m3572/cluster-training-data/nestedStructs/Cu/3/s5-3/CONTCAR	0.37381171333333335	-2.594672625826044	1.1520328521728516
/global/project/projectdirs/m3572/cluster-training-data/nestedStructs/Cu/3/s5-10/CONTCAR	-1.4560022766666665	-1.9047606642705632	1.8419448137283323
/global/project/projectdirs/m3572/cluster-training-data/nestedStructs/Cu/3/s5-4/CONTCAR	-1.3448826333333335	-1.8126857932073306	1.934019684791565
/global/project/projectdirs/m3572/cluster-training-data/nestedStructs/Cu/3/1/CONTCAR	-1.4718862899999998	-1.9448497946721748	1.8018556833267207
/global/project/projectdirs/m3572/cluster-training-data/nestedStructs/Cu/3/s5-11/CONTCAR	-1.3765174933333333	-1.7399277146321963	2.006777763366699
/global/project/projectdirs/m3572/cluster-training-data/nestedStructs/Cu/3/s5-9/CONTCAR	-1.3858221433333335	-1.7407118733388613	2.005993604660034
/global/project/projectdirs/m3572/cluster-training-data/nestedStructs/Cu/3/s5-5/CONTCAR	-1.39763829	-1.84343439893548	1.9032710790634155
/global/project/projectdirs/m3572/cluster-training-data/nestedStructs/Cu/3/s5-6/CONTCAR	-1.2514158666666666	-1.7938506062490176	1.952854871749878
/global/project/projectdirs/m3572/cluster-training-data/nestedStructs/Cu/3/s5-7/CONTCAR	-1.4056379333333335	-1.8361166174871155	1.91058886051178
/global/project/projectdirs/m3572/cluster-training-data/nestedStructs/Cu/3/s5-8/CONTCAR	-1.4493920166666667	-1.9782252963048648	1.7684801816940308
/global/project/projectdirs/m3572/cluster-training-data/nestedStructs/Cu/3/s5-1/CONTCAR	-1.3167723933333333	-1.6503011639577578	2.0964043140411377
/global/project/projectdirs/m3572/cluster-training-data/nestedStructs/Cu/46/21/CONTCAR	-2.975950691521739	-3.506643241213007	0.2400622367858886
/global/project/projectdirs/m3572/cluster-training-data/nestedStructs/Cu/46/5/CONTCAR	-2.9780442210869564	-3.5571579541427325	0.189547523856163
/global/project/projectdirs/m3572/cluster-training-data/nestedStructs/Cu/46/13/CONTCAR	-2.9955090919565213	-3.532351648376627	0.2143538296222686
/global/project/projectdirs/m3572/cluster-training-data/nestedStructs/Cu/41/5/CONTCAR	-2.9521988075609755	-3.5127040054065417	0.2340014725923538
/global/project/projectdirs/m3572/cluster-training-data/nestedStructs/Cu/41/10/CONTCAR	-2.951485445121951	-3.54115909890954	0.2055463790893554
/global/project/projectdirs/m3572/cluster-training-data/nestedStructs/Cu/41/18/CONTCAR	-2.9599921524390242	-3.550167387293024	0.1965380907058715
/global/project/projectdirs/m3572/cluster-training-data/nestedStructs/Cu/11/s5-2/CONTCAR	-1.3840381654545455	-2.1372845824224185	1.609420895576477
/global/project/projectdirs/m3572/cluster-training-data/nestedStructs/Cu/11/s5-33/CONTCAR	-2.32643763	-3.428783005045099	0.3179224729537964
/global/project/projectdirs/m3572/cluster-training-data/nestedStructs/Cu/11/s1-12/CONTCAR	-1.5015173036363636	-3.3271973188382815	0.419508159160614
/global/project/projectdirs/m3572/cluster-training-data/nestedStructs/Cu/11/s5-18/CONTCAR	-2.0538183763636364	-2.532789891527338	1.2139155864715576
/global/project/projectdirs/m3572/cluster-training-data/nestedStructs/Cu/11/s5-28/CONTCAR	-2.2131251972727273	-3.353058820532007	0.3936466574668884
/global/project/projectdirs/m3572/cluster-training-data/nestedStructs/Cu/11/s5-45/CONTCAR	-2.402629931818182	-3.4807750041944217	0.2659304738044739
/global/project/projectdirs/m3572/cluster-training-data/nestedStructs/Cu/11/s5-38/CONTCAR	-2.341404002727273	-3.5285309310418795	0.218174546957016
/global/project/projectdirs/m3572/cluster-training-data/nestedStructs/Cu/11/s5-3/CONTCAR	-0.6963880454545455	-3.146750694082422	0.5999547839164734
/global/project/projectdirs/m3572/cluster-training-data/nestedStructs/Cu/11/s5-14/CONTCAR	-2.0425360536363635	-3.431897079513712	0.3148083984851837
/global/project/projectdirs/m3572/cluster-training-data/nestedStructs/Cu/11/s5-22/CONTCAR	-2.130799032727273	-3.3927702959043216	0.353935182094574
/global/project/projectdirs/m3572/cluster-training-data/nestedStructs/Cu/11/21/CONTCAR	-2.4676397681818183	-3.4116419013005923	0.3350635766983032
/global/project/projectdirs/m3572/cluster-training-data/nestedStructs/Cu/11/s5-10/CONTCAR	-1.9645737118181819	-3.465633308456583	0.2810721695423126
/global/project/projectdirs/m3572/cluster-training-data/nestedStructs/Cu/11/s5-4/CONTCAR	-0.33563904	-3.234684830473108	0.5120206475257874
/global/project/projectdirs/m3572/cluster-training-data/nestedStructs/Cu/11/s1-7/CONTCAR	-1.1915903063636364	-3.200491970346613	0.5462135076522827
/global/project/projectdirs/m3572/cluster-training-data/nestedStructs/Cu/11/s5-24/CONTCAR	-2.18129711	-2.2330665047628115	1.513638973236084
/global/project/projectdirs/m3572/cluster-training-data/nestedStructs/Cu/11/3/CONTCAR	-2.4678520927272727	-3.407284771965189	0.3394207060337066
/global/project/projectdirs/m3572/cluster-training-data/nestedStructs/Cu/11/s5-17/CONTCAR	-2.065076182727273	-3.3618051166993808	0.3849003612995147
/global/project/projectdirs/m3572/cluster-training-data/nestedStructs/Cu/11/s1-8/CONTCAR	-1.229231980909091	-2.1077589447957705	1.638946533203125
/global/project/projectdirs/m3572/cluster-training-data/nestedStructs/Cu/11/s5-13/CONTCAR	-1.8304227590909092	-2.30263919191186	1.444066286087036
/global/project/projectdirs/m3572/cluster-training-data/nestedStructs/Cu/11/19/CONTCAR	-2.4221573545454547	-3.433634197281046	0.3130712807178497
/global/project/projectdirs/m3572/cluster-training-data/nestedStructs/Cu/11/s1-11/CONTCAR	-1.5015173036363636	-3.3271973188382815	0.419508159160614
/global/project/projectdirs/m3572/cluster-training-data/nestedStructs/Cu/11/s1-9/CONTCAR	-1.3634326172727274	-3.251382326648874	0.4953231513500213
/global/project/projectdirs/m3572/cluster-training-data/nestedStructs/Cu/11/s5-34/CONTCAR	-2.311047668181818	-3.417252575920267	0.3294529020786285
/global/project/projectdirs/m3572/cluster-training-data/nestedStructs/Cu/11/5/CONTCAR	-2.4247374054545454	-3.416430061624689	0.3302754163742065
/global/project/projectdirs/m3572/cluster-training-data/nestedStructs/Cu/11/s5-20/CONTCAR	-2.1420497627272725	-3.4515355284673404	0.2951699495315552
/global/project/projectdirs/m3572/cluster-training-data/nestedStructs/Cu/11/s5-39/CONTCAR	-2.350533210909091	-3.406001752184076	0.3407037258148193
/global/project/projectdirs/m3572/cluster-training-data/nestedStructs/Cu/11/s5-16/CONTCAR	-2.0318063545454548	-3.343835657404108	0.4028698205947876
/global/project/projectdirs/m3572/cluster-training-data/nestedStructs/Cu/11/s1-3/CONTCAR	-0.06560901272727272	-3.1368135865194033	0.6098918914794922
/global/project/projectdirs/m3572/cluster-training-data/nestedStructs/Cu/11/s5-12/CONTCAR	-1.9349195009090907	-3.3329902644616793	0.4137152135372162
/global/project/projectdirs/m3572/cluster-training-data/nestedStructs/Cu/11/s5-41/CONTCAR	-2.3623226345454547	-3.5042252595884036	0.2424802184104919
/global/project/projectdirs/m3572/cluster-training-data/nestedStructs/Cu/11/s1-4/CONTCAR	-1.20193396	-3.083225076959772	0.6634804010391235
/global/project/projectdirs/m3572/cluster-training-data/nestedStructs/Cu/11/s5-42/CONTCAR	-2.369041723636364	-3.480524217651529	0.2661812603473663
/global/project/projectdirs/m3572/cluster-training-data/nestedStructs/Cu/11/s5-43/CONTCAR	-2.3802068836363635	-3.4987693633300494	0.2479361146688461
/global/project/projectdirs/m3572/cluster-training-data/nestedStructs/Cu/11/s5-44/CONTCAR	-2.37382229	-3.553592061565561	0.1931134164333343
/global/project/projectdirs/m3572/cluster-training-data/nestedStructs/Cu/11/23/CONTCAR	-2.3757861518181818	-3.452408766315622	0.2942967116832733
/global/project/projectdirs/m3572/cluster-training-data/nestedStructs/Cu/11/s1-10/CONTCAR	-1.0358806227272728	-2.5326872523290347	1.2140182256698608
/global/project/projectdirs/m3572/cluster-training-data/nestedStructs/Cu/11/1/CONTCAR	-2.48220659	-3.3315548058015536	0.4151506721973419
/global/project/projectdirs/m3572/cluster-training-data/nestedStructs/Cu/11/s5-31/CONTCAR	-2.2500695363636365	-3.1885325963956546	0.558172881603241
/global/project/projectdirs/m3572/cluster-training-data/nestedStructs/Cu/11/s1-5/CONTCAR	-0.7891084936363636	-2.7685141022664737	0.978191375732422
/global/project/projectdirs/m3572/cluster-training-data/nestedStructs/Cu/11/s5-27/CONTCAR	-2.222552680909091	-3.3964054341775607	0.3503000438213348
/global/project/projectdirs/m3572/cluster-training-data/nestedStructs/Cu/11/s5-36/CONTCAR	-2.3205546672727273	-3.5290918703538607	0.2176136076450348
/global/project/projectdirs/m3572/cluster-training-data/nestedStructs/Cu/11/s5-21/CONTCAR	-2.0997048018181816	-3.432628577516718	0.3140769004821777
/global/project/projectdirs/m3572/cluster-training-data/nestedStructs/Cu/11/s1-6/CONTCAR	-1.2506678645454545	-3.1251081283551883	0.6215973496437073
/global/project/projectdirs/m3572/cluster-training-data/nestedStructs/Cu/11/s5-11/CONTCAR	-1.8741374290909092	-2.403101867006464	1.3436036109924316
/global/project/projectdirs/m3572/cluster-training-data/nestedStructs/Cu/11/s5-30/CONTCAR	-2.276132110909091	-3.290507232711954	0.4561982452869415
/global/project/projectdirs/m3572/cluster-training-data/nestedStructs/Cu/11/s5-35/CONTCAR	-2.359027460909091	-3.452927237318201	0.2937782406806946
/global/project/projectdirs/m3572/cluster-training-data/nestedStructs/Cu/11/16/CONTCAR	-2.4197371063636366	-3.4337779040795993	0.3129275739192962
/global/project/projectdirs/m3572/cluster-training-data/nestedStructs/Cu/11/s5-9/CONTCAR	-1.8743002072727273	-3.2726705725652407	0.4740349054336548
/global/project/projectdirs/m3572/cluster-training-data/nestedStructs/Cu/11/s5-29/CONTCAR	-2.232442301818182	-3.4129172022802066	0.3337882757186889
/global/project/projectdirs/m3572/cluster-training-data/nestedStructs/Cu/11/s5-23/CONTCAR	-2.2250619772727274	-3.4659213777047824	0.2807841002941131
/global/project/projectdirs/m3572/cluster-training-data/nestedStructs/Cu/11/s1-1/CONTCAR	-0.8083543418181819	-2.635792558954401	1.1109129190444946
/global/project/projectdirs/m3572/cluster-training-data/nestedStructs/Cu/11/s1-2/CONTCAR	-0.4659080318181818	-3.2135572488767337	0.5331482291221619
/global/project/projectdirs/m3572/cluster-training-data/nestedStructs/Cu/11/s5-32/CONTCAR	-2.2989152818181817	-3.450840985344095	0.2958644926548004
/global/project/projectdirs/m3572/cluster-training-data/nestedStructs/Cu/11/s5-25/CONTCAR	-2.1931196427272726	-3.144427364633722	0.6022781133651733
/global/project/projectdirs/m3572/cluster-training-data/nestedStructs/Cu/11/s5-37/CONTCAR	-2.3783870163636363	-3.425379252002878	0.3213262259960174
/global/project/projectdirs/m3572/cluster-training-data/nestedStructs/Cu/11/s5-5/CONTCAR	-1.6461893318181817	-3.295722281501932	0.4509831964969635
/global/project/projectdirs/m3572/cluster-training-data/nestedStructs/Cu/11/s5-40/CONTCAR	-2.3492817336363636	-3.512059247062845	0.2346462309360504
/global/project/projectdirs/m3572/cluster-training-data/nestedStructs/Cu/11/25/CONTCAR	-2.4369687345454545	-3.2525120432836245	0.494193434715271
/global/project/projectdirs/m3572/cluster-training-data/nestedStructs/Cu/11/9/CONTCAR	-2.3924133772727276	-3.4299696143132876	0.3167358636856079
/global/project/projectdirs/m3572/cluster-training-data/nestedStructs/Cu/11/s5-6/CONTCAR	-1.6309972254545455	-3.2692361231309603	0.4774693548679352
/global/project/projectdirs/m3572/cluster-training-data/nestedStructs/Cu/11/s5-19/CONTCAR	-2.0865079545454543	-2.1895342524511054	1.5571712255477903
/global/project/projectdirs/m3572/cluster-training-data/nestedStructs/Cu/11/s5-7/CONTCAR	-1.4929377463636364	-3.325049823091669	0.4216556549072265
/global/project/projectdirs/m3572/cluster-training-data/nestedStructs/Cu/11/s5-15/CONTCAR	-2.0128484645454545	-3.4252560790044497	0.3214493989944458
/global/project/projectdirs/m3572/cluster-training-data/nestedStructs/Cu/11/s5-8/CONTCAR	-1.6078798545454547	-1.9402216132146548	1.8064838647842407
/global/project/projectdirs/m3572/cluster-training-data/nestedStructs/Cu/11/s5-26/CONTCAR	-2.241945526363636	-3.1457654889089297	0.6009399890899658
/global/project/projectdirs/m3572/cluster-training-data/nestedStructs/Cu/11/10/CONTCAR	-2.3468566636363635	-2.4096598084432315	1.337045669555664
/global/project/projectdirs/m3572/cluster-training-data/nestedStructs/Cu/11/18/CONTCAR	-2.4702810454545454	-3.342222547100229	0.4044829308986664
/global/project/projectdirs/m3572/cluster-training-data/nestedStructs/Cu/11/s5-1/CONTCAR	-0.9068223345454545	-2.9325564558965396	0.814149022102356
/global/project/projectdirs/m3572/cluster-training-data/nestedStructs/Cu/19/s5-2/CONTCAR	-1.141743635263158	-3.1787776406270694	0.5679278373718262
/global/project/projectdirs/m3572/cluster-training-data/nestedStructs/Cu/19/s5-50/CONTCAR	-2.517495062631579	-3.50302935199563	0.2436761260032653
/global/project/projectdirs/m3572/cluster-training-data/nestedStructs/Cu/19/s5-33/CONTCAR	-2.3289656563157894	-3.4572432692510318	0.2894622087478637
/global/project/projectdirs/m3572/cluster-training-data/nestedStructs/Cu/19/s5-18/CONTCAR	-1.969474545263158	-3.388175105617685	0.3585303723812103
/global/project/projectdirs/m3572/cluster-training-data/nestedStructs/Cu/19/s5-28/CONTCAR	-2.256558147368421	-3.4598574395639132	0.2868480384349823
/global/project/projectdirs/m3572/cluster-training-data/nestedStructs/Cu/19/s5-45/CONTCAR	-2.4849441857894736	-3.505988856719179	0.2407166212797165
/global/project/projectdirs/m3572/cluster-training-data/nestedStructs/Cu/19/s5-38/CONTCAR	-2.3183218505263157	-3.4790288861257266	0.2676765918731689
/global/project/projectdirs/m3572/cluster-training-data/nestedStructs/Cu/19/s5-46/CONTCAR	-2.4578246078947372	-3.4916237051946353	0.2550817728042602
/global/project/projectdirs/m3572/cluster-training-data/nestedStructs/Cu/19/s5-3/CONTCAR	-0.6414046815789474	-3.2646099086267184	0.4820955693721771
/global/project/projectdirs/m3572/cluster-training-data/nestedStructs/Cu/19/s5-47/CONTCAR	-2.483659675263158	-3.4711282904607486	0.275577187538147
/global/project/projectdirs/m3572/cluster-training-data/nestedStructs/Cu/19/s5-14/CONTCAR	-1.8518541973684208	-3.374648874567194	0.3720566034317016
/global/project/projectdirs/m3572/cluster-training-data/nestedStructs/Cu/19/s5-22/CONTCAR	-2.1035150263157893	-3.458027994201822	0.2886774837970733
/global/project/projectdirs/m3572/cluster-training-data/nestedStructs/Cu/19/s5-48/CONTCAR	-2.478014433157895	-3.5154502745134066	0.2312552034854889
/global/project/projectdirs/m3572/cluster-training-data/nestedStructs/Cu/19/s5-58/CONTCAR	-2.5825758899999998	-3.5408437307340335	0.205861747264862
/global/project/projectdirs/m3572/cluster-training-data/nestedStructs/Cu/19/s5-52/CONTCAR	-2.546919914736842	-3.497005378769083	0.2497000992298126
/global/project/projectdirs/m3572/cluster-training-data/nestedStructs/Cu/19/s5-68/CONTCAR	-2.697274612631579	-3.568132629559679	0.1785728484392166
/global/project/projectdirs/m3572/cluster-training-data/nestedStructs/Cu/19/s5-10/CONTCAR	-1.654121472105263	-3.3325052316648196	0.4142002463340759
/global/project/projectdirs/m3572/cluster-training-data/nestedStructs/Cu/19/s5-4/CONTCAR	-0.4279301015789474	-3.2064670975667666	0.5402383804321289
/global/project/projectdirs/m3572/cluster-training-data/nestedStructs/Cu/19/s5-69/CONTCAR	-2.703974035263158	-3.589033937023325	0.1576715409755706
/global/project/projectdirs/m3572/cluster-training-data/nestedStructs/Cu/19/s5-24/CONTCAR	-2.140645035263158	-3.4167647119027804	0.3299407660961151
/global/project/projectdirs/m3572/cluster-training-data/nestedStructs/Cu/19/6/CONTCAR	-2.713661797368421	-3.552766835258646	0.1939386427402496
/global/project/projectdirs/m3572/cluster-training-data/nestedStructs/Cu/19/s5-66/CONTCAR	-2.658833197368421	-3.5593151505452822	0.1873903274536132
/global/project/projectdirs/m3572/cluster-training-data/nestedStructs/Cu/19/s5-17/CONTCAR	-1.977244029473684	-3.424440508649988	0.3222649693489074
/global/project/projectdirs/m3572/cluster-training-data/nestedStructs/Cu/19/11/CONTCAR	-2.7334994673684214	-3.5484769697648715	0.198228508234024
/global/project/projectdirs/m3572/cluster-training-data/nestedStructs/Cu/19/s5-63/CONTCAR	-2.644147394736842	-3.5497214849454592	0.1969839930534362
/global/project/projectdirs/m3572/cluster-training-data/nestedStructs/Cu/19/s5-13/CONTCAR	-1.9232896952631577	-3.432757442758722	0.3139480352401733
/global/project/projectdirs/m3572/cluster-training-data/nestedStructs/Cu/19/s5-60/CONTCAR	-2.61741733	-3.5332394744617175	0.213466003537178
/global/project/projectdirs/m3572/cluster-training-data/nestedStructs/Cu/19/s5-34/CONTCAR	-2.306492086842105	-3.4671044106942843	0.2796010673046112
/global/project/projectdirs/m3572/cluster-training-data/nestedStructs/Cu/19/s5-61/CONTCAR	-2.6302269763157895	-3.564123367832346	0.1825821101665496
/global/project/projectdirs/m3572/cluster-training-data/nestedStructs/Cu/19/s5-20/CONTCAR	-2.0889562394736845	-3.4499447997075747	0.2967606782913208
/global/project/projectdirs/m3572/cluster-training-data/nestedStructs/Cu/19/s5-39/CONTCAR	-2.378427497894737	-3.5088739152414035	0.237831562757492
/global/project/projectdirs/m3572/cluster-training-data/nestedStructs/Cu/19/s5-57/CONTCAR	-2.579095106842105	-3.5327021385890673	0.2140033394098281
/global/project/projectdirs/m3572/cluster-training-data/nestedStructs/Cu/19/s5-16/CONTCAR	-1.9730276057894738	-3.3294104094964694	0.4172950685024261
/global/project/projectdirs/m3572/cluster-training-data/nestedStructs/Cu/19/s5-51/CONTCAR	-2.51850033	-3.5252290423375796	0.2214764356613159
/global/project/projectdirs/m3572/cluster-training-data/nestedStructs/Cu/19/s5-12/CONTCAR	-1.8864966121052633	-3.436125731037302	0.3105797469615936
/global/project/projectdirs/m3572/cluster-training-data/nestedStructs/Cu/19/s5-41/CONTCAR	-2.391522626315789	-3.480816995666666	0.2658884823322296
/global/project/projectdirs/m3572/cluster-training-data/nestedStructs/Cu/19/s5-42/CONTCAR	-2.4197623063157896	-3.4959811921579074	0.2507242858409881
/global/project/projectdirs/m3572/cluster-training-data/nestedStructs/Cu/19/s5-43/CONTCAR	-2.3607373036842105	-3.4576417561036776	0.2890637218952179
/global/project/projectdirs/m3572/cluster-training-data/nestedStructs/Cu/19/s5-44/CONTCAR	-2.447230527894737	-3.507857656047983	0.2388478219509124
/global/project/projectdirs/m3572/cluster-training-data/nestedStructs/Cu/19/s5-59/CONTCAR	-2.6067923015789476	-3.483510171936197	0.2631953060626983
/global/project/projectdirs/m3572/cluster-training-data/nestedStructs/Cu/19/s5-31/CONTCAR	-2.2637081494736844	-3.4783861692411135	0.268319308757782
/global/project/projectdirs/m3572/cluster-training-data/nestedStructs/Cu/19/s5-27/CONTCAR	-2.186272162631579	-3.424173152015848	0.3225323259830475
/global/project/projectdirs/m3572/cluster-training-data/nestedStructs/Cu/19/s5-36/CONTCAR	-2.2774410036842108	-3.474686508939905	0.2720189690589905
/global/project/projectdirs/m3572/cluster-training-data/nestedStructs/Cu/19/s5-21/CONTCAR	-2.0748762873684212	-3.4541675205690097	0.2925379574298858
/global/project/projectdirs/m3572/cluster-training-data/nestedStructs/Cu/19/s5-54/CONTCAR	-2.524543351052632	-3.517853980825586	0.2288514971733093
/global/project/projectdirs/m3572/cluster-training-data/nestedStructs/Cu/19/s5-11/CONTCAR	-1.8246319484210525	-3.375697618292017	0.3710078597068786
/global/project/projectdirs/m3572/cluster-training-data/nestedStructs/Cu/19/s5-30/CONTCAR	-2.227464604736842	-3.490786259935541	0.2559192180633545
/global/project/projectdirs/m3572/cluster-training-data/nestedStructs/Cu/19/s5-35/CONTCAR	-2.3188442042105266	-3.4871821458799075	0.259523332118988
/global/project/projectdirs/m3572/cluster-training-data/nestedStructs/Cu/19/s5-9/CONTCAR	-1.6403921984210525	-3.305805301235361	0.4409001767635345
/global/project/projectdirs/m3572/cluster-training-data/nestedStructs/Cu/19/s5-29/CONTCAR	-2.251531295263158	-3.49065581517045	0.2560496628284454
/global/project/projectdirs/m3572/cluster-training-data/nestedStructs/Cu/19/s5-56/CONTCAR	-2.6133612163157895	-3.518531968758745	0.2281735092401504
/global/project/projectdirs/m3572/cluster-training-data/nestedStructs/Cu/19/s5-23/CONTCAR	-2.1385448257894737	-3.4240356739026736	0.3226698040962219
/global/project/projectdirs/m3572/cluster-training-data/nestedStructs/Cu/19/s5-67/CONTCAR	-2.686782627368421	-3.5745010878307055	0.17220439016819
/global/project/projectdirs/m3572/cluster-training-data/nestedStructs/Cu/19/s5-64/CONTCAR	-2.6509376263157893	-3.5664472933274936	0.1802581846714019
/global/project/projectdirs/m3572/cluster-training-data/nestedStructs/Cu/19/s5-49/CONTCAR	-2.5027895931578947	-3.5096834208232592	0.2370220571756363
/global/project/projectdirs/m3572/cluster-training-data/nestedStructs/Cu/19/s5-65/CONTCAR	-2.6590509510526315	-3.5422485973102282	0.2044568806886673
/global/project/projectdirs/m3572/cluster-training-data/nestedStructs/Cu/19/s5-32/CONTCAR	-2.289764699473684	-3.479600077436609	0.2671054005622864
/global/project/projectdirs/m3572/cluster-training-data/nestedStructs/Cu/19/s5-25/CONTCAR	-2.183824	-3.446447437570734	0.3002580404281616
/global/project/projectdirs/m3572/cluster-training-data/nestedStructs/Cu/19/s5-62/CONTCAR	-2.6471795526315787	-3.5753757263881396	0.1713297516107559
/global/project/projectdirs/m3572/cluster-training-data/nestedStructs/Cu/19/s5-37/CONTCAR	-2.406829536315789	-3.51519294636075	0.2315125316381454
/global/project/projectdirs/m3572/cluster-training-data/nestedStructs/Cu/19/s5-5/CONTCAR	-0.7234190057894737	-3.010391836927576	0.7363136410713196
/global/project/projectdirs/m3572/cluster-training-data/nestedStructs/Cu/19/s5-40/CONTCAR	-2.399819655263158	-3.4776775892240237	0.2690278887748718
/global/project/projectdirs/m3572/cluster-training-data/nestedStructs/Cu/19/9/CONTCAR	-2.676712242105263	-3.5720086451036166	0.1746968328952789
/global/project/projectdirs/m3572/cluster-training-data/nestedStructs/Cu/19/s5-53/CONTCAR	-2.5343975721052634	-3.510231783555193	0.2364736944437027
/global/project/projectdirs/m3572/cluster-training-data/nestedStructs/Cu/19/s5-6/CONTCAR	-1.3192536057894737	-3.3022220190030764	0.4444834589958191
/global/project/projectdirs/m3572/cluster-training-data/nestedStructs/Cu/19/s5-19/CONTCAR	-2.0105679231578946	-3.383003240392847	0.3637022376060486
/global/project/projectdirs/m3572/cluster-training-data/nestedStructs/Cu/19/s5-7/CONTCAR	-1.584640337368421	-3.3015483375055026	0.4451571404933929
/global/project/projectdirs/m3572/cluster-training-data/nestedStructs/Cu/19/s5-55/CONTCAR	-2.556261245789474	-3.4991543944341372	0.2475510835647583
/global/project/projectdirs/m3572/cluster-training-data/nestedStructs/Cu/19/s5-15/CONTCAR	-1.9106410331578947	-3.3502805884343814	0.3964248895645141
/global/project/projectdirs/m3572/cluster-training-data/nestedStructs/Cu/19/s5-8/CONTCAR	-1.4513514563157894	-2.9522421415311526	0.7944633364677429
/global/project/projectdirs/m3572/cluster-training-data/nestedStructs/Cu/19/s5-26/CONTCAR	-2.2220670431578946	-3.427288478182001	0.3194169998168945
/global/project/projectdirs/m3572/cluster-training-data/nestedStructs/Cu/19/s5-1/CONTCAR	-2.19944784	-3.3101429696542453	0.4365625083446502
/global/project/projectdirs/m3572/cluster-training-data/nestedStructs/Cu/14/s1-12/CONTCAR	-1.1910243257142858	-3.2445849831563662	0.5021204948425293
/global/project/projectdirs/m3572/cluster-training-data/nestedStructs/Cu/14/7/CONTCAR	-2.514963089285714	-3.606830066011591	0.1398754119873047
/global/project/projectdirs/m3572/cluster-training-data/nestedStructs/Cu/14/21/CONTCAR	-2.481687952142857	-3.4629791732293795	0.283726304769516
/global/project/projectdirs/m3572/cluster-training-data/nestedStructs/Cu/14/s1-7/CONTCAR	-1.0814888457142857	-3.1369698102933596	0.6097356677055359
/global/project/projectdirs/m3572/cluster-training-data/nestedStructs/Cu/14/s1-8/CONTCAR	-1.1645186778571428	-3.1859364564878176	0.5607690215110779
/global/project/projectdirs/m3572/cluster-training-data/nestedStructs/Cu/14/s1-11/CONTCAR	-1.1910243257142858	-3.2445849831563662	0.5021204948425293
/global/project/projectdirs/m3572/cluster-training-data/nestedStructs/Cu/14/s1-9/CONTCAR	-1.6632267485714285	-3.388700341747446	0.3580051362514496
/global/project/projectdirs/m3572/cluster-training-data/nestedStructs/Cu/14/s1-3/CONTCAR	-0.14013741714285716	-2.893958752916498	0.8527467250823975
/global/project/projectdirs/m3572/cluster-training-data/nestedStructs/Cu/14/s1-4/CONTCAR	-1.2369860642857142	-3.195565884874506	0.5511395931243896
/global/project/projectdirs/m3572/cluster-training-data/nestedStructs/Cu/14/s1-10/CONTCAR	-1.2195204700000002	-3.1305446680051516	0.6161608099937439
/global/project/projectdirs/m3572/cluster-training-data/nestedStructs/Cu/14/1/CONTCAR	-2.61909683	-3.533251589105768	0.2134538888931274
/global/project/projectdirs/m3572/cluster-training-data/nestedStructs/Cu/14/s1-5/CONTCAR	-0.7799949107142857	-2.8620961959821414	0.8846092820167542
/global/project/projectdirs/m3572/cluster-training-data/nestedStructs/Cu/14/s1-6/CONTCAR	-0.8753840364285714	-3.118916338251276	0.6277891397476196
/global/project/projectdirs/m3572/cluster-training-data/nestedStructs/Cu/14/s1-1/CONTCAR	-2.3587777785714286	-2.0669673140508364	1.679738163948059
/global/project/projectdirs/m3572/cluster-training-data/nestedStructs/Cu/14/s1-2/CONTCAR	-1.4632915071428572	-3.2262004669172	0.5205050110816956
/global/project/projectdirs/m3572/cluster-training-data/nestedStructs/Cu/14/22/CONTCAR	-2.4930060592857144	-3.5056491847497653	0.2410562932491302
/global/project/projectdirs/m3572/cluster-training-data/nestedStructs/Cu/14/8/CONTCAR	-2.5145094514285717	-3.5085631515247058	0.2381423264741897
/global/project/projectdirs/m3572/cluster-training-data/nestedStructs/Cu/17/s5-2/CONTCAR	0.26272766352941174	-3.2400764878255557	0.5066289901733398
/global/project/projectdirs/m3572/cluster-training-data/nestedStructs/Cu/17/s5-50/CONTCAR	-2.529223225882353	-3.4843592401010226	0.2623462378978729
/global/project/projectdirs/m3572/cluster-training-data/nestedStructs/Cu/17/s5-33/CONTCAR	-2.317225748823529	-3.493742709921045	0.2529627680778503
/global/project/projectdirs/m3572/cluster-training-data/nestedStructs/Cu/17/s1-12/CONTCAR	-1.3178283764705883	-3.170191651151819	0.5765138268470764
/global/project/projectdirs/m3572/cluster-training-data/nestedStructs/Cu/17/s5-18/CONTCAR	-1.998412645882353	-3.4100224132997226	0.336683064699173
/global/project/projectdirs/m3572/cluster-training-data/nestedStructs/Cu/17/s5-28/CONTCAR	-2.261859965294118	-3.484784042404337	0.2619214355945587
/global/project/projectdirs/m3572/cluster-training-data/nestedStructs/Cu/17/s5-45/CONTCAR	-2.474296898235294	-3.5092625077230166	0.2374429702758789
/global/project/projectdirs/m3572/cluster-training-data/nestedStructs/Cu/17/s5-38/CONTCAR	-2.408669912941176	-3.4859337563974093	0.2607717216014862
/global/project/projectdirs/m3572/cluster-training-data/nestedStructs/Cu/17/s5-46/CONTCAR	-2.479173534117647	-3.4760111923677157	0.2706942856311798
/global/project/projectdirs/m3572/cluster-training-data/nestedStructs/Cu/17/s5-3/CONTCAR	-0.44666230470588236	-3.179635411070032	0.5670700669288635
/global/project/projectdirs/m3572/cluster-training-data/nestedStructs/Cu/17/s5-47/CONTCAR	-2.4977067323529414	-3.521922191546602	0.2247832864522934
/global/project/projectdirs/m3572/cluster-training-data/nestedStructs/Cu/17/s5-14/CONTCAR	-1.8921862147058823	-3.4105909522039126	0.3361145257949829
/global/project/projectdirs/m3572/cluster-training-data/nestedStructs/Cu/17/s5-22/CONTCAR	-2.153677952352941	-3.4667703564626406	0.2799351215362549
/global/project/projectdirs/m3572/cluster-training-data/nestedStructs/Cu/17/s5-48/CONTCAR	-2.5152771970588237	-3.5424771364194583	0.2042283415794372
/global/project/projectdirs/m3572/cluster-training-data/nestedStructs/Cu/17/s5-58/CONTCAR	-2.6204055729411766	-3.556568613217516	0.1901368647813797
/global/project/projectdirs/m3572/cluster-training-data/nestedStructs/Cu/17/s5-52/CONTCAR	-2.5522490494117647	-3.4950310941201876	0.2516743838787079
/global/project/projectdirs/m3572/cluster-training-data/nestedStructs/Cu/17/s5-10/CONTCAR	-1.8054715623529412	-3.330103283689661	0.4166021943092346
/global/project/projectdirs/m3572/cluster-training-data/nestedStructs/Cu/17/s5-4/CONTCAR	-1.073943864117647	-3.2131382282239627	0.5335672497749329
/global/project/projectdirs/m3572/cluster-training-data/nestedStructs/Cu/17/s1-7/CONTCAR	-1.182139275882353	-3.267102723882837	0.4796027541160583
/global/project/projectdirs/m3572/cluster-training-data/nestedStructs/Cu/17/s5-24/CONTCAR	-2.1838479435294116	-3.4226036127073	0.3241018652915954
/global/project/projectdirs/m3572/cluster-training-data/nestedStructs/Cu/17/3/CONTCAR	-2.679909664705882	-3.5457011218530368	0.2010043561458587
/global/project/projectdirs/m3572/cluster-training-data/nestedStructs/Cu/17/s5-17/CONTCAR	-1.992834485882353	-3.3845199401838015	0.362185537815094
/global/project/projectdirs/m3572/cluster-training-data/nestedStructs/Cu/17/s5-63/CONTCAR	-2.66713177	-3.565314805076761	0.1813906729221344
/global/project/projectdirs/m3572/cluster-training-data/nestedStructs/Cu/17/s1-8/CONTCAR	-1.2151261794117647	-3.1545084770185183	0.5921970009803772
/global/project/projectdirs/m3572/cluster-training-data/nestedStructs/Cu/17/s5-13/CONTCAR	-1.812156147647059	-3.39015350298707	0.3565519750118255
/global/project/projectdirs/m3572/cluster-training-data/nestedStructs/Cu/17/s1-11/CONTCAR	-1.3178283764705883	-3.170191651151819	0.5765138268470764
/global/project/projectdirs/m3572/cluster-training-data/nestedStructs/Cu/17/s5-60/CONTCAR	-2.6280413364705884	-3.5507678593856524	0.1959376186132431
/global/project/projectdirs/m3572/cluster-training-data/nestedStructs/Cu/17/s1-9/CONTCAR	-1.2175698411764706	-3.2865501399499606	0.4601553380489349
/global/project/projectdirs/m3572/cluster-training-data/nestedStructs/Cu/17/s5-34/CONTCAR	-2.3433633405882355	-3.4681714828473758	0.2785339951515198
/global/project/projectdirs/m3572/cluster-training-data/nestedStructs/Cu/17/s5-61/CONTCAR	-2.636564268235294	-3.5621440167886447	0.1845614612102508
/global/project/projectdirs/m3572/cluster-training-data/nestedStructs/Cu/17/s5-20/CONTCAR	-2.027283794117647	-3.458231365249796	0.2884741127490997
/global/project/projectdirs/m3572/cluster-training-data/nestedStructs/Cu/17/s5-39/CONTCAR	-2.3693583905882356	-3.4976619835359286	0.2490434944629669
/global/project/projectdirs/m3572/cluster-training-data/nestedStructs/Cu/17/s5-57/CONTCAR	-2.5918834894117646	-3.564089035556955	0.1826164424419403
/global/project/projectdirs/m3572/cluster-training-data/nestedStructs/Cu/17/s5-16/CONTCAR	-1.9153760799999997	-3.1259185131055545	0.6207869648933411
/global/project/projectdirs/m3572/cluster-training-data/nestedStructs/Cu/17/s1-3/CONTCAR	-1.2674040452941175	-3.2536032255155276	0.4931022524833679
/global/project/projectdirs/m3572/cluster-training-data/nestedStructs/Cu/17/s5-51/CONTCAR	-2.548025342352941	-3.521165853307886	0.2255396246910095
/global/project/projectdirs/m3572/cluster-training-data/nestedStructs/Cu/17/s5-12/CONTCAR	-1.8832456352941178	-3.422779088781519	0.3239263892173767
/global/project/projectdirs/m3572/cluster-training-data/nestedStructs/Cu/17/s5-41/CONTCAR	-2.3985602364705882	-3.5077709908944796	0.2389344871044159
/global/project/projectdirs/m3572/cluster-training-data/nestedStructs/Cu/17/s1-4/CONTCAR	-0.6105857041176471	-3.0395954306585025	0.7071100473403931
/global/project/projectdirs/m3572/cluster-training-data/nestedStructs/Cu/17/s5-42/CONTCAR	-2.3932570688235293	-3.491092657612009	0.2556128203868866
/global/project/projectdirs/m3572/cluster-training-data/nestedStructs/Cu/17/s5-43/CONTCAR	-2.437669861764706	-3.51692015485589	0.2297853231430053
/global/project/projectdirs/m3572/cluster-training-data/nestedStructs/Cu/17/s5-44/CONTCAR	-2.4486861470588237	-3.546106254623575	0.2005992233753204
/global/project/projectdirs/m3572/cluster-training-data/nestedStructs/Cu/17/s5-59/CONTCAR	-2.633420284117647	-3.556481605337305	0.1902238726615905
/global/project/projectdirs/m3572/cluster-training-data/nestedStructs/Cu/17/s1-10/CONTCAR	-1.4743650570588236	-3.3479697163564395	0.398735761642456
/global/project/projectdirs/m3572/cluster-training-data/nestedStructs/Cu/17/1/CONTCAR	-2.6730215511764706	-3.56785367982213	0.1788517981767654
/global/project/projectdirs/m3572/cluster-training-data/nestedStructs/Cu/17/s5-31/CONTCAR	-2.3582200794117645	-3.510733997390909	0.2359714806079864
/global/project/projectdirs/m3572/cluster-training-data/nestedStructs/Cu/17/s1-5/CONTCAR	-0.9408205676470588	-3.2019595559102725	0.544745922088623
/global/project/projectdirs/m3572/cluster-training-data/nestedStructs/Cu/17/s5-27/CONTCAR	-2.2068583335294116	-3.4586500580770205	0.288055419921875
/global/project/projectdirs/m3572/cluster-training-data/nestedStructs/Cu/17/s5-36/CONTCAR	-2.3369101005882356	-3.5025774593812655	0.24412801861763
/global/project/projectdirs/m3572/cluster-training-data/nestedStructs/Cu/17/s5-21/CONTCAR	-2.027412391764706	-3.388563668296976	0.3581418097019195
/global/project/projectdirs/m3572/cluster-training-data/nestedStructs/Cu/17/s1-6/CONTCAR	-1.0477888564705882	-3.131307547853632	0.6153979301452637
/global/project/projectdirs/m3572/cluster-training-data/nestedStructs/Cu/17/s5-54/CONTCAR	-2.5780495105882353	-3.5550358797771167	0.1916695982217788
/global/project/projectdirs/m3572/cluster-training-data/nestedStructs/Cu/17/s5-11/CONTCAR	-1.8613801694117649	-3.4199142511350344	0.3267912268638611
/global/project/projectdirs/m3572/cluster-training-data/nestedStructs/Cu/17/s5-30/CONTCAR	-2.2036510064705883	-3.4604637380105685	0.286241739988327
/global/project/projectdirs/m3572/cluster-training-data/nestedStructs/Cu/17/s5-35/CONTCAR	-2.316891266470588	-3.478519117401285	0.2681863605976105
/global/project/projectdirs/m3572/cluster-training-data/nestedStructs/Cu/17/s5-9/CONTCAR	-1.5937140676470587	-3.1183540876371096	0.6283513903617859
/global/project/projectdirs/m3572/cluster-training-data/nestedStructs/Cu/17/s5-29/CONTCAR	-2.315186733529412	-3.4569725747567843	0.2897329032421112
/global/project/projectdirs/m3572/cluster-training-data/nestedStructs/Cu/17/s5-56/CONTCAR	-2.5990727252941177	-3.5407216455203723	0.2059838324785232
/global/project/projectdirs/m3572/cluster-training-data/nestedStructs/Cu/17/s5-23/CONTCAR	-2.1400863894117648	-3.4814917202455233	0.2652137577533722
/global/project/projectdirs/m3572/cluster-training-data/nestedStructs/Cu/17/s1-1/CONTCAR	-2.388400852352941	-3.4360984023076724	0.3106070756912231
/global/project/projectdirs/m3572/cluster-training-data/nestedStructs/Cu/17/s5-64/CONTCAR	-2.6655637405882353	-3.5983092691165637	0.1483962088823318
/global/project/projectdirs/m3572/cluster-training-data/nestedStructs/Cu/17/s5-49/CONTCAR	-2.4696845170588237	-3.511728143261118	0.2349773347377777
/global/project/projectdirs/m3572/cluster-training-data/nestedStructs/Cu/17/s1-2/CONTCAR	-0.02373692823529412	-3.149662917421503	0.5970425605773926
/global/project/projectdirs/m3572/cluster-training-data/nestedStructs/Cu/17/s5-65/CONTCAR	-2.6774515488235298	-3.61219016270463	0.1345153152942657
/global/project/projectdirs/m3572/cluster-training-data/nestedStructs/Cu/17/s5-32/CONTCAR	-2.324376146470588	-3.4837595577699374	0.2629459202289581
/global/project/projectdirs/m3572/cluster-training-data/nestedStructs/Cu/17/s5-25/CONTCAR	-2.1918112917647057	-3.4554775412542056	0.2912279367446899
/global/project/projectdirs/m3572/cluster-training-data/nestedStructs/Cu/17/s5-62/CONTCAR	-2.638489444117647	-3.574932685063524	0.1717727929353714
/global/project/projectdirs/m3572/cluster-training-data/nestedStructs/Cu/17/s5-37/CONTCAR	-2.4039634064705884	-3.507929077313585	0.2387764006853103
/global/project/projectdirs/m3572/cluster-training-data/nestedStructs/Cu/17/s5-5/CONTCAR	-1.6730312335294117	-3.313903456495447	0.4328020215034485
/global/project/projectdirs/m3572/cluster-training-data/nestedStructs/Cu/17/s5-40/CONTCAR	-2.329784031764706	-3.4925323482019137	0.2541731297969818
/global/project/projectdirs/m3572/cluster-training-data/nestedStructs/Cu/17/9/CONTCAR	-2.6127470952941176	-3.5952818747026156	0.1514236032962799
/global/project/projectdirs/m3572/cluster-training-data/nestedStructs/Cu/17/s5-53/CONTCAR	-2.5527497605882354	-3.529203360841913	0.2175021171569824
/global/project/projectdirs/m3572/cluster-training-data/nestedStructs/Cu/17/s5-6/CONTCAR	-1.2022943005882354	-3.192078595922632	0.5546268820762634
/global/project/projectdirs/m3572/cluster-training-data/nestedStructs/Cu/17/s5-19/CONTCAR	-2.082990208235294	-3.41781104163949	0.3288944363594055
/global/project/projectdirs/m3572/cluster-training-data/nestedStructs/Cu/17/s5-7/CONTCAR	-1.3728474547058822	-3.2345012481672	0.5122042298316956
/global/project/projectdirs/m3572/cluster-training-data/nestedStructs/Cu/17/s5-55/CONTCAR	-2.550580933529412	-3.581638788746042	0.1650666892528534
/global/project/projectdirs/m3572/cluster-training-data/nestedStructs/Cu/17/s5-15/CONTCAR	-1.9697711635294117	-3.3641758616429995	0.382529616355896
/global/project/projectdirs/m3572/cluster-training-data/nestedStructs/Cu/17/s5-8/CONTCAR	-1.5680811364705882	-3.3110630567533206	0.4356424212455749
/global/project/projectdirs/m3572/cluster-training-data/nestedStructs/Cu/17/s5-26/CONTCAR	-2.203848715294118	-3.4525941069585513	0.2941113710403442
/global/project/projectdirs/m3572/cluster-training-data/nestedStructs/Cu/17/s5-1/CONTCAR	-2.467330533529412	-3.5191844906074237	0.2275209873914718
/global/project/projectdirs/m3572/cluster-training-data/nestedStructs/Cu/33/23/CONTCAR	-2.8447943678787877	-3.506544401810808	0.2401610761880874
/global/project/projectdirs/m3572/cluster-training-data/nestedStructs/Cu/33/1/CONTCAR	-2.915293873939394	-3.496914511488123	0.2497909665107727
/global/project/projectdirs/m3572/cluster-training-data/nestedStructs/Cu/33/16/CONTCAR	-2.822748206363636	-3.5134692247373294	0.2332362532615661
/global/project/projectdirs/m3572/cluster-training-data/nestedStructs/Cu/5/s5-2/CONTCAR	-1.491563664	-1.8624360020620059	1.8842694759368896
/global/project/projectdirs/m3572/cluster-training-data/nestedStructs/Cu/5/s1-12/CONTCAR	-1.608856974	-2.1772957499486636	1.569409728050232
/global/project/projectdirs/m3572/cluster-training-data/nestedStructs/Cu/5/s5-18/CONTCAR	-1.8455961200000002	-1.9722930844289492	1.7744123935699463
/global/project/projectdirs/m3572/cluster-training-data/nestedStructs/Cu/5/s5-3/CONTCAR	1.100356502	-2.532528227136774	1.2141772508621216
/global/project/projectdirs/m3572/cluster-training-data/nestedStructs/Cu/5/s5-14/CONTCAR	-1.834777566	-1.9099667723638247	1.8367387056350708
/global/project/projectdirs/m3572/cluster-training-data/nestedStructs/Cu/5/s5-22/CONTCAR	-1.880845736	-2.0212530549031924	1.7254524230957031
/global/project/projectdirs/m3572/cluster-training-data/nestedStructs/Cu/5/s5-10/CONTCAR	-1.7521230339999998	-2.0352566893560122	1.7114487886428833
/global/project/projectdirs/m3572/cluster-training-data/nestedStructs/Cu/5/s5-4/CONTCAR	-1.384933584	-3.3538143392068576	0.3928911387920379
/global/project/projectdirs/m3572/cluster-training-data/nestedStructs/Cu/5/s1-7/CONTCAR	-1.313780376	-2.2951435502034854	1.4515619277954102
/global/project/projectdirs/m3572/cluster-training-data/nestedStructs/Cu/5/s5-17/CONTCAR	-1.834235772	-1.9700695927602478	1.7766358852386477
/global/project/projectdirs/m3572/cluster-training-data/nestedStructs/Cu/5/s1-8/CONTCAR	-1.50652117	-1.919356292055292	1.8273491859436035
/global/project/projectdirs/m3572/cluster-training-data/nestedStructs/Cu/5/s5-13/CONTCAR	-1.771860668	-1.9674558098775576	1.779249668121338
/global/project/projectdirs/m3572/cluster-training-data/nestedStructs/Cu/5/s1-11/CONTCAR	-1.608856974	-2.1772957499486636	1.569409728050232
/global/project/projectdirs/m3572/cluster-training-data/nestedStructs/Cu/5/s1-9/CONTCAR	-1.54068136	-1.8920709546071715	1.854634523391724
/global/project/projectdirs/m3572/cluster-training-data/nestedStructs/Cu/5/s5-20/CONTCAR	-1.87542375	-1.9992532189351748	1.7474522590637207
/global/project/projectdirs/m3572/cluster-training-data/nestedStructs/Cu/5/s5-16/CONTCAR	-1.797128448	-1.9748334343892764	1.7718720436096191
/global/project/projectdirs/m3572/cluster-training-data/nestedStructs/Cu/5/s1-3/CONTCAR	-0.538897046	-2.7225796635610293	1.0241258144378662
/global/project/projectdirs/m3572/cluster-training-data/nestedStructs/Cu/5/s5-12/CONTCAR	-1.8445864920000001	-1.9733246024114321	1.7733808755874634
/global/project/projectdirs/m3572/cluster-training-data/nestedStructs/Cu/5/s1-4/CONTCAR	-0.62981261	-1.8615999873143863	1.8851054906845093
/global/project/projectdirs/m3572/cluster-training-data/nestedStructs/Cu/5/s1-10/CONTCAR	-1.26219501	-1.7595109398824405	1.987194538116455
/global/project/projectdirs/m3572/cluster-training-data/nestedStructs/Cu/5/1/CONTCAR	-1.9688974000000001	-2.0496309454900454	1.69707453250885
/global/project/projectdirs/m3572/cluster-training-data/nestedStructs/Cu/5/s1-5/CONTCAR	-1.592329958	-2.0044400151235293	1.7422654628753662
/global/project/projectdirs/m3572/cluster-training-data/nestedStructs/Cu/5/s5-21/CONTCAR	-1.888536026	-2.0281773264867495	1.718528151512146
/global/project/projectdirs/m3572/cluster-training-data/nestedStructs/Cu/5/s1-6/CONTCAR	-1.210785746	-1.7980223353368472	1.9486831426620483
/global/project/projectdirs/m3572/cluster-training-data/nestedStructs/Cu/5/s5-11/CONTCAR	-1.675705116	-1.9047488625508975	1.841956615447998
/global/project/projectdirs/m3572/cluster-training-data/nestedStructs/Cu/5/13/CONTCAR	-1.820932626	-2.075131600664301	1.6715738773345947
/global/project/projectdirs/m3572/cluster-training-data/nestedStructs/Cu/5/s5-9/CONTCAR	-1.7290583560000001	-1.987791007326288	1.7589144706726074
/global/project/projectdirs/m3572/cluster-training-data/nestedStructs/Cu/5/s1-1/CONTCAR	-1.76080467	-2.0016920025808047	1.7450134754180908
/global/project/projectdirs/m3572/cluster-training-data/nestedStructs/Cu/5/s1-2/CONTCAR	0.169377066	-1.7119550164205264	2.034750461578369
/global/project/projectdirs/m3572/cluster-training-data/nestedStructs/Cu/5/s5-5/CONTCAR	-1.597423836	-1.8573489840490056	1.88935649394989
/global/project/projectdirs/m3572/cluster-training-data/nestedStructs/Cu/5/s5-6/CONTCAR	-1.628810284	-1.9733049328786563	1.7734005451202393
/global/project/projectdirs/m3572/cluster-training-data/nestedStructs/Cu/5/s5-19/CONTCAR	-1.8495811100000001	-2.0258643086415957	1.7208411693572998
/global/project/projectdirs/m3572/cluster-training-data/nestedStructs/Cu/5/s5-7/CONTCAR	-1.564347054	-1.875856226251764	1.8708492517471316
/global/project/projectdirs/m3572/cluster-training-data/nestedStructs/Cu/5/s5-15/CONTCAR	-1.907689062	-2.0251842196447085	1.721521258354187
/global/project/projectdirs/m3572/cluster-training-data/nestedStructs/Cu/5/s5-8/CONTCAR	-1.629424348	-1.8788569624883364	1.867848515510559
/global/project/projectdirs/m3572/cluster-training-data/nestedStructs/Cu/5/8/CONTCAR	-1.7764365340000001	-1.9624553378087712	1.7842501401901243
/global/project/projectdirs/m3572/cluster-training-data/nestedStructs/Cu/5/s5-1/CONTCAR	-1.5469371239999998	-1.9706663544637393	1.7760391235351562
/global/project/projectdirs/m3572/cluster-training-data/nestedStructs/Cu/2/5/CONTCAR	-1.36965668	-1.8637451584798526	1.882960319519043
/global/project/projectdirs/m3572/cluster-training-data/nestedStructs/Cu/36/14/CONTCAR	-2.906781940277778	-3.4945620353681277	0.2521434426307678
/global/project/projectdirs/m3572/cluster-training-data/nestedStructs/Cu/36/17/CONTCAR	-2.878539356388889	-3.534717416332407	0.2119880616664886
/global/project/projectdirs/m3572/cluster-training-data/nestedStructs/Cu/36/1/CONTCAR	-2.931356744722222	-3.5254287476998996	0.2212767302989959
/global/project/projectdirs/m3572/cluster-training-data/nestedStructs/Cu/36/22/CONTCAR	-2.9208708369444443	-3.5053492541772555	0.24135622382164
/global/project/projectdirs/m3572/cluster-training-data/nestedStructs/Cu/36/18/CONTCAR	-2.881693908611111	-3.5337707902652453	0.2129346877336502
/global/project/projectdirs/m3572/cluster-training-data/nestedStructs/Cu/31/1/CONTCAR	-2.8829088558064515	-3.5135442520839404	0.2331612259149551
/global/project/projectdirs/m3572/cluster-training-data/nestedStructs/Cu/31/13/CONTCAR	-2.8399042338709677	-3.520268758700533	0.2264367192983627
/global/project/projectdirs/m3572/cluster-training-data/nestedStructs/Cu/31/22/CONTCAR	-2.8429158764516127	-3.5116170998079013	0.2350883781909942
/global/project/projectdirs/m3572/cluster-training-data/nestedStructs/Cu/31/18/CONTCAR	-2.8184591929032257	-3.530920704768343	0.2157847732305526
/global/project/projectdirs/m3572/cluster-training-data/nestedStructs/Cu/55/6/CONTCAR	-3.0314949581818182	-3.5303678865892123	0.2163375914096832
/global/project/projectdirs/m3572/cluster-training-data/nestedStructs/Cu/55/3/CONTCAR	-3.0651161320000004	-3.5849396492702197	0.1617658287286758
/global/project/projectdirs/m3572/cluster-training-data/nestedStructs/Cu/55/5/CONTCAR	-3.0293492952727274	-3.497936895058794	0.2487685829401016
/global/project/projectdirs/m3572/cluster-training-data/nestedStructs/Cu/55/2/CONTCAR	-3.044088237272727	-3.5768277402383517	0.1698777377605438
/global/project/projectdirs/m3572/cluster-training-data/nestedStructs/Cu/55/4/CONTCAR	-3.0272922385454546	-3.4964821691972445	0.250223308801651
/global/project/projectdirs/m3572/cluster-training-data/nestedStructs/Cu/55/1/CONTCAR	-3.0962022623636365	-3.6590869407517146	0.0876185372471809
/global/project/projectdirs/m3572/cluster-training-data/nestedStructs/Cu/55/9/CONTCAR	-3.045200054909091	-3.54811847762887	0.1985870003700256
/global/project/projectdirs/m3572/cluster-training-data/nestedStructs/Cu/50/6/CONTCAR	-3.0121779537999998	-3.579622616933031	0.1670828610658645
/global/project/projectdirs/m3572/cluster-training-data/nestedStructs/Cu/50/17/CONTCAR	-2.9810163604	-3.5296636130077075	0.217041864991188
/global/project/projectdirs/m3572/cluster-training-data/nestedStructs/Cu/50/16/CONTCAR	-3.0064637546	-3.5538825149995517	0.1928229629993438
/global/project/projectdirs/m3572/cluster-training-data/nestedStructs/Cu/23/s5-2/CONTCAR	0.4601253882608695	-3.10611111478631	0.6405943632125854
/global/project/projectdirs/m3572/cluster-training-data/nestedStructs/Cu/23/s5-50/CONTCAR	-2.497506202173913	-3.4765514190656375	0.270154058933258
/global/project/projectdirs/m3572/cluster-training-data/nestedStructs/Cu/23/s5-33/CONTCAR	-2.3002275413043476	-3.4238069112760257	0.3228985667228699
/global/project/projectdirs/m3572/cluster-training-data/nestedStructs/Cu/23/s1-12/CONTCAR	-1.0815496952173913	-3.1643413956624697	0.5823640823364258
/global/project/projectdirs/m3572/cluster-training-data/nestedStructs/Cu/23/s5-18/CONTCAR	-2.0230868060869565	-3.3684207256299685	0.378284752368927
/global/project/projectdirs/m3572/cluster-training-data/nestedStructs/Cu/23/s5-28/CONTCAR	-2.1926231652173915	-3.474555736349268	0.2721497416496277
/global/project/projectdirs/m3572/cluster-training-data/nestedStructs/Cu/23/s5-45/CONTCAR	-2.4478661782608695	-3.5692848767501544	0.1774206012487411
/global/project/projectdirs/m3572/cluster-training-data/nestedStructs/Cu/23/s5-38/CONTCAR	-2.3032868860869566	-3.4721290822488498	0.2745763957500458
/global/project/projectdirs/m3572/cluster-training-data/nestedStructs/Cu/23/s5-46/CONTCAR	-2.4605255295652175	-3.4693166966897677	0.2773887813091278
/global/project/projectdirs/m3572/cluster-training-data/nestedStructs/Cu/23/s5-3/CONTCAR	-0.1727180647826087	-3.0935348923665713	0.6531705856323242
/global/project/projectdirs/m3572/cluster-training-data/nestedStructs/Cu/23/s5-47/CONTCAR	-2.4524828969565218	-3.5264133717281054	0.2202921062707901
/global/project/projectdirs/m3572/cluster-training-data/nestedStructs/Cu/23/s5-14/CONTCAR	-1.8517444795652174	-3.373303329513712	0.3734021484851837
/global/project/projectdirs/m3572/cluster-training-data/nestedStructs/Cu/23/s5-22/CONTCAR	-2.0990940873913044	-3.329924559162302	0.4167809188365936
/global/project/projectdirs/m3572/cluster-training-data/nestedStructs/Cu/23/s5-48/CONTCAR	-2.470685096956522	-3.5263653154832553	0.2203401625156402
/global/project/projectdirs/m3572/cluster-training-data/nestedStructs/Cu/23/s5-58/CONTCAR	-2.5668952678260872	-3.543919583724184	0.2027858942747116
/global/project/projectdirs/m3572/cluster-training-data/nestedStructs/Cu/23/s5-52/CONTCAR	-2.520084879130435	-3.5031053926212024	0.2436000853776931
/global/project/projectdirs/m3572/cluster-training-data/nestedStructs/Cu/23/s5-68/CONTCAR	-2.6744015500000002	-3.4788433070642184	0.2678621709346771
/global/project/projectdirs/m3572/cluster-training-data/nestedStructs/Cu/23/s5-10/CONTCAR	-1.673240356521739	-3.2762849982244204	0.4704204797744751
/global/project/projectdirs/m3572/cluster-training-data/nestedStructs/Cu/23/s5-4/CONTCAR	-1.4581584095652176	-3.287585383222742	0.4591200947761535
/global/project/projectdirs/m3572/cluster-training-data/nestedStructs/Cu/23/s5-69/CONTCAR	-2.6804139013043478	-3.5746539886457156	0.1720514893531799
/global/project/projectdirs/m3572/cluster-training-data/nestedStructs/Cu/23/s1-7/CONTCAR	-1.245277551304348	-3.3027645106774997	0.4439409673213959
/global/project/projectdirs/m3572/cluster-training-data/nestedStructs/Cu/23/s5-24/CONTCAR	-2.168947744347826	-3.461720084713144	0.2849853932857513
/global/project/projectdirs/m3572/cluster-training-data/nestedStructs/Cu/23/s5-66/CONTCAR	-2.672499266521739	-3.4980303253394793	0.2486751526594162
/global/project/projectdirs/m3572/cluster-training-data/nestedStructs/Cu/23/s5-17/CONTCAR	-2.030608545217391	-3.3934146817189883	0.3532907962799072
/global/project/projectdirs/m3572/cluster-training-data/nestedStructs/Cu/23/s5-63/CONTCAR	-2.624475716521739	-3.5286608542663287	0.2180446237325668
/global/project/projectdirs/m3572/cluster-training-data/nestedStructs/Cu/23/s1-8/CONTCAR	-1.285211877826087	-3.2321342881185244	0.5145711898803711
/global/project/projectdirs/m3572/cluster-training-data/nestedStructs/Cu/23/s5-13/CONTCAR	-1.7831174830434784	-3.3401218708020877	0.4065836071968078
/global/project/projectdirs/m3572/cluster-training-data/nestedStructs/Cu/23/19/CONTCAR	-2.771828106521739	-3.509753113554163	0.2369523644447326
/global/project/projectdirs/m3572/cluster-training-data/nestedStructs/Cu/23/s1-11/CONTCAR	-1.0815496952173913	-3.1643413956624697	0.5823640823364258
/global/project/projectdirs/m3572/cluster-training-data/nestedStructs/Cu/23/s5-60/CONTCAR	-2.5910652886956522	-3.4902097638112735	0.256495714187622
/global/project/projectdirs/m3572/cluster-training-data/nestedStructs/Cu/23/s5-71/CONTCAR	-2.6967734526086957	-3.5375244672757815	0.209181010723114
/global/project/projectdirs/m3572/cluster-training-data/nestedStructs/Cu/23/s1-9/CONTCAR	-1.5888482639130437	-2.758170431421442	0.9885350465774536
/global/project/projectdirs/m3572/cluster-training-data/nestedStructs/Cu/23/s5-34/CONTCAR	-2.33328471	-3.4820123072129916	0.2646931707859039
/global/project/projectdirs/m3572/cluster-training-data/nestedStructs/Cu/23/s5-61/CONTCAR	-2.591656435652174	-3.5230978633624743	0.2236076146364212
/global/project/projectdirs/m3572/cluster-training-data/nestedStructs/Cu/23/2/CONTCAR	-2.7759772469565216	-3.4986839498740863	0.2480215281248092
/global/project/projectdirs/m3572/cluster-training-data/nestedStructs/Cu/23/s5-20/CONTCAR	-1.9982339643478262	-3.4611208196145724	0.2855846583843231
/global/project/projectdirs/m3572/cluster-training-data/nestedStructs/Cu/23/s5-39/CONTCAR	-2.380227125217391	-3.4881470854741763	0.2585583925247192
/global/project/projectdirs/m3572/cluster-training-data/nestedStructs/Cu/23/s5-57/CONTCAR	-2.5937440504347826	-3.5402772034866046	0.2064282745122909
/global/project/projectdirs/m3572/cluster-training-data/nestedStructs/Cu/23/s5-16/CONTCAR	-1.931384619130435	-3.436513995693369	0.3101914823055267
/global/project/projectdirs/m3572/cluster-training-data/nestedStructs/Cu/23/s1-3/CONTCAR	-1.3497094860869565	-3.280971294210596	0.4657341837882995
/global/project/projectdirs/m3572/cluster-training-data/nestedStructs/Cu/23/s5-51/CONTCAR	-2.5371193582608695	-3.485237425134821	0.2614680528640747
/global/project/projectdirs/m3572/cluster-training-data/nestedStructs/Cu/23/s5-12/CONTCAR	-1.7164022626086959	-3.326720600889368	0.4199848771095276
/global/project/projectdirs/m3572/cluster-training-data/nestedStructs/Cu/23/s5-41/CONTCAR	-2.385332184347826	-3.492665594385309	0.2540398836135864
/global/project/projectdirs/m3572/cluster-training-data/nestedStructs/Cu/23/s1-4/CONTCAR	-0.6938690743478261	-3.14860880927865	0.5980966687202454
/global/project/projectdirs/m3572/cluster-training-data/nestedStructs/Cu/23/s5-42/CONTCAR	-2.370493454347826	-3.4999228771192263	0.2467826008796692
/global/project/projectdirs/m3572/cluster-training-data/nestedStructs/Cu/23/s5-43/CONTCAR	-2.460866798695652	-3.5046756471854876	0.2420298308134079
/global/project/projectdirs/m3572/cluster-training-data/nestedStructs/Cu/23/s5-44/CONTCAR	-2.4680239056521738	-3.4882839377385806	0.2584215402603149
/global/project/projectdirs/m3572/cluster-training-data/nestedStructs/Cu/23/s5-59/CONTCAR	-2.5915563004347826	-3.516159063146753	0.2305464148521423
/global/project/projectdirs/m3572/cluster-training-data/nestedStructs/Cu/23/s1-10/CONTCAR	-1.0102387786956522	-3.242346173093958	0.5043593049049377
/global/project/projectdirs/m3572/cluster-training-data/nestedStructs/Cu/23/s5-72/CONTCAR	-2.7100312817391305	-3.4910040553075503	0.2557014226913452
/global/project/projectdirs/m3572/cluster-training-data/nestedStructs/Cu/23/4/CONTCAR	-2.7363491686956523	-3.51745561318223	0.2292498648166656
/global/project/projectdirs/m3572/cluster-training-data/nestedStructs/Cu/23/s5-31/CONTCAR	-2.247215118695652	-3.4748593624097537	0.2718461155891418
/global/project/projectdirs/m3572/cluster-training-data/nestedStructs/Cu/23/s1-5/CONTCAR	-1.187018063478261	-3.226026361749811	0.5206791162490845
/global/project/projectdirs/m3572/cluster-training-data/nestedStructs/Cu/23/s5-70/CONTCAR	-2.694044077826087	-3.5285829062921237	0.2181225717067718
/global/project/projectdirs/m3572/cluster-training-data/nestedStructs/Cu/23/s5-27/CONTCAR	-2.188050719130435	-3.4771544094545077	0.2695510685443878
/global/project/projectdirs/m3572/cluster-training-data/nestedStructs/Cu/23/s5-36/CONTCAR	-2.312812197826087	-3.4698729272348117	0.2768325507640838
/global/project/projectdirs/m3572/cluster-training-data/nestedStructs/Cu/23/s5-21/CONTCAR	-2.0516903917391303	-3.46429798559968	0.2824074923992157
/global/project/projectdirs/m3572/cluster-training-data/nestedStructs/Cu/23/s1-6/CONTCAR	-1.128102707826087	-3.264963095949335	0.4817423820495605
/global/project/projectdirs/m3572/cluster-training-data/nestedStructs/Cu/23/s5-54/CONTCAR	-2.537783605652174	-3.475986933277292	0.2707185447216034
/global/project/projectdirs/m3572/cluster-training-data/nestedStructs/Cu/23/s5-11/CONTCAR	-1.6747117647826089	-3.3395682926637362	0.4071371853351593
/global/project/projectdirs/m3572/cluster-training-data/nestedStructs/Cu/23/s5-30/CONTCAR	-2.264591313478261	-3.4691735561353396	0.2775319218635559
/global/project/projectdirs/m3572/cluster-training-data/nestedStructs/Cu/23/s5-75/CONTCAR	-2.72274825173913	-3.561915283964319	0.1847901940345764
/global/project/projectdirs/m3572/cluster-training-data/nestedStructs/Cu/23/s5-35/CONTCAR	-2.3207288730434783	-3.4092692490083407	0.3374362289905548
/global/project/projectdirs/m3572/cluster-training-data/nestedStructs/Cu/23/s5-9/CONTCAR	-1.4602661026086958	-3.3570555801850985	0.389649897813797
/global/project/projectdirs/m3572/cluster-training-data/nestedStructs/Cu/23/s5-29/CONTCAR	-2.2611390530434785	-3.528176894353075	0.2185285836458206
/global/project/projectdirs/m3572/cluster-training-data/nestedStructs/Cu/23/s5-73/CONTCAR	-2.7087958173913043	-3.574416330025835	0.1722891479730606
/global/project/projectdirs/m3572/cluster-training-data/nestedStructs/Cu/23/s5-56/CONTCAR	-2.56738801826087	-3.4953132923108767	0.2513921856880188
/global/project/projectdirs/m3572/cluster-training-data/nestedStructs/Cu/23/s5-23/CONTCAR	-2.095248462173913	-3.4805762823087405	0.266129195690155
/global/project/projectdirs/m3572/cluster-training-data/nestedStructs/Cu/23/s5-67/CONTCAR	-2.664370413043478	-3.5150118674499224	0.231693610548973
/global/project/projectdirs/m3572/cluster-training-data/nestedStructs/Cu/23/s1-1/CONTCAR	-1.1139295504347826	-3.3816587980252932	0.3650466799736023
/global/project/projectdirs/m3572/cluster-training-data/nestedStructs/Cu/23/s5-64/CONTCAR	-2.643757164782609	-3.523918366001291	0.2227871119976043
/global/project/projectdirs/m3572/cluster-training-data/nestedStructs/Cu/23/s5-49/CONTCAR	-2.483846739130435	-3.4613415952188205	0.2853638827800751
/global/project/projectdirs/m3572/cluster-training-data/nestedStructs/Cu/23/s1-2/CONTCAR	-1.124449757826087	-3.2447809632283877	0.5019245147705078
/global/project/projectdirs/m3572/cluster-training-data/nestedStructs/Cu/23/s5-65/CONTCAR	-2.6267545560869565	-3.5811478550893496	0.1655576229095459
/global/project/projectdirs/m3572/cluster-training-data/nestedStructs/Cu/23/s5-32/CONTCAR	-2.284234133043478	-3.4550647492868136	0.2916407287120819
/global/project/projectdirs/m3572/cluster-training-data/nestedStructs/Cu/23/s5-25/CONTCAR	-2.1405251339130436	-3.467813974188013	0.2788915038108825
/global/project/projectdirs/m3572/cluster-training-data/nestedStructs/Cu/23/s5-76/CONTCAR	-2.7361091491304346	-3.5206145550471972	0.2260909229516983
/global/project/projectdirs/m3572/cluster-training-data/nestedStructs/Cu/23/s5-62/CONTCAR	-2.6124120734782608	-3.4905424471360873	0.2561630308628082
/global/project/projectdirs/m3572/cluster-training-data/nestedStructs/Cu/23/s5-37/CONTCAR	-2.3842077369565216	-3.478495901392145	0.2682095766067505
/global/project/projectdirs/m3572/cluster-training-data/nestedStructs/Cu/23/s5-5/CONTCAR	-1.0157891991304349	-3.290384715364618	0.4563207626342773
/global/project/projectdirs/m3572/cluster-training-data/nestedStructs/Cu/23/s5-40/CONTCAR	-2.374475234782609	-3.4803539867860507	0.2663514912128448
/global/project/projectdirs/m3572/cluster-training-data/nestedStructs/Cu/23/s5-74/CONTCAR	-2.717896410869565	-3.5509785469037722	0.1957269310951233
/global/project/projectdirs/m3572/cluster-training-data/nestedStructs/Cu/23/s5-53/CONTCAR	-2.508842135652174	-3.457807367609186	0.2888981103897095
/global/project/projectdirs/m3572/cluster-training-data/nestedStructs/Cu/23/s5-6/CONTCAR	-1.090289314347826	-3.2126088793737124	0.5340965986251831
/global/project/projectdirs/m3572/cluster-training-data/nestedStructs/Cu/23/s5-19/CONTCAR	-2.006099687826087	-3.381022220419092	0.3656832575798034
/global/project/projectdirs/m3572/cluster-training-data/nestedStructs/Cu/23/s5-7/CONTCAR	-1.4689754495652172	-3.3327109272939395	0.413994550704956
/global/project/projectdirs/m3572/cluster-training-data/nestedStructs/Cu/23/s5-55/CONTCAR	-2.541222537826087	-3.4658570344907473	0.2808484435081482
/global/project/projectdirs/m3572/cluster-training-data/nestedStructs/Cu/23/s5-15/CONTCAR	-1.9411644439130433	-3.3763223941785525	0.370383083820343
/global/project/projectdirs/m3572/cluster-training-data/nestedStructs/Cu/23/s5-8/CONTCAR	-1.3689910365217393	-3.3292181845170687	0.4174872934818268
/global/project/projectdirs/m3572/cluster-training-data/nestedStructs/Cu/23/s5-26/CONTCAR	-2.1740363047826086	-3.467880999611063	0.2788244783878326
/global/project/projectdirs/m3572/cluster-training-data/nestedStructs/Cu/23/s5-77/CONTCAR	-2.7441412030434784	-3.533945118950052	0.2127603590488433
/global/project/projectdirs/m3572/cluster-training-data/nestedStructs/Cu/23/s5-1/CONTCAR	-2.6111935239130433	-3.5501872058374118	0.1965182721614837
/global/project/projectdirs/m3572/cluster-training-data/nestedStructs/Cu/4/10/CONTCAR	-1.40395135	-2.2726177628499697	1.4740877151489258
/global/project/projectdirs/m3572/cluster-training-data/nestedStructs/Cu/26/s5-2/CONTCAR	0.22319160230769233	-3.1728999073964785	0.573805570602417
/global/project/projectdirs/m3572/cluster-training-data/nestedStructs/Cu/26/s5-83/CONTCAR	-2.7686993773076924	-3.5567120219928454	0.1899934560060501
/global/project/projectdirs/m3572/cluster-training-data/nestedStructs/Cu/26/s5-50/CONTCAR	-2.5179034607692308	-3.52672397153203	0.2199815064668655
/global/project/projectdirs/m3572/cluster-training-data/nestedStructs/Cu/26/s5-33/CONTCAR	-2.2298644984615383	-3.5348885114652346	0.2118169665336609
/global/project/projectdirs/m3572/cluster-training-data/nestedStructs/Cu/26/s5-18/CONTCAR	-2.072081588076923	-3.364385133550806	0.3823203444480896
/global/project/projectdirs/m3572/cluster-training-data/nestedStructs/Cu/26/s5-45/CONTCAR	-2.4198865226923076	-3.4945344384175967	0.2521710395812988
/global/project/projectdirs/m3572/cluster-training-data/nestedStructs/Cu/26/s5-38/CONTCAR	-2.328641438076923	-3.4724101181489657	0.2742953598499298
/global/project/projectdirs/m3572/cluster-training-data/nestedStructs/Cu/26/s5-46/CONTCAR	-2.425216896923077	-3.4659730549318026	0.2807324230670929
/global/project/projectdirs/m3572/cluster-training-data/nestedStructs/Cu/26/s5-3/CONTCAR	-0.24512773615384614	-3.207216923998041	0.5394885540008545
/global/project/projectdirs/m3572/cluster-training-data/nestedStructs/Cu/26/s5-47/CONTCAR	-2.424837896153846	-3.4498897548181247	0.2968157231807709
/global/project/projectdirs/m3572/cluster-training-data/nestedStructs/Cu/26/s5-14/CONTCAR	-1.738058819230769	-3.229062205122156	0.5176432728767395
/global/project/projectdirs/m3572/cluster-training-data/nestedStructs/Cu/26/s5-22/CONTCAR	-2.104607298076923	-3.393705224559946	0.3530002534389496
/global/project/projectdirs/m3572/cluster-training-data/nestedStructs/Cu/26/s5-48/CONTCAR	-2.4523537134615383	-3.4767258520585727	0.2699796259403229
/global/project/projectdirs/m3572/cluster-training-data/nestedStructs/Cu/26/s5-58/CONTCAR	-2.5468083488461537	-3.474722569749994	0.2719829082489013
/global/project/projectdirs/m3572/cluster-training-data/nestedStructs/Cu/26/s5-52/CONTCAR	-2.4859982246153844	-3.457761710451288	0.2889437675476074
/global/project/projectdirs/m3572/cluster-training-data/nestedStructs/Cu/26/s5-68/CONTCAR	-2.6687028015384615	-3.502062683866663	0.2446427941322326
/global/project/projectdirs/m3572/cluster-training-data/nestedStructs/Cu/26/s5-10/CONTCAR	-1.604464706923077	-3.2532862182122897	0.4934192597866058
/global/project/projectdirs/m3572/cluster-training-data/nestedStructs/Cu/26/s5-78/CONTCAR	-2.745052681923077	-3.5604235734206866	0.1862819045782089
/global/project/projectdirs/m3572/cluster-training-data/nestedStructs/Cu/26/s5-4/CONTCAR	-0.5063787603846154	-3.200478440092249	0.5462270379066467
/global/project/projectdirs/m3572/cluster-training-data/nestedStructs/Cu/26/s5-82/CONTCAR	-2.759817563076923	-3.54302472429101	0.2036807537078857
/global/project/projectdirs/m3572/cluster-training-data/nestedStructs/Cu/26/s5-69/CONTCAR	-2.675110887307692	-3.567535674141092	0.1791698038578033
/global/project/projectdirs/m3572/cluster-training-data/nestedStructs/Cu/26/s5-24/CONTCAR	-2.089885158846154	-3.439071034954233	0.3076344430446625
/global/project/projectdirs/m3572/cluster-training-data/nestedStructs/Cu/26/s5-66/CONTCAR	-2.611754786153846	-3.4642828758222293	0.2824226021766662
/global/project/projectdirs/m3572/cluster-training-data/nestedStructs/Cu/26/s5-17/CONTCAR	-1.9275958907692308	-3.401277339027567	0.3454281389713287
/global/project/projectdirs/m3572/cluster-training-data/nestedStructs/Cu/26/s5-63/CONTCAR	-2.6303574365384614	-3.51989926950757	0.2268062084913253
/global/project/projectdirs/m3572/cluster-training-data/nestedStructs/Cu/26/s5-81/CONTCAR	-2.7590906746153845	-3.5456212516290377	0.2010842263698578
/global/project/projectdirs/m3572/cluster-training-data/nestedStructs/Cu/26/s5-13/CONTCAR	-1.7443088834615386	-3.3397067542535495	0.406998723745346
/global/project/projectdirs/m3572/cluster-training-data/nestedStructs/Cu/26/19/CONTCAR	-2.753379876923077	-3.5404057856065463	0.2062996923923492
/global/project/projectdirs/m3572/cluster-training-data/nestedStructs/Cu/26/s5-60/CONTCAR	-2.589916089230769	-3.484870767162485	0.2618347108364105
/global/project/projectdirs/m3572/cluster-training-data/nestedStructs/Cu/26/17/CONTCAR	-2.8138660503846156	-3.5116725321275424	0.2350329458713531
/global/project/projectdirs/m3572/cluster-training-data/nestedStructs/Cu/26/s5-71/CONTCAR	-2.686527863846154	-3.568232735560579	0.1784727424383163
/global/project/projectdirs/m3572/cluster-training-data/nestedStructs/Cu/26/s5-34/CONTCAR	-2.264893273076923	-3.426493173406763	0.3202123045921325
/global/project/projectdirs/m3572/cluster-training-data/nestedStructs/Cu/26/s5-61/CONTCAR	-2.6138382403846157	-3.5949028189641665	0.151802659034729
/global/project/projectdirs/m3572/cluster-training-data/nestedStructs/Cu/26/s5-20/CONTCAR	-1.9618513323076923	-3.429090773628397	0.3176147043704986
/global/project/projectdirs/m3572/cluster-training-data/nestedStructs/Cu/26/s5-39/CONTCAR	-2.290942812692308	-3.488151913450403	0.2585535645484924
/global/project/projectdirs/m3572/cluster-training-data/nestedStructs/Cu/26/s5-57/CONTCAR	-2.549249462692308	-3.5027258302432727	0.2439796477556228
/global/project/projectdirs/m3572/cluster-training-data/nestedStructs/Cu/26/s5-16/CONTCAR	-1.8276525384615385	-2.9773080404264163	0.7693974375724792
/global/project/projectdirs/m3572/cluster-training-data/nestedStructs/Cu/26/s5-51/CONTCAR	-2.471940851153846	-3.473548209236307	0.2731572687625885
/global/project/projectdirs/m3572/cluster-training-data/nestedStructs/Cu/26/s5-12/CONTCAR	-1.782759366923077	-3.385283147857828	0.3614223301410675
/global/project/projectdirs/m3572/cluster-training-data/nestedStructs/Cu/26/s5-41/CONTCAR	-2.3844245138461537	-3.4467817898256015	0.299923688173294
/global/project/projectdirs/m3572/cluster-training-data/nestedStructs/Cu/26/s5-42/CONTCAR	-2.348124975384615	-3.439103847311182	0.3076016306877136
/global/project/projectdirs/m3572/cluster-training-data/nestedStructs/Cu/26/s5-43/CONTCAR	-2.4075019515384612	-3.477931832836313	0.2687736451625824
/global/project/projectdirs/m3572/cluster-training-data/nestedStructs/Cu/26/s5-44/CONTCAR	-2.3919858996153844	-3.4581022913915347	0.2886031866073608
/global/project/projectdirs/m3572/cluster-training-data/nestedStructs/Cu/26/s5-59/CONTCAR	-2.5751982823076927	-3.499789928959055	0.2469155490398407
/global/project/projectdirs/m3572/cluster-training-data/nestedStructs/Cu/26/23/CONTCAR	-2.793116251923077	-3.5244386400443743	0.2222668379545211
/global/project/projectdirs/m3572/cluster-training-data/nestedStructs/Cu/26/s5-72/CONTCAR	-2.700746585384615	-3.5205805207950305	0.226124957203865
/global/project/projectdirs/m3572/cluster-training-data/nestedStructs/Cu/26/1/CONTCAR	-2.838276466153846	-3.4893537517053317	0.2573517262935638
/global/project/projectdirs/m3572/cluster-training-data/nestedStructs/Cu/26/s5-31/CONTCAR	-2.2431336946153846	-3.4233094509107302	0.3233960270881653
/global/project/projectdirs/m3572/cluster-training-data/nestedStructs/Cu/26/s5-70/CONTCAR	-2.6427320665384615	-3.5073197539312075	0.239385724067688
/global/project/projectdirs/m3572/cluster-training-data/nestedStructs/Cu/26/s5-27/CONTCAR	-2.1448205753846152	-3.459785764978571	0.2869197130203247
/global/project/projectdirs/m3572/cluster-training-data/nestedStructs/Cu/26/s5-36/CONTCAR	-2.3197662392307694	-3.4656764920217227	0.2810289859771728
/global/project/projectdirs/m3572/cluster-training-data/nestedStructs/Cu/26/s5-21/CONTCAR	-2.036192723846154	-3.4073445554238986	0.3393609225749969
/global/project/projectdirs/m3572/cluster-training-data/nestedStructs/Cu/26/s5-54/CONTCAR	-2.5199804203846154	-3.4780039842588137	0.2687014937400818
/global/project/projectdirs/m3572/cluster-training-data/nestedStructs/Cu/26/s5-11/CONTCAR	-1.6322521469230769	-3.2362530882817935	0.510452389717102
/global/project/projectdirs/m3572/cluster-training-data/nestedStructs/Cu/26/s5-30/CONTCAR	-2.2583761430769234	-3.5009444262248706	0.2457610517740249
/global/project/projectdirs/m3572/cluster-training-data/nestedStructs/Cu/26/s5-75/CONTCAR	-2.7282393249999997	-3.5732548441154193	0.1734506338834762
/global/project/projectdirs/m3572/cluster-training-data/nestedStructs/Cu/26/s5-35/CONTCAR	-2.2884015803846154	-3.4291410203439425	0.317564457654953
/global/project/projectdirs/m3572/cluster-training-data/nestedStructs/Cu/26/s5-9/CONTCAR	-1.5844319876923076	-3.347015088365717	0.3996903896331787
/global/project/projectdirs/m3572/cluster-training-data/nestedStructs/Cu/26/s5-29/CONTCAR	-2.2007057569230772	-3.4241105969411563	0.3225948810577392
/global/project/projectdirs/m3572/cluster-training-data/nestedStructs/Cu/26/s5-56/CONTCAR	-2.524955925	-3.4815382416707705	0.265167236328125
/global/project/projectdirs/m3572/cluster-training-data/nestedStructs/Cu/26/s5-23/CONTCAR	-2.099951615769231	-3.4286328907472323	0.3180725872516632
/global/project/projectdirs/m3572/cluster-training-data/nestedStructs/Cu/26/s5-67/CONTCAR	-2.6587384838461534	-3.5418333764535617	0.2048721015453338
/global/project/projectdirs/m3572/cluster-training-data/nestedStructs/Cu/26/s5-64/CONTCAR	-2.589211503076923	-3.48978072957818	0.2569247484207153
/global/project/projectdirs/m3572/cluster-training-data/nestedStructs/Cu/26/s5-49/CONTCAR	-2.4696354876923077	-3.4896119590264987	0.2570935189723968
/global/project/projectdirs/m3572/cluster-training-data/nestedStructs/Cu/26/s5-80/CONTCAR	-2.7498837565384617	-3.5887723918420504	0.1579330861568451
/global/project/projectdirs/m3572/cluster-training-data/nestedStructs/Cu/26/s5-65/CONTCAR	-2.61112101	-3.5377839858991336	0.2089214920997619
/global/project/projectdirs/m3572/cluster-training-data/nestedStructs/Cu/26/s5-32/CONTCAR	-2.279467681153846	-3.4721674974424075	0.274537980556488
/global/project/projectdirs/m3572/cluster-training-data/nestedStructs/Cu/26/s5-25/CONTCAR	-2.106809103076923	-3.4761562104684542	0.2705492675304413
/global/project/projectdirs/m3572/cluster-training-data/nestedStructs/Cu/26/s5-76/CONTCAR	-2.7291337276923078	-3.54875803546731	0.1979474425315857
/global/project/projectdirs/m3572/cluster-training-data/nestedStructs/Cu/26/s5-62/CONTCAR	-2.6310678046153844	-3.481034165189905	0.2656713128089905
/global/project/projectdirs/m3572/cluster-training-data/nestedStructs/Cu/26/s5-37/CONTCAR	-2.2590992403846153	-3.4827838595372866	0.2639216184616089
/global/project/projectdirs/m3572/cluster-training-data/nestedStructs/Cu/26/s5-5/CONTCAR	-0.983201736923077	-3.197862869070215	0.5488426089286804
/global/project/projectdirs/m3572/cluster-training-data/nestedStructs/Cu/26/s5-40/CONTCAR	-2.368683925	-3.4306296165448855	0.31607586145401
/global/project/projectdirs/m3572/cluster-training-data/nestedStructs/Cu/26/s5-74/CONTCAR	-2.726233140769231	-3.50094853894536	0.2457569390535354
/global/project/projectdirs/m3572/cluster-training-data/nestedStructs/Cu/26/s5-53/CONTCAR	-2.492273475	-3.480360543296976	0.2663449347019195
/global/project/projectdirs/m3572/cluster-training-data/nestedStructs/Cu/26/s5-6/CONTCAR	-1.193215415	-3.331558203266306	0.4151472747325897
/global/project/projectdirs/m3572/cluster-training-data/nestedStructs/Cu/26/s5-19/CONTCAR	-1.987094268076923	-3.395438110397501	0.3512673676013946
/global/project/projectdirs/m3572/cluster-training-data/nestedStructs/Cu/26/s5-7/CONTCAR	-1.1047339303846153	-3.279770886467142	0.4669345915317535
/global/project/projectdirs/m3572/cluster-training-data/nestedStructs/Cu/26/s5-55/CONTCAR	-2.5217803838461537	-3.535940220521135	0.2107652574777603
/global/project/projectdirs/m3572/cluster-training-data/nestedStructs/Cu/26/s5-79/CONTCAR	-2.741702951923077	-3.583973711298151	0.1627317667007446
/global/project/projectdirs/m3572/cluster-training-data/nestedStructs/Cu/26/s5-15/CONTCAR	-1.902579241153846	-3.383154457376642	0.3635510206222534
/global/project/projectdirs/m3572/cluster-training-data/nestedStructs/Cu/26/s5-84/CONTCAR	-2.7805140326923077	-3.514972945616884	0.2317325323820114
/global/project/projectdirs/m3572/cluster-training-data/nestedStructs/Cu/26/s5-8/CONTCAR	-1.6626925757692308	-3.4281690772039126	0.3185364007949829
/global/project/projectdirs/m3572/cluster-training-data/nestedStructs/Cu/26/s5-26/CONTCAR	-2.158758499615385	-3.4201777036649417	0.3265277743339538
/global/project/projectdirs/m3572/cluster-training-data/nestedStructs/Cu/26/10/CONTCAR	-2.788093211153846	-3.5254828538161944	0.2212226241827011
/global/project/projectdirs/m3572/cluster-training-data/nestedStructs/Cu/26/s5-77/CONTCAR	-2.7342280800000003	-3.5323538537484835	0.214351624250412
/global/project/projectdirs/m3572/cluster-training-data/nestedStructs/Cu/26/s5-1/CONTCAR	-1.8688112869230769	-3.5162539388400744	0.2304515391588211
/global/project/projectdirs/m3572/cluster-training-data/nestedStructs/Cu/29/s5-2/CONTCAR	-1.083503804137931	-3.2628313060266207	0.4838741719722748
/global/project/projectdirs/m3572/cluster-training-data/nestedStructs/Cu/29/s5-83/CONTCAR	-2.779665549310345	-3.532835787103815	0.2138696908950805
/global/project/projectdirs/m3572/cluster-training-data/nestedStructs/Cu/29/s5-50/CONTCAR	-2.4617641931034484	-3.450567936466379	0.2961375415325165
/global/project/projectdirs/m3572/cluster-training-data/nestedStructs/Cu/29/s5-33/CONTCAR	-2.216277654137931	-3.3806156273347567	0.3660898506641388
/global/project/projectdirs/m3572/cluster-training-data/nestedStructs/Cu/29/s5-18/CONTCAR	-1.9414790231034482	-3.3745873625737857	0.3721181154251098
/global/project/projectdirs/m3572/cluster-training-data/nestedStructs/Cu/29/s5-28/CONTCAR	-2.1841167696551724	-3.3832859452230166	0.3634195327758789
/global/project/projectdirs/m3572/cluster-training-data/nestedStructs/Cu/29/s5-45/CONTCAR	-2.420842771724138	-3.4844085033399295	0.262296974658966
/global/project/projectdirs/m3572/cluster-training-data/nestedStructs/Cu/29/s5-38/CONTCAR	-2.291980482413793	-3.420050954387827	0.3266545236110687
/global/project/projectdirs/m3572/cluster-training-data/nestedStructs/Cu/29/s5-46/CONTCAR	-2.4061786396551725	-3.4883069153291415	0.258398562669754
/global/project/projectdirs/m3572/cluster-training-data/nestedStructs/Cu/29/s5-3/CONTCAR	0.0958533148275862	-3.186141258047266	0.5605642199516296
/global/project/projectdirs/m3572/cluster-training-data/nestedStructs/Cu/29/s5-47/CONTCAR	-2.4525386272413794	-3.4255732949239444	0.3211321830749511
/global/project/projectdirs/m3572/cluster-training-data/nestedStructs/Cu/29/s5-14/CONTCAR	-1.7490561037931034	-3.3645773585302066	0.3821281194686889
/global/project/projectdirs/m3572/cluster-training-data/nestedStructs/Cu/29/s5-22/CONTCAR	-2.0047097189655174	-3.3954263384801577	0.3512791395187378
/global/project/projectdirs/m3572/cluster-training-data/nestedStructs/Cu/29/s5-48/CONTCAR	-2.3898281144827584	-3.5000436659318637	0.2466618120670318
/global/project/projectdirs/m3572/cluster-training-data/nestedStructs/Cu/29/s5-58/CONTCAR	-2.5804232451724136	-3.5222718323928546	0.2244336456060409
/global/project/projectdirs/m3572/cluster-training-data/nestedStructs/Cu/29/s5-52/CONTCAR	-2.4948781231034483	-3.537718838022394	0.2089866399765014
/global/project/projectdirs/m3572/cluster-training-data/nestedStructs/Cu/29/s5-68/CONTCAR	-2.6545908944827583	-3.5044862385255526	0.2422192394733429
/global/project/projectdirs/m3572/cluster-training-data/nestedStructs/Cu/29/s5-10/CONTCAR	-1.3882708082758621	-3.0508120711309146	0.695893406867981
/global/project/projectdirs/m3572/cluster-training-data/nestedStructs/Cu/29/s5-78/CONTCAR	-2.7469587762068963	-3.5486379321080874	0.1980675458908081
/global/project/projectdirs/m3572/cluster-training-data/nestedStructs/Cu/29/s5-4/CONTCAR	0.31969168758620686	-3.043658858106775	0.7030466198921204
/global/project/projectdirs/m3572/cluster-training-data/nestedStructs/Cu/29/s5-88/CONTCAR	-2.8241054524137934	-3.5233749206525515	0.223330557346344
/global/project/projectdirs/m3572/cluster-training-data/nestedStructs/Cu/29/s5-82/CONTCAR	-2.780251084137931	-3.548484479950113	0.1982209980487823
/global/project/projectdirs/m3572/cluster-training-data/nestedStructs/Cu/29/s5-69/CONTCAR	-2.659506920689655	-3.4994319136602114	0.247273564338684
/global/project/projectdirs/m3572/cluster-training-data/nestedStructs/Cu/29/s5-24/CONTCAR	-1.969544158275862	-3.4273594673139285	0.319346010684967
/global/project/projectdirs/m3572/cluster-training-data/nestedStructs/Cu/29/6/CONTCAR	-2.8484624341379314	-3.5165721829396914	0.2301332950592041
/global/project/projectdirs/m3572/cluster-training-data/nestedStructs/Cu/29/s5-66/CONTCAR	-2.610857982758621	-3.5413929130298327	0.2053125649690628
/global/project/projectdirs/m3572/cluster-training-data/nestedStructs/Cu/29/s5-17/CONTCAR	-1.8819497727586207	-3.3615277464849185	0.385177731513977
/global/project/projectdirs/m3572/cluster-training-data/nestedStructs/Cu/29/s5-63/CONTCAR	-2.6033278237931037	-3.533652370737238	0.2130531072616577
/global/project/projectdirs/m3572/cluster-training-data/nestedStructs/Cu/29/s5-87/CONTCAR	-2.821695162758621	-3.5384866352540683	0.2082188427448272
/global/project/projectdirs/m3572/cluster-training-data/nestedStructs/Cu/29/s5-81/CONTCAR	-2.7683216537931035	-3.5331691409808825	0.213536337018013
/global/project/projectdirs/m3572/cluster-training-data/nestedStructs/Cu/29/s5-13/CONTCAR	-1.8430614427586207	-3.4051855559808444	0.3415199220180511
/global/project/projectdirs/m3572/cluster-training-data/nestedStructs/Cu/29/s5-60/CONTCAR	-2.557184964137931	-3.5297338719827365	0.216971606016159
/global/project/projectdirs/m3572/cluster-training-data/nestedStructs/Cu/29/s5-71/CONTCAR	-2.6871763431034483	-3.5572474952203463	0.1894579827785492
/global/project/projectdirs/m3572/cluster-training-data/nestedStructs/Cu/29/s5-34/CONTCAR	-2.2482460531034483	-3.446984087989969	0.2997213900089264
/global/project/projectdirs/m3572/cluster-training-data/nestedStructs/Cu/29/s5-61/CONTCAR	-2.5825724979310345	-3.503237878845377	0.2434675991535186
/global/project/projectdirs/m3572/cluster-training-data/nestedStructs/Cu/29/5/CONTCAR	-2.841265116206897	-3.5111901070338916	0.2355153709650039
/global/project/projectdirs/m3572/cluster-training-data/nestedStructs/Cu/29/s5-86/CONTCAR	-2.8112007944827586	-3.539174770878	0.2075307071208953
/global/project/projectdirs/m3572/cluster-training-data/nestedStructs/Cu/29/s5-20/CONTCAR	-1.930309585862069	-3.3545496817094516	0.3921557962894439
/global/project/projectdirs/m3572/cluster-training-data/nestedStructs/Cu/29/s5-39/CONTCAR	-2.2705482465517237	-3.428221290872736	0.3184841871261596
/global/project/projectdirs/m3572/cluster-training-data/nestedStructs/Cu/29/s5-57/CONTCAR	-2.5289878013793103	-3.4736197944146823	0.2730856835842132
/global/project/projectdirs/m3572/cluster-training-data/nestedStructs/Cu/29/s5-16/CONTCAR	-1.8559886875862068	-3.3788398857576083	0.3678655922412872
/global/project/projectdirs/m3572/cluster-training-data/nestedStructs/Cu/29/s5-51/CONTCAR	-2.5268568558620688	-3.5768830682498645	0.169822409749031
/global/project/projectdirs/m3572/cluster-training-data/nestedStructs/Cu/29/s5-12/CONTCAR	-1.602518874137931	-3.193171983526392	0.5535334944725037
/global/project/projectdirs/m3572/cluster-training-data/nestedStructs/Cu/29/s5-41/CONTCAR	-2.3465766879310346	-3.4643754418355655	0.2823300361633301
/global/project/projectdirs/m3572/cluster-training-data/nestedStructs/Cu/29/s5-42/CONTCAR	-2.3682882931034483	-3.4309149439794253	0.3157905340194702
/global/project/projectdirs/m3572/cluster-training-data/nestedStructs/Cu/29/s5-43/CONTCAR	-2.4199851544827586	-3.484857147501154	0.2618483304977417
/global/project/projectdirs/m3572/cluster-training-data/nestedStructs/Cu/29/s5-85/CONTCAR	-2.7975536637931038	-3.5459586884242724	0.2007467895746231
/global/project/projectdirs/m3572/cluster-training-data/nestedStructs/Cu/29/s5-44/CONTCAR	-2.3715662027586206	-3.462698852585001	0.2840066254138946
/global/project/projectdirs/m3572/cluster-training-data/nestedStructs/Cu/29/s5-59/CONTCAR	-2.556214588965517	-3.486993556783838	0.2597119212150574
/global/project/projectdirs/m3572/cluster-training-data/nestedStructs/Cu/29/s5-72/CONTCAR	-2.6823511875862067	-3.494400715397043	0.2523047626018524
/global/project/projectdirs/m3572/cluster-training-data/nestedStructs/Cu/29/s5-31/CONTCAR	-2.2193114372413794	-3.409301167295618	0.3374043107032776
/global/project/projectdirs/m3572/cluster-training-data/nestedStructs/Cu/29/s5-70/CONTCAR	-2.664508657241379	-3.537170981929941	0.2095344960689544
/global/project/projectdirs/m3572/cluster-training-data/nestedStructs/Cu/29/s5-27/CONTCAR	-2.170355071724138	-3.440707003639383	0.3059984743595123
/global/project/projectdirs/m3572/cluster-training-data/nestedStructs/Cu/29/s5-36/CONTCAR	-2.2706123506896554	-3.390388583706064	0.3563168942928314
/global/project/projectdirs/m3572/cluster-training-data/nestedStructs/Cu/29/s5-21/CONTCAR	-2.0488834579310344	-3.4306154604417514	0.3160900175571441
/global/project/projectdirs/m3572/cluster-training-data/nestedStructs/Cu/29/s5-54/CONTCAR	-2.5196894120689657	-3.549399455950899	0.1973060220479965
/global/project/projectdirs/m3572/cluster-training-data/nestedStructs/Cu/29/s5-11/CONTCAR	-1.5645922044827587	-3.2502430732709597	0.4964624047279358
/global/project/projectdirs/m3572/cluster-training-data/nestedStructs/Cu/29/s5-30/CONTCAR	-2.1250336631034483	-3.4539015348416995	0.292803943157196
/global/project/projectdirs/m3572/cluster-training-data/nestedStructs/Cu/29/s5-75/CONTCAR	-2.709785104137931	-3.5676195080739688	0.1790859699249267
/global/project/projectdirs/m3572/cluster-training-data/nestedStructs/Cu/29/s5-35/CONTCAR	-2.2423465527586206	-3.476310705707712	0.2703947722911834
/global/project/projectdirs/m3572/cluster-training-data/nestedStructs/Cu/29/s5-9/CONTCAR	-1.4563122210344828	-3.3294307048780154	0.4172747731208801
/global/project/projectdirs/m3572/cluster-training-data/nestedStructs/Cu/29/s5-29/CONTCAR	-2.2063032586206894	-3.418621426389856	0.3280840516090393
/global/project/projectdirs/m3572/cluster-training-data/nestedStructs/Cu/29/s5-73/CONTCAR	-2.6941353055172415	-3.518748363421602	0.2279571145772934
/global/project/projectdirs/m3572/cluster-training-data/nestedStructs/Cu/29/s5-56/CONTCAR	-2.521865137586207	-3.5010528023702334	0.2456526756286621
/global/project/projectdirs/m3572/cluster-training-data/nestedStructs/Cu/29/s5-23/CONTCAR	-2.054103976551724	-3.385932302044077	0.3607731759548187
/global/project/projectdirs/m3572/cluster-training-data/nestedStructs/Cu/29/s5-67/CONTCAR	-2.645500702068966	-3.5152102615100573	0.2314952164888382
/global/project/projectdirs/m3572/cluster-training-data/nestedStructs/Cu/29/s5-64/CONTCAR	-2.5988227303448275	-3.5620097126228045	0.184695765376091
/global/project/projectdirs/m3572/cluster-training-data/nestedStructs/Cu/29/s5-49/CONTCAR	-2.4249287086206897	-3.45720854954545	0.2894969284534454
/global/project/projectdirs/m3572/cluster-training-data/nestedStructs/Cu/29/s5-80/CONTCAR	-2.755679528275862	-3.5653627868158053	0.1813426911830902
/global/project/projectdirs/m3572/cluster-training-data/nestedStructs/Cu/29/s5-65/CONTCAR	-2.62372920137931	-3.513727953599138	0.2329775243997573
/global/project/projectdirs/m3572/cluster-training-data/nestedStructs/Cu/29/s5-32/CONTCAR	-2.215442242413793	-3.468033766315622	0.2786717116832733
/global/project/projectdirs/m3572/cluster-training-data/nestedStructs/Cu/29/s5-25/CONTCAR	-2.0664550062068967	-3.3976588900548648	0.3490465879440307
/global/project/projectdirs/m3572/cluster-training-data/nestedStructs/Cu/29/s5-76/CONTCAR	-2.724358947241379	-3.5379096473914813	0.2087958306074142
/global/project/projectdirs/m3572/cluster-training-data/nestedStructs/Cu/29/s5-62/CONTCAR	-2.6100504213793103	-3.517554109857721	0.2291513681411743
/global/project/projectdirs/m3572/cluster-training-data/nestedStructs/Cu/29/s5-37/CONTCAR	-2.291378266551724	-3.4417565520269107	0.3049489259719848
/global/project/projectdirs/m3572/cluster-training-data/nestedStructs/Cu/29/s5-5/CONTCAR	-1.0568185237931034	-3.276650791929407	0.4700546860694885
/global/project/projectdirs/m3572/cluster-training-data/nestedStructs/Cu/29/s5-40/CONTCAR	-2.363033773448276	-3.460833674238367	0.2858718037605285
/global/project/projectdirs/m3572/cluster-training-data/nestedStructs/Cu/29/s5-74/CONTCAR	-2.7017502634482757	-3.5430578942758273	0.2036475837230682
/global/project/projectdirs/m3572/cluster-training-data/nestedStructs/Cu/29/s5-53/CONTCAR	-2.5059682151724134	-3.4937340672475528	0.2529714107513428
/global/project/projectdirs/m3572/cluster-training-data/nestedStructs/Cu/29/s5-6/CONTCAR	-1.1503707744827587	-3.2903482373220156	0.4563572406768799
/global/project/projectdirs/m3572/cluster-training-data/nestedStructs/Cu/29/s5-19/CONTCAR	-1.9304692093103448	-3.4194799418908786	0.3272255361080169
/global/project/projectdirs/m3572/cluster-training-data/nestedStructs/Cu/29/s5-7/CONTCAR	-1.3197540637931033	-3.3197786863309573	0.4269267916679382
/global/project/projectdirs/m3572/cluster-training-data/nestedStructs/Cu/29/s5-55/CONTCAR	-2.5331470120689654	-3.5298054422599505	0.216900035738945
/global/project/projectdirs/m3572/cluster-training-data/nestedStructs/Cu/29/s5-79/CONTCAR	-2.7464968520689657	-3.539521446393175	0.2071840316057205
/global/project/projectdirs/m3572/cluster-training-data/nestedStructs/Cu/29/s5-15/CONTCAR	-1.8038927506896552	-3.385776346491022	0.3609291315078735
/global/project/projectdirs/m3572/cluster-training-data/nestedStructs/Cu/29/s5-84/CONTCAR	-2.792116898965517	-3.548835372493906	0.1978701055049896
/global/project/projectdirs/m3572/cluster-training-data/nestedStructs/Cu/29/s5-8/CONTCAR	-1.3547034627586207	-3.289950137899561	0.4567553400993347
/global/project/projectdirs/m3572/cluster-training-data/nestedStructs/Cu/29/s5-26/CONTCAR	-2.108466158965517	-3.319471334980173	0.4272341430187225
/global/project/projectdirs/m3572/cluster-training-data/nestedStructs/Cu/29/s5-77/CONTCAR	-2.750577415172414	-3.584594463871164	0.1621110141277313
/global/project/projectdirs/m3572/cluster-training-data/nestedStructs/Cu/29/s5-1/CONTCAR	-0.20310381379310344	-3.20479435281579	0.5419111251831055
/global/project/projectdirs/m3572/cluster-training-data/nestedStructs/Cu/45/24/CONTCAR	-2.976337697777778	-3.556689014599962	0.1900164633989334
/global/project/projectdirs/m3572/cluster-training-data/nestedStructs/Cu/45/19/CONTCAR	-2.9509586506666663	-3.4880677814943026	0.2586376965045929
/global/project/projectdirs/m3572/cluster-training-data/nestedStructs/Cu/45/1/CONTCAR	-2.9653807402222223	-3.5457019414169024	0.2010035365819931
/global/project/projectdirs/m3572/cluster-training-data/nestedStructs/Cu/45/16/CONTCAR	-2.9513807548888886	-3.515562077925844	0.2311434000730514
/global/project/projectdirs/m3572/cluster-training-data/nestedStructs/Cu/40/14/CONTCAR	-2.933207012	-3.544806530640764	0.2018989473581314
/global/project/projectdirs/m3572/cluster-training-data/nestedStructs/Cu/40/2/CONTCAR	-2.9353712075000002	-3.5353573914033602	0.2113480865955352
/global/project/projectdirs/m3572/cluster-training-data/nestedStructs/Cu/40/25/CONTCAR	-2.93317607125	-3.527232920692606	0.2194725573062896
/global/project/projectdirs/m3572/cluster-training-data/nestedStructs/Cu/40/20/CONTCAR	-2.9373845540000003	-3.5458245630723666	0.2008809149265289
/global/project/projectdirs/m3572/cluster-training-data/nestedStructs/Cu/40/12/CONTCAR	-2.93378552075	-3.485081857011957	0.2616236209869385
/global/project/projectdirs/m3572/cluster-training-data/nestedStructs/Cu/48/2/CONTCAR	-2.9877447752083337	-3.4796808119279574	0.2670246660709381
/global/project/projectdirs/m3572/cluster-training-data/nestedStructs/Cu/48/25/CONTCAR	-2.9860004641666666	-3.531027099059267	0.2156783789396286
/global/project/projectdirs/m3572/cluster-training-data/nestedStructs/Cu/48/18/CONTCAR	-2.9875363683333336	-3.567839672730608	0.1788658052682876
/global/project/projectdirs/m3572/cluster-training-data/nestedStructs/Cu/13/s5-2/CONTCAR	-0.22017721384615385	-3.1157739813787173	0.6309314966201782
/global/project/projectdirs/m3572/cluster-training-data/nestedStructs/Cu/13/s5-50/CONTCAR	-2.523994136923077	-3.5794120337230395	0.167293444275856
/global/project/projectdirs/m3572/cluster-training-data/nestedStructs/Cu/13/s5-33/CONTCAR	-2.3215485538461538	-3.505878305004282	0.2408271729946136
/global/project/projectdirs/m3572/cluster-training-data/nestedStructs/Cu/13/s1-12/CONTCAR	-1.2045265184615384	-3.264905756281061	0.4817997217178345
/global/project/projectdirs/m3572/cluster-training-data/nestedStructs/Cu/13/s5-18/CONTCAR	-2.071356979230769	-3.4075592513543795	0.339146226644516
/global/project/projectdirs/m3572/cluster-training-data/nestedStructs/Cu/13/s5-28/CONTCAR	-2.1655406184615384	-3.4383078272802066	0.3083976507186889
/global/project/projectdirs/m3572/cluster-training-data/nestedStructs/Cu/13/s5-45/CONTCAR	-2.4558643053846154	-3.5564094539148043	0.1902960240840912
/global/project/projectdirs/m3572/cluster-training-data/nestedStructs/Cu/13/s5-38/CONTCAR	-2.3479896161538463	-3.5027345176202487	0.2439709603786468
/global/project/projectdirs/m3572/cluster-training-data/nestedStructs/Cu/13/s5-46/CONTCAR	-2.4841741976923077	-3.5495567526084613	0.1971487253904342
/global/project/projectdirs/m3572/cluster-training-data/nestedStructs/Cu/13/s5-3/CONTCAR	-1.6438665576923077	-3.048752134607477	0.6979533433914185
/global/project/projectdirs/m3572/cluster-training-data/nestedStructs/Cu/13/s5-47/CONTCAR	-2.4890742261538463	-3.511294519470377	0.2354109585285186
/global/project/projectdirs/m3572/cluster-training-data/nestedStructs/Cu/13/s5-14/CONTCAR	-2.0257782284615384	-3.396450644300623	0.3502548336982727
/global/project/projectdirs/m3572/cluster-training-data/nestedStructs/Cu/13/s5-22/CONTCAR	-2.0521757438461536	-3.0662003810865115	0.680505096912384
/global/project/projectdirs/m3572/cluster-training-data/nestedStructs/Cu/13/s5-48/CONTCAR	-2.4894776576923077	-3.609944498108072	0.1367609798908233
/global/project/projectdirs/m3572/cluster-training-data/nestedStructs/Cu/13/s5-52/CONTCAR	-2.538881043076923	-3.549724450276537	0.1969810277223587
/global/project/projectdirs/m3572/cluster-training-data/nestedStructs/Cu/13/s5-10/CONTCAR	-1.7055505946153846	-2.458724206255121	1.2879812717437744
/global/project/projectdirs/m3572/cluster-training-data/nestedStructs/Cu/13/s5-4/CONTCAR	-0.4477415684615385	-3.130828743742151	0.6158767342567444
/global/project/projectdirs/m3572/cluster-training-data/nestedStructs/Cu/13/24/CONTCAR	-2.418039700769231	-3.4441210086805056	0.3025844693183899
/global/project/projectdirs/m3572/cluster-training-data/nestedStructs/Cu/13/s1-7/CONTCAR	-1.0169970123076923	-3.152707999513788	0.5939974784851074
/global/project/projectdirs/m3572/cluster-training-data/nestedStructs/Cu/13/s5-24/CONTCAR	-2.2265414853846153	-3.499523600505037	0.2471818774938583
/global/project/projectdirs/m3572/cluster-training-data/nestedStructs/Cu/13/6/CONTCAR	-2.5265645469230766	-3.510300507710619	0.2364049702882766
/global/project/projectdirs/m3572/cluster-training-data/nestedStructs/Cu/13/s5-17/CONTCAR	-2.028126433076923	-3.4601393397313784	0.2865661382675171
/global/project/projectdirs/m3572/cluster-training-data/nestedStructs/Cu/13/s1-8/CONTCAR	-1.442415793076923	-3.2998229618531894	0.4468825161457062
/global/project/projectdirs/m3572/cluster-training-data/nestedStructs/Cu/13/s5-13/CONTCAR	-1.8853551546153846	-3.4142761881810855	0.33242928981781
/global/project/projectdirs/m3572/cluster-training-data/nestedStructs/Cu/13/19/CONTCAR	-2.3513640807692306	-2.545521562860651	1.2011839151382446
/global/project/projectdirs/m3572/cluster-training-data/nestedStructs/Cu/13/s1-11/CONTCAR	-1.2045265184615384	-3.264905756281061	0.4817997217178345
/global/project/projectdirs/m3572/cluster-training-data/nestedStructs/Cu/13/s1-9/CONTCAR	-1.1115617907692308	-3.1047259624463748	0.6419795155525208
/global/project/projectdirs/m3572/cluster-training-data/nestedStructs/Cu/13/s5-34/CONTCAR	-2.3250903092307693	-3.4338637943727206	0.3128416836261749
/global/project/projectdirs/m3572/cluster-training-data/nestedStructs/Cu/13/s5-20/CONTCAR	-2.105322723846154	-3.3544713314038943	0.3922341465950012
/global/project/projectdirs/m3572/cluster-training-data/nestedStructs/Cu/13/s5-39/CONTCAR	-2.3585890753846153	-3.513165956304712	0.2335395216941833
/global/project/projectdirs/m3572/cluster-training-data/nestedStructs/Cu/13/s5-16/CONTCAR	-1.978914886923077	-3.3844542260629367	0.3622512519359588
/global/project/projectdirs/m3572/cluster-training-data/nestedStructs/Cu/13/s1-3/CONTCAR	-1.3662390607692307	-3.2649431581956576	0.4817623198032379
/global/project/projectdirs/m3572/cluster-training-data/nestedStructs/Cu/13/s5-51/CONTCAR	-2.5164850276923074	-3.5089454855186175	0.237759992480278
/global/project/projectdirs/m3572/cluster-training-data/nestedStructs/Cu/13/s5-12/CONTCAR	-1.9014962223076923	-3.358554577396555	0.3881509006023407
/global/project/projectdirs/m3572/cluster-training-data/nestedStructs/Cu/13/s5-41/CONTCAR	-2.3758886369230767	-3.5313378478748034	0.2153676301240921
/global/project/projectdirs/m3572/cluster-training-data/nestedStructs/Cu/13/s1-4/CONTCAR	-0.7690594269230769	-3.1687636430722903	0.5779418349266052
/global/project/projectdirs/m3572/cluster-training-data/nestedStructs/Cu/13/s5-42/CONTCAR	-2.4004453184615384	-3.4669190700513552	0.2797864079475403
/global/project/projectdirs/m3572/cluster-training-data/nestedStructs/Cu/13/s5-43/CONTCAR	-2.4106373484615387	-3.545784613059206	0.2009208649396896
/global/project/projectdirs/m3572/cluster-training-data/nestedStructs/Cu/13/s5-44/CONTCAR	-2.4589716384615383	-3.486178016231699	0.2605274617671966
/global/project/projectdirs/m3572/cluster-training-data/nestedStructs/Cu/13/23/CONTCAR	-2.529262843846154	-3.526956519053621	0.2197489589452743
/global/project/projectdirs/m3572/cluster-training-data/nestedStructs/Cu/13/s1-10/CONTCAR	-1.3886083023076923	-2.875217502878351	0.8714879751205444
/global/project/projectdirs/m3572/cluster-training-data/nestedStructs/Cu/13/1/CONTCAR	-2.5633616807692308	-3.481916313932581	0.2647891640663147
/global/project/projectdirs/m3572/cluster-training-data/nestedStructs/Cu/13/s5-31/CONTCAR	-2.289807636153846	-3.5331280882817935	0.213577389717102
/global/project/projectdirs/m3572/cluster-training-data/nestedStructs/Cu/13/s1-5/CONTCAR	-1.5846261776923076	-3.2602173741323184	0.4864881038665771
/global/project/projectdirs/m3572/cluster-training-data/nestedStructs/Cu/13/s5-27/CONTCAR	-2.200451823846154	-3.423994338081522	0.3227111399173736
/global/project/projectdirs/m3572/cluster-training-data/nestedStructs/Cu/13/s5-36/CONTCAR	-2.2558068446153845	-3.3912971373063754	0.3554083406925201
/global/project/projectdirs/m3572/cluster-training-data/nestedStructs/Cu/13/s5-21/CONTCAR	-2.0498867246153845	-3.026082342432184	0.7206231355667114
/global/project/projectdirs/m3572/cluster-training-data/nestedStructs/Cu/13/s1-6/CONTCAR	-1.5714605861538462	-3.220090871618433	0.5266146063804626
/global/project/projectdirs/m3572/cluster-training-data/nestedStructs/Cu/13/s5-54/CONTCAR	-2.455551657692308	-3.5867422278386782	0.1599632501602172
/global/project/projectdirs/m3572/cluster-training-data/nestedStructs/Cu/13/s5-11/CONTCAR	-1.8404643069230768	-3.4150816555482577	0.3316238224506378
/global/project/projectdirs/m3572/cluster-training-data/nestedStructs/Cu/13/s5-30/CONTCAR	-2.268050492307692	-3.4463308806878756	0.3003745973110199
/global/project/projectdirs/m3572/cluster-training-data/nestedStructs/Cu/13/s5-35/CONTCAR	-2.33847011	-3.4299467857343386	0.3167586922645569
/global/project/projectdirs/m3572/cluster-training-data/nestedStructs/Cu/13/s5-9/CONTCAR	-1.7851799646153845	-3.3219531531793307	0.4247523248195648
/global/project/projectdirs/m3572/cluster-training-data/nestedStructs/Cu/13/s5-29/CONTCAR	-2.224130556923077	-3.433196579979105	0.3135088980197906
/global/project/projectdirs/m3572/cluster-training-data/nestedStructs/Cu/13/s5-56/CONTCAR	-2.478368873846154	-3.6310529913169574	0.1156524866819381
/global/project/projectdirs/m3572/cluster-training-data/nestedStructs/Cu/13/s5-23/CONTCAR	-2.160709897692308	-3.435055172012491	0.3116503059864044
/global/project/projectdirs/m3572/cluster-training-data/nestedStructs/Cu/13/s1-1/CONTCAR	-2.130552433846154	-2.084338610933466	1.6623668670654297
/global/project/projectdirs/m3572/cluster-training-data/nestedStructs/Cu/13/s5-49/CONTCAR	-2.494493418461538	-3.5857045705777835	0.161000907421112
/global/project/projectdirs/m3572/cluster-training-data/nestedStructs/Cu/13/s1-2/CONTCAR	-1.547532506153846	-2.813610976503534	0.9330945014953612
/global/project/projectdirs/m3572/cluster-training-data/nestedStructs/Cu/13/s5-32/CONTCAR	-2.277721506153846	-3.5022913272840213	0.2444141507148742
/global/project/projectdirs/m3572/cluster-training-data/nestedStructs/Cu/13/s5-25/CONTCAR	-2.1741048623076926	-3.4868107791406344	0.2598946988582611
/global/project/projectdirs/m3572/cluster-training-data/nestedStructs/Cu/13/22/CONTCAR	-2.456371640769231	-3.5059320236903857	0.2407734543085098
/global/project/projectdirs/m3572/cluster-training-data/nestedStructs/Cu/13/s5-37/CONTCAR	-2.3730398	-3.4829482789498996	0.2637571990489959
/global/project/projectdirs/m3572/cluster-training-data/nestedStructs/Cu/13/s5-5/CONTCAR	-1.488950133076923	-2.573579972551508	1.1731255054473877
/global/project/projectdirs/m3572/cluster-training-data/nestedStructs/Cu/13/s5-40/CONTCAR	-2.362471626923077	-3.530562510655565	0.2161429673433303
/global/project/projectdirs/m3572/cluster-training-data/nestedStructs/Cu/13/25/CONTCAR	-2.4690798584615385	-3.5516190435153674	0.1950864344835281
/global/project/projectdirs/m3572/cluster-training-data/nestedStructs/Cu/13/s5-53/CONTCAR	-2.4445294738461536	-3.5683512742978762	0.1783542037010193
/global/project/projectdirs/m3572/cluster-training-data/nestedStructs/Cu/13/s5-6/CONTCAR	-1.5802310892307692	-3.308082586095972	0.4386228919029236
/global/project/projectdirs/m3572/cluster-training-data/nestedStructs/Cu/13/s5-19/CONTCAR	-2.1147184269230768	-3.420196091697855	0.3265093863010406
/global/project/projectdirs/m3572/cluster-training-data/nestedStructs/Cu/13/s5-7/CONTCAR	-1.7547670076923079	-3.2316816504461	0.5150238275527954
/global/project/projectdirs/m3572/cluster-training-data/nestedStructs/Cu/13/s5-55/CONTCAR	-2.46424176	-3.598251243994875	0.1484542340040207
/global/project/projectdirs/m3572/cluster-training-data/nestedStructs/Cu/13/s5-15/CONTCAR	-1.9168459869230767	-3.4258213694554995	0.320884108543396
/global/project/projectdirs/m3572/cluster-training-data/nestedStructs/Cu/13/s5-8/CONTCAR	-1.5101963423076923	-3.128150409029169	0.6185550689697266
/global/project/projectdirs/m3572/cluster-training-data/nestedStructs/Cu/13/s5-26/CONTCAR	-2.235617845384615	-3.434314763115091	0.3123907148838043
/global/project/projectdirs/m3572/cluster-training-data/nestedStructs/Cu/13/18/CONTCAR	-2.516723727692308	-3.4678976889116	0.2788077890872955
/global/project/projectdirs/m3572/cluster-training-data/nestedStructs/Cu/13/s5-1/CONTCAR	-2.2355824830769233	-2.072097247408075	1.6746082305908203
/global/project/projectdirs/m3572/cluster-training-data/nestedStructs/Cu/16/s5-2/CONTCAR	-0.068759788125	-3.2324060256940554	0.5142994523048401
/global/project/projectdirs/m3572/cluster-training-data/nestedStructs/Cu/16/s5-50/CONTCAR	-2.513631371875	-3.5511309112769793	0.1955745667219162
/global/project/projectdirs/m3572/cluster-training-data/nestedStructs/Cu/16/s5-33/CONTCAR	-2.332854733125	-3.4924360270959567	0.2542694509029388
/global/project/projectdirs/m3572/cluster-training-data/nestedStructs/Cu/16/s1-12/CONTCAR	-1.3799251525	-3.239274507330103	0.5074309706687927
/global/project/projectdirs/m3572/cluster-training-data/nestedStructs/Cu/16/s5-18/CONTCAR	-2.08567233875	-3.4806540067655276	0.2660514712333679
/global/project/projectdirs/m3572/cluster-training-data/nestedStructs/Cu/16/s5-28/CONTCAR	-2.236228030625	-3.4790795202714633	0.2676259577274322
/global/project/projectdirs/m3572/cluster-training-data/nestedStructs/Cu/16/s5-45/CONTCAR	-2.4583337175	-3.5115423406821917	0.2351631373167038
/global/project/projectdirs/m3572/cluster-training-data/nestedStructs/Cu/16/s5-38/CONTCAR	-2.37692568875	-3.5554650481206607	0.1912404298782348
/global/project/projectdirs/m3572/cluster-training-data/nestedStructs/Cu/16/s5-46/CONTCAR	-2.46644169375	-3.5224589462739657	0.2242465317249298
/global/project/projectdirs/m3572/cluster-training-data/nestedStructs/Cu/16/s5-3/CONTCAR	-1.258197105	-3.22031725005929	0.5263882279396057
/global/project/projectdirs/m3572/cluster-training-data/nestedStructs/Cu/16/s5-47/CONTCAR	-2.480824725	-3.5050086434346865	0.2416968345642089
/global/project/projectdirs/m3572/cluster-training-data/nestedStructs/Cu/16/s5-14/CONTCAR	-1.86352344625	-3.3037386889917086	0.4429667890071869
/global/project/projectdirs/m3572/cluster-training-data/nestedStructs/Cu/16/s5-22/CONTCAR	-2.122466174375	-3.4456182177526187	0.3010872602462768
/global/project/projectdirs/m3572/cluster-training-data/nestedStructs/Cu/16/s5-48/CONTCAR	-2.492816755625	-3.527571787999315	0.2191336899995803
/global/project/projectdirs/m3572/cluster-training-data/nestedStructs/Cu/16/s5-58/CONTCAR	-2.60792790875	-3.5682814176541995	0.178424060344696
/global/project/projectdirs/m3572/cluster-training-data/nestedStructs/Cu/16/s5-52/CONTCAR	-2.5491800175	-3.5070869083863925	0.239618569612503
/global/project/projectdirs/m3572/cluster-training-data/nestedStructs/Cu/16/s5-10/CONTCAR	-1.709370661875	-2.9752434547406863	0.7714620232582092
/global/project/projectdirs/m3572/cluster-training-data/nestedStructs/Cu/16/s5-4/CONTCAR	-0.781609290625	-3.146898334787531	0.5998071432113647
/global/project/projectdirs/m3572/cluster-training-data/nestedStructs/Cu/16/24/CONTCAR	-2.611990523125	-3.5841929818851184	0.1625124961137771
/global/project/projectdirs/m3572/cluster-training-data/nestedStructs/Cu/16/s1-7/CONTCAR	-0.83453133875	-3.2432466204625796	0.5034588575363159
/global/project/projectdirs/m3572/cluster-training-data/nestedStructs/Cu/16/s5-24/CONTCAR	-2.126774879375	-3.4527986104947757	0.2939068675041199
/global/project/projectdirs/m3572/cluster-training-data/nestedStructs/Cu/16/s5-17/CONTCAR	-1.97300621875	-3.3517208452684115	0.394984632730484
/global/project/projectdirs/m3572/cluster-training-data/nestedStructs/Cu/16/s1-8/CONTCAR	-1.293919480625	-3.2490736897451113	0.4976317882537842
/global/project/projectdirs/m3572/cluster-training-data/nestedStructs/Cu/16/s5-13/CONTCAR	-1.799126286875	-2.3468816931707095	1.399823784828186
/global/project/projectdirs/m3572/cluster-training-data/nestedStructs/Cu/16/19/CONTCAR	-2.616411345	-3.581440215871973	0.1652652621269226
/global/project/projectdirs/m3572/cluster-training-data/nestedStructs/Cu/16/s1-11/CONTCAR	-1.3799251525	-3.239274507330103	0.5074309706687927
/global/project/projectdirs/m3572/cluster-training-data/nestedStructs/Cu/16/14/CONTCAR	-2.58362212875	-3.576892709301157	0.1698127686977386
/global/project/projectdirs/m3572/cluster-training-data/nestedStructs/Cu/16/s5-60/CONTCAR	-2.612302373125	-3.597565730975313	0.1491397470235824
/global/project/projectdirs/m3572/cluster-training-data/nestedStructs/Cu/16/s1-9/CONTCAR	-1.336611135625	-3.1952830608350467	0.5514224171638489
/global/project/projectdirs/m3572/cluster-training-data/nestedStructs/Cu/16/s5-34/CONTCAR	-2.3360822125	-3.5073278899652194	0.2393775880336761
/global/project/projectdirs/m3572/cluster-training-data/nestedStructs/Cu/16/s5-61/CONTCAR	-2.62445750125	-3.5961620117885302	0.1505434662103653
/global/project/projectdirs/m3572/cluster-training-data/nestedStructs/Cu/16/s5-20/CONTCAR	-2.120819310625	-3.4461873527032565	0.300518125295639
/global/project/projectdirs/m3572/cluster-training-data/nestedStructs/Cu/16/s5-39/CONTCAR	-2.38528132625	-3.4921638722879123	0.2545416057109833
/global/project/projectdirs/m3572/cluster-training-data/nestedStructs/Cu/16/s5-57/CONTCAR	-2.58273685375	-3.5715616549712847	0.1751438230276107
/global/project/projectdirs/m3572/cluster-training-data/nestedStructs/Cu/16/s5-16/CONTCAR	-2.03762998	-3.4333535190087985	0.313351958990097
/global/project/projectdirs/m3572/cluster-training-data/nestedStructs/Cu/16/s1-3/CONTCAR	-0.357849738125	-3.2191157992345523	0.5275896787643433
/global/project/projectdirs/m3572/cluster-training-data/nestedStructs/Cu/16/s5-51/CONTCAR	-2.536188356875	-3.550225263403101	0.1964802145957946
/global/project/projectdirs/m3572/cluster-training-data/nestedStructs/Cu/16/s5-12/CONTCAR	-1.7734605775	-3.2756005282861422	0.4711049497127533
/global/project/projectdirs/m3572/cluster-training-data/nestedStructs/Cu/16/s5-41/CONTCAR	-2.41288793375	-3.4877556021672915	0.258949875831604
/global/project/projectdirs/m3572/cluster-training-data/nestedStructs/Cu/16/s1-4/CONTCAR	-1.377652576875	-3.288094436691446	0.4586110413074493
/global/project/projectdirs/m3572/cluster-training-data/nestedStructs/Cu/16/s5-42/CONTCAR	-2.44914839375	-3.5194381530744265	0.227267324924469
/global/project/projectdirs/m3572/cluster-training-data/nestedStructs/Cu/16/s5-43/CONTCAR	-2.41156957875	-3.516667088435335	0.2300383895635604
/global/project/projectdirs/m3572/cluster-training-data/nestedStructs/Cu/16/s5-44/CONTCAR	-2.427459311875	-3.4965099151593875	0.250195562839508
/global/project/projectdirs/m3572/cluster-training-data/nestedStructs/Cu/16/s5-59/CONTCAR	-2.59563117375	-3.57073294179265	0.1759725362062454
/global/project/projectdirs/m3572/cluster-training-data/nestedStructs/Cu/16/s1-10/CONTCAR	-1.680979118125	-3.315131222770853	0.4315742552280426
/global/project/projectdirs/m3572/cluster-training-data/nestedStructs/Cu/16/s5-31/CONTCAR	-2.263572201875	-3.4830618257981967	0.2636436522006988
/global/project/projectdirs/m3572/cluster-training-data/nestedStructs/Cu/16/s1-5/CONTCAR	-1.42886415125	-3.245090549753351	0.5016149282455444
/global/project/projectdirs/m3572/cluster-training-data/nestedStructs/Cu/16/s5-27/CONTCAR	-2.253297338125	-3.436169570253534	0.3105359077453613
/global/project/projectdirs/m3572/cluster-training-data/nestedStructs/Cu/16/s5-36/CONTCAR	-2.349497185625	-3.491572802827997	0.2551326751708984
/global/project/projectdirs/m3572/cluster-training-data/nestedStructs/Cu/16/s5-21/CONTCAR	-2.091230534375	-3.434152936504526	0.3125525414943695
/global/project/projectdirs/m3572/cluster-training-data/nestedStructs/Cu/16/s1-6/CONTCAR	-1.481162870625	-3.1698547656995486	0.5768507122993469
/global/project/projectdirs/m3572/cluster-training-data/nestedStructs/Cu/16/s5-54/CONTCAR	-2.549586461875	-3.5489013548356723	0.1978041231632232
/global/project/projectdirs/m3572/cluster-training-data/nestedStructs/Cu/16/s5-11/CONTCAR	-1.702099743125	-3.2332913334829043	0.5134141445159912
/global/project/projectdirs/m3572/cluster-training-data/nestedStructs/Cu/16/s5-30/CONTCAR	-2.245558114375	-3.5120909567338656	0.2346145212650299
/global/project/projectdirs/m3572/cluster-training-data/nestedStructs/Cu/16/s5-35/CONTCAR	-2.3721859	-3.4946871455175113	0.2520183324813843
/global/project/projectdirs/m3572/cluster-training-data/nestedStructs/Cu/16/s5-9/CONTCAR	-1.686969826875	-3.272481953666849	0.4742235243320465
/global/project/projectdirs/m3572/cluster-training-data/nestedStructs/Cu/16/s5-29/CONTCAR	-2.241300573125	-3.479302501247568	0.2674029767513275
/global/project/projectdirs/m3572/cluster-training-data/nestedStructs/Cu/16/s5-56/CONTCAR	-2.57632731875	-3.531670888827486	0.2150345891714096
/global/project/projectdirs/m3572/cluster-training-data/nestedStructs/Cu/16/s5-23/CONTCAR	-2.127677949375	-3.429504429863138	0.3172010481357574
/global/project/projectdirs/m3572/cluster-training-data/nestedStructs/Cu/16/s1-1/CONTCAR	-2.47046376125	-3.575215941236658	0.1714895367622375
/global/project/projectdirs/m3572/cluster-training-data/nestedStructs/Cu/16/s5-49/CONTCAR	-2.513753985625	-3.5422801430684756	0.2044253349304199
/global/project/projectdirs/m3572/cluster-training-data/nestedStructs/Cu/16/s1-2/CONTCAR	-0.847338813125	-3.170501595304651	0.5762038826942444
/global/project/projectdirs/m3572/cluster-training-data/nestedStructs/Cu/16/s5-32/CONTCAR	-2.3114413575	-3.5435335691434573	0.2031719088554382
/global/project/projectdirs/m3572/cluster-training-data/nestedStructs/Cu/16/s5-25/CONTCAR	-2.2359638725	-3.4709466453057956	0.2757588326931
/global/project/projectdirs/m3572/cluster-training-data/nestedStructs/Cu/16/s5-37/CONTCAR	-2.31957894875	-3.4830064828855227	0.2636989951133728
/global/project/projectdirs/m3572/cluster-training-data/nestedStructs/Cu/16/s5-5/CONTCAR	-1.01635078875	-3.233846848772211	0.5128586292266846
/global/project/projectdirs/m3572/cluster-training-data/nestedStructs/Cu/16/s5-40/CONTCAR	-2.39104312875	-3.507068669365091	0.2396368086338043
/global/project/projectdirs/m3572/cluster-training-data/nestedStructs/Cu/16/s5-53/CONTCAR	-2.540634625625	-3.5728223677140902	0.1738831102848053
/global/project/projectdirs/m3572/cluster-training-data/nestedStructs/Cu/16/s5-6/CONTCAR	-1.486738169375	-3.402546709345026	0.3441587686538696
/global/project/projectdirs/m3572/cluster-training-data/nestedStructs/Cu/16/s5-19/CONTCAR	-2.101895285	-3.4539163763982486	0.292789101600647
/global/project/projectdirs/m3572/cluster-training-data/nestedStructs/Cu/16/s5-7/CONTCAR	-1.4426710225	-3.2348763401967715	0.511829137802124
/global/project/projectdirs/m3572/cluster-training-data/nestedStructs/Cu/16/12/CONTCAR	-2.642415155	-3.5809187646371554	0.1657867133617401
/global/project/projectdirs/m3572/cluster-training-data/nestedStructs/Cu/16/s5-55/CONTCAR	-2.54918051125	-3.591996779606981	0.1547086983919143
/global/project/projectdirs/m3572/cluster-training-data/nestedStructs/Cu/16/s5-15/CONTCAR	-1.98034993625	-3.4416201765996646	0.3050853013992309
/global/project/projectdirs/m3572/cluster-training-data/nestedStructs/Cu/16/s5-8/CONTCAR	-1.78635765875	-3.330426460073633	0.4162790179252624
/global/project/projectdirs/m3572/cluster-training-data/nestedStructs/Cu/16/s5-26/CONTCAR	-2.2169677425	-3.420004164741678	0.3267013132572174
/global/project/projectdirs/m3572/cluster-training-data/nestedStructs/Cu/16/s5-1/CONTCAR	-2.405126446875	-3.4692634697419833	0.2774420082569122
/global/project/projectdirs/m3572/cluster-training-data/nestedStructs/Cu/32/11/CONTCAR	-2.89125583125	-3.4675793107015322	0.2791261672973633
/global/project/projectdirs/m3572/cluster-training-data/nestedStructs/Cu/32/1/CONTCAR	-2.8920211740625	-3.5222639943820666	0.2244414836168289
/global/project/projectdirs/m3572/cluster-training-data/nestedStructs/Cu/35/24/CONTCAR	-2.8644115994285713	-3.522217994497461	0.2244874835014343
/global/project/projectdirs/m3572/cluster-training-data/nestedStructs/Cu/35/2/CONTCAR	-2.891168538285714	-3.5271038915378283	0.2196015864610672
/global/project/projectdirs/m3572/cluster-training-data/nestedStructs/Cu/35/23/CONTCAR	-2.8719085854285713	-3.4852620716554354	0.2614434063434601
/global/project/projectdirs/m3572/cluster-training-data/nestedStructs/Cu/35/1/CONTCAR	-2.9385833565714288	-3.4828792567712497	0.2638262212276459
/global/project/projectdirs/m3572/cluster-training-data/nestedStructs/Cu/30/s5-2/CONTCAR	-0.49585314633333333	-3.292028641269846	0.4546768367290497
/global/project/projectdirs/m3572/cluster-training-data/nestedStructs/Cu/30/s5-83/CONTCAR	-2.7778476456666668	-3.5444385017615985	0.202266976237297
/global/project/projectdirs/m3572/cluster-training-data/nestedStructs/Cu/30/s5-50/CONTCAR	-2.4309643703333332	-3.5417639519435595	0.204941526055336
/global/project/projectdirs/m3572/cluster-training-data/nestedStructs/Cu/30/s5-33/CONTCAR	-2.240918535	-3.393480544851465	0.3532249331474304
/global/project/projectdirs/m3572/cluster-training-data/nestedStructs/Cu/30/s1-12/CONTCAR	-1.25115185	-3.260683631466074	0.4860218465328216
/global/project/projectdirs/m3572/cluster-training-data/nestedStructs/Cu/30/s5-18/CONTCAR	-1.9359920996666666	-3.430517023370905	0.3161884546279907
/global/project/projectdirs/m3572/cluster-training-data/nestedStructs/Cu/30/s5-28/CONTCAR	-2.1761987623333336	-3.4271777327520083	0.3195277452468872
/global/project/projectdirs/m3572/cluster-training-data/nestedStructs/Cu/30/s5-45/CONTCAR	-2.308418863333333	-3.4608005042535495	0.285904973745346
/global/project/projectdirs/m3572/cluster-training-data/nestedStructs/Cu/30/s5-38/CONTCAR	-2.3041632329999997	-3.4551807399255465	0.291524738073349
/global/project/projectdirs/m3572/cluster-training-data/nestedStructs/Cu/30/s5-46/CONTCAR	-2.3688633973333335	-3.4517283494931887	0.2949771285057068
/global/project/projectdirs/m3572/cluster-training-data/nestedStructs/Cu/30/7/CONTCAR	-2.847238384	-3.488495504425211	0.2582099735736847
/global/project/projectdirs/m3572/cluster-training-data/nestedStructs/Cu/30/s5-3/CONTCAR	-0.10707181566666667	-3.1359073575002383	0.6107981204986572
/global/project/projectdirs/m3572/cluster-training-data/nestedStructs/Cu/30/s5-47/CONTCAR	-2.3884823633333334	-3.4977428521377276	0.2489626258611679
/global/project/projectdirs/m3572/cluster-training-data/nestedStructs/Cu/30/s5-14/CONTCAR	-1.8105052786666667	-3.3452606554490756	0.4014448225498199
/global/project/projectdirs/m3572/cluster-training-data/nestedStructs/Cu/30/s5-22/CONTCAR	-2.078276468	-3.3791381474000644	0.3675673305988312
/global/project/projectdirs/m3572/cluster-training-data/nestedStructs/Cu/30/s5-48/CONTCAR	-2.4142362386666667	-3.506043424771471	0.2406620532274246
/global/project/projectdirs/m3572/cluster-training-data/nestedStructs/Cu/30/s5-58/CONTCAR	-2.5618490470000004	-3.486883467004938	0.2598220109939575
/global/project/projectdirs/m3572/cluster-training-data/nestedStructs/Cu/30/s5-52/CONTCAR	-2.475981222666667	-3.5026398207408618	0.2440656572580337
/global/project/projectdirs/m3572/cluster-training-data/nestedStructs/Cu/30/s5-68/CONTCAR	-2.6336474993333336	-3.5037586595279406	0.2429468184709549
/global/project/projectdirs/m3572/cluster-training-data/nestedStructs/Cu/30/s5-10/CONTCAR	-1.6143661536666667	-3.3204575534326266	0.4262479245662689
/global/project/projectdirs/m3572/cluster-training-data/nestedStructs/Cu/30/s5-78/CONTCAR	-2.726794581333333	-3.5930456127387713	0.1536598652601242
/global/project/projectdirs/m3572/cluster-training-data/nestedStructs/Cu/30/s5-4/CONTCAR	-0.4077925356666666	-3.238336389825983	0.5083690881729126
/global/project/projectdirs/m3572/cluster-training-data/nestedStructs/Cu/30/24/CONTCAR	-2.861465612666667	-3.4842389877301883	0.2624664902687073
/global/project/projectdirs/m3572/cluster-training-data/nestedStructs/Cu/30/s5-88/CONTCAR	-2.8280561819999996	-3.5689957942229937	0.1777096837759018
/global/project/projectdirs/m3572/cluster-training-data/nestedStructs/Cu/30/s5-82/CONTCAR	-2.7764556613333338	-3.587971514032526	0.1587339639663696
/global/project/projectdirs/m3572/cluster-training-data/nestedStructs/Cu/30/s5-69/CONTCAR	-2.663473725333333	-3.5488833244306277	0.1978221535682678
/global/project/projectdirs/m3572/cluster-training-data/nestedStructs/Cu/30/s5-24/CONTCAR	-2.0657959083333335	-3.3861721213323306	0.3605333566665649
/global/project/projectdirs/m3572/cluster-training-data/nestedStructs/Cu/30/s5-66/CONTCAR	-2.610430082666667	-3.5683831031781863	0.1783223748207092
/global/project/projectdirs/m3572/cluster-training-data/nestedStructs/Cu/30/s5-17/CONTCAR	-1.843826878	-3.3093812818986605	0.437324196100235
/global/project/projectdirs/m3572/cluster-training-data/nestedStructs/Cu/30/11/CONTCAR	-2.8372566796666665	-3.514966091082735	0.2317393869161605
/global/project/projectdirs/m3572/cluster-training-data/nestedStructs/Cu/30/s5-63/CONTCAR	-2.5668782676666666	-3.534886171982927	0.2118193060159683
/global/project/projectdirs/m3572/cluster-training-data/nestedStructs/Cu/30/s5-87/CONTCAR	-2.8214705166666665	-3.571423685119791	0.1752817928791046
/global/project/projectdirs/m3572/cluster-training-data/nestedStructs/Cu/30/s5-81/CONTCAR	-2.7789816496666666	-3.565333625243349	0.1813718527555465
/global/project/projectdirs/m3572/cluster-training-data/nestedStructs/Cu/30/s1-8/CONTCAR	-0.8910846086666666	-3.1833074148160647	0.5633980631828308
/global/project/projectdirs/m3572/cluster-training-data/nestedStructs/Cu/30/s5-13/CONTCAR	-1.702967569	-3.2818976397973727	0.4648078382015228
/global/project/projectdirs/m3572/cluster-training-data/nestedStructs/Cu/30/s1-11/CONTCAR	-1.25115185	-3.260683631466074	0.4860218465328216
/global/project/projectdirs/m3572/cluster-training-data/nestedStructs/Cu/30/s5-60/CONTCAR	-2.5557440676666667	-3.4776926990014743	0.2690127789974212
/global/project/projectdirs/m3572/cluster-training-data/nestedStructs/Cu/30/s5-71/CONTCAR	-2.6556242266666668	-3.502878045604868	0.2438274323940277
/global/project/projectdirs/m3572/cluster-training-data/nestedStructs/Cu/30/s5-34/CONTCAR	-2.2293192156666666	-3.4917859788400363	0.2549194991588592
/global/project/projectdirs/m3572/cluster-training-data/nestedStructs/Cu/30/s5-61/CONTCAR	-2.5777672183333333	-3.4947637076837252	0.2519417703151703
/global/project/projectdirs/m3572/cluster-training-data/nestedStructs/Cu/30/s5-86/CONTCAR	-2.8129837159999997	-3.5424159820539187	0.2042894959449768
/global/project/projectdirs/m3572/cluster-training-data/nestedStructs/Cu/30/s5-20/CONTCAR	-1.9089931666666666	-3.405875062511606	0.3408304154872894
/global/project/projectdirs/m3572/cluster-training-data/nestedStructs/Cu/30/s5-39/CONTCAR	-2.273832145	-3.4689620788556765	0.277743399143219
/global/project/projectdirs/m3572/cluster-training-data/nestedStructs/Cu/30/s5-57/CONTCAR	-2.5338624906666665	-3.4926274176103305	0.254078060388565
/global/project/projectdirs/m3572/cluster-training-data/nestedStructs/Cu/30/s5-16/CONTCAR	-1.9177274366666666	-3.3345992322427462	0.4121062457561493
/global/project/projectdirs/m3572/cluster-training-data/nestedStructs/Cu/30/s1-3/CONTCAR	-0.5267326663333333	-3.192983513639612	0.5537219643592834
/global/project/projectdirs/m3572/cluster-training-data/nestedStructs/Cu/30/s5-51/CONTCAR	-2.4850426683333335	-3.465201919840021	0.2815035581588745
/global/project/projectdirs/m3572/cluster-training-data/nestedStructs/Cu/30/s5-12/CONTCAR	-1.6651189946666667	-3.2764830048543643	0.4702224731445312
/global/project/projectdirs/m3572/cluster-training-data/nestedStructs/Cu/30/s5-41/CONTCAR	-2.333961823	-3.473361706302805	0.2733437716960907
/global/project/projectdirs/m3572/cluster-training-data/nestedStructs/Cu/30/s1-4/CONTCAR	-0.5135063283333333	-3.1779493744832705	0.568756103515625
/global/project/projectdirs/m3572/cluster-training-data/nestedStructs/Cu/30/s5-42/CONTCAR	-2.3221636986666665	-3.431893235014124	0.3148122429847717
/global/project/projectdirs/m3572/cluster-training-data/nestedStructs/Cu/30/s5-43/CONTCAR	-2.357583759333333	-3.4562037940484713	0.2905016839504242
/global/project/projectdirs/m3572/cluster-training-data/nestedStructs/Cu/30/s5-85/CONTCAR	-2.7990036233333333	-3.578055834339304	0.1686496436595916
/global/project/projectdirs/m3572/cluster-training-data/nestedStructs/Cu/30/s5-44/CONTCAR	-2.390690847333333	-3.498022293613596	0.2486831843852996
/global/project/projectdirs/m3572/cluster-training-data/nestedStructs/Cu/30/s5-59/CONTCAR	-2.5316089633333334	-3.5137072111827563	0.2329982668161392
/global/project/projectdirs/m3572/cluster-training-data/nestedStructs/Cu/30/s1-10/CONTCAR	-1.4346189653333332	-3.300081049965067	0.4466244280338287
/global/project/projectdirs/m3572/cluster-training-data/nestedStructs/Cu/30/s5-72/CONTCAR	-2.672350670666667	-3.503183713124437	0.2435217648744583
/global/project/projectdirs/m3572/cluster-training-data/nestedStructs/Cu/30/s5-31/CONTCAR	-2.2256296766666663	-3.4512934144002627	0.2954120635986328
/global/project/projectdirs/m3572/cluster-training-data/nestedStructs/Cu/30/s1-5/CONTCAR	-0.716147391	-3.1667541916829776	0.579951286315918
/global/project/projectdirs/m3572/cluster-training-data/nestedStructs/Cu/30/s5-70/CONTCAR	-2.6637402683333335	-3.540563946531458	0.2061415314674377
/global/project/projectdirs/m3572/cluster-training-data/nestedStructs/Cu/30/s5-27/CONTCAR	-2.1187830626666666	-3.461219733522577	0.2854857444763183
/global/project/projectdirs/m3572/cluster-training-data/nestedStructs/Cu/30/s5-36/CONTCAR	-2.2913191736666665	-3.4083096738321017	0.3383958041667938
/global/project/projectdirs/m3572/cluster-training-data/nestedStructs/Cu/30/s5-21/CONTCAR	-2.029873841	-3.4262450690728854	0.3204604089260101
/global/project/projectdirs/m3572/cluster-training-data/nestedStructs/Cu/30/s1-6/CONTCAR	-1.2246431736666668	-3.2738261576158236	0.4728793203830719
/global/project/projectdirs/m3572/cluster-training-data/nestedStructs/Cu/30/s5-54/CONTCAR	-2.4817611266666666	-3.439224785135431	0.3074806928634643
/global/project/projectdirs/m3572/cluster-training-data/nestedStructs/Cu/30/s5-11/CONTCAR	-1.4983700486666665	-3.2623446341020297	0.4843608438968658
/global/project/projectdirs/m3572/cluster-training-data/nestedStructs/Cu/30/s5-30/CONTCAR	-2.128228958	-3.483175015018625	0.2635304629802704
/global/project/projectdirs/m3572/cluster-training-data/nestedStructs/Cu/30/s5-75/CONTCAR	-2.716296573333333	-3.56813601212327	0.1785694658756256
/global/project/projectdirs/m3572/cluster-training-data/nestedStructs/Cu/30/s5-35/CONTCAR	-2.255690183	-3.4525765831929873	0.2941288948059082
/global/project/projectdirs/m3572/cluster-training-data/nestedStructs/Cu/30/s5-9/CONTCAR	-1.399499612	-3.3291152472955416	0.4175902307033539
/global/project/projectdirs/m3572/cluster-training-data/nestedStructs/Cu/30/s5-29/CONTCAR	-2.138549323	-3.4621264393789004	0.2845790386199951
/global/project/projectdirs/m3572/cluster-training-data/nestedStructs/Cu/30/s5-73/CONTCAR	-2.6942503303333334	-3.547597831056757	0.1991076469421386
/global/project/projectdirs/m3572/cluster-training-data/nestedStructs/Cu/30/s5-56/CONTCAR	-2.5143755256666664	-3.4582591112119387	0.2884463667869568
/global/project/projectdirs/m3572/cluster-training-data/nestedStructs/Cu/30/s5-23/CONTCAR	-2.0317669553333335	-3.435327297018213	0.3113781809806824
/global/project/projectdirs/m3572/cluster-training-data/nestedStructs/Cu/30/s5-89/CONTCAR	-2.835245451	-3.5443803127271365	0.202325165271759
/global/project/projectdirs/m3572/cluster-training-data/nestedStructs/Cu/30/s5-67/CONTCAR	-2.644105977	-3.5349028612834643	0.2118026167154312
/global/project/projectdirs/m3572/cluster-training-data/nestedStructs/Cu/30/s1-1/CONTCAR	-2.6389816356666667	-3.5553748066884707	0.1913306713104248
/global/project/projectdirs/m3572/cluster-training-data/nestedStructs/Cu/30/s5-64/CONTCAR	-2.6210277916666667	-3.541145732567949	0.2055597454309463
/global/project/projectdirs/m3572/cluster-training-data/nestedStructs/Cu/30/s5-49/CONTCAR	-2.42990141	-3.4735643024903964	0.2731411755084991
/global/project/projectdirs/m3572/cluster-training-data/nestedStructs/Cu/30/s1-2/CONTCAR	-0.46100061833333333	-3.1259753163320254	0.6207301616668701
/global/project/projectdirs/m3572/cluster-training-data/nestedStructs/Cu/30/s5-80/CONTCAR	-2.7608121276666666	-3.5958940442067813	0.1508114337921142
/global/project/projectdirs/m3572/cluster-training-data/nestedStructs/Cu/30/s5-65/CONTCAR	-2.6213511983333335	-3.529241701529665	0.2174637764692306
/global/project/projectdirs/m3572/cluster-training-data/nestedStructs/Cu/30/s5-32/CONTCAR	-2.2639489033333335	-3.479582166240854	0.2671233117580414
/global/project/projectdirs/m3572/cluster-training-data/nestedStructs/Cu/30/s5-25/CONTCAR	-2.081727468	-3.419412856863184	0.3272926211357116
/global/project/projectdirs/m3572/cluster-training-data/nestedStructs/Cu/30/s5-76/CONTCAR	-2.7156925083333334	-3.548028936551256	0.1986765414476394
/global/project/projectdirs/m3572/cluster-training-data/nestedStructs/Cu/30/s5-62/CONTCAR	-2.568125057	-3.5370415057403277	0.2096639722585678
/global/project/projectdirs/m3572/cluster-training-data/nestedStructs/Cu/30/s5-37/CONTCAR	-2.2392654359999997	-3.4386943335992526	0.3080111443996429
/global/project/projectdirs/m3572/cluster-training-data/nestedStructs/Cu/30/s5-5/CONTCAR	-1.176556836	-3.175099676416559	0.5716058015823364
/global/project/projectdirs/m3572/cluster-training-data/nestedStructs/Cu/30/s5-40/CONTCAR	-2.3352958409999998	-3.46826053218667	0.2784449458122253
/global/project/projectdirs/m3572/cluster-training-data/nestedStructs/Cu/30/s5-74/CONTCAR	-2.6966713213333335	-3.5070931221706103	0.2396123558282852
/global/project/projectdirs/m3572/cluster-training-data/nestedStructs/Cu/30/s5-53/CONTCAR	-2.478615492666667	-3.471605693863077	0.2750997841358185
/global/project/projectdirs/m3572/cluster-training-data/nestedStructs/Cu/30/s5-6/CONTCAR	-0.7449581023333334	-3.16139174060647	0.5853137373924255
/global/project/projectdirs/m3572/cluster-training-data/nestedStructs/Cu/30/s5-19/CONTCAR	-1.9472964403333333	-3.394214486644907	0.3524909913539886
/global/project/projectdirs/m3572/cluster-training-data/nestedStructs/Cu/30/s5-7/CONTCAR	-1.2518065153333333	-3.2627100701791476	0.4839954078197479
/global/project/projectdirs/m3572/cluster-training-data/nestedStructs/Cu/30/s5-55/CONTCAR	-2.493696307	-3.49032742338006	0.2563780546188354
/global/project/projectdirs/m3572/cluster-training-data/nestedStructs/Cu/30/s5-79/CONTCAR	-2.7578497336666667	-3.537130853102846	0.2095746248960495
/global/project/projectdirs/m3572/cluster-training-data/nestedStructs/Cu/30/s5-15/CONTCAR	-1.7020452583333332	-3.1696534212094973	0.5770520567893982
/global/project/projectdirs/m3572/cluster-training-data/nestedStructs/Cu/30/s5-84/CONTCAR	-2.786196384666667	-3.541585123108072	0.2051203548908233
/global/project/projectdirs/m3572/cluster-training-data/nestedStructs/Cu/30/s5-8/CONTCAR	-1.3408547096666665	-3.2759783025247287	0.4707271754741668
/global/project/projectdirs/m3572/cluster-training-data/nestedStructs/Cu/30/s5-26/CONTCAR	-2.0932117673333335	-3.4183157141668032	0.3283897638320923
/global/project/projectdirs/m3572/cluster-training-data/nestedStructs/Cu/30/s5-77/CONTCAR	-2.7270209663333334	-3.5128359104854296	0.2338695675134658
/global/project/projectdirs/m3572/cluster-training-data/nestedStructs/Cu/30/s5-90/CONTCAR	-2.844394031	-3.544401114748163	0.2023043632507324
/global/project/projectdirs/m3572/cluster-training-data/nestedStructs/Cu/30/s5-1/CONTCAR	-2.6521431656666667	-3.527326172159357	0.2193793058395385
/global/project/projectdirs/m3572/cluster-training-data/nestedStructs/Cu/38/13/CONTCAR	-2.9511400565789474	-3.548410063551111	0.1982954144477844
/global/project/projectdirs/m3572/cluster-training-data/nestedStructs/Cu/38/16/CONTCAR	-2.9196449481578948	-3.541181465552492	0.2055240124464035
/global/project/projectdirs/m3572/cluster-training-data/nestedStructs/Cu/38/12/CONTCAR	-2.9391951684210524	-3.5412596817475985	0.205445796251297
/global/project/projectdirs/m3572/cluster-training-data/nestedStructs/Cu/54/7/CONTCAR	-3.012685487777778	-3.55603407876317	0.1906713992357254
/global/project/projectdirs/m3572/cluster-training-data/nestedStructs/Cu/54/5/CONTCAR	-2.996766102777778	-3.5701197143060397	0.1765857636928558
/global/project/projectdirs/m3572/cluster-training-data/nestedStructs/Cu/54/13/CONTCAR	-3.0312415685185186	-3.5417406018239688	0.2049648761749267
/global/project/projectdirs/m3572/cluster-training-data/nestedStructs/Cu/54/8/CONTCAR	-3.031862618148148	-3.5670171435338687	0.1796883344650268
/global/project/projectdirs/m3572/cluster-training-data/nestedStructs/Cu/52/3/CONTCAR	-2.996055543461538	-3.5397831554872226	0.2069223225116729
/global/project/projectdirs/m3572/cluster-training-data/nestedStructs/Cu/52/11/CONTCAR	-3.0048101392307696	-3.56986184971158	0.1768436282873153
/global/project/projectdirs/m3572/cluster-training-data/nestedStructs/Cu/52/5/CONTCAR	-3.016085746538461	-3.5524786915046405	0.194226786494255
/global/project/projectdirs/m3572/cluster-training-data/nestedStructs/Cu/52/10/CONTCAR	-3.0122328390384614	-3.5344092901212405	0.212296187877655
/global/project/projectdirs/m3572/cluster-training-data/nestedStructs/Cu/22/s5-2/CONTCAR	-0.8099895404545454	-3.216065710352106	0.5306397676467896
/global/project/projectdirs/m3572/cluster-training-data/nestedStructs/Cu/22/s5-50/CONTCAR	-2.4708742977272724	-3.484751706884546	0.2619537711143493
/global/project/projectdirs/m3572/cluster-training-data/nestedStructs/Cu/22/s5-33/CONTCAR	-2.302951873636364	-3.4655762966138552	0.2811291813850403
/global/project/projectdirs/m3572/cluster-training-data/nestedStructs/Cu/22/s1-12/CONTCAR	-0.8875622754545455	-3.227736657426996	0.5189688205718994
/global/project/projectdirs/m3572/cluster-training-data/nestedStructs/Cu/22/s5-18/CONTCAR	-2.009911874090909	-3.4596780295831393	0.2870274484157562
/global/project/projectdirs/m3572/cluster-training-data/nestedStructs/Cu/22/s5-28/CONTCAR	-2.13056915	-3.4425145442945193	0.3041909337043762
/global/project/projectdirs/m3572/cluster-training-data/nestedStructs/Cu/22/s5-45/CONTCAR	-2.4433149681818183	-3.497123768494768	0.2495817095041275
/global/project/projectdirs/m3572/cluster-training-data/nestedStructs/Cu/22/s5-38/CONTCAR	-2.356720368636364	-3.452714091108484	0.2939913868904114
/global/project/projectdirs/m3572/cluster-training-data/nestedStructs/Cu/22/s5-46/CONTCAR	-2.4219968886363636	-3.464410012529535	0.2822954654693603
/global/project/projectdirs/m3572/cluster-training-data/nestedStructs/Cu/22/s5-3/CONTCAR	-0.3986171545454545	-3.1973381693822573	0.5493673086166382
/global/project/projectdirs/m3572/cluster-training-data/nestedStructs/Cu/22/s5-47/CONTCAR	-2.4350602654545455	-3.48332098679368	0.2633844912052154
/global/project/projectdirs/m3572/cluster-training-data/nestedStructs/Cu/22/s5-14/CONTCAR	-1.8922042109090909	-3.360444312856836	0.3862611651420593
/global/project/projectdirs/m3572/cluster-training-data/nestedStructs/Cu/22/s5-22/CONTCAR	-2.0365097413636364	-3.3519405479890536	0.3947649300098419
/global/project/projectdirs/m3572/cluster-training-data/nestedStructs/Cu/22/s5-48/CONTCAR	-2.4894319545454544	-3.499466871784372	0.2472386062145233
/global/project/projectdirs/m3572/cluster-training-data/nestedStructs/Cu/22/s5-58/CONTCAR	-2.582952018181818	-3.516251539753122	0.2304539382457733
/global/project/projectdirs/m3572/cluster-training-data/nestedStructs/Cu/22/s5-52/CONTCAR	-2.5430918813636363	-3.470506584213419	0.2761988937854767
/global/project/projectdirs/m3572/cluster-training-data/nestedStructs/Cu/22/s5-68/CONTCAR	-2.6564190413636366	-3.4706948752862643	0.2760106027126312
/global/project/projectdirs/m3572/cluster-training-data/nestedStructs/Cu/22/s5-10/CONTCAR	-1.7094348586363637	-3.265719270275278	0.4809862077236175
/global/project/projectdirs/m3572/cluster-training-data/nestedStructs/Cu/22/s5-4/CONTCAR	-0.6988278068181818	-2.9866399224263858	0.7600655555725098
/global/project/projectdirs/m3572/cluster-training-data/nestedStructs/Cu/22/s5-69/CONTCAR	-2.6659534745454545	-3.518458029196901	0.2282474488019943
/global/project/projectdirs/m3572/cluster-training-data/nestedStructs/Cu/22/s1-7/CONTCAR	-1.4485782536363636	-2.8298844154340457	0.91682106256485
/global/project/projectdirs/m3572/cluster-training-data/nestedStructs/Cu/22/s5-24/CONTCAR	-2.050686153181818	-3.4307972546083163	0.3159082233905792
/global/project/projectdirs/m3572/cluster-training-data/nestedStructs/Cu/22/s5-66/CONTCAR	-2.643362125	-3.5102874840957354	0.2364179939031601
/global/project/projectdirs/m3572/cluster-training-data/nestedStructs/Cu/22/s5-17/CONTCAR	-1.9506881904545457	-3.414268856809778	0.3324366211891174
/global/project/projectdirs/m3572/cluster-training-data/nestedStructs/Cu/22/s5-63/CONTCAR	-2.634601932272727	-3.499770110414667	0.2469353675842285
/global/project/projectdirs/m3572/cluster-training-data/nestedStructs/Cu/22/s1-8/CONTCAR	-1.2196569454545454	-3.3298055286866854	0.4168999493122101
/global/project/projectdirs/m3572/cluster-training-data/nestedStructs/Cu/22/s5-13/CONTCAR	-1.822743490909091	-3.3432813044053744	0.4034241735935211
/global/project/projectdirs/m3572/cluster-training-data/nestedStructs/Cu/22/s1-11/CONTCAR	-0.8875622754545455	-3.227736657426996	0.5189688205718994
/global/project/projectdirs/m3572/cluster-training-data/nestedStructs/Cu/22/14/CONTCAR	-2.746326529090909	-3.5029234345418643	0.2437820434570312
/global/project/projectdirs/m3572/cluster-training-data/nestedStructs/Cu/22/s5-60/CONTCAR	-2.618771771818182	-3.5209196563226413	0.2257858216762542
/global/project/projectdirs/m3572/cluster-training-data/nestedStructs/Cu/22/s5-71/CONTCAR	-2.690853079545455	-3.510184129641695	0.2365213483572006
/global/project/projectdirs/m3572/cluster-training-data/nestedStructs/Cu/22/s1-9/CONTCAR	-0.9720382727272727	-3.1842951829892825	0.562410295009613
/global/project/projectdirs/m3572/cluster-training-data/nestedStructs/Cu/22/s5-34/CONTCAR	-2.301999833181818	-3.4770962949258517	0.2696091830730438
/global/project/projectdirs/m3572/cluster-training-data/nestedStructs/Cu/22/s5-61/CONTCAR	-2.6102238472727275	-3.483646904991312	0.2630585730075836
/global/project/projectdirs/m3572/cluster-training-data/nestedStructs/Cu/22/s5-20/CONTCAR	-2.0758599749999997	-3.4474719520074557	0.2992335259914398
/global/project/projectdirs/m3572/cluster-training-data/nestedStructs/Cu/22/s5-39/CONTCAR	-2.3696989518181817	-3.4756049271089267	0.2711005508899688
/global/project/projectdirs/m3572/cluster-training-data/nestedStructs/Cu/22/s5-57/CONTCAR	-2.553197895909091	-3.4801214988691043	0.2665839791297912
/global/project/projectdirs/m3572/cluster-training-data/nestedStructs/Cu/22/s5-16/CONTCAR	-1.8724577427272728	-3.359321063326044	0.3873844146728515
/global/project/projectdirs/m3572/cluster-training-data/nestedStructs/Cu/22/s1-3/CONTCAR	-0.2590938577272727	-3.1702820117932986	0.5764234662055969
/global/project/projectdirs/m3572/cluster-training-data/nestedStructs/Cu/22/s5-51/CONTCAR	-2.476306095	-3.4710467215043734	0.2756587564945221
/global/project/projectdirs/m3572/cluster-training-data/nestedStructs/Cu/22/s5-12/CONTCAR	-1.714662376818182	-3.0304367597562503	0.7162687182426453
/global/project/projectdirs/m3572/cluster-training-data/nestedStructs/Cu/22/s5-41/CONTCAR	-2.3861692495454547	-3.478827750251932	0.2678777277469635
/global/project/projectdirs/m3572/cluster-training-data/nestedStructs/Cu/22/s1-4/CONTCAR	-0.8706701663636364	-3.2587782199842166	0.4879272580146789
/global/project/projectdirs/m3572/cluster-training-data/nestedStructs/Cu/22/s5-42/CONTCAR	-2.389281096363636	-3.478393351600809	0.2683121263980865
/global/project/projectdirs/m3572/cluster-training-data/nestedStructs/Cu/22/s5-43/CONTCAR	-2.4201819745454545	-3.5165759529334735	0.230129525065422
/global/project/projectdirs/m3572/cluster-training-data/nestedStructs/Cu/22/s5-44/CONTCAR	-2.426521004545455	-3.4557595606309603	0.2909459173679352
/global/project/projectdirs/m3572/cluster-training-data/nestedStructs/Cu/22/s5-59/CONTCAR	-2.5909833013636363	-3.5416327472192477	0.2050727307796478
/global/project/projectdirs/m3572/cluster-training-data/nestedStructs/Cu/22/s1-10/CONTCAR	-1.1824364322727272	-3.272144263551874	0.4745612144470215
/global/project/projectdirs/m3572/cluster-training-data/nestedStructs/Cu/22/s5-72/CONTCAR	-2.6865655322727275	-3.5227023120385836	0.2240031659603119
/global/project/projectdirs/m3572/cluster-training-data/nestedStructs/Cu/22/1/CONTCAR	-2.779434239090909	-3.519160306022806	0.2275451719760894
/global/project/projectdirs/m3572/cluster-training-data/nestedStructs/Cu/22/s5-31/CONTCAR	-2.2527342663636363	-3.4859603102666568	0.2607451677322387
/global/project/projectdirs/m3572/cluster-training-data/nestedStructs/Cu/22/s1-5/CONTCAR	-1.0628321159090908	-3.1825488265020083	0.5641566514968872
/global/project/projectdirs/m3572/cluster-training-data/nestedStructs/Cu/22/s5-70/CONTCAR	-2.6658959231818184	-3.5076513047677707	0.2390541732311248
/global/project/projectdirs/m3572/cluster-training-data/nestedStructs/Cu/22/s5-27/CONTCAR	-2.1843048118181816	-3.494816338585062	0.2518891394138336
/global/project/projectdirs/m3572/cluster-training-data/nestedStructs/Cu/22/s5-36/CONTCAR	-2.3455697140909093	-3.4521748776895236	0.2945306003093719
/global/project/projectdirs/m3572/cluster-training-data/nestedStructs/Cu/22/s5-21/CONTCAR	-2.005563631363636	-3.3771221394998263	0.3695833384990692
/global/project/projectdirs/m3572/cluster-training-data/nestedStructs/Cu/22/s1-6/CONTCAR	-1.1293089422727272	-3.3720031137925814	0.3747023642063141
/global/project/projectdirs/m3572/cluster-training-data/nestedStructs/Cu/22/s5-54/CONTCAR	-2.5487418254545453	-3.4885536785585116	0.2581517994403839
/global/project/projectdirs/m3572/cluster-training-data/nestedStructs/Cu/22/s5-11/CONTCAR	-1.7278619159090909	-3.3042486961347293	0.4424567818641662
/global/project/projectdirs/m3572/cluster-training-data/nestedStructs/Cu/22/s5-30/CONTCAR	-2.216502953181818	-3.4492149706346225	0.297490507364273
/global/project/projectdirs/m3572/cluster-training-data/nestedStructs/Cu/22/s5-75/CONTCAR	-2.7136588063636364	-3.4646481032830905	0.282057374715805
/global/project/projectdirs/m3572/cluster-training-data/nestedStructs/Cu/22/s5-35/CONTCAR	-2.3208013845454545	-3.4516769702893924	0.2950285077095032
/global/project/projectdirs/m3572/cluster-training-data/nestedStructs/Cu/22/s5-9/CONTCAR	-1.871492911818182	-3.3532380516988467	0.3934674263000488
/global/project/projectdirs/m3572/cluster-training-data/nestedStructs/Cu/22/s5-29/CONTCAR	-2.2342393604545454	-3.473860001133127	0.2728454768657684
/global/project/projectdirs/m3572/cluster-training-data/nestedStructs/Cu/22/s5-73/CONTCAR	-2.6906203409090907	-3.5496603752834033	0.1970451027154922
/global/project/projectdirs/m3572/cluster-training-data/nestedStructs/Cu/22/s5-56/CONTCAR	-2.5789196495454543	-3.5204567517501544	0.2262487262487411
/global/project/projectdirs/m3572/cluster-training-data/nestedStructs/Cu/22/s5-23/CONTCAR	-2.138555041818182	-3.3841244335633944	0.3625810444355011
/global/project/projectdirs/m3572/cluster-training-data/nestedStructs/Cu/22/s5-67/CONTCAR	-2.6671890118181816	-3.503198211954279	0.2435072660446167
/global/project/projectdirs/m3572/cluster-training-data/nestedStructs/Cu/22/s1-1/CONTCAR	-0.2816235622727273	-3.270421599910898	0.4762838780879974
/global/project/projectdirs/m3572/cluster-training-data/nestedStructs/Cu/22/s5-64/CONTCAR	-2.6313836145454546	-3.5250347609979342	0.2216707170009613
/global/project/projectdirs/m3572/cluster-training-data/nestedStructs/Cu/22/s5-49/CONTCAR	-2.5084803518181817	-3.51218537049119	0.2345201075077057
/global/project/projectdirs/m3572/cluster-training-data/nestedStructs/Cu/22/s1-2/CONTCAR	-0.6208464931818182	-3.1052992995244693	0.6414061784744263
/global/project/projectdirs/m3572/cluster-training-data/nestedStructs/Cu/22/s5-65/CONTCAR	-2.647693527727273	-3.515254756377382	0.2314507216215133
/global/project/projectdirs/m3572/cluster-training-data/nestedStructs/Cu/22/s5-32/CONTCAR	-2.2593009477272727	-3.4292261059743594	0.3174793720245361
/global/project/projectdirs/m3572/cluster-training-data/nestedStructs/Cu/22/s5-25/CONTCAR	-2.1345439868181817	-3.4545749779206942	0.2921305000782013
/global/project/projectdirs/m3572/cluster-training-data/nestedStructs/Cu/22/22/CONTCAR	-2.731461526818182	-3.5364634151918124	0.2102420628070831
/global/project/projectdirs/m3572/cluster-training-data/nestedStructs/Cu/22/s5-62/CONTCAR	-2.5861842786363636	-3.495734250114603	0.2509712278842926
/global/project/projectdirs/m3572/cluster-training-data/nestedStructs/Cu/22/s5-37/CONTCAR	-2.3203319640909092	-3.490790879295511	0.2559145987033844
/global/project/projectdirs/m3572/cluster-training-data/nestedStructs/Cu/22/s5-5/CONTCAR	-0.7214642068181818	-3.1641673500997256	0.5825381278991699
/global/project/projectdirs/m3572/cluster-training-data/nestedStructs/Cu/22/s5-40/CONTCAR	-2.4021599222727272	-3.5598118360501956	0.1868936419486999
/global/project/projectdirs/m3572/cluster-training-data/nestedStructs/Cu/22/s5-74/CONTCAR	-2.711127153181818	-3.4943817611200045	0.252323716878891
/global/project/projectdirs/m3572/cluster-training-data/nestedStructs/Cu/22/9/CONTCAR	-2.7496328663636365	-3.539491450355692	0.2072140276432037
/global/project/projectdirs/m3572/cluster-training-data/nestedStructs/Cu/22/s5-53/CONTCAR	-2.5440088172727275	-3.512861078546686	0.2338443994522094
/global/project/projectdirs/m3572/cluster-training-data/nestedStructs/Cu/22/s5-6/CONTCAR	-1.2855966272727273	-3.277832752035303	0.4688727259635925
/global/project/projectdirs/m3572/cluster-training-data/nestedStructs/Cu/22/s5-19/CONTCAR	-1.978674321818182	-3.4091599042875003	0.3375455737113952
/global/project/projectdirs/m3572/cluster-training-data/nestedStructs/Cu/22/s5-7/CONTCAR	-1.2649115386363636	-3.2372832949620913	0.5094221830368042
/global/project/projectdirs/m3572/cluster-training-data/nestedStructs/Cu/22/s5-55/CONTCAR	-2.5382728786363633	-3.5047987158757876	0.2419067621231079
/global/project/projectdirs/m3572/cluster-training-data/nestedStructs/Cu/22/s5-15/CONTCAR	-1.88956323	-3.366188352869196	0.3805171251296997
/global/project/projectdirs/m3572/cluster-training-data/nestedStructs/Cu/22/s5-8/CONTCAR	-1.6246056936363638	-3.3755080457193087	0.3711974322795868
/global/project/projectdirs/m3572/cluster-training-data/nestedStructs/Cu/22/s5-26/CONTCAR	-2.151678251363636	-3.438004231022043	0.3087012469768524
/global/project/projectdirs/m3572/cluster-training-data/nestedStructs/Cu/22/s5-1/CONTCAR	-2.531558607727273	-3.5121698732835482	0.2345356047153473
/global/project/projectdirs/m3572/cluster-training-data/nestedStructs/Cu/25/s5-2/CONTCAR	0.6693195192	-3.0267485435468386	0.7199569344520569
/global/project/projectdirs/m3572/cluster-training-data/nestedStructs/Cu/25/s5-50/CONTCAR	-2.4906367512	-3.4676705058080386	0.2790349721908569
/global/project/projectdirs/m3572/cluster-training-data/nestedStructs/Cu/25/s5-33/CONTCAR	-2.3241002956	-3.4337788279515933	0.3129266500473022
/global/project/projectdirs/m3572/cluster-training-data/nestedStructs/Cu/25/s1-12/CONTCAR	-0.9553790019999999	-3.255225306318445	0.4914801716804504
/global/project/projectdirs/m3572/cluster-training-data/nestedStructs/Cu/25/s5-18/CONTCAR	-1.9820330555999999	-3.3991186376077365	0.347586840391159
/global/project/projectdirs/m3572/cluster-training-data/nestedStructs/Cu/25/s5-28/CONTCAR	-2.2345443268	-3.4360153730375003	0.3106901049613952
/global/project/projectdirs/m3572/cluster-training-data/nestedStructs/Cu/25/s5-45/CONTCAR	-2.4025411059999997	-3.4669419880372714	0.2797634899616241
/global/project/projectdirs/m3572/cluster-training-data/nestedStructs/Cu/25/s5-38/CONTCAR	-2.309492664	-3.4253701324922274	0.3213353455066681
/global/project/projectdirs/m3572/cluster-training-data/nestedStructs/Cu/25/s5-46/CONTCAR	-2.4310096623999997	-3.4714315588933657	0.2752739191055298
/global/project/projectdirs/m3572/cluster-training-data/nestedStructs/Cu/25/s5-3/CONTCAR	-0.10806671720000001	-3.155515914724512	0.5911895632743835
/global/project/projectdirs/m3572/cluster-training-data/nestedStructs/Cu/25/s5-47/CONTCAR	-2.505859648	-3.515136992500467	0.2315684854984283
/global/project/projectdirs/m3572/cluster-training-data/nestedStructs/Cu/25/s5-14/CONTCAR	-1.8639868132000001	-3.3841934855443667	0.3625119924545288
/global/project/projectdirs/m3572/cluster-training-data/nestedStructs/Cu/25/s5-22/CONTCAR	-2.0898247192	-3.3851340766412448	0.3615714013576507
/global/project/projectdirs/m3572/cluster-training-data/nestedStructs/Cu/25/s5-48/CONTCAR	-2.464659918	-3.5356294419032763	0.2110760360956192
/global/project/projectdirs/m3572/cluster-training-data/nestedStructs/Cu/25/s5-58/CONTCAR	-2.5821422611999996	-3.508257677720232	0.2384478002786636
/global/project/projectdirs/m3572/cluster-training-data/nestedStructs/Cu/25/s5-52/CONTCAR	-2.523397854	-3.533481424616022	0.2132240533828735
/global/project/projectdirs/m3572/cluster-training-data/nestedStructs/Cu/25/s5-68/CONTCAR	-2.6580824704	-3.5694110299808215	0.177294448018074
/global/project/projectdirs/m3572/cluster-training-data/nestedStructs/Cu/25/s5-10/CONTCAR	-1.5240703364000001	-3.1731158550244998	0.5735896229743958
/global/project/projectdirs/m3572/cluster-training-data/nestedStructs/Cu/25/s5-78/CONTCAR	-2.7673533079999997	-3.571382349298639	0.1753231287002563
/global/project/projectdirs/m3572/cluster-training-data/nestedStructs/Cu/25/s5-4/CONTCAR	-0.6692619616000001	-3.0618161614400576	0.6848893165588379
/global/project/projectdirs/m3572/cluster-training-data/nestedStructs/Cu/25/s5-69/CONTCAR	-2.6813692728	-3.471876120136423	0.2748293578624725
/global/project/projectdirs/m3572/cluster-training-data/nestedStructs/Cu/25/s1-7/CONTCAR	-1.2199695216000002	-3.2683693523866366	0.4783361256122589
/global/project/projectdirs/m3572/cluster-training-data/nestedStructs/Cu/25/s5-24/CONTCAR	-2.1309804132	-3.4003190453511905	0.3463864326477051
/global/project/projectdirs/m3572/cluster-training-data/nestedStructs/Cu/25/s5-66/CONTCAR	-2.6629095248	-3.5518398936254214	0.1948655843734741
/global/project/projectdirs/m3572/cluster-training-data/nestedStructs/Cu/25/3/CONTCAR	-2.7977523812	-3.518951212928934	0.2277542650699615
/global/project/projectdirs/m3572/cluster-training-data/nestedStructs/Cu/25/s5-63/CONTCAR	-2.6318312816000002	-3.515414467023058	0.2312910109758377
/global/project/projectdirs/m3572/cluster-training-data/nestedStructs/Cu/25/s5-81/CONTCAR	-2.7967470276	-3.610750636027498	0.1359548419713974
/global/project/projectdirs/m3572/cluster-training-data/nestedStructs/Cu/25/s1-8/CONTCAR	-0.7717213068	-3.047219699190302	0.6994857788085938
/global/project/projectdirs/m3572/cluster-training-data/nestedStructs/Cu/25/s5-13/CONTCAR	-1.7770753524	-3.3710432405931186	0.375662237405777
/global/project/projectdirs/m3572/cluster-training-data/nestedStructs/Cu/25/s1-11/CONTCAR	-0.9553790019999999	-3.255225306318445	0.4914801716804504
/global/project/projectdirs/m3572/cluster-training-data/nestedStructs/Cu/25/14/CONTCAR	-2.7973179296	-3.499809300468607	0.2468961775302887
/global/project/projectdirs/m3572/cluster-training-data/nestedStructs/Cu/25/s5-60/CONTCAR	-2.5397147112	-3.496301805542154	0.2504036724567413
/global/project/projectdirs/m3572/cluster-training-data/nestedStructs/Cu/25/s5-71/CONTCAR	-2.6859238344	-3.5145283694726657	0.2321771085262298
/global/project/projectdirs/m3572/cluster-training-data/nestedStructs/Cu/25/s1-9/CONTCAR	-1.2828121144	-3.255864089296503	0.4908413887023926
/global/project/projectdirs/m3572/cluster-training-data/nestedStructs/Cu/25/s5-34/CONTCAR	-2.2620591916	-3.3841038997632693	0.3626015782356262
/global/project/projectdirs/m3572/cluster-training-data/nestedStructs/Cu/25/s5-61/CONTCAR	-2.6183211676	-3.480427419708414	0.2662780582904815
/global/project/projectdirs/m3572/cluster-training-data/nestedStructs/Cu/25/5/CONTCAR	-2.776669374	-3.508051982091112	0.2386534959077835
/global/project/projectdirs/m3572/cluster-training-data/nestedStructs/Cu/25/s5-20/CONTCAR	-1.9220249104000002	-3.367126202152414	0.3795792758464813
/global/project/projectdirs/m3572/cluster-training-data/nestedStructs/Cu/25/s5-39/CONTCAR	-2.3492603564000003	-3.4707579370004367	0.2759475409984588
/global/project/projectdirs/m3572/cluster-training-data/nestedStructs/Cu/25/s5-57/CONTCAR	-2.56360115	-3.502326345012827	0.2443791329860687
/global/project/projectdirs/m3572/cluster-training-data/nestedStructs/Cu/25/s5-16/CONTCAR	-1.9541145571999998	-3.386412924097223	0.3602925539016723
/global/project/projectdirs/m3572/cluster-training-data/nestedStructs/Cu/25/s1-3/CONTCAR	-0.4242043976	-3.079387551115198	0.6673179268836975
/global/project/projectdirs/m3572/cluster-training-data/nestedStructs/Cu/25/s5-51/CONTCAR	-2.482144936	-3.484738564060373	0.2619669139385223
/global/project/projectdirs/m3572/cluster-training-data/nestedStructs/Cu/25/s5-12/CONTCAR	-1.7627012524	-3.3524440582257937	0.3942614197731018
/global/project/projectdirs/m3572/cluster-training-data/nestedStructs/Cu/25/s5-41/CONTCAR	-2.4003887964	-3.530402233765764	0.2163032442331314
/global/project/projectdirs/m3572/cluster-training-data/nestedStructs/Cu/25/s1-4/CONTCAR	-0.7143726756	-3.0934936459523867	0.6532118320465088
/global/project/projectdirs/m3572/cluster-training-data/nestedStructs/Cu/25/s5-42/CONTCAR	-2.3900708972	-3.49863082723443	0.2480746507644653
/global/project/projectdirs/m3572/cluster-training-data/nestedStructs/Cu/25/s5-43/CONTCAR	-2.415518098	-3.4992681946021746	0.2474372833967209
/global/project/projectdirs/m3572/cluster-training-data/nestedStructs/Cu/25/s5-44/CONTCAR	-2.4107034528	-3.481961971090479	0.2647435069084167
/global/project/projectdirs/m3572/cluster-training-data/nestedStructs/Cu/25/s5-59/CONTCAR	-2.5981715704	-3.5184945817453097	0.2282108962535858
/global/project/projectdirs/m3572/cluster-training-data/nestedStructs/Cu/25/s1-10/CONTCAR	-1.1129045904000001	-3.0874072368604373	0.6592982411384583
/global/project/projectdirs/m3572/cluster-training-data/nestedStructs/Cu/25/s5-72/CONTCAR	-2.6995374759999997	-3.5606448705655764	0.1860606074333191
/global/project/projectdirs/m3572/cluster-training-data/nestedStructs/Cu/25/s5-31/CONTCAR	-2.312556656	-3.443029707239313	0.3036757707595825
/global/project/projectdirs/m3572/cluster-training-data/nestedStructs/Cu/25/s1-5/CONTCAR	-0.8885849048	-3.247737115190668	0.4989683628082275
/global/project/projectdirs/m3572/cluster-training-data/nestedStructs/Cu/25/s5-70/CONTCAR	-2.6929273576000003	-3.4978560562593173	0.2488494217395782
/global/project/projectdirs/m3572/cluster-training-data/nestedStructs/Cu/25/s5-27/CONTCAR	-2.2486071996000003	-3.4602046664220523	0.2865008115768432
/global/project/projectdirs/m3572/cluster-training-data/nestedStructs/Cu/25/s5-36/CONTCAR	-2.3572674764	-3.48426372365777	0.2624417543411255
/global/project/projectdirs/m3572/cluster-training-data/nestedStructs/Cu/25/s5-21/CONTCAR	-2.0306200008	-3.466768151090784	0.2799373269081116
/global/project/projectdirs/m3572/cluster-training-data/nestedStructs/Cu/25/s1-6/CONTCAR	-1.2325673188000001	-3.271851753757639	0.4748537242412567
/global/project/projectdirs/m3572/cluster-training-data/nestedStructs/Cu/25/s5-54/CONTCAR	-2.533202034	-3.464557653234644	0.2821478247642517
/global/project/projectdirs/m3572/cluster-training-data/nestedStructs/Cu/25/s5-11/CONTCAR	-1.9107677116	-3.416044568584604	0.3306609094142914
/global/project/projectdirs/m3572/cluster-training-data/nestedStructs/Cu/25/s5-30/CONTCAR	-2.2122147304	-3.4524319823247622	0.2942734956741333
/global/project/projectdirs/m3572/cluster-training-data/nestedStructs/Cu/25/s5-75/CONTCAR	-2.7393166096	-3.571241578028841	0.1754638999700546
/global/project/projectdirs/m3572/cluster-training-data/nestedStructs/Cu/25/s5-35/CONTCAR	-2.3099240356	-3.429398721025629	0.3173067569732666
/global/project/projectdirs/m3572/cluster-training-data/nestedStructs/Cu/25/s5-9/CONTCAR	-1.6750710720000002	-3.3754844422799777	0.3712210357189178
/global/project/projectdirs/m3572/cluster-training-data/nestedStructs/Cu/25/s5-29/CONTCAR	-2.2073283496	-3.4773621912461947	0.2693432867527008
/global/project/projectdirs/m3572/cluster-training-data/nestedStructs/Cu/25/s5-73/CONTCAR	-2.7084139163999996	-3.52834433870141	0.2183611392974853
/global/project/projectdirs/m3572/cluster-training-data/nestedStructs/Cu/25/s5-56/CONTCAR	-2.5632094152000002	-3.4903383012277316	0.2563671767711639
/global/project/projectdirs/m3572/cluster-training-data/nestedStructs/Cu/25/s5-23/CONTCAR	-2.1367349555999997	-3.4597067292195987	0.2869987487792969
/global/project/projectdirs/m3572/cluster-training-data/nestedStructs/Cu/25/s5-67/CONTCAR	-2.6472258820000003	-3.4918576534253787	0.2548478245735168
/global/project/projectdirs/m3572/cluster-training-data/nestedStructs/Cu/25/s5-64/CONTCAR	-2.6379422064	-3.532442813680811	0.2142626643180847
/global/project/projectdirs/m3572/cluster-training-data/nestedStructs/Cu/25/s5-49/CONTCAR	-2.4630338896	-3.486047899292154	0.2606575787067413
/global/project/projectdirs/m3572/cluster-training-data/nestedStructs/Cu/25/s1-2/CONTCAR	-0.1312798048	-3.1302499230367373	0.6164555549621582
/global/project/projectdirs/m3572/cluster-training-data/nestedStructs/Cu/25/s5-80/CONTCAR	-2.7849871084	-3.5835758949977587	0.1631295830011367
/global/project/projectdirs/m3572/cluster-training-data/nestedStructs/Cu/25/s5-65/CONTCAR	-2.6631452332	-3.524809500144167	0.2218959778547287
/global/project/projectdirs/m3572/cluster-training-data/nestedStructs/Cu/25/s5-32/CONTCAR	-2.1951994332	-3.424643373058481	0.3220621049404144
/global/project/projectdirs/m3572/cluster-training-data/nestedStructs/Cu/25/s5-25/CONTCAR	-2.1148812624	-3.407106971309824	0.3395985066890716
/global/project/projectdirs/m3572/cluster-training-data/nestedStructs/Cu/25/s5-76/CONTCAR	-2.7553414304	-3.5737914945346545	0.172913983464241
/global/project/projectdirs/m3572/cluster-training-data/nestedStructs/Cu/25/s5-62/CONTCAR	-2.6153534495999997	-3.518386905954523	0.2283185720443725
/global/project/projectdirs/m3572/cluster-training-data/nestedStructs/Cu/25/s5-37/CONTCAR	-2.3325983288	-3.4511976297361087	0.2955078482627868
/global/project/projectdirs/m3572/cluster-training-data/nestedStructs/Cu/25/s5-5/CONTCAR	-1.1906173492	-3.1820241268140506	0.564681351184845
/global/project/projectdirs/m3572/cluster-training-data/nestedStructs/Cu/25/s5-40/CONTCAR	-2.3542991736	-3.426534837053461	0.3201706409454345
/global/project/projectdirs/m3572/cluster-training-data/nestedStructs/Cu/25/s5-74/CONTCAR	-2.7185930268	-3.5690900887710284	0.1776153892278671
/global/project/projectdirs/m3572/cluster-training-data/nestedStructs/Cu/25/20/CONTCAR	-2.7864140703999998	-3.480813449190302	0.2658920288085937
/global/project/projectdirs/m3572/cluster-training-data/nestedStructs/Cu/25/9/CONTCAR	-2.7985757427999998	-3.496236538456125	0.2504689395427704
/global/project/projectdirs/m3572/cluster-training-data/nestedStructs/Cu/25/s5-53/CONTCAR	-2.5374600284	-3.468945210741205	0.2777602672576904
/global/project/projectdirs/m3572/cluster-training-data/nestedStructs/Cu/25/s5-6/CONTCAR	-0.7460943496	-3.19366473512475	0.5530407428741455
/global/project/projectdirs/m3572/cluster-training-data/nestedStructs/Cu/25/s5-19/CONTCAR	-1.9801566692	-3.382150685356302	0.3645547926425934
/global/project/projectdirs/m3572/cluster-training-data/nestedStructs/Cu/25/s5-7/CONTCAR	-1.4202787159999999	-3.2606729324323367	0.4860325455665588
/global/project/projectdirs/m3572/cluster-training-data/nestedStructs/Cu/25/s5-55/CONTCAR	-2.5494525204	-3.503876825736208	0.2428286522626876
/global/project/projectdirs/m3572/cluster-training-data/nestedStructs/Cu/25/s5-79/CONTCAR	-2.7811263944	-3.574713518784685	0.1719919592142105
/global/project/projectdirs/m3572/cluster-training-data/nestedStructs/Cu/25/s5-15/CONTCAR	-1.8160462196	-3.315227096841974	0.4314783811569214
/global/project/projectdirs/m3572/cluster-training-data/nestedStructs/Cu/25/s5-8/CONTCAR	-1.4595198604000001	-3.255700832174463	0.4910046458244324
/global/project/projectdirs/m3572/cluster-training-data/nestedStructs/Cu/25/s5-26/CONTCAR	-2.1251140476	-3.417147731350107	0.3295577466487884
/global/project/projectdirs/m3572/cluster-training-data/nestedStructs/Cu/25/10/CONTCAR	-2.7438938904000003	-3.5128445829612445	0.233860895037651
/global/project/projectdirs/m3572/cluster-training-data/nestedStructs/Cu/25/s5-77/CONTCAR	-2.7599419196	-3.5659137274486254	0.18079175055027
/global/project/projectdirs/m3572/cluster-training-data/nestedStructs/Cu/25/18/CONTCAR	-2.7656323780000003	-3.5307855959397982	0.2159198820590973
/global/project/projectdirs/m3572/cluster-training-data/nestedStructs/Cu/20/s5-2/CONTCAR	-0.5702409925	-3.327606772945566	0.4190987050533294
/global/project/projectdirs/m3572/cluster-training-data/nestedStructs/Cu/20/s5-50/CONTCAR	-2.5591149255000003	-3.4799812491399478	0.2667242288589477
/global/project/projectdirs/m3572/cluster-training-data/nestedStructs/Cu/20/s5-33/CONTCAR	-2.265591234	-3.4131438787442874	0.3335615992546081
/global/project/projectdirs/m3572/cluster-training-data/nestedStructs/Cu/20/s1-12/CONTCAR	-0.8920481785	-3.186287170217676	0.5604183077812195
/global/project/projectdirs/m3572/cluster-training-data/nestedStructs/Cu/20/s5-18/CONTCAR	-2.0122425745	-3.3996189291936587	0.3470865488052368
/global/project/projectdirs/m3572/cluster-training-data/nestedStructs/Cu/20/s5-28/CONTCAR	-2.2115179425	-3.460117107198877	0.2865883708000183
/global/project/projectdirs/m3572/cluster-training-data/nestedStructs/Cu/20/s5-45/CONTCAR	-2.4472417870000003	-3.4633463974458407	0.2833590805530548
/global/project/projectdirs/m3572/cluster-training-data/nestedStructs/Cu/20/s5-38/CONTCAR	-2.3742740675	-3.4739506001931857	0.2727548778057098
/global/project/projectdirs/m3572/cluster-training-data/nestedStructs/Cu/20/s5-46/CONTCAR	-2.4759422525000003	-3.463173543975992	0.2835319340229034
/global/project/projectdirs/m3572/cluster-training-data/nestedStructs/Cu/20/7/CONTCAR	-2.6745247535	-3.584612896607561	0.1620925813913345
/global/project/projectdirs/m3572/cluster-training-data/nestedStructs/Cu/20/s5-3/CONTCAR	-1.085764629	-3.25615212874238	0.4905533492565155
/global/project/projectdirs/m3572/cluster-training-data/nestedStructs/Cu/20/s5-47/CONTCAR	-2.494055156	-3.5100396479827594	0.2366658300161361
/global/project/projectdirs/m3572/cluster-training-data/nestedStructs/Cu/20/s5-14/CONTCAR	-1.893721868	-3.416720932291193	0.3299845457077026
/global/project/projectdirs/m3572/cluster-training-data/nestedStructs/Cu/20/s5-22/CONTCAR	-2.1419251195	-3.41350675182168	0.3331987261772156
/global/project/projectdirs/m3572/cluster-training-data/nestedStructs/Cu/20/s5-48/CONTCAR	-2.4368356165000002	-3.48347363428895	0.2632318437099457
/global/project/projectdirs/m3572/cluster-training-data/nestedStructs/Cu/20/s5-58/CONTCAR	-2.6132434279999996	-3.5011147912008	0.2455906867980957
/global/project/projectdirs/m3572/cluster-training-data/nestedStructs/Cu/20/s5-52/CONTCAR	-2.5443360415000003	-3.5148774142724704	0.2318280637264251
/global/project/projectdirs/m3572/cluster-training-data/nestedStructs/Cu/20/s5-68/CONTCAR	-2.675677748	-3.5144020523292254	0.2323034256696701
/global/project/projectdirs/m3572/cluster-training-data/nestedStructs/Cu/20/s5-10/CONTCAR	-1.58286318	-3.317732816503687	0.4289726614952087
/global/project/projectdirs/m3572/cluster-training-data/nestedStructs/Cu/20/s5-4/CONTCAR	-0.6750722475	-3.146850233839197	0.5998552441596985
/global/project/projectdirs/m3572/cluster-training-data/nestedStructs/Cu/20/s5-69/CONTCAR	-2.657813462	-3.544051801727457	0.2026536762714386
/global/project/projectdirs/m3572/cluster-training-data/nestedStructs/Cu/20/s1-7/CONTCAR	-1.1013549519999999	-3.3077376242143344	0.4389678537845611
/global/project/projectdirs/m3572/cluster-training-data/nestedStructs/Cu/20/s5-24/CONTCAR	-2.0790759875	-3.43204483942811	0.3146606385707855
/global/project/projectdirs/m3572/cluster-training-data/nestedStructs/Cu/20/6/CONTCAR	-2.7123614280000004	-3.5636050756437014	0.1831004023551941
/global/project/projectdirs/m3572/cluster-training-data/nestedStructs/Cu/20/s5-66/CONTCAR	-2.6344072709999997	-3.564822992251558	0.1818824857473373
/global/project/projectdirs/m3572/cluster-training-data/nestedStructs/Cu/20/s5-17/CONTCAR	-1.9918506314999997	-3.446890836523218	0.2998146414756775
/global/project/projectdirs/m3572/cluster-training-data/nestedStructs/Cu/20/11/CONTCAR	-2.753898733	-3.542340224550409	0.2043652534484863
/global/project/projectdirs/m3572/cluster-training-data/nestedStructs/Cu/20/s5-63/CONTCAR	-2.6164126469999998	-3.514776294992609	0.2319291830062866
/global/project/projectdirs/m3572/cluster-training-data/nestedStructs/Cu/20/s1-8/CONTCAR	-1.4780247505	-3.2669643815023135	0.479741096496582
/global/project/projectdirs/m3572/cluster-training-data/nestedStructs/Cu/20/s5-13/CONTCAR	-1.9960381395	-3.423680728243036	0.3230247497558594
/global/project/projectdirs/m3572/cluster-training-data/nestedStructs/Cu/20/s1-11/CONTCAR	-0.8920481785	-3.186287170217676	0.5604183077812195
/global/project/projectdirs/m3572/cluster-training-data/nestedStructs/Cu/20/14/CONTCAR	-2.6947016475	-3.58889695064847	0.1578085273504257
/global/project/projectdirs/m3572/cluster-training-data/nestedStructs/Cu/20/s5-60/CONTCAR	-2.631815717	-3.552978938387079	0.1937265396118164
/global/project/projectdirs/m3572/cluster-training-data/nestedStructs/Cu/20/s5-71/CONTCAR	-2.6980983495	-3.560340797470255	0.1863646805286407
/global/project/projectdirs/m3572/cluster-training-data/nestedStructs/Cu/20/s1-9/CONTCAR	-1.6074339905	-3.244075005815668	0.5026304721832275
/global/project/projectdirs/m3572/cluster-training-data/nestedStructs/Cu/20/s5-34/CONTCAR	-2.3143373879999998	-3.472744380996866	0.2739610970020294
/global/project/projectdirs/m3572/cluster-training-data/nestedStructs/Cu/20/s5-61/CONTCAR	-2.629164242	-3.544371968076868	0.2023335099220276
/global/project/projectdirs/m3572/cluster-training-data/nestedStructs/Cu/20/2/CONTCAR	-2.7539004625	-3.5660917814237307	0.1806136965751648
/global/project/projectdirs/m3572/cluster-training-data/nestedStructs/Cu/20/s5-20/CONTCAR	-2.0148169515	-3.411127394006891	0.3355780839920044
/global/project/projectdirs/m3572/cluster-training-data/nestedStructs/Cu/20/s5-39/CONTCAR	-2.329536834	-3.4523648376924227	0.2943406403064728
/global/project/projectdirs/m3572/cluster-training-data/nestedStructs/Cu/20/s5-57/CONTCAR	-2.571726322	-3.526268204615755	0.2204372733831405
/global/project/projectdirs/m3572/cluster-training-data/nestedStructs/Cu/20/s5-16/CONTCAR	-1.8825332065000002	-3.4032957907182406	0.3434096872806549
/global/project/projectdirs/m3572/cluster-training-data/nestedStructs/Cu/20/s1-3/CONTCAR	-0.290252317	-3.151016002462549	0.5956894755363464
/global/project/projectdirs/m3572/cluster-training-data/nestedStructs/Cu/20/s5-51/CONTCAR	-2.473396121	-3.555377742217226	0.1913277357816696
/global/project/projectdirs/m3572/cluster-training-data/nestedStructs/Cu/20/s5-12/CONTCAR	-1.7714259955	-3.331320082710428	0.4153853952884674
/global/project/projectdirs/m3572/cluster-training-data/nestedStructs/Cu/20/s5-41/CONTCAR	-2.3305448945	-3.49203578190629	0.2546696960926056
/global/project/projectdirs/m3572/cluster-training-data/nestedStructs/Cu/20/s1-4/CONTCAR	-0.5521898225	-2.9358465726834964	0.8108589053153992
/global/project/projectdirs/m3572/cluster-training-data/nestedStructs/Cu/20/s5-42/CONTCAR	-2.4199926755	-3.489660417602701	0.2570450603961944
/global/project/projectdirs/m3572/cluster-training-data/nestedStructs/Cu/20/s5-43/CONTCAR	-2.3949391429999998	-3.471380835340662	0.2753246426582336
/global/project/projectdirs/m3572/cluster-training-data/nestedStructs/Cu/20/s5-44/CONTCAR	-2.393103038	-3.495020424888773	0.2516850531101227
/global/project/projectdirs/m3572/cluster-training-data/nestedStructs/Cu/20/s5-59/CONTCAR	-2.5955059265	-3.533064788149042	0.2136406898498535
/global/project/projectdirs/m3572/cluster-training-data/nestedStructs/Cu/20/s1-10/CONTCAR	-1.5232088085000002	-3.27493635372941	0.4717691242694855
/global/project/projectdirs/m3572/cluster-training-data/nestedStructs/Cu/20/s5-72/CONTCAR	-2.7081987014999997	-3.579626386926813	0.1670790910720825
/global/project/projectdirs/m3572/cluster-training-data/nestedStructs/Cu/20/4/CONTCAR	-2.73828887	-3.61575466947381	0.1309508085250854
/global/project/projectdirs/m3572/cluster-training-data/nestedStructs/Cu/20/s5-31/CONTCAR	-2.2781813855	-3.4811691101056765	0.265536367893219
/global/project/projectdirs/m3572/cluster-training-data/nestedStructs/Cu/20/s1-5/CONTCAR	-1.09553454	-3.2344868238431643	0.5122186541557312
/global/project/projectdirs/m3572/cluster-training-data/nestedStructs/Cu/20/s5-70/CONTCAR	-2.6917264695	-3.5659697558147143	0.1807357221841812
/global/project/projectdirs/m3572/cluster-training-data/nestedStructs/Cu/20/s5-27/CONTCAR	-2.216202112	-3.4316524620515536	0.3150530159473419
/global/project/projectdirs/m3572/cluster-training-data/nestedStructs/Cu/20/s5-36/CONTCAR	-2.33018111	-3.4625324662191104	0.2841730117797851
/global/project/projectdirs/m3572/cluster-training-data/nestedStructs/Cu/20/s5-21/CONTCAR	-2.068697552	-3.4509519989949893	0.2957534790039062
/global/project/projectdirs/m3572/cluster-training-data/nestedStructs/Cu/20/s1-6/CONTCAR	-0.745572255	-3.148598259256525	0.5981072187423706
/global/project/projectdirs/m3572/cluster-training-data/nestedStructs/Cu/20/s5-54/CONTCAR	-2.5346620614999997	-3.535834288166208	0.2108711898326873
/global/project/projectdirs/m3572/cluster-training-data/nestedStructs/Cu/20/s5-11/CONTCAR	-1.7187995655000001	-3.332419460580988	0.4142860174179077
/global/project/projectdirs/m3572/cluster-training-data/nestedStructs/Cu/20/s5-30/CONTCAR	-2.209931137	-3.494505410955591	0.2522000670433044
/global/project/projectdirs/m3572/cluster-training-data/nestedStructs/Cu/20/13/CONTCAR	-2.703812417	-3.5136636997920703	0.2330417782068252
/global/project/projectdirs/m3572/cluster-training-data/nestedStructs/Cu/20/s5-35/CONTCAR	-2.3710367850000003	-3.4125108774167727	0.3341946005821228
/global/project/projectdirs/m3572/cluster-training-data/nestedStructs/Cu/20/s5-9/CONTCAR	-1.658966277	-3.0245679672223758	0.7221375107765198
/global/project/projectdirs/m3572/cluster-training-data/nestedStructs/Cu/20/s5-29/CONTCAR	-2.219034346	-3.4261253829461764	0.3205800950527191
/global/project/projectdirs/m3572/cluster-training-data/nestedStructs/Cu/20/s5-56/CONTCAR	-2.578698938	-3.4803384299737643	0.2663670480251312
/global/project/projectdirs/m3572/cluster-training-data/nestedStructs/Cu/20/s5-23/CONTCAR	-2.1591664945	-3.4077698941690158	0.3389355838298797
/global/project/projectdirs/m3572/cluster-training-data/nestedStructs/Cu/20/s5-67/CONTCAR	-2.661516727	-3.5652239675981234	0.1814815104007721
/global/project/projectdirs/m3572/cluster-training-data/nestedStructs/Cu/20/s1-1/CONTCAR	-2.6138861715	-3.5146143044692706	0.2320911735296249
/global/project/projectdirs/m3572/cluster-training-data/nestedStructs/Cu/20/s5-64/CONTCAR	-2.635726575	-3.518070032761736	0.2286354452371597
/global/project/projectdirs/m3572/cluster-training-data/nestedStructs/Cu/20/s5-49/CONTCAR	-2.5185590465	-3.5164754893047045	0.2302299886941909
/global/project/projectdirs/m3572/cluster-training-data/nestedStructs/Cu/20/s1-2/CONTCAR	-0.6780652515	-3.2366229947072696	0.510082483291626
/global/project/projectdirs/m3572/cluster-training-data/nestedStructs/Cu/20/s5-65/CONTCAR	-2.6605471355	-3.492930328415079	0.2537751495838165
/global/project/projectdirs/m3572/cluster-training-data/nestedStructs/Cu/20/s5-32/CONTCAR	-2.2995568235	-3.4475596304399203	0.2991458475589752
/global/project/projectdirs/m3572/cluster-training-data/nestedStructs/Cu/20/s5-25/CONTCAR	-2.2246012975	-3.487296944425745	0.2594085335731506
/global/project/projectdirs/m3572/cluster-training-data/nestedStructs/Cu/20/s5-62/CONTCAR	-2.675793847	-3.487513488100214	0.2591919898986816
/global/project/projectdirs/m3572/cluster-training-data/nestedStructs/Cu/20/s5-37/CONTCAR	-2.292670558	-3.4923948998910617	0.2543105781078338
/global/project/projectdirs/m3572/cluster-training-data/nestedStructs/Cu/20/s5-5/CONTCAR	-1.3875189975	-3.317425584362192	0.4292798936367035
/global/project/projectdirs/m3572/cluster-training-data/nestedStructs/Cu/20/s5-40/CONTCAR	-2.4220336965	-3.475293165014429	0.2714123129844665
/global/project/projectdirs/m3572/cluster-training-data/nestedStructs/Cu/20/s5-53/CONTCAR	-2.560387855	-3.503048082755251	0.2436573952436447
/global/project/projectdirs/m3572/cluster-training-data/nestedStructs/Cu/20/s5-6/CONTCAR	-1.2434426105	-3.245522862241907	0.5011826157569885
/global/project/projectdirs/m3572/cluster-training-data/nestedStructs/Cu/20/s5-19/CONTCAR	-1.95368289	-3.3377096708280276	0.4089958071708679
/global/project/projectdirs/m3572/cluster-training-data/nestedStructs/Cu/20/s5-7/CONTCAR	-1.2809313960000002	-3.2684099133474063	0.4782955646514892
/global/project/projectdirs/m3572/cluster-training-data/nestedStructs/Cu/20/s5-55/CONTCAR	-2.5613029105	-3.4643995221120547	0.2823059558868408
/global/project/projectdirs/m3572/cluster-training-data/nestedStructs/Cu/20/s5-15/CONTCAR	-1.9582841290000002	-3.4596709068280886	0.2870345711708069
/global/project/projectdirs/m3572/cluster-training-data/nestedStructs/Cu/20/s5-8/CONTCAR	-1.7220888904999998	-3.2970998938543032	0.4496055841445923
/global/project/projectdirs/m3572/cluster-training-data/nestedStructs/Cu/20/s5-26/CONTCAR	-2.2134773035	-3.4305811281663607	0.3161243498325348
/global/project/projectdirs/m3572/cluster-training-data/nestedStructs/Cu/20/10/CONTCAR	-2.683001815	-3.534912815259142	0.2117926627397537
/global/project/projectdirs/m3572/cluster-training-data/nestedStructs/Cu/20/8/CONTCAR	-2.7616464915	-3.574013447330637	0.1726920306682586
/global/project/projectdirs/m3572/cluster-training-data/nestedStructs/Cu/20/18/CONTCAR	-2.724496585	-3.5573232229215335	0.189382255077362
/global/project/projectdirs/m3572/cluster-training-data/nestedStructs/Cu/20/s5-1/CONTCAR	-1.2363436045	-3.3233473952275943	0.4233580827713012
/global/project/projectdirs/m3572/cluster-training-data/nestedStructs/Cu/9/s5-2/CONTCAR	-0.3668103466666667	-3.204634075925989	0.5420714020729065
/global/project/projectdirs/m3572/cluster-training-data/nestedStructs/Cu/9/s5-33/CONTCAR	-2.267233876666667	-2.067479556368036	1.6792259216308594
/global/project/projectdirs/m3572/cluster-training-data/nestedStructs/Cu/9/s1-12/CONTCAR	-1.5739801055555556	-3.339448189304514	0.4072572886943817
/global/project/projectdirs/m3572/cluster-training-data/nestedStructs/Cu/9/s5-18/CONTCAR	-2.017931888888889	-2.02265221433465	1.7240532636642456
/global/project/projectdirs/m3572/cluster-training-data/nestedStructs/Cu/9/s5-28/CONTCAR	-2.1750776755555554	-2.050665205286188	1.6960402727127075
/global/project/projectdirs/m3572/cluster-training-data/nestedStructs/Cu/9/s5-3/CONTCAR	-0.4470863066666666	-3.055743819044275	0.6909616589546204
/global/project/projectdirs/m3572/cluster-training-data/nestedStructs/Cu/9/s5-14/CONTCAR	-1.89250504	-2.4364163334829043	1.3102891445159912
/global/project/projectdirs/m3572/cluster-training-data/nestedStructs/Cu/9/s5-22/CONTCAR	-2.1603255977777778	-2.1599150355321597	1.5867904424667358
/global/project/projectdirs/m3572/cluster-training-data/nestedStructs/Cu/9/21/CONTCAR	-2.2520880644444445	-2.2232380564672183	1.5234674215316772
/global/project/projectdirs/m3572/cluster-training-data/nestedStructs/Cu/9/s5-10/CONTCAR	-1.7967590811111112	-2.016551082895441	1.7301543951034546
/global/project/projectdirs/m3572/cluster-training-data/nestedStructs/Cu/9/s5-4/CONTCAR	-0.7622100266666667	-3.0311020071965884	0.7156034708023071
/global/project/projectdirs/m3572/cluster-training-data/nestedStructs/Cu/9/24/CONTCAR	-2.2830068444444445	-2.852200632856531	0.8945048451423645
/global/project/projectdirs/m3572/cluster-training-data/nestedStructs/Cu/9/s1-7/CONTCAR	-0.9050703777777778	-2.7918293531400393	0.9548761248588562
/global/project/projectdirs/m3572/cluster-training-data/nestedStructs/Cu/9/s5-24/CONTCAR	-2.1506948344444443	-3.332463210390253	0.4142422676086426
/global/project/projectdirs/m3572/cluster-training-data/nestedStructs/Cu/9/s5-17/CONTCAR	-1.9806550477777778	-1.9170261080724427	1.8296793699264529
/global/project/projectdirs/m3572/cluster-training-data/nestedStructs/Cu/9/s1-8/CONTCAR	-1.4425301911111112	-2.748279279039545	0.9984261989593506
/global/project/projectdirs/m3572/cluster-training-data/nestedStructs/Cu/9/s5-13/CONTCAR	-1.8732943455555555	-1.995612805650873	1.7510926723480225
/global/project/projectdirs/m3572/cluster-training-data/nestedStructs/Cu/9/s1-11/CONTCAR	-1.5739801055555556	-3.339448189304514	0.4072572886943817
/global/project/projectdirs/m3572/cluster-training-data/nestedStructs/Cu/9/14/CONTCAR	-2.337899068888889	-2.3476005251867007	1.3991049528121948
/global/project/projectdirs/m3572/cluster-training-data/nestedStructs/Cu/9/s1-9/CONTCAR	-1.3371611755555555	-2.373337691591425	1.3733677864074707
/global/project/projectdirs/m3572/cluster-training-data/nestedStructs/Cu/9/s5-34/CONTCAR	-2.268983601111111	-2.7994286473256778	0.9472768306732178
/global/project/projectdirs/m3572/cluster-training-data/nestedStructs/Cu/9/s5-20/CONTCAR	-2.056619237777778	-2.214361255930109	1.5323442220687866
/global/project/projectdirs/m3572/cluster-training-data/nestedStructs/Cu/9/s5-16/CONTCAR	-2.0038623277777776	-3.398903196619196	0.3478022813796997
/global/project/projectdirs/m3572/cluster-training-data/nestedStructs/Cu/9/s1-3/CONTCAR	-0.7005335622222222	-2.8671220000249575	0.879583477973938
/global/project/projectdirs/m3572/cluster-training-data/nestedStructs/Cu/9/s5-12/CONTCAR	-1.9053366677777777	-2.2359135802251524	1.510791897773743
/global/project/projectdirs/m3572/cluster-training-data/nestedStructs/Cu/9/s1-4/CONTCAR	-1.2565803022222222	-1.9744623358709048	1.7722431421279907
/global/project/projectdirs/m3572/cluster-training-data/nestedStructs/Cu/9/s1-10/CONTCAR	-1.227999717777778	-2.7784692104322146	0.9682362675666808
/global/project/projectdirs/m3572/cluster-training-data/nestedStructs/Cu/9/s5-31/CONTCAR	-2.1979317566666667	-2.269720619486017	1.4769848585128784
/global/project/projectdirs/m3572/cluster-training-data/nestedStructs/Cu/9/s1-5/CONTCAR	-0.6839595633333333	-2.727091615961237	1.0196138620376587
/global/project/projectdirs/m3572/cluster-training-data/nestedStructs/Cu/9/s5-27/CONTCAR	-2.2425731855555555	-2.0807990487081236	1.6659064292907717
/global/project/projectdirs/m3572/cluster-training-data/nestedStructs/Cu/9/s5-36/CONTCAR	-2.299147837777778	-2.368905132578058	1.3778003454208374
/global/project/projectdirs/m3572/cluster-training-data/nestedStructs/Cu/9/s5-21/CONTCAR	-2.1870754522222224	-3.3484298642141055	0.39827561378479
/global/project/projectdirs/m3572/cluster-training-data/nestedStructs/Cu/9/s1-6/CONTCAR	-0.9684447866666667	-3.129223233030481	0.6174822449684143
/global/project/projectdirs/m3572/cluster-training-data/nestedStructs/Cu/9/s5-11/CONTCAR	-1.8310902133333333	-2.0383471901876162	1.7083582878112793
/global/project/projectdirs/m3572/cluster-training-data/nestedStructs/Cu/9/s5-30/CONTCAR	-2.235424592222222	-3.3448054845792483	0.4018999934196472
/global/project/projectdirs/m3572/cluster-training-data/nestedStructs/Cu/9/13/CONTCAR	-2.1126496533333334	-2.4797437842351626	1.266961693763733
/global/project/projectdirs/m3572/cluster-training-data/nestedStructs/Cu/9/s5-35/CONTCAR	-2.319231861111111	-2.7426464016896914	1.004059076309204
/global/project/projectdirs/m3572/cluster-training-data/nestedStructs/Cu/9/s5-9/CONTCAR	-1.8259530266666668	-2.4591074641210264	1.2875980138778689
/global/project/projectdirs/m3572/cluster-training-data/nestedStructs/Cu/9/s5-29/CONTCAR	-2.2288916144444446	-2.3615447934133242	1.3851606845855713
/global/project/projectdirs/m3572/cluster-training-data/nestedStructs/Cu/9/s5-23/CONTCAR	-2.168248946666667	-3.3341798539621066	0.4125256240367889
/global/project/projectdirs/m3572/cluster-training-data/nestedStructs/Cu/9/s1-1/CONTCAR	-1.9078616599999998	-2.0004105027181343	1.7462949752807615
/global/project/projectdirs/m3572/cluster-training-data/nestedStructs/Cu/9/s1-2/CONTCAR	-1.7281344522222222	-3.3247003908616732	0.4220050871372223
/global/project/projectdirs/m3572/cluster-training-data/nestedStructs/Cu/9/s5-32/CONTCAR	-2.2818105977777776	-2.725325291917963	1.0213801860809326
/global/project/projectdirs/m3572/cluster-training-data/nestedStructs/Cu/9/s5-25/CONTCAR	-2.1941496311111113	-3.384626364277048	0.3620791137218475
/global/project/projectdirs/m3572/cluster-training-data/nestedStructs/Cu/9/s5-37/CONTCAR	-2.3073088622222224	-2.1134293730718325	1.633276104927063
/global/project/projectdirs/m3572/cluster-training-data/nestedStructs/Cu/9/s5-5/CONTCAR	-1.5050645011111112	-2.3688198979360293	1.3778855800628662
/global/project/projectdirs/m3572/cluster-training-data/nestedStructs/Cu/9/s5-6/CONTCAR	-1.8245477733333333	-3.430570607946558	0.3161348700523376
/global/project/projectdirs/m3572/cluster-training-data/nestedStructs/Cu/9/s5-19/CONTCAR	-2.141327381111111	-3.3793619330388736	0.367343544960022
/global/project/projectdirs/m3572/cluster-training-data/nestedStructs/Cu/9/s5-7/CONTCAR	-1.7066115422222223	-3.312238370941324	0.4344671070575714
/global/project/projectdirs/m3572/cluster-training-data/nestedStructs/Cu/9/s5-15/CONTCAR	-1.991453843333333	-2.066639130876703	1.6800663471221924
/global/project/projectdirs/m3572/cluster-training-data/nestedStructs/Cu/9/15/CONTCAR	-2.3150028044444446	-2.3944122250539492	1.3522932529449463
/global/project/projectdirs/m3572/cluster-training-data/nestedStructs/Cu/9/s5-8/CONTCAR	-1.7403488522222221	-2.7296121771794986	1.017093300819397
/global/project/projectdirs/m3572/cluster-training-data/nestedStructs/Cu/9/s5-26/CONTCAR	-2.1916689344444444	-3.223115270898981	0.5235902070999146
/global/project/projectdirs/m3572/cluster-training-data/nestedStructs/Cu/9/10/CONTCAR	-2.2525755944444446	-2.0739452298146914	1.672760248184204
/global/project/projectdirs/m3572/cluster-training-data/nestedStructs/Cu/9/s5-1/CONTCAR	-1.9502135133333336	-2.0349912102681826	1.711714267730713
/global/project/projectdirs/m3572/cluster-training-data/nestedStructs/Cu/28/s5-2/CONTCAR	-0.3132081289285714	-3.1892051156026553	0.5575003623962402
/global/project/projectdirs/m3572/cluster-training-data/nestedStructs/Cu/28/s5-83/CONTCAR	-2.7765792589285714	-3.5469660963279437	0.1997393816709518
/global/project/projectdirs/m3572/cluster-training-data/nestedStructs/Cu/28/s5-50/CONTCAR	-2.4752872185714283	-3.4793517346841525	0.267353743314743
/global/project/projectdirs/m3572/cluster-training-data/nestedStructs/Cu/28/s5-33/CONTCAR	-2.2705585575000002	-3.4167702551347445	0.329935222864151
/global/project/projectdirs/m3572/cluster-training-data/nestedStructs/Cu/28/s1-12/CONTCAR	-1.410027177142857	-3.304680531786127	0.4420249462127685
/global/project/projectdirs/m3572/cluster-training-data/nestedStructs/Cu/28/s5-18/CONTCAR	-1.9731783732142856	-3.3914577122194003	0.3552477657794952
/global/project/projectdirs/m3572/cluster-training-data/nestedStructs/Cu/28/s5-28/CONTCAR	-2.189702751785714	-3.3578500504953097	0.3888554275035858
/global/project/projectdirs/m3572/cluster-training-data/nestedStructs/Cu/28/s5-45/CONTCAR	-2.3814832721428574	-3.4714742954236697	0.2752311825752258
/global/project/projectdirs/m3572/cluster-training-data/nestedStructs/Cu/28/s5-38/CONTCAR	-2.3159054542857143	-3.45622474508111	0.2904807329177856
/global/project/projectdirs/m3572/cluster-training-data/nestedStructs/Cu/28/s5-46/CONTCAR	-2.4077025932142857	-3.4348105247480105	0.311894953250885
/global/project/projectdirs/m3572/cluster-training-data/nestedStructs/Cu/28/s5-3/CONTCAR	-0.2724108907142857	-3.1685435827237796	0.578161895275116
/global/project/projectdirs/m3572/cluster-training-data/nestedStructs/Cu/28/s5-47/CONTCAR	-2.412444126785714	-3.475333308742685	0.2713721692562103
/global/project/projectdirs/m3572/cluster-training-data/nestedStructs/Cu/28/s5-14/CONTCAR	-1.8663452985714284	-3.3652730341417025	0.381432443857193
/global/project/projectdirs/m3572/cluster-training-data/nestedStructs/Cu/28/s5-22/CONTCAR	-2.0429639875	-3.433595394657297	0.3131100833415985
/global/project/projectdirs/m3572/cluster-training-data/nestedStructs/Cu/28/s5-48/CONTCAR	-2.4323224824999996	-3.5434744860393237	0.2032309919595718
/global/project/projectdirs/m3572/cluster-training-data/nestedStructs/Cu/28/s5-58/CONTCAR	-2.550497212142857	-3.4947229679090213	0.2519825100898742
/global/project/projectdirs/m3572/cluster-training-data/nestedStructs/Cu/28/21/CONTCAR	-2.7992302507142854	-3.4832060392362307	0.2634994387626648
/global/project/projectdirs/m3572/cluster-training-data/nestedStructs/Cu/28/s5-52/CONTCAR	-2.486071820714286	-3.5791542883378695	0.167551189661026
/global/project/projectdirs/m3572/cluster-training-data/nestedStructs/Cu/28/s5-68/CONTCAR	-2.6310137039285713	-3.5526463593703936	0.1940591186285019
/global/project/projectdirs/m3572/cluster-training-data/nestedStructs/Cu/28/s5-10/CONTCAR	-1.7407954314285714	-3.3600043411714267	0.3867011368274688
/global/project/projectdirs/m3572/cluster-training-data/nestedStructs/Cu/28/s5-78/CONTCAR	-2.7319289139285714	-3.5586396362048816	0.1880658417940139
/global/project/projectdirs/m3572/cluster-training-data/nestedStructs/Cu/28/s5-4/CONTCAR	-0.7298614407142857	-3.240443890855951	0.5062615871429443
/global/project/projectdirs/m3572/cluster-training-data/nestedStructs/Cu/28/s5-88/CONTCAR	-2.8277510935714285	-3.535553237364931	0.2111522406339645
/global/project/projectdirs/m3572/cluster-training-data/nestedStructs/Cu/28/s5-82/CONTCAR	-2.778412801785714	-3.564112475083513	0.1825930029153823
/global/project/projectdirs/m3572/cluster-training-data/nestedStructs/Cu/28/s5-69/CONTCAR	-2.66764243	-3.5649541373712252	0.1817513406276703
/global/project/projectdirs/m3572/cluster-training-data/nestedStructs/Cu/28/s1-7/CONTCAR	-1.1184308453571428	-3.256976699398203	0.4897287786006927
/global/project/projectdirs/m3572/cluster-training-data/nestedStructs/Cu/28/s5-24/CONTCAR	-2.1095061271428572	-3.4428216572267245	0.303883820772171
/global/project/projectdirs/m3572/cluster-training-data/nestedStructs/Cu/28/s5-66/CONTCAR	-2.6635327542857143	-3.5175833608371447	0.2291221171617508
/global/project/projectdirs/m3572/cluster-training-data/nestedStructs/Cu/28/s5-17/CONTCAR	-2.0575167660714286	-3.377698248193903	0.3690072298049927
/global/project/projectdirs/m3572/cluster-training-data/nestedStructs/Cu/28/11/CONTCAR	-2.8445843267857143	-3.4681879039270114	0.2785175740718841
/global/project/projectdirs/m3572/cluster-training-data/nestedStructs/Cu/28/s5-63/CONTCAR	-2.613915314642857	-3.471902644203348	0.2748028337955475
/global/project/projectdirs/m3572/cluster-training-data/nestedStructs/Cu/28/s5-87/CONTCAR	-2.8189386528571427	-3.546101113722963	0.2006043642759323
/global/project/projectdirs/m3572/cluster-training-data/nestedStructs/Cu/28/s5-81/CONTCAR	-2.76629294	-3.592913201020403	0.1537922769784927
/global/project/projectdirs/m3572/cluster-training-data/nestedStructs/Cu/28/s1-8/CONTCAR	-1.2395253710714285	-3.2640602345925998	0.4826452434062958
/global/project/projectdirs/m3572/cluster-training-data/nestedStructs/Cu/28/s5-13/CONTCAR	-1.6864474882142857	-3.323372518585367	0.4233329594135284
/global/project/projectdirs/m3572/cluster-training-data/nestedStructs/Cu/28/s1-11/CONTCAR	-1.410027177142857	-3.304680531786127	0.4420249462127685
/global/project/projectdirs/m3572/cluster-training-data/nestedStructs/Cu/28/s5-60/CONTCAR	-2.5338010703571427	-3.4474584217530917	0.2992470562458038
/global/project/projectdirs/m3572/cluster-training-data/nestedStructs/Cu/28/s5-71/CONTCAR	-2.687720132142857	-3.52263498859231	0.2240704894065857
/global/project/projectdirs/m3572/cluster-training-data/nestedStructs/Cu/28/s1-9/CONTCAR	-1.0056364060714285	-3.2505018170339297	0.4962036609649658
/global/project/projectdirs/m3572/cluster-training-data/nestedStructs/Cu/28/s5-34/CONTCAR	-2.260472547857143	-3.459401642845316	0.2873038351535797
/global/project/projectdirs/m3572/cluster-training-data/nestedStructs/Cu/28/s5-61/CONTCAR	-2.5505876692857146	-3.4943397696477603	0.2523657083511352
/global/project/projectdirs/m3572/cluster-training-data/nestedStructs/Cu/28/5/CONTCAR	-2.8367817364285712	-3.5140242482883166	0.2326812297105789
/global/project/projectdirs/m3572/cluster-training-data/nestedStructs/Cu/28/s5-86/CONTCAR	-2.8128509875	-3.543296923802538	0.2034085541963577
/global/project/projectdirs/m3572/cluster-training-data/nestedStructs/Cu/28/s5-20/CONTCAR	-1.9710168346428572	-3.437167888448877	0.3095375895500183
/global/project/projectdirs/m3572/cluster-training-data/nestedStructs/Cu/28/s5-39/CONTCAR	-2.323650040357143	-3.461253916786356	0.2854515612125397
/global/project/projectdirs/m3572/cluster-training-data/nestedStructs/Cu/28/s5-57/CONTCAR	-2.5206457910714284	-3.5022860522729586	0.2444194257259369
/global/project/projectdirs/m3572/cluster-training-data/nestedStructs/Cu/28/s5-16/CONTCAR	-1.9252289017857145	-3.37039396719758	0.3763115108013153
/global/project/projectdirs/m3572/cluster-training-data/nestedStructs/Cu/28/s1-3/CONTCAR	-0.815328955	-3.191083973215265	0.5556215047836304
/global/project/projectdirs/m3572/cluster-training-data/nestedStructs/Cu/28/s5-51/CONTCAR	-2.4444498639285714	-3.4591810162526797	0.2875244617462158
/global/project/projectdirs/m3572/cluster-training-data/nestedStructs/Cu/28/s5-12/CONTCAR	-1.840630922857143	-3.4089980478746127	0.3377074301242828
/global/project/projectdirs/m3572/cluster-training-data/nestedStructs/Cu/28/s5-41/CONTCAR	-2.3514384628571428	-3.466225838230295	0.2804796397686004
/global/project/projectdirs/m3572/cluster-training-data/nestedStructs/Cu/28/s1-4/CONTCAR	-0.9200825264285715	-3.131479209230585	0.6152262687683105
/global/project/projectdirs/m3572/cluster-training-data/nestedStructs/Cu/28/s5-42/CONTCAR	-2.3199213103571426	-3.4450296814901065	0.301675796508789
/global/project/projectdirs/m3572/cluster-training-data/nestedStructs/Cu/28/s5-43/CONTCAR	-2.3548245332142854	-3.395821398065729	0.3508840799331665
/global/project/projectdirs/m3572/cluster-training-data/nestedStructs/Cu/28/s5-85/CONTCAR	-2.8022377385714283	-3.5469799842101764	0.1997254937887191
/global/project/projectdirs/m3572/cluster-training-data/nestedStructs/Cu/28/s5-44/CONTCAR	-2.3795716935714286	-3.4361492152673434	0.3105562627315521
/global/project/projectdirs/m3572/cluster-training-data/nestedStructs/Cu/28/s5-59/CONTCAR	-2.5736296139285715	-3.5097796078187655	0.23692587018013
/global/project/projectdirs/m3572/cluster-training-data/nestedStructs/Cu/28/s1-10/CONTCAR	-1.1283153435714286	-3.187129681871576	0.5595757961273193
/global/project/projectdirs/m3572/cluster-training-data/nestedStructs/Cu/28/s5-72/CONTCAR	-2.688941079642857	-3.537164306209726	0.2095411717891693
/global/project/projectdirs/m3572/cluster-training-data/nestedStructs/Cu/28/4/CONTCAR	-2.8316593542857142	-3.5482827182275485	0.198422759771347
/global/project/projectdirs/m3572/cluster-training-data/nestedStructs/Cu/28/s5-31/CONTCAR	-2.202862985714286	-3.4601887817842196	0.2865166962146759
/global/project/projectdirs/m3572/cluster-training-data/nestedStructs/Cu/28/s1-5/CONTCAR	-0.7152487560714286	-3.1925861294728946	0.554119348526001
/global/project/projectdirs/m3572/cluster-training-data/nestedStructs/Cu/28/s5-70/CONTCAR	-2.6858994714285713	-3.563566839264078	0.1831386387348175
/global/project/projectdirs/m3572/cluster-training-data/nestedStructs/Cu/28/s5-27/CONTCAR	-2.128037914285714	-3.4520137663346957	0.2946917116641998
/global/project/projectdirs/m3572/cluster-training-data/nestedStructs/Cu/28/s5-36/CONTCAR	-2.249422238571429	-3.465317135618372	0.2813883423805237
/global/project/projectdirs/m3572/cluster-training-data/nestedStructs/Cu/28/s5-21/CONTCAR	-2.071632116785714	-3.3808130081159304	0.3658924698829651
/global/project/projectdirs/m3572/cluster-training-data/nestedStructs/Cu/28/s1-6/CONTCAR	-1.1976073385714285	-3.2872661109430026	0.4594393670558929
/global/project/projectdirs/m3572/cluster-training-data/nestedStructs/Cu/28/s5-54/CONTCAR	-2.5058336935714287	-3.50099596934144	0.2457095086574554
/global/project/projectdirs/m3572/cluster-training-data/nestedStructs/Cu/28/s5-11/CONTCAR	-1.7434979292857142	-3.359380787180109	0.3873246908187866
/global/project/projectdirs/m3572/cluster-training-data/nestedStructs/Cu/28/s5-30/CONTCAR	-2.2005818057142856	-3.44911209301774	0.2975933849811554
/global/project/projectdirs/m3572/cluster-training-data/nestedStructs/Cu/28/s5-75/CONTCAR	-2.7109108135714286	-3.541095456050081	0.2056100219488144
/global/project/projectdirs/m3572/cluster-training-data/nestedStructs/Cu/28/s5-35/CONTCAR	-2.24040657	-3.448878621624155	0.2978268563747406
/global/project/projectdirs/m3572/cluster-training-data/nestedStructs/Cu/28/s5-9/CONTCAR	-1.4881993432142857	-3.299998199508829	0.4467072784900665
/global/project/projectdirs/m3572/cluster-training-data/nestedStructs/Cu/28/s5-29/CONTCAR	-2.1535417510714288	-3.4626881237489413	0.2840173542499542
/global/project/projectdirs/m3572/cluster-training-data/nestedStructs/Cu/28/s5-73/CONTCAR	-2.705362274285714	-3.537571852968378	0.2091336250305175
/global/project/projectdirs/m3572/cluster-training-data/nestedStructs/Cu/28/s5-56/CONTCAR	-2.526315652142857	-3.5204986538154315	0.226206824183464
/global/project/projectdirs/m3572/cluster-training-data/nestedStructs/Cu/28/s5-23/CONTCAR	-2.129552075	-3.420154517458124	0.3265509605407715
/global/project/projectdirs/m3572/cluster-training-data/nestedStructs/Cu/28/s5-67/CONTCAR	-2.6616380507142856	-3.5791024620992373	0.1676030158996582
/global/project/projectdirs/m3572/cluster-training-data/nestedStructs/Cu/28/s1-1/CONTCAR	-2.575777909642857	-3.5200793351394366	0.2266261428594589
/global/project/projectdirs/m3572/cluster-training-data/nestedStructs/Cu/28/s5-64/CONTCAR	-2.608310982857143	-3.5556061025125216	0.1910993754863739
/global/project/projectdirs/m3572/cluster-training-data/nestedStructs/Cu/28/s5-49/CONTCAR	-2.3806367953571432	-3.48266158060853	0.2640438973903656
/global/project/projectdirs/m3572/cluster-training-data/nestedStructs/Cu/28/s1-2/CONTCAR	0.058641933214285714	-3.109783595369501	0.6369218826293945
/global/project/projectdirs/m3572/cluster-training-data/nestedStructs/Cu/28/s5-80/CONTCAR	-2.751031827857143	-3.535845106409235	0.2108603715896606
/global/project/projectdirs/m3572/cluster-training-data/nestedStructs/Cu/28/s5-65/CONTCAR	-2.6209164578571427	-3.5530842001897525	0.193621277809143
/global/project/projectdirs/m3572/cluster-training-data/nestedStructs/Cu/28/s5-32/CONTCAR	-2.2243281175	-3.4116385932428073	0.3350668847560882
/global/project/projectdirs/m3572/cluster-training-data/nestedStructs/Cu/28/s5-25/CONTCAR	-2.1397063367857143	-3.4309944267732333	0.3157110512256622
/global/project/projectdirs/m3572/cluster-training-data/nestedStructs/Cu/28/s5-76/CONTCAR	-2.749205152857143	-3.529017319844408	0.2176881581544876
/global/project/projectdirs/m3572/cluster-training-data/nestedStructs/Cu/28/s5-62/CONTCAR	-2.5817090089285712	-3.497304579184694	0.2494008988142013
/global/project/projectdirs/m3572/cluster-training-data/nestedStructs/Cu/28/s5-37/CONTCAR	-2.288546569642857	-3.420114373729868	0.3265911042690277
/global/project/projectdirs/m3572/cluster-training-data/nestedStructs/Cu/28/s5-5/CONTCAR	-0.33667648464285715	-3.1690087373716067	0.5776967406272888
/global/project/projectdirs/m3572/cluster-training-data/nestedStructs/Cu/28/s5-40/CONTCAR	-2.2969970485714284	-3.434645449684305	0.3120600283145904
/global/project/projectdirs/m3572/cluster-training-data/nestedStructs/Cu/28/s5-74/CONTCAR	-2.684642013571428	-3.5409950967294406	0.2057103812694549
/global/project/projectdirs/m3572/cluster-training-data/nestedStructs/Cu/28/s5-53/CONTCAR	-2.4913597139285715	-3.4978626276714038	0.2488428503274917
/global/project/projectdirs/m3572/cluster-training-data/nestedStructs/Cu/28/s5-6/CONTCAR	-1.0603953632142857	-3.285191571281595	0.4615139067173004
/global/project/projectdirs/m3572/cluster-training-data/nestedStructs/Cu/28/s5-19/CONTCAR	-1.9937309003571428	-3.3469979222280215	0.399707555770874
/global/project/projectdirs/m3572/cluster-training-data/nestedStructs/Cu/28/s5-7/CONTCAR	-0.8811321007142857	-3.2657460625631045	0.480959415435791
/global/project/projectdirs/m3572/cluster-training-data/nestedStructs/Cu/28/s5-55/CONTCAR	-2.524167575	-3.520738458202524	0.2259670197963714
/global/project/projectdirs/m3572/cluster-training-data/nestedStructs/Cu/28/s5-79/CONTCAR	-2.7396040964285713	-3.5143363978130053	0.2323690801858902
/global/project/projectdirs/m3572/cluster-training-data/nestedStructs/Cu/28/s5-15/CONTCAR	-1.8636332164285714	-3.3856088872415255	0.36109659075737
/global/project/projectdirs/m3572/cluster-training-data/nestedStructs/Cu/28/s5-84/CONTCAR	-2.7943726375	-3.563179245160265	0.1835262328386306
/global/project/projectdirs/m3572/cluster-training-data/nestedStructs/Cu/28/s5-8/CONTCAR	-1.2267218614285713	-3.2605823035699557	0.4861231744289398
/global/project/projectdirs/m3572/cluster-training-data/nestedStructs/Cu/28/s5-26/CONTCAR	-2.0867915800000003	-3.462712531850977	0.2839929461479187
/global/project/projectdirs/m3572/cluster-training-data/nestedStructs/Cu/28/s5-77/CONTCAR	-2.7217718214285713	-3.5085795129996966	0.2381259649991989
/global/project/projectdirs/m3572/cluster-training-data/nestedStructs/Cu/28/s5-1/CONTCAR	-2.307237096071429	-3.4989686216575335	0.247736856341362
/global/project/projectdirs/m3572/cluster-training-data/nestedStructs/Cu/44/7/CONTCAR	-2.9810407368181817	-3.543240358994646	0.2034651190042495
/global/project/projectdirs/m3572/cluster-training-data/nestedStructs/Cu/44/21/CONTCAR	-2.9736507390909095	-3.512963151500864	0.2337423264980316
/global/project/projectdirs/m3572/cluster-training-data/nestedStructs/Cu/44/2/CONTCAR	-2.956605524318182	-3.534849798248453	0.2118556797504425
/global/project/projectdirs/m3572/cluster-training-data/nestedStructs/Cu/47/21/CONTCAR	-2.977304040425532	-3.561473509238405	0.1852319687604904
/global/project/projectdirs/m3572/cluster-training-data/nestedStructs/Cu/47/24/CONTCAR	-2.9769038940425534	-3.501678874657793	0.2450266033411026
/global/project/projectdirs/m3572/cluster-training-data/nestedStructs/Cu/47/6/CONTCAR	-2.9941202436170213	-3.516850745247049	0.2298547327518463
/global/project/projectdirs/m3572/cluster-training-data/nestedStructs/Cu/47/13/CONTCAR	-2.9860078027659576	-3.55260587291543	0.1940996050834655
/global/project/projectdirs/m3572/cluster-training-data/nestedStructs/Cu/47/12/CONTCAR	-2.9875122770212768	-3.5623805429202746	0.1843249350786209
/global/project/projectdirs/m3572/cluster-training-data/nestedStructs/Cu/47/8/CONTCAR	-2.969076174468085	-3.560145636962099	0.1865598410367965
/global/project/projectdirs/m3572/cluster-training-data/nestedStructs/Cu/42/6/CONTCAR	-2.9407032542857143	-3.5356894786817263	0.2110159993171692
/global/project/projectdirs/m3572/cluster-training-data/nestedStructs/Cu/42/5/CONTCAR	-2.9604594428571427	-3.4978130217057894	0.248892456293106
/global/project/projectdirs/m3572/cluster-training-data/nestedStructs/Cu/42/4/CONTCAR	-2.941719993809524	-3.536269193456812	0.2104362845420837
/global/project/projectdirs/m3572/cluster-training-data/nestedStructs/Cu/42/22/CONTCAR	-2.9565074135714284	-3.4798363204461764	0.2668691575527191
/global/project/projectdirs/m3572/cluster-training-data/nestedStructs/Cu/42/12/CONTCAR	-2.943323180238095	-3.5367854441863726	0.2099200338125229
/global/project/projectdirs/m3572/cluster-training-data/nestedStructs/Cu/42/10/CONTCAR	-2.959372135952381	-3.513254200981302	0.2334512770175933
/global/project/projectdirs/m3572/cluster-training-data/nestedStructs/Cu/42/8/CONTCAR	-2.9570933495238094	-3.536307563946886	0.2103979140520095
/global/project/projectdirs/m3572/cluster-training-data/nestedStructs/Cu/42/18/CONTCAR	-2.963523140714286	-3.5342570747596453	0.2124484032392501
/global/project/projectdirs/m3572/cluster-training-data/nestedStructs/Cu/12/s5-2/CONTCAR	0.43973835666666666	-3.019205516145868	0.7274999618530273
/global/project/projectdirs/m3572/cluster-training-data/nestedStructs/Cu/12/s5-33/CONTCAR	-2.3960800925	-3.3895565028649997	0.3571489751338959
/global/project/projectdirs/m3572/cluster-training-data/nestedStructs/Cu/12/s1-12/CONTCAR	-0.9417515841666666	-3.1096158082944583	0.6370896697044373
/global/project/projectdirs/m3572/cluster-training-data/nestedStructs/Cu/12/s5-18/CONTCAR	-2.060721785	-3.393130158947153	0.3535753190517425
/global/project/projectdirs/m3572/cluster-training-data/nestedStructs/Cu/12/s5-28/CONTCAR	-2.22409542	-3.4402838702661227	0.3064216077327728
/global/project/projectdirs/m3572/cluster-training-data/nestedStructs/Cu/12/s5-45/CONTCAR	-2.4529886166666666	-3.5156040842992495	0.231101393699646
/global/project/projectdirs/m3572/cluster-training-data/nestedStructs/Cu/12/s5-38/CONTCAR	-2.37078842	-3.455293482111139	0.2914119958877563
/global/project/projectdirs/m3572/cluster-training-data/nestedStructs/Cu/12/s5-46/CONTCAR	-2.4766769416666667	-3.509068196581049	0.2376372814178466
/global/project/projectdirs/m3572/cluster-training-data/nestedStructs/Cu/12/s5-3/CONTCAR	-0.004075124166666667	-3.037076180742426	0.7096292972564697
/global/project/projectdirs/m3572/cluster-training-data/nestedStructs/Cu/12/s5-47/CONTCAR	-2.4741141916666667	-3.532824477122469	0.2138810008764267
/global/project/projectdirs/m3572/cluster-training-data/nestedStructs/Cu/12/s5-14/CONTCAR	-1.9913910216666666	-3.4792813117963504	0.2674241662025451
/global/project/projectdirs/m3572/cluster-training-data/nestedStructs/Cu/12/s5-22/CONTCAR	-2.1203242083333333	-3.397703802154703	0.3490016758441925
/global/project/projectdirs/m3572/cluster-training-data/nestedStructs/Cu/12/s5-48/CONTCAR	-2.497917065833333	-3.5224788542253207	0.2242266237735748
/global/project/projectdirs/m3572/cluster-training-data/nestedStructs/Cu/12/s5-10/CONTCAR	-1.8802770733333334	-3.325050895975275	0.4216545820236206
/global/project/projectdirs/m3572/cluster-training-data/nestedStructs/Cu/12/s5-4/CONTCAR	-0.3198715833333333	-2.58768910722558	1.1590163707733154
/global/project/projectdirs/m3572/cluster-training-data/nestedStructs/Cu/12/s1-7/CONTCAR	-1.2344553191666667	-3.2378835137349795	0.508821964263916
/global/project/projectdirs/m3572/cluster-training-data/nestedStructs/Cu/12/s5-24/CONTCAR	-2.1905805316666664	-3.405536746547861	0.3411687314510345
/global/project/projectdirs/m3572/cluster-training-data/nestedStructs/Cu/12/s5-17/CONTCAR	-1.9704143399999998	-3.421548401878519	0.3251570761203766
/global/project/projectdirs/m3572/cluster-training-data/nestedStructs/Cu/12/11/CONTCAR	-2.4332974191666668	-3.526494046614809	0.2202114313840866
/global/project/projectdirs/m3572/cluster-training-data/nestedStructs/Cu/12/s1-8/CONTCAR	-1.1426143533333333	-3.2004936988813113	0.5462117791175842
/global/project/projectdirs/m3572/cluster-training-data/nestedStructs/Cu/12/s5-13/CONTCAR	-1.9511974691666667	-3.369215285347147	0.3774901926517486
/global/project/projectdirs/m3572/cluster-training-data/nestedStructs/Cu/12/19/CONTCAR	-2.3551428066666666	-2.3622439558965396	1.384461522102356
/global/project/projectdirs/m3572/cluster-training-data/nestedStructs/Cu/12/s1-11/CONTCAR	-0.9417515841666666	-3.1096158082944583	0.6370896697044373
/global/project/projectdirs/m3572/cluster-training-data/nestedStructs/Cu/12/s1-9/CONTCAR	-1.0000428083333335	-3.188967471883936	0.5577380061149597
/global/project/projectdirs/m3572/cluster-training-data/nestedStructs/Cu/12/s5-34/CONTCAR	-2.2864011591666666	-3.4215926583272647	0.3251128196716308
/global/project/projectdirs/m3572/cluster-training-data/nestedStructs/Cu/12/s5-20/CONTCAR	-2.1378496416666666	-2.8154706414205264	0.9312348365783693
/global/project/projectdirs/m3572/cluster-training-data/nestedStructs/Cu/12/s5-39/CONTCAR	-2.3948484366666665	-3.508403515384836	0.2383019626140594
/global/project/projectdirs/m3572/cluster-training-data/nestedStructs/Cu/12/s5-16/CONTCAR	-1.9565689558333332	-3.3275270219308566	0.4191784560680389
/global/project/projectdirs/m3572/cluster-training-data/nestedStructs/Cu/12/s1-3/CONTCAR	-0.7096653641666667	-3.056090479658289	0.6906149983406067
/global/project/projectdirs/m3572/cluster-training-data/nestedStructs/Cu/12/s5-12/CONTCAR	-1.9823946149999998	-3.3456439431173037	0.4010615348815918
/global/project/projectdirs/m3572/cluster-training-data/nestedStructs/Cu/12/s5-41/CONTCAR	-2.4215710583333334	-3.431780314014597	0.3149251639842987
/global/project/projectdirs/m3572/cluster-training-data/nestedStructs/Cu/12/s1-4/CONTCAR	-0.8401872883333333	-3.2935361917478274	0.4531692862510681
/global/project/projectdirs/m3572/cluster-training-data/nestedStructs/Cu/12/s5-42/CONTCAR	-2.4211529325	-3.5218171234590243	0.2248883545398712
/global/project/projectdirs/m3572/cluster-training-data/nestedStructs/Cu/12/s5-43/CONTCAR	-2.4480108691666667	-3.4526649768811892	0.2940405011177063
/global/project/projectdirs/m3572/cluster-training-data/nestedStructs/Cu/12/s5-44/CONTCAR	-2.48335003	-3.452685868309183	0.2940196096897125
/global/project/projectdirs/m3572/cluster-training-data/nestedStructs/Cu/12/s1-10/CONTCAR	-1.4591060341666668	-3.265140300558252	0.4815651774406433
/global/project/projectdirs/m3572/cluster-training-data/nestedStructs/Cu/12/s5-31/CONTCAR	-2.3026717925	-3.4648765082818698	0.2818289697170257
/global/project/projectdirs/m3572/cluster-training-data/nestedStructs/Cu/12/s1-5/CONTCAR	-0.6816934616666667	-3.190971797273798	0.5557336807250977
/global/project/projectdirs/m3572/cluster-training-data/nestedStructs/Cu/12/s5-27/CONTCAR	-2.188301485833333	-3.4497548397046756	0.2969506382942199
/global/project/projectdirs/m3572/cluster-training-data/nestedStructs/Cu/12/s5-36/CONTCAR	-2.386051316666667	-3.5098449345094394	0.2368605434894561
/global/project/projectdirs/m3572/cluster-training-data/nestedStructs/Cu/12/s5-21/CONTCAR	-2.0760080491666666	-2.341440385149164	1.4052650928497314
/global/project/projectdirs/m3572/cluster-training-data/nestedStructs/Cu/12/s1-6/CONTCAR	-0.9708965741666667	-3.106079583929224	0.6406258940696716
/global/project/projectdirs/m3572/cluster-training-data/nestedStructs/Cu/12/s5-11/CONTCAR	-1.9025753408333335	-3.3654296751481723	0.3812758028507232
/global/project/projectdirs/m3572/cluster-training-data/nestedStructs/Cu/12/s5-30/CONTCAR	-2.2611965733333332	-3.4321174378854464	0.3145880401134491
/global/project/projectdirs/m3572/cluster-training-data/nestedStructs/Cu/12/s5-35/CONTCAR	-2.3487008525	-3.444740688369913	0.3019647896289825
/global/project/projectdirs/m3572/cluster-training-data/nestedStructs/Cu/12/s5-9/CONTCAR	-1.7234003541666667	-3.1571422870618533	0.5895631909370422
/global/project/projectdirs/m3572/cluster-training-data/nestedStructs/Cu/12/s5-29/CONTCAR	-2.317449385	-3.47152260498826	0.2751828730106354
/global/project/projectdirs/m3572/cluster-training-data/nestedStructs/Cu/12/s5-23/CONTCAR	-2.1494845683333335	-3.3610761518937777	0.3856293261051178
/global/project/projectdirs/m3572/cluster-training-data/nestedStructs/Cu/12/s1-1/CONTCAR	-2.2322380575	-2.2377051766378115	1.509000301361084
/global/project/projectdirs/m3572/cluster-training-data/nestedStructs/Cu/12/s1-2/CONTCAR	-1.3467896233333334	-3.1450238879186343	0.6016815900802612
/global/project/projectdirs/m3572/cluster-training-data/nestedStructs/Cu/12/s5-32/CONTCAR	-2.27123728	-3.4028404708368014	0.3438650071620941
/global/project/projectdirs/m3572/cluster-training-data/nestedStructs/Cu/12/s5-25/CONTCAR	-2.2026838024999997	-3.4566678758126925	0.290037602186203
/global/project/projectdirs/m3572/cluster-training-data/nestedStructs/Cu/12/22/CONTCAR	-2.448421575833333	-3.515466308162851	0.2312391698360443
/global/project/projectdirs/m3572/cluster-training-data/nestedStructs/Cu/12/s5-37/CONTCAR	-2.3486982316666665	-3.4305887873632144	0.3161166906356811
/global/project/projectdirs/m3572/cluster-training-data/nestedStructs/Cu/12/s5-5/CONTCAR	-1.6593941191666666	-2.0067245419484805	1.739980936050415
/global/project/projectdirs/m3572/cluster-training-data/nestedStructs/Cu/12/s5-40/CONTCAR	-2.3517222933333333	-3.506474068329973	0.2402314096689224
/global/project/projectdirs/m3572/cluster-training-data/nestedStructs/Cu/12/20/CONTCAR	-2.4567830408333333	-3.500104417966051	0.2466010600328445
/global/project/projectdirs/m3572/cluster-training-data/nestedStructs/Cu/12/s5-6/CONTCAR	-1.4494204808333333	-3.1741510684949588	0.5725544095039368
/global/project/projectdirs/m3572/cluster-training-data/nestedStructs/Cu/12/s5-19/CONTCAR	-2.0984132266666666	-3.425686335132761	0.3210191428661346
/global/project/projectdirs/m3572/cluster-training-data/nestedStructs/Cu/12/s5-7/CONTCAR	-1.6101156699999999	-3.2879639919263552	0.4587414860725403
/global/project/projectdirs/m3572/cluster-training-data/nestedStructs/Cu/12/s5-15/CONTCAR	-1.96876272	-2.883598213956995	0.8631072640419006
/global/project/projectdirs/m3572/cluster-training-data/nestedStructs/Cu/12/s5-8/CONTCAR	-1.7744487508333335	-3.3429797645074557	0.4037257134914398
/global/project/projectdirs/m3572/cluster-training-data/nestedStructs/Cu/12/s5-26/CONTCAR	-2.2181193575	-3.424047773645563	0.3226577043533325
/global/project/projectdirs/m3572/cluster-training-data/nestedStructs/Cu/12/18/CONTCAR	-2.2551896758333334	-3.3341091330510806	0.4125963449478149
/global/project/projectdirs/m3572/cluster-training-data/nestedStructs/Cu/12/s5-1/CONTCAR	-2.2706650825	-2.277412360475702	1.4692931175231934
/global/project/projectdirs/m3572/cluster-training-data/nestedStructs/Cu/15/s5-2/CONTCAR	-1.6993584786666667	-2.882616525457544	0.8640889525413513
/global/project/projectdirs/m3572/cluster-training-data/nestedStructs/Cu/15/s5-50/CONTCAR	-2.5246851586666663	-3.534995993540926	0.2117094844579696
/global/project/projectdirs/m3572/cluster-training-data/nestedStructs/Cu/15/s5-33/CONTCAR	-2.3562045406666665	-3.5255682821733187	0.2211371958255767
/global/project/projectdirs/m3572/cluster-training-data/nestedStructs/Cu/15/s1-12/CONTCAR	-1.6569232233333333	-3.378124272392435	0.3685812056064605
/global/project/projectdirs/m3572/cluster-training-data/nestedStructs/Cu/15/s5-18/CONTCAR	-2.1116894773333335	-3.445201074646158	0.3015044033527374
/global/project/projectdirs/m3572/cluster-training-data/nestedStructs/Cu/15/s5-28/CONTCAR	-2.2947989673333336	-3.484592890308542	0.2621125876903534
/global/project/projectdirs/m3572/cluster-training-data/nestedStructs/Cu/15/s5-45/CONTCAR	-2.4433135793333336	-3.527485301659746	0.2192201763391494
/global/project/projectdirs/m3572/cluster-training-data/nestedStructs/Cu/15/s5-38/CONTCAR	-2.376422273333333	-3.50888710276906	0.2378183752298355
/global/project/projectdirs/m3572/cluster-training-data/nestedStructs/Cu/15/s5-46/CONTCAR	-2.472727826666667	-3.5196644421083163	0.2270410358905792
/global/project/projectdirs/m3572/cluster-training-data/nestedStructs/Cu/15/7/CONTCAR	-2.582532826	-3.5760577227336596	0.1706477552652359
/global/project/projectdirs/m3572/cluster-training-data/nestedStructs/Cu/15/s5-3/CONTCAR	-0.378975616	-3.2237828429204654	0.5229226350784302
/global/project/projectdirs/m3572/cluster-training-data/nestedStructs/Cu/15/s5-47/CONTCAR	-2.480367997333333	-3.5287876780492495	0.217917799949646
/global/project/projectdirs/m3572/cluster-training-data/nestedStructs/Cu/15/s5-14/CONTCAR	-1.9660758506666667	-3.3962230737668704	0.3504824042320251
/global/project/projectdirs/m3572/cluster-training-data/nestedStructs/Cu/15/s5-22/CONTCAR	-2.1165073033333335	-3.413031941221399	0.3336735367774963
/global/project/projectdirs/m3572/cluster-training-data/nestedStructs/Cu/15/s5-48/CONTCAR	-2.501417368	-3.5471961404544543	0.1995093375444412
/global/project/projectdirs/m3572/cluster-training-data/nestedStructs/Cu/15/s5-52/CONTCAR	-2.5205066560000002	-3.551626762316866	0.1950787156820297
/global/project/projectdirs/m3572/cluster-training-data/nestedStructs/Cu/15/s5-10/CONTCAR	-1.7837824359999999	-3.378874218032999	0.3678312599658966
/global/project/projectdirs/m3572/cluster-training-data/nestedStructs/Cu/15/s5-4/CONTCAR	-1.6305212793333332	-2.9391079004270266	0.8075975775718689
/global/project/projectdirs/m3572/cluster-training-data/nestedStructs/Cu/15/24/CONTCAR	-2.582291484666667	-3.573802133963747	0.1729033440351486
/global/project/projectdirs/m3572/cluster-training-data/nestedStructs/Cu/15/s1-7/CONTCAR	-1.2199202193333332	-3.299727385805292	0.4469780921936035
/global/project/projectdirs/m3572/cluster-training-data/nestedStructs/Cu/15/s5-24/CONTCAR	-2.2031932926666666	-3.469231402443094	0.2774740755558014
/global/project/projectdirs/m3572/cluster-training-data/nestedStructs/Cu/15/6/CONTCAR	-2.596494696666667	-3.5774419213992785	0.169263556599617
/global/project/projectdirs/m3572/cluster-training-data/nestedStructs/Cu/15/s5-17/CONTCAR	-2.0502520006666667	-3.394434666202707	0.3522708117961883
/global/project/projectdirs/m3572/cluster-training-data/nestedStructs/Cu/15/s1-8/CONTCAR	-1.6390488386666666	-3.2971491272908877	0.4495563507080078
/global/project/projectdirs/m3572/cluster-training-data/nestedStructs/Cu/15/s5-13/CONTCAR	-1.9300722860000001	-3.4582635517579745	0.288441926240921
/global/project/projectdirs/m3572/cluster-training-data/nestedStructs/Cu/15/s1-11/CONTCAR	-1.6569232233333333	-3.378124272392435	0.3685812056064605
/global/project/projectdirs/m3572/cluster-training-data/nestedStructs/Cu/15/14/CONTCAR	-2.5271916020000003	-3.539201905892534	0.2075035721063614
/global/project/projectdirs/m3572/cluster-training-data/nestedStructs/Cu/15/17/CONTCAR	-2.5896631279999998	-3.5723223592502307	0.1743831187486648
/global/project/projectdirs/m3572/cluster-training-data/nestedStructs/Cu/15/s1-9/CONTCAR	-0.9682621526666666	-3.1830704863530825	0.563634991645813
/global/project/projectdirs/m3572/cluster-training-data/nestedStructs/Cu/15/s5-34/CONTCAR	-2.3454714206666667	-3.5414652134639453	0.2052402645349502
/global/project/projectdirs/m3572/cluster-training-data/nestedStructs/Cu/15/s5-20/CONTCAR	-2.0537941746666664	-3.4781027491552066	0.2686027288436889
/global/project/projectdirs/m3572/cluster-training-data/nestedStructs/Cu/15/s5-39/CONTCAR	-2.395517998666667	-3.515146350429697	0.2315591275691986
/global/project/projectdirs/m3572/cluster-training-data/nestedStructs/Cu/15/s5-16/CONTCAR	-1.9523828193333335	-3.2744912262422274	0.4722142517566681
/global/project/projectdirs/m3572/cluster-training-data/nestedStructs/Cu/15/s1-3/CONTCAR	-0.576545356	-3.2174874003392886	0.5292180776596069
/global/project/projectdirs/m3572/cluster-training-data/nestedStructs/Cu/15/s5-51/CONTCAR	-2.5395632833333335	-3.536081111000223	0.2106243669986724
/global/project/projectdirs/m3572/cluster-training-data/nestedStructs/Cu/15/s5-12/CONTCAR	-1.8560883513333333	-3.4301055725080203	0.3165999054908752
/global/project/projectdirs/m3572/cluster-training-data/nestedStructs/Cu/15/s5-41/CONTCAR	-2.4422823906666666	-3.5647683496934603	0.1819371283054351
/global/project/projectdirs/m3572/cluster-training-data/nestedStructs/Cu/15/s1-4/CONTCAR	-0.61608258	-3.2255514915448855	0.52115398645401
/global/project/projectdirs/m3572/cluster-training-data/nestedStructs/Cu/15/s5-42/CONTCAR	-2.4593673786666668	-3.5222599859697055	0.22444549202919
/global/project/projectdirs/m3572/cluster-training-data/nestedStructs/Cu/15/s5-43/CONTCAR	-2.4493154059999998	-3.521778291032953	0.2249271869659423
/global/project/projectdirs/m3572/cluster-training-data/nestedStructs/Cu/15/s5-44/CONTCAR	-2.4446682293333333	-3.5162646229726504	0.2304408550262451
/global/project/projectdirs/m3572/cluster-training-data/nestedStructs/Cu/15/23/CONTCAR	-2.5827255093333337	-3.5555435921413134	0.1911618858575821
/global/project/projectdirs/m3572/cluster-training-data/nestedStructs/Cu/15/s1-10/CONTCAR	-1.2766381473333333	-3.2560936863881778	0.4906117916107178
/global/project/projectdirs/m3572/cluster-training-data/nestedStructs/Cu/15/1/CONTCAR	-2.6229100153333333	-3.561664691136522	0.1850407868623733
/global/project/projectdirs/m3572/cluster-training-data/nestedStructs/Cu/15/s5-31/CONTCAR	-2.292712508666667	-3.483013128803415	0.2636923491954803
/global/project/projectdirs/m3572/cluster-training-data/nestedStructs/Cu/15/s1-5/CONTCAR	-0.9085405546666667	-2.683767741487665	1.0629377365112305
/global/project/projectdirs/m3572/cluster-training-data/nestedStructs/Cu/15/s5-27/CONTCAR	-2.2280518920000003	-3.493789141939325	0.2529163360595703
/global/project/projectdirs/m3572/cluster-training-data/nestedStructs/Cu/15/s5-36/CONTCAR	-2.3664072039999997	-3.4729409571153353	0.2737645208835602
/global/project/projectdirs/m3572/cluster-training-data/nestedStructs/Cu/15/s5-21/CONTCAR	-2.1283719033333335	-3.456162398622675	0.2905430793762207
/global/project/projectdirs/m3572/cluster-training-data/nestedStructs/Cu/15/s1-6/CONTCAR	-1.3044080586666666	-3.218905752466364	0.5277997255325317
/global/project/projectdirs/m3572/cluster-training-data/nestedStructs/Cu/15/s5-54/CONTCAR	-2.552257256	-3.563822751806421	0.1828827261924743
/global/project/projectdirs/m3572/cluster-training-data/nestedStructs/Cu/15/s5-11/CONTCAR	-1.896190584	-3.426501398847742	0.3202040791511535
/global/project/projectdirs/m3572/cluster-training-data/nestedStructs/Cu/15/s5-30/CONTCAR	-2.257829698	-3.4478224571210574	0.2988830208778381
/global/project/projectdirs/m3572/cluster-training-data/nestedStructs/Cu/15/13/CONTCAR	-2.561417444	-3.5886099691850375	0.158095508813858
/global/project/projectdirs/m3572/cluster-training-data/nestedStructs/Cu/15/s5-35/CONTCAR	-2.370939316	-3.481246387527628	0.2654590904712677
/global/project/projectdirs/m3572/cluster-training-data/nestedStructs/Cu/15/s5-9/CONTCAR	-1.6818695913333335	-3.312628781364603	0.4340766966342926
/global/project/projectdirs/m3572/cluster-training-data/nestedStructs/Cu/15/s5-29/CONTCAR	-2.2366292893333335	-3.4931854362947177	0.2535200417041778
/global/project/projectdirs/m3572/cluster-training-data/nestedStructs/Cu/15/s5-56/CONTCAR	-2.568612034	-3.5679348762494754	0.1787706017494201
/global/project/projectdirs/m3572/cluster-training-data/nestedStructs/Cu/15/s5-23/CONTCAR	-2.1363535153333335	-3.418553924129648	0.3281515538692474
/global/project/projectdirs/m3572/cluster-training-data/nestedStructs/Cu/15/s5-49/CONTCAR	-2.49409306	-3.535163199470682	0.2115422785282135
/global/project/projectdirs/m3572/cluster-training-data/nestedStructs/Cu/15/s1-2/CONTCAR	-0.434434324	-3.185605173872156	0.5611003041267395
/global/project/projectdirs/m3572/cluster-training-data/nestedStructs/Cu/15/s5-32/CONTCAR	-2.3206771766666665	-3.4636826868516635	0.283022791147232
/global/project/projectdirs/m3572/cluster-training-data/nestedStructs/Cu/15/s5-25/CONTCAR	-2.1738946720000003	-3.340147202776117	0.4065582752227783
/global/project/projectdirs/m3572/cluster-training-data/nestedStructs/Cu/15/22/CONTCAR	-2.6054146006666667	-3.5798062290412616	0.1668992489576339
/global/project/projectdirs/m3572/cluster-training-data/nestedStructs/Cu/15/s5-37/CONTCAR	-2.2880819113333337	-3.4254112596971225	0.321294218301773
/global/project/projectdirs/m3572/cluster-training-data/nestedStructs/Cu/15/s5-5/CONTCAR	-1.303902918	-3.261362647579355	0.4853428304195404
/global/project/projectdirs/m3572/cluster-training-data/nestedStructs/Cu/15/s5-40/CONTCAR	-2.4209273159999998	-3.522854631708307	0.2238508462905883
/global/project/projectdirs/m3572/cluster-training-data/nestedStructs/Cu/15/25/CONTCAR	-2.567614402	-3.56664433138196	0.1800611466169357
/global/project/projectdirs/m3572/cluster-training-data/nestedStructs/Cu/15/20/CONTCAR	-2.5551736793333335	-3.5556639637214373	0.1910415142774582
/global/project/projectdirs/m3572/cluster-training-data/nestedStructs/Cu/15/s5-53/CONTCAR	-2.543775788	-3.5247300620538424	0.2219754159450531
/global/project/projectdirs/m3572/cluster-training-data/nestedStructs/Cu/15/s5-6/CONTCAR	-1.3916980693333334	-3.2647606487733554	0.4819448292255401
/global/project/projectdirs/m3572/cluster-training-data/nestedStructs/Cu/15/s5-19/CONTCAR	-2.0732987306666666	-3.511896571086092	0.2348089069128036
/global/project/projectdirs/m3572/cluster-training-data/nestedStructs/Cu/15/s5-7/CONTCAR	-1.4699619393333334	-3.270246570871515	0.4764589071273803
/global/project/projectdirs/m3572/cluster-training-data/nestedStructs/Cu/15/12/CONTCAR	-2.5986899093333333	-3.5797700937253665	0.166935384273529
/global/project/projectdirs/m3572/cluster-training-data/nestedStructs/Cu/15/s5-55/CONTCAR	-2.554618546	-3.567809766100092	0.1788957118988037
/global/project/projectdirs/m3572/cluster-training-data/nestedStructs/Cu/15/s5-15/CONTCAR	-1.9810357066666666	-3.4379153902990054	0.3087900876998901
/global/project/projectdirs/m3572/cluster-training-data/nestedStructs/Cu/15/s5-8/CONTCAR	-1.6248814446666666	-3.292575573490305	0.4541299045085907
/global/project/projectdirs/m3572/cluster-training-data/nestedStructs/Cu/15/s5-26/CONTCAR	-2.172292300666667	-3.477449601457758	0.2692558765411377
/global/project/projectdirs/m3572/cluster-training-data/nestedStructs/Cu/15/s5-1/CONTCAR	-2.5028792013333336	-3.5286049451095294	0.2181005328893661
/global/project/projectdirs/m3572/cluster-training-data/nestedStructs/Cu/10/s1-12/CONTCAR	-1.592771124	-3.150229459570093	0.5964760184288025
/global/project/projectdirs/m3572/cluster-training-data/nestedStructs/Cu/10/s1-7/CONTCAR	-1.5932387829999999	-3.2669051046830844	0.4798003733158111
/global/project/projectdirs/m3572/cluster-training-data/nestedStructs/Cu/10/s1-8/CONTCAR	-1.70666343	-2.689680760667963	1.0570247173309326
/global/project/projectdirs/m3572/cluster-training-data/nestedStructs/Cu/10/19/CONTCAR	-2.412876103	-3.153848057554407	0.5928574204444885
/global/project/projectdirs/m3572/cluster-training-data/nestedStructs/Cu/10/s1-11/CONTCAR	-1.592771124	-3.150229459570093	0.5964760184288025
/global/project/projectdirs/m3572/cluster-training-data/nestedStructs/Cu/10/s1-9/CONTCAR	-0.973032577	-3.006429320142908	0.7402761578559875
/global/project/projectdirs/m3572/cluster-training-data/nestedStructs/Cu/10/5/CONTCAR	-2.433096146	-3.3533861692411135	0.393319308757782
/global/project/projectdirs/m3572/cluster-training-data/nestedStructs/Cu/10/s1-3/CONTCAR	-0.589240964	-3.237877016828699	0.5088284611701965
/global/project/projectdirs/m3572/cluster-training-data/nestedStructs/Cu/10/s1-4/CONTCAR	-1.3217521939999999	-3.3014155085546206	0.4452899694442749
/global/project/projectdirs/m3572/cluster-training-data/nestedStructs/Cu/10/s1-10/CONTCAR	-1.5648841340000001	-2.8262722547513675	0.920433223247528
/global/project/projectdirs/m3572/cluster-training-data/nestedStructs/Cu/10/1/CONTCAR	-2.456549658	-2.8312797601682376	0.915425717830658
/global/project/projectdirs/m3572/cluster-training-data/nestedStructs/Cu/10/s1-5/CONTCAR	-0.926815946	-2.2487782891256045	1.497927188873291
/global/project/projectdirs/m3572/cluster-training-data/nestedStructs/Cu/10/s1-6/CONTCAR	-1.43972078	-3.289483165310068	0.4572223126888275
/global/project/projectdirs/m3572/cluster-training-data/nestedStructs/Cu/10/13/CONTCAR	-2.405704106	-3.1740513499242495	0.572654128074646
/global/project/projectdirs/m3572/cluster-training-data/nestedStructs/Cu/10/16/CONTCAR	-2.4310466120000003	-3.3508769031030368	0.3958285748958587
/global/project/projectdirs/m3572/cluster-training-data/nestedStructs/Cu/10/s1-1/CONTCAR	-2.2890053519999998	-2.1198471243840884	1.6268583536148071
/global/project/projectdirs/m3572/cluster-training-data/nestedStructs/Cu/10/s1-2/CONTCAR	-1.6527192620000002	-1.9457384999257756	1.80096697807312
/global/project/projectdirs/m3572/cluster-training-data/nestedStructs/Cu/10/20/CONTCAR	-2.4098759640000003	-3.3180722649556826	0.4286332130432129
/global/project/projectdirs/m3572/cluster-training-data/nestedStructs/Cu/10/9/CONTCAR	-2.334662262	-2.8908532913190554	0.8558521866798401
/global/project/projectdirs/m3572/cluster-training-data/nestedStructs/Cu/8/s5-2/CONTCAR	0.7212614625	-2.913780039117975	0.8329254388809204
/global/project/projectdirs/m3572/cluster-training-data/nestedStructs/Cu/8/s5-33/CONTCAR	-2.3028926075	-2.04708499269311	1.699620485305786
/global/project/projectdirs/m3572/cluster-training-data/nestedStructs/Cu/8/s1-12/CONTCAR	-1.1082442675	-2.1614911015493106	1.585214376449585
/global/project/projectdirs/m3572/cluster-training-data/nestedStructs/Cu/8/s5-18/CONTCAR	-2.01322389875	-2.0013647730809883	1.7453407049179075
/global/project/projectdirs/m3572/cluster-training-data/nestedStructs/Cu/8/s5-28/CONTCAR	-2.20477710375	-2.048231547640009	1.6984739303588867
/global/project/projectdirs/m3572/cluster-training-data/nestedStructs/Cu/8/s5-3/CONTCAR	-0.26303144125	-3.1590584571820925	0.587647020816803
/global/project/projectdirs/m3572/cluster-training-data/nestedStructs/Cu/8/s5-14/CONTCAR	-1.93700638125	-3.0890169795018863	0.6576884984970093
/global/project/projectdirs/m3572/cluster-training-data/nestedStructs/Cu/8/s5-22/CONTCAR	-2.05633643	-1.9927267487508487	1.7539787292480469
/global/project/projectdirs/m3572/cluster-training-data/nestedStructs/Cu/8/21/CONTCAR	-2.165350805	-2.1174055989247984	1.629299879074097
/global/project/projectdirs/m3572/cluster-training-data/nestedStructs/Cu/8/s5-10/CONTCAR	-1.7985244025	-1.9817563946706485	1.764949083328247
/global/project/projectdirs/m3572/cluster-training-data/nestedStructs/Cu/8/s5-4/CONTCAR	-1.05790188625	-3.1621272619229983	0.5845782160758972
/global/project/projectdirs/m3572/cluster-training-data/nestedStructs/Cu/8/s1-7/CONTCAR	-0.8336247775	-2.7700143511754702	0.9766911268234252
/global/project/projectdirs/m3572/cluster-training-data/nestedStructs/Cu/8/s5-24/CONTCAR	-2.1095807725	-2.028271144197626	1.7184343338012695
/global/project/projectdirs/m3572/cluster-training-data/nestedStructs/Cu/8/3/CONTCAR	-2.32893527375	-2.8448704536420535	0.901835024356842
/global/project/projectdirs/m3572/cluster-training-data/nestedStructs/Cu/8/s5-17/CONTCAR	-2.14394936125	-3.3865659888250064	0.3601394891738891
/global/project/projectdirs/m3572/cluster-training-data/nestedStructs/Cu/8/11/CONTCAR	-2.277250415	-2.455098574922723	1.291606903076172
/global/project/projectdirs/m3572/cluster-training-data/nestedStructs/Cu/8/s1-8/CONTCAR	-1.66392415625	-2.2524703200322818	1.4942351579666138
/global/project/projectdirs/m3572/cluster-training-data/nestedStructs/Cu/8/s5-13/CONTCAR	-1.82386993	-2.009422128961725	1.7372833490371704
/global/project/projectdirs/m3572/cluster-training-data/nestedStructs/Cu/8/s1-11/CONTCAR	-1.1082442675	-2.1614911015493106	1.585214376449585
/global/project/projectdirs/m3572/cluster-training-data/nestedStructs/Cu/8/s1-9/CONTCAR	-1.42030199875	-1.9550707991582583	1.7916346788406372
/global/project/projectdirs/m3572/cluster-training-data/nestedStructs/Cu/8/2/CONTCAR	-2.3775332225	-2.357667272852106	1.3890382051467896
/global/project/projectdirs/m3572/cluster-training-data/nestedStructs/Cu/8/s5-20/CONTCAR	-2.14388994875	-2.465397780702753	1.2813076972961426
/global/project/projectdirs/m3572/cluster-training-data/nestedStructs/Cu/8/s5-16/CONTCAR	-1.941840945	-3.255294030473871	0.4914114475250244
/global/project/projectdirs/m3572/cluster-training-data/nestedStructs/Cu/8/s1-3/CONTCAR	-0.83026308	-3.133185571001215	0.6135199069976807
/global/project/projectdirs/m3572/cluster-training-data/nestedStructs/Cu/8/s5-12/CONTCAR	-1.8276995425	-3.1954486425382327	0.5512568354606628
/global/project/projectdirs/m3572/cluster-training-data/nestedStructs/Cu/8/s1-4/CONTCAR	-0.78634717	-2.575293963716669	1.1714115142822266
/global/project/projectdirs/m3572/cluster-training-data/nestedStructs/Cu/8/s1-10/CONTCAR	-1.36393277875	-2.0251547749501895	1.721550703048706
/global/project/projectdirs/m3572/cluster-training-data/nestedStructs/Cu/8/s5-31/CONTCAR	-1.6778535625	-2.0580429490071963	1.6886625289916992
/global/project/projectdirs/m3572/cluster-training-data/nestedStructs/Cu/8/s1-5/CONTCAR	-1.03557888125	-2.940603142545862	0.8061023354530334
/global/project/projectdirs/m3572/cluster-training-data/nestedStructs/Cu/8/s5-27/CONTCAR	-2.18535135125	-2.098889058397455	1.6478164196014404
/global/project/projectdirs/m3572/cluster-training-data/nestedStructs/Cu/8/s5-21/CONTCAR	-2.19678343125	-2.1112513001424507	1.635454177856445
/global/project/projectdirs/m3572/cluster-training-data/nestedStructs/Cu/8/s1-6/CONTCAR	-0.89760263125	-3.130969172285242	0.6157363057136536
/global/project/projectdirs/m3572/cluster-training-data/nestedStructs/Cu/8/s5-11/CONTCAR	-1.7982150325	-1.9507041628820132	1.7960013151168823
/global/project/projectdirs/m3572/cluster-training-data/nestedStructs/Cu/8/s5-30/CONTCAR	-2.29973015375	-2.0460707600576113	1.7006347179412842
/global/project/projectdirs/m3572/cluster-training-data/nestedStructs/Cu/8/s5-9/CONTCAR	-1.734150445	-3.13503254012887	0.6116729378700256
/global/project/projectdirs/m3572/cluster-training-data/nestedStructs/Cu/8/s5-29/CONTCAR	-2.2533894325	-2.03091580228631	1.7157896757125854
/global/project/projectdirs/m3572/cluster-training-data/nestedStructs/Cu/8/s5-23/CONTCAR	-2.1719053125	-2.0099938567144107	1.7367116212844849
/global/project/projectdirs/m3572/cluster-training-data/nestedStructs/Cu/8/s1-1/CONTCAR	-2.132193475	-2.0248803551656436	1.721825122833252
/global/project/projectdirs/m3572/cluster-training-data/nestedStructs/Cu/8/s1-2/CONTCAR	0.1779750975	-3.0591879542333316	0.687517523765564
/global/project/projectdirs/m3572/cluster-training-data/nestedStructs/Cu/8/s5-32/CONTCAR	-2.3241438125	-2.0583487208348936	1.6883567571640017
/global/project/projectdirs/m3572/cluster-training-data/nestedStructs/Cu/8/s5-25/CONTCAR	-2.20904541	-2.155614679620905	1.5910907983779907
/global/project/projectdirs/m3572/cluster-training-data/nestedStructs/Cu/8/s5-5/CONTCAR	-1.54988292625	-2.4744111950856875	1.272294282913208
/global/project/projectdirs/m3572/cluster-training-data/nestedStructs/Cu/8/s5-6/CONTCAR	-1.62553791625	-3.3235376532537173	0.4231678247451782
/global/project/projectdirs/m3572/cluster-training-data/nestedStructs/Cu/8/s5-19/CONTCAR	-2.05525909625	-2.0939583237630557	1.6527471542358398
/global/project/projectdirs/m3572/cluster-training-data/nestedStructs/Cu/8/s5-7/CONTCAR	-1.69581473875	-2.0395696814519595	1.707135796546936
/global/project/projectdirs/m3572/cluster-training-data/nestedStructs/Cu/8/s5-15/CONTCAR	-1.9165343025	-1.9936332161885928	1.7530722618103027
/global/project/projectdirs/m3572/cluster-training-data/nestedStructs/Cu/8/s5-8/CONTCAR	-1.6994783975	-2.2607652600270938	1.4859402179718018
/global/project/projectdirs/m3572/cluster-training-data/nestedStructs/Cu/8/s5-26/CONTCAR	-2.23503905375	-2.0483589823705386	1.698346495628357
/global/project/projectdirs/m3572/cluster-training-data/nestedStructs/Cu/8/8/CONTCAR	-2.36175942625	-2.1189623530370425	1.627743124961853
/global/project/projectdirs/m3572/cluster-training-data/nestedStructs/Cu/8/18/CONTCAR	-2.33785223375	-2.117988532350702	1.6287169456481934
/global/project/projectdirs/m3572/cluster-training-data/nestedStructs/Cu/8/s5-1/CONTCAR	-1.93409982625	-1.9756900723439883	1.7710154056549072
/global/project/projectdirs/m3572/cluster-training-data/nestedStructs/Cu/18/s5-2/CONTCAR	-0.07679149611111111	-3.162466710374994	0.5842387676239014
/global/project/projectdirs/m3572/cluster-training-data/nestedStructs/Cu/18/s5-50/CONTCAR	-2.50393474	-3.4950740392667483	0.2516314387321472
/global/project/projectdirs/m3572/cluster-training-data/nestedStructs/Cu/18/s5-33/CONTCAR	-2.3295302099999997	-3.5026812310678195	0.244024246931076
/global/project/projectdirs/m3572/cluster-training-data/nestedStructs/Cu/18/s1-12/CONTCAR	-0.8950448016666667	-2.714089220331354	1.0326162576675415
/global/project/projectdirs/m3572/cluster-training-data/nestedStructs/Cu/18/s5-18/CONTCAR	-2.018135577777778	-3.379574065969629	0.3671314120292663
/global/project/projectdirs/m3572/cluster-training-data/nestedStructs/Cu/18/s5-28/CONTCAR	-2.2495552927777775	-3.501123642490549	0.2455818355083465
/global/project/projectdirs/m3572/cluster-training-data/nestedStructs/Cu/18/s5-45/CONTCAR	-2.4445161466666665	-3.544706290529413	0.2019991874694824
/global/project/projectdirs/m3572/cluster-training-data/nestedStructs/Cu/18/s5-38/CONTCAR	-2.2717085705555555	-3.4164151008588504	0.3302903771400451
/global/project/projectdirs/m3572/cluster-training-data/nestedStructs/Cu/18/s5-46/CONTCAR	-2.472609665	-3.4725958164197634	0.2741096615791321
/global/project/projectdirs/m3572/cluster-training-data/nestedStructs/Cu/18/7/CONTCAR	-2.642261306111111	-3.591738169954462	0.1549673080444336
/global/project/projectdirs/m3572/cluster-training-data/nestedStructs/Cu/18/s5-3/CONTCAR	-0.3752227016666667	-3.1523018534642886	0.5944036245346069
/global/project/projectdirs/m3572/cluster-training-data/nestedStructs/Cu/18/s5-47/CONTCAR	-2.489872842777778	-3.517712062166376	0.2289934158325195
/global/project/projectdirs/m3572/cluster-training-data/nestedStructs/Cu/18/s5-14/CONTCAR	-1.9733318455555553	-3.462266927526636	0.2844385504722595
/global/project/projectdirs/m3572/cluster-training-data/nestedStructs/Cu/18/s5-22/CONTCAR	-2.1253766544444446	-3.4603402073842715	0.286365270614624
/global/project/projectdirs/m3572/cluster-training-data/nestedStructs/Cu/18/s5-48/CONTCAR	-2.5152154944444445	-3.494366204307718	0.2523392736911773
/global/project/projectdirs/m3572/cluster-training-data/nestedStructs/Cu/18/s5-58/CONTCAR	-2.5918370233333334	-3.561232438252611	0.1854730397462844
/global/project/projectdirs/m3572/cluster-training-data/nestedStructs/Cu/18/21/CONTCAR	-2.6775123250000004	-3.5372822339994143	0.2094232439994812
/global/project/projectdirs/m3572/cluster-training-data/nestedStructs/Cu/18/s5-52/CONTCAR	-2.53642653	-3.5315647776586245	0.215140700340271
/global/project/projectdirs/m3572/cluster-training-data/nestedStructs/Cu/18/s5-10/CONTCAR	-1.7194880755555557	-3.3200039918882083	0.4267014861106872
/global/project/projectdirs/m3572/cluster-training-data/nestedStructs/Cu/18/s5-4/CONTCAR	-0.6635565772222223	-3.1554926689130496	0.591212809085846
/global/project/projectdirs/m3572/cluster-training-data/nestedStructs/Cu/18/s1-7/CONTCAR	-1.3739923338888889	-3.3275569136602114	0.4191485643386841
/global/project/projectdirs/m3572/cluster-training-data/nestedStructs/Cu/18/s5-24/CONTCAR	-2.212564976111111	-3.438294624851389	0.3084108531475067
/global/project/projectdirs/m3572/cluster-training-data/nestedStructs/Cu/18/s5-66/CONTCAR	-2.706844628888889	-3.5728654916745852	0.1738399863243103
/global/project/projectdirs/m3572/cluster-training-data/nestedStructs/Cu/18/s5-17/CONTCAR	-1.917230471111111	-2.928252881334467	0.8184525966644287
/global/project/projectdirs/m3572/cluster-training-data/nestedStructs/Cu/18/s5-63/CONTCAR	-2.6802381544444445	-3.5496316458446215	0.197073832154274
/global/project/projectdirs/m3572/cluster-training-data/nestedStructs/Cu/18/s1-8/CONTCAR	-1.0084010016666667	-3.1832912619573306	0.5634142160415649
/global/project/projectdirs/m3572/cluster-training-data/nestedStructs/Cu/18/s5-13/CONTCAR	-1.8348074244444443	-3.0804244931203555	0.66628098487854
/global/project/projectdirs/m3572/cluster-training-data/nestedStructs/Cu/18/s1-11/CONTCAR	-0.8950448016666667	-2.714089220331354	1.0326162576675415
/global/project/projectdirs/m3572/cluster-training-data/nestedStructs/Cu/18/s5-60/CONTCAR	-2.6090340755555554	-3.5689465011817645	0.177758976817131
/global/project/projectdirs/m3572/cluster-training-data/nestedStructs/Cu/18/17/CONTCAR	-2.6369723044444444	-3.569767823384447	0.1769376546144485
/global/project/projectdirs/m3572/cluster-training-data/nestedStructs/Cu/18/s1-9/CONTCAR	-1.2216623283333332	-2.955906813905878	0.7907986640930176
/global/project/projectdirs/m3572/cluster-training-data/nestedStructs/Cu/18/s5-34/CONTCAR	-2.32130761	-3.4761956687432956	0.2705098092556
/global/project/projectdirs/m3572/cluster-training-data/nestedStructs/Cu/18/s5-61/CONTCAR	-2.6537580055555554	-3.5332302655440997	0.2134752124547958
/global/project/projectdirs/m3572/cluster-training-data/nestedStructs/Cu/18/5/CONTCAR	-2.636624918888889	-3.580640783475084	0.1660646945238113
/global/project/projectdirs/m3572/cluster-training-data/nestedStructs/Cu/18/s5-20/CONTCAR	-2.0526579394444444	-3.4556995983583163	0.2910058796405792
/global/project/projectdirs/m3572/cluster-training-data/nestedStructs/Cu/18/s5-39/CONTCAR	-2.3855799338888892	-3.470078026817484	0.2766274511814117
/global/project/projectdirs/m3572/cluster-training-data/nestedStructs/Cu/18/s5-57/CONTCAR	-2.5620926727777777	-3.5105582232934665	0.236147254705429
/global/project/projectdirs/m3572/cluster-training-data/nestedStructs/Cu/18/s5-16/CONTCAR	-1.979506621111111	-3.4209923799497317	0.3257130980491638
/global/project/projectdirs/m3572/cluster-training-data/nestedStructs/Cu/18/s1-3/CONTCAR	-1.0830769116666668	-3.2203953321439456	0.52631014585495
/global/project/projectdirs/m3572/cluster-training-data/nestedStructs/Cu/18/s5-51/CONTCAR	-2.512799628333333	-3.517028381989641	0.2296770960092544
/global/project/projectdirs/m3572/cluster-training-data/nestedStructs/Cu/18/s5-12/CONTCAR	-1.9081682950000003	-3.3569403346044253	0.3897651433944702
/global/project/projectdirs/m3572/cluster-training-data/nestedStructs/Cu/18/s5-41/CONTCAR	-2.4148267833333334	-3.4656936879617404	0.2810117900371551
/global/project/projectdirs/m3572/cluster-training-data/nestedStructs/Cu/18/s1-4/CONTCAR	-1.0384306555555556	-3.2472814078790377	0.4994240701198578
/global/project/projectdirs/m3572/cluster-training-data/nestedStructs/Cu/18/s5-42/CONTCAR	-2.4196805094444445	-3.5072867776614856	0.2394187003374099
/global/project/projectdirs/m3572/cluster-training-data/nestedStructs/Cu/18/s5-43/CONTCAR	-2.4189842161111113	-3.4945822413427066	0.2521232366561889
/global/project/projectdirs/m3572/cluster-training-data/nestedStructs/Cu/18/s5-44/CONTCAR	-2.3722755794444446	-3.500202735827608	0.2465027421712875
/global/project/projectdirs/m3572/cluster-training-data/nestedStructs/Cu/18/s5-59/CONTCAR	-2.6221417650000003	-3.520601784752054	0.2261036932468414
/global/project/projectdirs/m3572/cluster-training-data/nestedStructs/Cu/18/23/CONTCAR	-2.6934356816666667	-3.562964400218172	0.1837410777807235
/global/project/projectdirs/m3572/cluster-training-data/nestedStructs/Cu/18/s1-10/CONTCAR	-1.6688677299999999	-3.0919356997472476	0.654769778251648
/global/project/projectdirs/m3572/cluster-training-data/nestedStructs/Cu/18/4/CONTCAR	-2.70751723	-3.6038062776786517	0.1428992003202438
/global/project/projectdirs/m3572/cluster-training-data/nestedStructs/Cu/18/s5-31/CONTCAR	-2.3198143	-3.4497180338365268	0.2969874441623688
/global/project/projectdirs/m3572/cluster-training-data/nestedStructs/Cu/18/s1-5/CONTCAR	-1.00764992	-3.2595402951699923	0.4871651828289032
/global/project/projectdirs/m3572/cluster-training-data/nestedStructs/Cu/18/s5-27/CONTCAR	-2.212756012222222	-3.4583387430173587	0.2883667349815368
/global/project/projectdirs/m3572/cluster-training-data/nestedStructs/Cu/18/s5-36/CONTCAR	-2.374630998333333	-3.528796618745966	0.2179088592529297
/global/project/projectdirs/m3572/cluster-training-data/nestedStructs/Cu/18/s5-21/CONTCAR	-2.136375422222222	-3.483718490169687	0.2629869878292084
/global/project/projectdirs/m3572/cluster-training-data/nestedStructs/Cu/18/s1-6/CONTCAR	-1.6002964377777777	-3.3819877560598086	0.3647177219390869
/global/project/projectdirs/m3572/cluster-training-data/nestedStructs/Cu/18/s5-54/CONTCAR	-2.5528597900000003	-3.5483584459287356	0.1983470320701599
/global/project/projectdirs/m3572/cluster-training-data/nestedStructs/Cu/18/s5-11/CONTCAR	-1.8979127844444446	-3.46752024249856	0.2791852355003357
/global/project/projectdirs/m3572/cluster-training-data/nestedStructs/Cu/18/s5-30/CONTCAR	-2.2564340644444445	-3.4579998906118106	0.2887055873870849
/global/project/projectdirs/m3572/cluster-training-data/nestedStructs/Cu/18/s5-35/CONTCAR	-2.308071881111111	-3.472116416261835	0.2745890617370605
/global/project/projectdirs/m3572/cluster-training-data/nestedStructs/Cu/18/s5-9/CONTCAR	-1.5125738222222223	-2.8488336856824588	0.8978717923164368
/global/project/projectdirs/m3572/cluster-training-data/nestedStructs/Cu/18/s5-29/CONTCAR	-2.1983858888888888	-3.4710120614034365	0.275693416595459
/global/project/projectdirs/m3572/cluster-training-data/nestedStructs/Cu/18/s5-56/CONTCAR	-2.5744337433333335	-3.486673837469263	0.2600316405296325
/global/project/projectdirs/m3572/cluster-training-data/nestedStructs/Cu/18/s5-23/CONTCAR	-2.1475891849999997	-3.365193730161829	0.3815117478370666
/global/project/projectdirs/m3572/cluster-training-data/nestedStructs/Cu/18/s5-67/CONTCAR	-2.711480708333333	-3.597885584400339	0.1488198935985565
/global/project/projectdirs/m3572/cluster-training-data/nestedStructs/Cu/18/s1-1/CONTCAR	0.6389732116666667	-3.372909611032648	0.3737958669662475
/global/project/projectdirs/m3572/cluster-training-data/nestedStructs/Cu/18/s5-64/CONTCAR	-2.6941844033333333	-3.5502290781003665	0.196476399898529
/global/project/projectdirs/m3572/cluster-training-data/nestedStructs/Cu/18/s5-49/CONTCAR	-2.5131727883333337	-3.5003505255443286	0.2463549524545669
/global/project/projectdirs/m3572/cluster-training-data/nestedStructs/Cu/18/s1-2/CONTCAR	-0.6656261372222222	-3.1841279323560427	0.5625775456428528
/global/project/projectdirs/m3572/cluster-training-data/nestedStructs/Cu/18/s5-65/CONTCAR	-2.693903685	-3.5743260438901614	0.1723794341087341
/global/project/projectdirs/m3572/cluster-training-data/nestedStructs/Cu/18/s5-32/CONTCAR	-2.275786801666667	-3.4926919992429446	0.2540134787559509
/global/project/projectdirs/m3572/cluster-training-data/nestedStructs/Cu/18/s5-25/CONTCAR	-2.1543966827777776	-3.4124971981507968	0.3342082798480987
/global/project/projectdirs/m3572/cluster-training-data/nestedStructs/Cu/18/s5-62/CONTCAR	-2.6619987327777777	-3.5487345661384295	0.197970911860466
/global/project/projectdirs/m3572/cluster-training-data/nestedStructs/Cu/18/s5-37/CONTCAR	-2.3371883766666666	-3.506582459376497	0.2401230186223983
/global/project/projectdirs/m3572/cluster-training-data/nestedStructs/Cu/18/s5-5/CONTCAR	-1.2318468200000001	-3.3035076911908816	0.4431977868080139
/global/project/projectdirs/m3572/cluster-training-data/nestedStructs/Cu/18/s5-40/CONTCAR	-2.3832950866666667	-3.4447318668824862	0.3019736111164093
/global/project/projectdirs/m3572/cluster-training-data/nestedStructs/Cu/18/9/CONTCAR	-2.697047513333333	-3.5636626388293933	0.1830428391695022
/global/project/projectdirs/m3572/cluster-training-data/nestedStructs/Cu/18/s5-53/CONTCAR	-2.5799970983333336	-3.5312180127364825	0.215487465262413
/global/project/projectdirs/m3572/cluster-training-data/nestedStructs/Cu/18/s5-6/CONTCAR	-1.418764042777778	-3.3077876623136233	0.4389178156852722
/global/project/projectdirs/m3572/cluster-training-data/nestedStructs/Cu/18/s5-19/CONTCAR	-1.9481999533333334	-2.275898760126276	1.4708067178726196
/global/project/projectdirs/m3572/cluster-training-data/nestedStructs/Cu/18/s5-7/CONTCAR	-1.4090249855555554	-3.2692746575338076	0.4774308204650879
/global/project/projectdirs/m3572/cluster-training-data/nestedStructs/Cu/18/s5-55/CONTCAR	-2.556106966111111	-3.5015883054000567	0.2451171725988388
/global/project/projectdirs/m3572/cluster-training-data/nestedStructs/Cu/18/s5-15/CONTCAR	-1.94457376	-3.442269688413782	0.3044357895851135
/global/project/projectdirs/m3572/cluster-training-data/nestedStructs/Cu/18/15/CONTCAR	-2.582877842777778	-3.561788579390688	0.1849168986082077
/global/project/projectdirs/m3572/cluster-training-data/nestedStructs/Cu/18/s5-8/CONTCAR	-1.45131185	-3.2581370528203677	0.4885684251785278
/global/project/projectdirs/m3572/cluster-training-data/nestedStructs/Cu/18/s5-26/CONTCAR	-2.210911022222222	-3.4874741788369845	0.259231299161911
/global/project/projectdirs/m3572/cluster-training-data/nestedStructs/Cu/18/s5-1/CONTCAR	-2.3520115494444442	-3.504050796793146	0.2426546812057495
