# Supplementary material for: Learning in continuous action space for developing high dimensional potential energy models
Source: Nat Commun. 2022 Jan 18;13:368. doi: 10.1038/s41467-021-27849-6 (PMC8766468; doi:10.1038/s41467-021-27849-6)
Supplement: Supplementary file 8 — Supplementary Software 1 [file 41467_2021_27849_MOESM8_ESM.zip › Supplementary Softwares/megnet_data_publication/P_megnet_compare_v2.csv]

fname	dft_energy	megnet_energy_adjusted	megnet_energy
/global/project/projectdirs/m3572/cluster-training-data/nestedStructs/P/37/22/CONTCAR	-5.145221158378378	-5.157530655627586	0.2411514520645141
/global/project/projectdirs/m3572/cluster-training-data/nestedStructs/P/53/7/CONTCAR	-5.16558564981132	-5.143235077624657	0.2554470300674438
/global/project/projectdirs/m3572/cluster-training-data/nestedStructs/P/53/6/CONTCAR	-5.153951949433963	-5.0655551455071945	0.333126962184906
/global/project/projectdirs/m3572/cluster-training-data/nestedStructs/P/53/3/CONTCAR	-5.129648424150943	-5.1142070791772385	0.284475028514862
/global/project/projectdirs/m3572/cluster-training-data/nestedStructs/P/53/5/CONTCAR	-5.157510881509434	-5.20642160392318	0.1922605037689209
/global/project/projectdirs/m3572/cluster-training-data/nestedStructs/P/53/2/CONTCAR	-5.125300712264151	-5.109830578332283	0.2888515293598175
/global/project/projectdirs/m3572/cluster-training-data/nestedStructs/P/53/1/CONTCAR	-5.175729760566038	-5.110945423608162	0.2877366840839386
/global/project/projectdirs/m3572/cluster-training-data/nestedStructs/P/7/s3-1/CONTCAR	-4.032092091428572	-4.546708276038506	0.851973831653595
/global/project/projectdirs/m3572/cluster-training-data/nestedStructs/P/7/s4-11/CONTCAR	-2.1272852285714285	-4.5338033340028305	0.86487877368927
/global/project/projectdirs/m3572/cluster-training-data/nestedStructs/P/7/s5-2/CONTCAR	-0.2911414785714285	-4.726056864028313	0.6726252436637878
/global/project/projectdirs/m3572/cluster-training-data/nestedStructs/P/7/s1-12/CONTCAR	-3.1091217857142857	-4.450970818763115	0.9477112889289856
/global/project/projectdirs/m3572/cluster-training-data/nestedStructs/P/7/s5-3/CONTCAR	-2.7947908214285713	-4.3490157029679795	1.049666404724121
/global/project/projectdirs/m3572/cluster-training-data/nestedStructs/P/7/s3-11/CONTCAR	-3.4148425085714287	-4.477693607573845	0.9209885001182556
/global/project/projectdirs/m3572/cluster-training-data/nestedStructs/P/7/s5-10/CONTCAR	-3.4842018542857143	-4.584335853820183	0.8143462538719177
/global/project/projectdirs/m3572/cluster-training-data/nestedStructs/P/7/s5-4/CONTCAR	-3.8363103085714285	-4.505485465293266	0.8931966423988342
/global/project/projectdirs/m3572/cluster-training-data/nestedStructs/P/7/s4-6/CONTCAR	-3.7600381157142855	-4.46806322551284	0.9306188821792604
/global/project/projectdirs/m3572/cluster-training-data/nestedStructs/P/7/s1-7/CONTCAR	-3.790239245714286	-4.49306904292617	0.9056130647659302
/global/project/projectdirs/m3572/cluster-training-data/nestedStructs/P/7/6/CONTCAR	-5.111907029999999	-4.790360560183861	0.6083215475082397
/global/project/projectdirs/m3572/cluster-training-data/nestedStructs/P/7/s4-7/CONTCAR	-2.9558671028571433	-4.479240169291832	0.9194419384002686
/global/project/projectdirs/m3572/cluster-training-data/nestedStructs/P/7/s1-8/CONTCAR	-3.9591934957142856	-4.538161983256676	0.8605201244354248
/global/project/projectdirs/m3572/cluster-training-data/nestedStructs/P/7/s1-11/CONTCAR	-3.1091217857142857	-4.450970818763115	0.9477112889289856
/global/project/projectdirs/m3572/cluster-training-data/nestedStructs/P/7/s4-8/CONTCAR	-2.0969108899999997	-4.469809641604759	0.9288724660873412
/global/project/projectdirs/m3572/cluster-training-data/nestedStructs/P/7/s3-10/CONTCAR	-2.7812700385714284	-4.443977703814842	0.9547044038772584
/global/project/projectdirs/m3572/cluster-training-data/nestedStructs/P/7/s1-9/CONTCAR	-3.047323745714286	-4.5215599439195175	0.877122163772583
/global/project/projectdirs/m3572/cluster-training-data/nestedStructs/P/7/s4-9/CONTCAR	-4.24734812	-4.620248546367027	0.7784335613250732
/global/project/projectdirs/m3572/cluster-training-data/nestedStructs/P/7/s4-2/CONTCAR	-3.5242575142857144	-4.687230219607689	0.7114518880844116
/global/project/projectdirs/m3572/cluster-training-data/nestedStructs/P/7/s1-3/CONTCAR	-4.146637657142857	-4.6091483137658615	0.789533793926239
/global/project/projectdirs/m3572/cluster-training-data/nestedStructs/P/7/s4-3/CONTCAR	-0.7383639185714286	-4.499836256270744	0.8988458514213562
/global/project/projectdirs/m3572/cluster-training-data/nestedStructs/P/7/s5-12/CONTCAR	-3.250920241428571	-4.563115229373314	0.8355668783187866
/global/project/projectdirs/m3572/cluster-training-data/nestedStructs/P/7/s1-4/CONTCAR	-1.02210171	-4.487401714091637	0.911280393600464
/global/project/projectdirs/m3572/cluster-training-data/nestedStructs/P/7/s4-4/CONTCAR	-4.294418731428571	-4.750367512469627	0.6483145952224731
/global/project/projectdirs/m3572/cluster-training-data/nestedStructs/P/7/23/CONTCAR	-4.970397598571429	-4.678374817138054	0.7203072905540466
/global/project/projectdirs/m3572/cluster-training-data/nestedStructs/P/7/s1-10/CONTCAR	-3.492834602857143	-4.555580069785454	0.8431020379066467
/global/project/projectdirs/m3572/cluster-training-data/nestedStructs/P/7/s1-5/CONTCAR	-1.5360789728571427	-4.788203766112663	0.6104783415794373
/global/project/projectdirs/m3572/cluster-training-data/nestedStructs/P/7/s3-6/CONTCAR	-1.3213759614285716	-4.414566864734032	0.9841152429580688
/global/project/projectdirs/m3572/cluster-training-data/nestedStructs/P/7/s4-5/CONTCAR	-3.6772644385714286	-4.577502538924553	0.8211795687675476
/global/project/projectdirs/m3572/cluster-training-data/nestedStructs/P/7/s1-6/CONTCAR	-3.8402644614285713	-4.559157302146294	0.8395248055458069
/global/project/projectdirs/m3572/cluster-training-data/nestedStructs/P/7/s3-7/CONTCAR	-1.93194902	-4.531122555499413	0.867559552192688
/global/project/projectdirs/m3572/cluster-training-data/nestedStructs/P/7/s5-11/CONTCAR	-3.250920241428571	-4.563115229373314	0.8355668783187866
/global/project/projectdirs/m3572/cluster-training-data/nestedStructs/P/7/13/CONTCAR	-4.945171528571429	-4.757883598571159	0.6407985091209412
/global/project/projectdirs/m3572/cluster-training-data/nestedStructs/P/7/s3-8/CONTCAR	-4.009548511428571	-4.655206849341728	0.7434752583503723
/global/project/projectdirs/m3572/cluster-training-data/nestedStructs/P/7/s5-9/CONTCAR	-2.6525124871428574	-4.542930414443352	0.8557516932487488
/global/project/projectdirs/m3572/cluster-training-data/nestedStructs/P/7/s3-9/CONTCAR	-3.8532303	-4.571496298079826	0.8271858096122742
/global/project/projectdirs/m3572/cluster-training-data/nestedStructs/P/7/s1-1/CONTCAR	-1.0874103957142858	-4.492164304023125	0.9065178036689758
/global/project/projectdirs/m3572/cluster-training-data/nestedStructs/P/7/s3-2/CONTCAR	-4.2151474	-4.601246466403343	0.7974356412887573
/global/project/projectdirs/m3572/cluster-training-data/nestedStructs/P/7/s4-1/CONTCAR	-3.966892442857143	-4.502855350737907	0.8958267569541931
/global/project/projectdirs/m3572/cluster-training-data/nestedStructs/P/7/s4-10/CONTCAR	-4.137470311428571	-4.477643062835075	0.9210390448570251
/global/project/projectdirs/m3572/cluster-training-data/nestedStructs/P/7/s1-2/CONTCAR	-3.887485337142857	-4.568751086955406	0.8299310207366943
/global/project/projectdirs/m3572/cluster-training-data/nestedStructs/P/7/s3-3/CONTCAR	-1.6623872314285715	-4.776948084597923	0.6217340230941772
/global/project/projectdirs/m3572/cluster-training-data/nestedStructs/P/7/s3-4/CONTCAR	-0.9986509628571428	-4.5631933710626145	0.8354887366294861
/global/project/projectdirs/m3572/cluster-training-data/nestedStructs/P/7/22/CONTCAR	-5.019895895714286	-4.67544870591674	0.7232334017753601
/global/project/projectdirs/m3572/cluster-training-data/nestedStructs/P/7/s5-5/CONTCAR	-3.6825240257142857	-4.4838131568482895	0.914868950843811
/global/project/projectdirs/m3572/cluster-training-data/nestedStructs/P/7/s3-5/CONTCAR	-1.6446394714285713	-4.631238093142845	0.7674440145492554
/global/project/projectdirs/m3572/cluster-training-data/nestedStructs/P/7/s5-6/CONTCAR	-2.985273067142857	-4.568537106280663	0.830145001411438
/global/project/projectdirs/m3572/cluster-training-data/nestedStructs/P/7/s5-7/CONTCAR	-1.9633499442857143	-4.563093294864037	0.835588812828064
/global/project/projectdirs/m3572/cluster-training-data/nestedStructs/P/7/s3-12/CONTCAR	-3.4148425085714287	-4.477693607573845	0.9209885001182556
/global/project/projectdirs/m3572/cluster-training-data/nestedStructs/P/7/s5-8/CONTCAR	-2.1412399185714284	-4.522074033980705	0.8766080737113953
/global/project/projectdirs/m3572/cluster-training-data/nestedStructs/P/7/s4-12/CONTCAR	-2.1272852285714285	-4.5338033340028305	0.86487877368927
/global/project/projectdirs/m3572/cluster-training-data/nestedStructs/P/7/s5-1/CONTCAR	0.10378756285714286	-4.780029287104942	0.6186528205871582
/global/project/projectdirs/m3572/cluster-training-data/nestedStructs/P/51/6/CONTCAR	-5.168093728431373	-5.167571877603867	0.2311102300882339
/global/project/projectdirs/m3572/cluster-training-data/nestedStructs/P/51/3/CONTCAR	-5.142618927254903	-5.1202157340100785	0.2784663736820221
/global/project/projectdirs/m3572/cluster-training-data/nestedStructs/P/51/1/CONTCAR	-5.160486196470589	-5.069760282998421	0.3289218246936798
/global/project/projectdirs/m3572/cluster-training-data/nestedStructs/P/21/s3-1/CONTCAR	4.512944091904762	-4.76189981914077	0.6367822885513306
/global/project/projectdirs/m3572/cluster-training-data/nestedStructs/P/21/s5-2/CONTCAR	-2.3375861347619047	-4.807299663787224	0.5913824439048767
/global/project/projectdirs/m3572/cluster-training-data/nestedStructs/P/21/s2-3/CONTCAR	-1.7705137785714284	-4.610898067717888	0.7877840399742126
/global/project/projectdirs/m3572/cluster-training-data/nestedStructs/P/21/s5-3/CONTCAR	-1.0903025380952382	-4.701811542277672	0.6968705654144287
/global/project/projectdirs/m3572/cluster-training-data/nestedStructs/P/21/s3-11/CONTCAR	-2.062432333809524	-4.666770984893181	0.7319111227989197
/global/project/projectdirs/m3572/cluster-training-data/nestedStructs/P/21/s2-4/CONTCAR	-1.105204770952381	-4.723038365607597	0.6756437420845032
/global/project/projectdirs/m3572/cluster-training-data/nestedStructs/P/21/s5-10/CONTCAR	-1.9892468595238095	-4.587283839946129	0.8113982677459717
/global/project/projectdirs/m3572/cluster-training-data/nestedStructs/P/21/s5-4/CONTCAR	-0.710418679047619	-4.742750336890556	0.6559317708015442
/global/project/projectdirs/m3572/cluster-training-data/nestedStructs/P/21/s2-5/CONTCAR	-2.6162022057142855	-4.610307385688164	0.7883747220039368
/global/project/projectdirs/m3572/cluster-training-data/nestedStructs/P/21/s2-11/CONTCAR	-2.0250868300000002	-4.695023348098137	0.7036587595939636
/global/project/projectdirs/m3572/cluster-training-data/nestedStructs/P/21/s2-6/CONTCAR	-2.279320062380952	-4.711401989226677	0.6872801184654236
/global/project/projectdirs/m3572/cluster-training-data/nestedStructs/P/21/19/CONTCAR	-5.231798608095239	-4.848067214255669	0.5506148934364319
/global/project/projectdirs/m3572/cluster-training-data/nestedStructs/P/21/s3-10/CONTCAR	-1.5952681557142856	-4.82058917499099	0.5780929327011108
/global/project/projectdirs/m3572/cluster-training-data/nestedStructs/P/21/s2-1/CONTCAR	4.392834918571428	-4.7908157608560105	0.6078663468360901
/global/project/projectdirs/m3572/cluster-training-data/nestedStructs/P/21/s2-2/CONTCAR	-0.28401392761904765	-4.766190101867058	0.6324920058250427
/global/project/projectdirs/m3572/cluster-training-data/nestedStructs/P/21/s5-12/CONTCAR	-2.588254226666667	-4.70830296493087	0.6903791427612305
/global/project/projectdirs/m3572/cluster-training-data/nestedStructs/P/21/23/CONTCAR	-5.2264873014285715	-4.864058127169945	0.5346239805221558
/global/project/projectdirs/m3572/cluster-training-data/nestedStructs/P/21/s2-12/CONTCAR	-2.0202517761904764	-4.695023348098137	0.7036587595939636
/global/project/projectdirs/m3572/cluster-training-data/nestedStructs/P/21/s3-6/CONTCAR	-1.169522010952381	-4.5626835725358506	0.83599853515625
/global/project/projectdirs/m3572/cluster-training-data/nestedStructs/P/21/s3-7/CONTCAR	-2.124631733333333	-4.563933839564659	0.8347482681274414
/global/project/projectdirs/m3572/cluster-training-data/nestedStructs/P/21/s5-11/CONTCAR	-2.588254226666667	-4.70830296493087	0.6903791427612305
/global/project/projectdirs/m3572/cluster-training-data/nestedStructs/P/21/s3-8/CONTCAR	-1.8163922714285714	-4.671378304725029	0.7273038029670715
/global/project/projectdirs/m3572/cluster-training-data/nestedStructs/P/21/s5-9/CONTCAR	-1.7221907061904762	-4.78457956529174	0.6141025424003601
/global/project/projectdirs/m3572/cluster-training-data/nestedStructs/P/21/s3-9/CONTCAR	-2.4624574461904762	-4.737987746959068	0.6606943607330322
/global/project/projectdirs/m3572/cluster-training-data/nestedStructs/P/21/s3-2/CONTCAR	-2.777553703333333	-4.692245771651604	0.7064363360404968
/global/project/projectdirs/m3572/cluster-training-data/nestedStructs/P/21/s3-3/CONTCAR	-1.1505536780952381	-4.5482941172174	0.8503879904747009
/global/project/projectdirs/m3572/cluster-training-data/nestedStructs/P/21/s3-4/CONTCAR	-1.3466210123809523	-4.6284763119271775	0.7702057957649231
/global/project/projectdirs/m3572/cluster-training-data/nestedStructs/P/21/s5-5/CONTCAR	-2.576934991904762	-4.6010359427979965	0.797646164894104
/global/project/projectdirs/m3572/cluster-training-data/nestedStructs/P/21/s3-5/CONTCAR	-1.1763146166666667	-4.6919886968186875	0.7066934108734131
/global/project/projectdirs/m3572/cluster-training-data/nestedStructs/P/21/s5-6/CONTCAR	-1.8660276976190477	-4.673256625895836	0.7254254817962646
/global/project/projectdirs/m3572/cluster-training-data/nestedStructs/P/21/s2-7/CONTCAR	-3.3143191295238097	-4.694525828128197	0.7041562795639038
/global/project/projectdirs/m3572/cluster-training-data/nestedStructs/P/21/s2-10/CONTCAR	-2.6743077676190476	-4.63743465161834	0.761247456073761
/global/project/projectdirs/m3572/cluster-training-data/nestedStructs/P/21/s5-7/CONTCAR	-2.3485377733333332	-4.719990660910942	0.6786914467811584
/global/project/projectdirs/m3572/cluster-training-data/nestedStructs/P/21/s3-12/CONTCAR	-2.062432333809524	-4.666770984893181	0.7319111227989197
/global/project/projectdirs/m3572/cluster-training-data/nestedStructs/P/21/s2-8/CONTCAR	-1.9722891704761905	-4.615890135531761	0.7827919721603394
/global/project/projectdirs/m3572/cluster-training-data/nestedStructs/P/21/s5-8/CONTCAR	-3.1106014123809524	-4.66489761090789	0.7337844967842102
/global/project/projectdirs/m3572/cluster-training-data/nestedStructs/P/21/s2-9/CONTCAR	-2.633244717142857	-4.798066487079002	0.6006156206130981
/global/project/projectdirs/m3572/cluster-training-data/nestedStructs/P/24/s3-1/CONTCAR	-1.6917705445833333	-4.722229530577995	0.6764525771141052
/global/project/projectdirs/m3572/cluster-training-data/nestedStructs/P/24/s5-2/CONTCAR	-0.9992218425	-4.73405580735717	0.6646263003349304
/global/project/projectdirs/m3572/cluster-training-data/nestedStructs/P/24/s5-3/CONTCAR	-1.2968675758333335	-4.82319359994445	0.5754885077476501
/global/project/projectdirs/m3572/cluster-training-data/nestedStructs/P/24/s3-11/CONTCAR	-1.89950294125	-4.678910841708519	0.7197712659835815
/global/project/projectdirs/m3572/cluster-training-data/nestedStructs/P/24/s5-10/CONTCAR	-1.6097049029166666	-4.65080659604583	0.7478755116462708
/global/project/projectdirs/m3572/cluster-training-data/nestedStructs/P/24/s5-4/CONTCAR	-1.78052083375	-4.657383193736412	0.7412989139556885
/global/project/projectdirs/m3572/cluster-training-data/nestedStructs/P/24/s3-10/CONTCAR	-1.5733831925	-4.646655013327934	0.7520270943641663
/global/project/projectdirs/m3572/cluster-training-data/nestedStructs/P/24/s5-12/CONTCAR	-2.1657852679166667	-4.618627598052361	0.78005450963974
/global/project/projectdirs/m3572/cluster-training-data/nestedStructs/P/24/s3-6/CONTCAR	-1.46027301125	-4.6966345212510605	0.70204758644104
/global/project/projectdirs/m3572/cluster-training-data/nestedStructs/P/24/s3-7/CONTCAR	-2.4828967058333333	-4.7326922318986435	0.665989875793457
/global/project/projectdirs/m3572/cluster-training-data/nestedStructs/P/24/s5-11/CONTCAR	-2.1657852679166667	-4.618627598052361	0.78005450963974
/global/project/projectdirs/m3572/cluster-training-data/nestedStructs/P/24/s3-8/CONTCAR	-2.258977972083333	-4.774986853366234	0.6236952543258667
/global/project/projectdirs/m3572/cluster-training-data/nestedStructs/P/24/s5-9/CONTCAR	-1.70611831125	-4.6293838522485276	0.769298255443573
/global/project/projectdirs/m3572/cluster-training-data/nestedStructs/P/24/s3-9/CONTCAR	-3.0608196125	-4.658936729197838	0.7397453784942627
/global/project/projectdirs/m3572/cluster-training-data/nestedStructs/P/24/s3-2/CONTCAR	-0.09341592583333334	-4.692231347327568	0.7064507603645325
/global/project/projectdirs/m3572/cluster-training-data/nestedStructs/P/24/s3-3/CONTCAR	-0.49932145833333336	-4.854095747237541	0.5445863604545593
/global/project/projectdirs/m3572/cluster-training-data/nestedStructs/P/24/s3-4/CONTCAR	-0.60885443	-4.74910752988372	0.6495745778083801
/global/project/projectdirs/m3572/cluster-training-data/nestedStructs/P/24/s5-5/CONTCAR	-0.9955148191666666	-4.73265462136779	0.6660274863243103
/global/project/projectdirs/m3572/cluster-training-data/nestedStructs/P/24/s3-5/CONTCAR	-1.1650212833333333	-4.675047149424889	0.7236349582672119
/global/project/projectdirs/m3572/cluster-training-data/nestedStructs/P/24/s5-6/CONTCAR	-1.5298084820833333	-4.741856863265373	0.6568252444267273
/global/project/projectdirs/m3572/cluster-training-data/nestedStructs/P/24/s5-7/CONTCAR	-1.5995660487499999	-4.644406726127007	0.754275381565094
/global/project/projectdirs/m3572/cluster-training-data/nestedStructs/P/24/s3-12/CONTCAR	-1.89950294125	-4.678910841708519	0.7197712659835815
/global/project/projectdirs/m3572/cluster-training-data/nestedStructs/P/24/s5-8/CONTCAR	-1.8401890591666668	-4.788473834758141	0.61020827293396
/global/project/projectdirs/m3572/cluster-training-data/nestedStructs/P/24/s5-1/CONTCAR	3.0558307058333334	-4.692649831538536	0.7060322761535645
/global/project/projectdirs/m3572/cluster-training-data/nestedStructs/P/27/s5-2/CONTCAR	-1.879338668148148	-4.841630687480309	0.557051420211792
/global/project/projectdirs/m3572/cluster-training-data/nestedStructs/P/27/s5-3/CONTCAR	-0.09242763888888889	-4.695573796992638	0.7031083106994629
/global/project/projectdirs/m3572/cluster-training-data/nestedStructs/P/27/s5-10/CONTCAR	-2.5883229403703703	-4.5867818496278305	0.81190025806427
/global/project/projectdirs/m3572/cluster-training-data/nestedStructs/P/27/s5-4/CONTCAR	-0.7997813533333333	-4.697273423438408	0.7014086842536926
/global/project/projectdirs/m3572/cluster-training-data/nestedStructs/P/27/s5-12/CONTCAR	-2.557062077037037	-4.740405192141869	0.6582769155502319
/global/project/projectdirs/m3572/cluster-training-data/nestedStructs/P/27/s5-11/CONTCAR	-2.557062077037037	-4.740405192141869	0.6582769155502319
/global/project/projectdirs/m3572/cluster-training-data/nestedStructs/P/27/s5-9/CONTCAR	-1.8010386448148148	-4.712560584311821	0.6861215233802795
/global/project/projectdirs/m3572/cluster-training-data/nestedStructs/P/27/s5-5/CONTCAR	-1.1820318240740741	-4.724018265967705	0.6746638417243958
/global/project/projectdirs/m3572/cluster-training-data/nestedStructs/P/27/s5-6/CONTCAR	-1.6194876185185185	-4.75488751149688	0.643794596195221
/global/project/projectdirs/m3572/cluster-training-data/nestedStructs/P/27/s5-7/CONTCAR	-2.393521904814815	-4.605549027686455	0.7931330800056458
/global/project/projectdirs/m3572/cluster-training-data/nestedStructs/P/27/s5-8/CONTCAR	-1.789987121111111	-4.70262145019088	0.6960606575012207
/global/project/projectdirs/m3572/cluster-training-data/nestedStructs/P/43/24/CONTCAR	-5.145966738604651	-5.032187243466713	0.3664948642253876
/global/project/projectdirs/m3572/cluster-training-data/nestedStructs/P/43/16/CONTCAR	-5.168546901162791	-5.189401646619179	0.2092804610729217
/global/project/projectdirs/m3572/cluster-training-data/nestedStructs/P/43/9/CONTCAR	-5.125400755581396	-5.19816376781974	0.2005183398723602
/global/project/projectdirs/m3572/cluster-training-data/nestedStructs/P/43/15/CONTCAR	-5.142064440930232	-5.228602280383446	0.1700798273086547
/global/project/projectdirs/m3572/cluster-training-data/nestedStructs/P/43/10/CONTCAR	-5.186393387209303	-5.178690468435623	0.2199916392564773
/global/project/projectdirs/m3572/cluster-training-data/nestedStructs/P/6/s3-1/CONTCAR	-4.0717814500000005	-4.433880319362022	0.964801788330078
/global/project/projectdirs/m3572/cluster-training-data/nestedStructs/P/6/s4-11/CONTCAR	-4.022105821666666	-4.602442552810051	0.7962395548820496
/global/project/projectdirs/m3572/cluster-training-data/nestedStructs/P/6/s5-2/CONTCAR	-2.165005445	-4.442648639445641	0.95603346824646
/global/project/projectdirs/m3572/cluster-training-data/nestedStructs/P/6/s1-12/CONTCAR	-3.9513471166666663	-4.6068465015939255	0.791835606098175
/global/project/projectdirs/m3572/cluster-training-data/nestedStructs/P/6/s5-3/CONTCAR	-3.0728722966666666	-4.390368451838829	1.0083136558532717
/global/project/projectdirs/m3572/cluster-training-data/nestedStructs/P/6/s3-11/CONTCAR	-2.2801171	-4.68890838838134	0.7097737193107605
/global/project/projectdirs/m3572/cluster-training-data/nestedStructs/P/6/s5-10/CONTCAR	-3.5065445883333335	-4.666034629111626	0.7326474785804749
/global/project/projectdirs/m3572/cluster-training-data/nestedStructs/P/6/s5-4/CONTCAR	-1.8455770183333333	-4.339088310962059	1.0595937967300415
/global/project/projectdirs/m3572/cluster-training-data/nestedStructs/P/6/s4-6/CONTCAR	-2.429968891666667	-4.517736484771111	0.88094562292099
/global/project/projectdirs/m3572/cluster-training-data/nestedStructs/P/6/s1-7/CONTCAR	-1.9256085883333334	-4.226813068156578	1.1718690395355225
/global/project/projectdirs/m3572/cluster-training-data/nestedStructs/P/6/3/CONTCAR	-5.033810141666667	-4.46163867927108	0.9370434284210204
/global/project/projectdirs/m3572/cluster-training-data/nestedStructs/P/6/s4-7/CONTCAR	-4.137258566666667	-4.5563969514421006	0.84228515625
/global/project/projectdirs/m3572/cluster-training-data/nestedStructs/P/6/s1-8/CONTCAR	-3.00943977	-4.543136229281761	0.8555458784103394
/global/project/projectdirs/m3572/cluster-training-data/nestedStructs/P/6/s1-11/CONTCAR	-3.9513471166666663	-4.6068465015939255	0.791835606098175
/global/project/projectdirs/m3572/cluster-training-data/nestedStructs/P/6/s4-8/CONTCAR	-4.07436509	-4.570288171534874	0.8283939361572266
/global/project/projectdirs/m3572/cluster-training-data/nestedStructs/P/6/s3-10/CONTCAR	-3.985282125	-4.52429919457946	0.8743829131126404
/global/project/projectdirs/m3572/cluster-training-data/nestedStructs/P/6/s1-9/CONTCAR	-3.156288195	-4.510241439109184	0.8884406685829163
/global/project/projectdirs/m3572/cluster-training-data/nestedStructs/P/6/s4-9/CONTCAR	-1.81526269	-4.397494306331017	1.001187801361084
/global/project/projectdirs/m3572/cluster-training-data/nestedStructs/P/6/s4-2/CONTCAR	-0.5042235899999999	-4.507625748877861	0.8910563588142395
/global/project/projectdirs/m3572/cluster-training-data/nestedStructs/P/6/s1-3/CONTCAR	-2.593500025	-4.54252361274276	0.8561584949493408
/global/project/projectdirs/m3572/cluster-training-data/nestedStructs/P/6/s4-3/CONTCAR	-1.9438805066666667	-4.465204109912254	0.9334779977798462
/global/project/projectdirs/m3572/cluster-training-data/nestedStructs/P/6/s5-12/CONTCAR	-2.7873104633333337	-4.322645535235741	1.07603657245636
/global/project/projectdirs/m3572/cluster-training-data/nestedStructs/P/6/s1-4/CONTCAR	-3.001584396666667	-4.441511144404747	0.9571709632873536
/global/project/projectdirs/m3572/cluster-training-data/nestedStructs/P/6/s4-4/CONTCAR	-1.2290513066666666	-4.542414893870689	0.8562672138214111
/global/project/projectdirs/m3572/cluster-training-data/nestedStructs/P/6/s1-10/CONTCAR	-3.21461069	-4.3019602201036	1.096721887588501
/global/project/projectdirs/m3572/cluster-training-data/nestedStructs/P/6/s1-5/CONTCAR	-3.917486255	-4.568786372905113	0.8298957347869873
/global/project/projectdirs/m3572/cluster-training-data/nestedStructs/P/6/s3-6/CONTCAR	-2.9078780883333333	-4.473306765323021	0.9253753423690796
/global/project/projectdirs/m3572/cluster-training-data/nestedStructs/P/6/s4-5/CONTCAR	-2.0788333800000003	-4.4354762337258835	0.963205873966217
/global/project/projectdirs/m3572/cluster-training-data/nestedStructs/P/6/s1-6/CONTCAR	-3.856994371666667	-4.5268129608682175	0.8718691468238831
/global/project/projectdirs/m3572/cluster-training-data/nestedStructs/P/6/s3-7/CONTCAR	-3.771468115	-4.429805686240532	0.9688764214515686
/global/project/projectdirs/m3572/cluster-training-data/nestedStructs/P/6/s5-11/CONTCAR	-2.7873104633333337	-4.322645535235741	1.07603657245636
/global/project/projectdirs/m3572/cluster-training-data/nestedStructs/P/6/s3-8/CONTCAR	-3.60254409	-4.460906078582146	0.9377760291099548
/global/project/projectdirs/m3572/cluster-training-data/nestedStructs/P/6/s5-9/CONTCAR	-2.0309947316666666	-4.541486313109734	0.8571957945823669
/global/project/projectdirs/m3572/cluster-training-data/nestedStructs/P/6/s3-9/CONTCAR	-4.178010745	-4.485832979445793	0.9128491282463074
/global/project/projectdirs/m3572/cluster-training-data/nestedStructs/P/6/s1-1/CONTCAR	-2.06432219	-4.4599818489602585	0.938700258731842
/global/project/projectdirs/m3572/cluster-training-data/nestedStructs/P/6/s3-2/CONTCAR	-2.6458382283333335	-4.306435575251915	1.0922465324401855
/global/project/projectdirs/m3572/cluster-training-data/nestedStructs/P/6/s4-1/CONTCAR	0.36366627999999995	-4.1055183312943955	1.293163776397705
/global/project/projectdirs/m3572/cluster-training-data/nestedStructs/P/6/s4-10/CONTCAR	-1.9660200349999999	-4.514387955432274	0.8842941522598267
/global/project/projectdirs/m3572/cluster-training-data/nestedStructs/P/6/s1-2/CONTCAR	-1.0471604816666666	-4.479143669371941	0.91953843832016
/global/project/projectdirs/m3572/cluster-training-data/nestedStructs/P/6/s3-3/CONTCAR	-1.226061015	-4.380079974894859	1.0186021327972412
/global/project/projectdirs/m3572/cluster-training-data/nestedStructs/P/6/s3-4/CONTCAR	-0.7664409316666667	-4.499963273768761	0.8987188339233398
/global/project/projectdirs/m3572/cluster-training-data/nestedStructs/P/6/s5-5/CONTCAR	-1.8981046533333332	-4.5547413132241745	0.843940794467926
/global/project/projectdirs/m3572/cluster-training-data/nestedStructs/P/6/s3-5/CONTCAR	-4.0777227866666665	-4.534809162383415	0.8638729453086853
/global/project/projectdirs/m3572/cluster-training-data/nestedStructs/P/6/s5-6/CONTCAR	-2.7917269566666665	-4.3741587302735825	1.024523377418518
/global/project/projectdirs/m3572/cluster-training-data/nestedStructs/P/6/s5-7/CONTCAR	-2.524248125	-4.635916104083397	0.7627660036087036
/global/project/projectdirs/m3572/cluster-training-data/nestedStructs/P/6/s3-12/CONTCAR	-2.2801171	-4.68890838838134	0.7097737193107605
/global/project/projectdirs/m3572/cluster-training-data/nestedStructs/P/6/s5-8/CONTCAR	-2.11153287	-4.523218502765038	0.875463604927063
/global/project/projectdirs/m3572/cluster-training-data/nestedStructs/P/6/s4-12/CONTCAR	-4.022105821666666	-4.602442552810051	0.7962395548820496
/global/project/projectdirs/m3572/cluster-training-data/nestedStructs/P/6/s5-1/CONTCAR	-0.15267449833333332	-4.428448309665062	0.9702337980270386
/global/project/projectdirs/m3572/cluster-training-data/nestedStructs/P/46/14/CONTCAR	-5.157267864347826	-5.077367117171623	0.3213149905204773
/global/project/projectdirs/m3572/cluster-training-data/nestedStructs/P/46/13/CONTCAR	-5.173265756086956	-5.147491624122002	0.2511904835700989
/global/project/projectdirs/m3572/cluster-training-data/nestedStructs/P/46/12/CONTCAR	-5.15560047152174	-5.08578418708358	0.3128979206085205
/global/project/projectdirs/m3572/cluster-training-data/nestedStructs/P/46/10/CONTCAR	-5.141940033043478	-5.134668161635735	0.2640139460563659
/global/project/projectdirs/m3572/cluster-training-data/nestedStructs/P/41/20/CONTCAR	-5.1121013409756095	-4.9724417827180405	0.42624032497406
/global/project/projectdirs/m3572/cluster-training-data/nestedStructs/P/41/10/CONTCAR	-5.144847103170732	-5.178821077113487	0.2198610305786132
/global/project/projectdirs/m3572/cluster-training-data/nestedStructs/P/11/s4-11/CONTCAR	-4.123087215454546	-4.653931429152824	0.7447506785392761
/global/project/projectdirs/m3572/cluster-training-data/nestedStructs/P/11/s5-2/CONTCAR	-2.7491956927272727	-4.4989209673455735	0.8997611403465271
/global/project/projectdirs/m3572/cluster-training-data/nestedStructs/P/11/s1-12/CONTCAR	-2.7306347118181815	-4.604721894030907	0.7939602136611938
/global/project/projectdirs/m3572/cluster-training-data/nestedStructs/P/11/s5-3/CONTCAR	-2.8399223763636363	-4.552379717593529	0.8463023900985718
/global/project/projectdirs/m3572/cluster-training-data/nestedStructs/P/11/s3-11/CONTCAR	-2.0697472672727275	-4.700796832805016	0.697885274887085
/global/project/projectdirs/m3572/cluster-training-data/nestedStructs/P/11/s5-10/CONTCAR	-2.9053675336363636	-4.552515020137169	0.8461670875549316
/global/project/projectdirs/m3572/cluster-training-data/nestedStructs/P/11/s5-4/CONTCAR	-2.3559423354545457	-4.53307103133712	0.8656110763549805
/global/project/projectdirs/m3572/cluster-training-data/nestedStructs/P/11/s4-6/CONTCAR	-2.448929519090909	-4.605571021800377	0.7931110858917236
/global/project/projectdirs/m3572/cluster-training-data/nestedStructs/P/11/s1-7/CONTCAR	-2.5209523654545456	-4.614197721248009	0.7844843864440918
/global/project/projectdirs/m3572/cluster-training-data/nestedStructs/P/11/s4-7/CONTCAR	-2.5616618763636363	-4.631843735938408	0.7668383717536926
/global/project/projectdirs/m3572/cluster-training-data/nestedStructs/P/11/s1-8/CONTCAR	-2.140447311818182	-4.589625885253288	0.8090562224388123
/global/project/projectdirs/m3572/cluster-training-data/nestedStructs/P/11/s1-11/CONTCAR	-2.7306347118181815	-4.604721894030907	0.7939602136611938
/global/project/projectdirs/m3572/cluster-training-data/nestedStructs/P/11/s4-8/CONTCAR	-2.04715309	-4.395900120501854	1.0027819871902466
/global/project/projectdirs/m3572/cluster-training-data/nestedStructs/P/11/s3-10/CONTCAR	-3.21883923	-4.58459930635009	0.8140828013420105
/global/project/projectdirs/m3572/cluster-training-data/nestedStructs/P/11/s1-9/CONTCAR	-3.040268947272727	-4.74135892606292	0.6573231816291809
/global/project/projectdirs/m3572/cluster-training-data/nestedStructs/P/11/s4-9/CONTCAR	-2.7054503927272724	-4.577923228507378	0.8207588791847229
/global/project/projectdirs/m3572/cluster-training-data/nestedStructs/P/11/s4-2/CONTCAR	-1.1898504781818182	-4.598492195372917	0.8001899123191833
/global/project/projectdirs/m3572/cluster-training-data/nestedStructs/P/11/s1-3/CONTCAR	-0.18566041727272725	-4.573201288943626	0.8254808187484741
/global/project/projectdirs/m3572/cluster-training-data/nestedStructs/P/11/s4-3/CONTCAR	-3.242488874545455	-4.509731580977776	0.888950526714325
/global/project/projectdirs/m3572/cluster-training-data/nestedStructs/P/11/s5-12/CONTCAR	-2.7711974154545453	-4.6416694424203415	0.757012665271759
/global/project/projectdirs/m3572/cluster-training-data/nestedStructs/P/11/s1-4/CONTCAR	-0.9994963909090909	-4.54206966376815	0.8566124439239502
/global/project/projectdirs/m3572/cluster-training-data/nestedStructs/P/11/s4-4/CONTCAR	-2.0339708972727273	-4.49913023925338	0.8995518684387207
/global/project/projectdirs/m3572/cluster-training-data/nestedStructs/P/11/s1-10/CONTCAR	-3.2960219336363634	-4.546989967589714	0.8516921401023865
/global/project/projectdirs/m3572/cluster-training-data/nestedStructs/P/11/s1-5/CONTCAR	-1.1880574609090908	-4.573301722770073	0.8253803849220276
/global/project/projectdirs/m3572/cluster-training-data/nestedStructs/P/11/s3-6/CONTCAR	-3.26850685	-4.533380737071373	0.8653013706207275
/global/project/projectdirs/m3572/cluster-training-data/nestedStructs/P/11/s4-5/CONTCAR	-2.068574368181818	-4.568510999446251	0.8301711082458496
/global/project/projectdirs/m3572/cluster-training-data/nestedStructs/P/11/s1-6/CONTCAR	-2.383194969090909	-4.660436024432518	0.7382460832595825
/global/project/projectdirs/m3572/cluster-training-data/nestedStructs/P/11/s3-7/CONTCAR	-2.0375811245454547	-4.737688293223717	0.6609938144683838
/global/project/projectdirs/m3572/cluster-training-data/nestedStructs/P/11/s5-11/CONTCAR	-2.7711974154545453	-4.6416694424203415	0.757012665271759
/global/project/projectdirs/m3572/cluster-training-data/nestedStructs/P/11/s3-8/CONTCAR	-1.6848046463636364	-4.533481588130333	0.8652005195617676
/global/project/projectdirs/m3572/cluster-training-data/nestedStructs/P/11/s5-9/CONTCAR	-2.694771728181818	-4.518875529532768	0.8798065781593323
/global/project/projectdirs/m3572/cluster-training-data/nestedStructs/P/11/s3-9/CONTCAR	-2.8074558972727273	-4.714844932322838	0.6838371753692627
/global/project/projectdirs/m3572/cluster-training-data/nestedStructs/P/11/s1-1/CONTCAR	-3.1980276563636365	-4.550858785872795	0.8478233218193054
/global/project/projectdirs/m3572/cluster-training-data/nestedStructs/P/11/s3-2/CONTCAR	-1.2069633909090909	-4.550661434893944	0.8480206727981567
/global/project/projectdirs/m3572/cluster-training-data/nestedStructs/P/11/s4-10/CONTCAR	-2.8551425681818183	-4.491245677237846	0.9074364304542542
/global/project/projectdirs/m3572/cluster-training-data/nestedStructs/P/11/s1-2/CONTCAR	-2.9632505754545453	-4.667792548899986	0.7308895587921143
/global/project/projectdirs/m3572/cluster-training-data/nestedStructs/P/11/s3-3/CONTCAR	-2.261127208181818	-4.55092250323806	0.8477596044540405
/global/project/projectdirs/m3572/cluster-training-data/nestedStructs/P/11/s3-4/CONTCAR	-2.405434477272727	-4.546584179168083	0.8520979285240173
/global/project/projectdirs/m3572/cluster-training-data/nestedStructs/P/11/s5-5/CONTCAR	-3.300061606363636	-4.552106787925102	0.8465753197669983
/global/project/projectdirs/m3572/cluster-training-data/nestedStructs/P/11/s3-5/CONTCAR	-2.269431918181818	-4.593035092120506	0.8056470155715942
/global/project/projectdirs/m3572/cluster-training-data/nestedStructs/P/11/s5-6/CONTCAR	-1.7497143672727271	-4.478359391455986	0.9203227162361144
/global/project/projectdirs/m3572/cluster-training-data/nestedStructs/P/11/s5-7/CONTCAR	-2.8124015772727273	-4.388943900828697	1.009738206863403
/global/project/projectdirs/m3572/cluster-training-data/nestedStructs/P/11/s3-12/CONTCAR	-2.0697472672727275	-4.700796832805016	0.697885274887085
/global/project/projectdirs/m3572/cluster-training-data/nestedStructs/P/11/s5-8/CONTCAR	-2.0089042636363637	-4.649177005057671	0.7495051026344299
/global/project/projectdirs/m3572/cluster-training-data/nestedStructs/P/11/8/CONTCAR	-5.174911250909091	-4.8679588935426255	0.5307232141494751
/global/project/projectdirs/m3572/cluster-training-data/nestedStructs/P/11/s4-12/CONTCAR	-4.123087215454546	-4.653931429152824	0.7447506785392761
/global/project/projectdirs/m3572/cluster-training-data/nestedStructs/P/11/s5-1/CONTCAR	-2.5321770636363636	-4.521829714541771	0.8768523931503296
/global/project/projectdirs/m3572/cluster-training-data/nestedStructs/P/49/6/CONTCAR	-5.12357437877551	-5.24722454464946	0.1514575630426406
/global/project/projectdirs/m3572/cluster-training-data/nestedStructs/P/49/11/CONTCAR	-5.173433697755102	-5.2095188549808045	0.189163252711296
/global/project/projectdirs/m3572/cluster-training-data/nestedStructs/P/49/5/CONTCAR	-5.1921953673469385	-5.109725554948189	0.2889565527439117
/global/project/projectdirs/m3572/cluster-training-data/nestedStructs/P/49/2/CONTCAR	-5.150810578367347	-5.240543698435165	0.1581384092569351
/global/project/projectdirs/m3572/cluster-training-data/nestedStructs/P/49/4/CONTCAR	-5.172972984081633	-5.135854949717857	0.2628271579742431
/global/project/projectdirs/m3572/cluster-training-data/nestedStructs/P/49/9/CONTCAR	-5.169434901632653	-5.284170722132065	0.1145113855600357
/global/project/projectdirs/m3572/cluster-training-data/nestedStructs/P/49/10/CONTCAR	-5.151622363061224	-5.1349409720948715	0.263741135597229
/global/project/projectdirs/m3572/cluster-training-data/nestedStructs/P/49/8/CONTCAR	-5.20192792244898	-5.207517450218536	0.1911646574735641
/global/project/projectdirs/m3572/cluster-training-data/nestedStructs/P/19/s3-1/CONTCAR	-1.7059832410526317	-4.686830093627312	0.7118520140647888
/global/project/projectdirs/m3572/cluster-training-data/nestedStructs/P/19/s4-11/CONTCAR	-3.372597406842105	-4.750565578704216	0.6481165289878845
/global/project/projectdirs/m3572/cluster-training-data/nestedStructs/P/19/s1-12/CONTCAR	-1.6295133910526316	-4.662762691741325	0.7359194159507751
/global/project/projectdirs/m3572/cluster-training-data/nestedStructs/P/19/s3-11/CONTCAR	-3.1083783957894737	-4.616447379355766	0.7822347283363342
/global/project/projectdirs/m3572/cluster-training-data/nestedStructs/P/19/s4-6/CONTCAR	-1.3453847494736841	-4.712051262622215	0.6866308450698853
/global/project/projectdirs/m3572/cluster-training-data/nestedStructs/P/19/s1-7/CONTCAR	-0.9311883757894737	-4.635106374984123	0.7635757327079773
/global/project/projectdirs/m3572/cluster-training-data/nestedStructs/P/19/s4-7/CONTCAR	-1.9308615589473686	-4.617595722442009	0.7810863852500916
/global/project/projectdirs/m3572/cluster-training-data/nestedStructs/P/19/s1-8/CONTCAR	-2.0778853663157895	-4.669977714782097	0.7287043929100037
/global/project/projectdirs/m3572/cluster-training-data/nestedStructs/P/19/s1-11/CONTCAR	-1.6295133910526316	-4.662762691741325	0.7359194159507751
/global/project/projectdirs/m3572/cluster-training-data/nestedStructs/P/19/s4-8/CONTCAR	-1.8098770778947368	-4.812145461802818	0.5865366458892822
/global/project/projectdirs/m3572/cluster-training-data/nestedStructs/P/19/s3-10/CONTCAR	-1.6858921615789473	-4.887913992171623	0.5107681155204773
/global/project/projectdirs/m3572/cluster-training-data/nestedStructs/P/19/s1-9/CONTCAR	-1.5372556942105262	-4.777286877398827	0.6213952302932739
/global/project/projectdirs/m3572/cluster-training-data/nestedStructs/P/19/s4-9/CONTCAR	-2.136733289473684	-4.6260290644219895	0.7726530432701111
/global/project/projectdirs/m3572/cluster-training-data/nestedStructs/P/19/s4-2/CONTCAR	-3.1752241305263156	-4.7384324572137375	0.660249650478363
/global/project/projectdirs/m3572/cluster-training-data/nestedStructs/P/19/s1-3/CONTCAR	-1.7453756710526316	-4.745180775885918	0.6535013318061829
/global/project/projectdirs/m3572/cluster-training-data/nestedStructs/P/19/s4-3/CONTCAR	-1.2259168068421054	-4.702876617675163	0.6958054900169373
/global/project/projectdirs/m3572/cluster-training-data/nestedStructs/P/19/s1-4/CONTCAR	-3.7565006947368422	-4.7306849858811875	0.6679971218109131
/global/project/projectdirs/m3572/cluster-training-data/nestedStructs/P/19/s4-4/CONTCAR	-1.3438007578947369	-4.748731841807701	0.6499502658843994
/global/project/projectdirs/m3572/cluster-training-data/nestedStructs/P/19/s1-10/CONTCAR	-2.5205003921052636	-4.778751601939537	0.6199305057525635
/global/project/projectdirs/m3572/cluster-training-data/nestedStructs/P/19/4/CONTCAR	-5.2070269836842105	-4.906470795636513	0.4922113120555877
/global/project/projectdirs/m3572/cluster-training-data/nestedStructs/P/19/s1-5/CONTCAR	-1.6635423421052633	-4.574624230628349	0.8240578770637512
/global/project/projectdirs/m3572/cluster-training-data/nestedStructs/P/19/s3-6/CONTCAR	-2.41481121	-4.663092126612999	0.7355899810791016
/global/project/projectdirs/m3572/cluster-training-data/nestedStructs/P/19/s4-5/CONTCAR	-1.7451262910526315	-4.751072873835899	0.6476092338562012
/global/project/projectdirs/m3572/cluster-training-data/nestedStructs/P/19/s1-6/CONTCAR	-2.5570988900000002	-4.658683111434319	0.739998996257782
/global/project/projectdirs/m3572/cluster-training-data/nestedStructs/P/19/s3-7/CONTCAR	-1.659859754736842	-4.662592401271202	0.7360897064208984
/global/project/projectdirs/m3572/cluster-training-data/nestedStructs/P/19/s3-8/CONTCAR	-1.6083173836842106	-4.7316281101754685	0.6670539975166321
/global/project/projectdirs/m3572/cluster-training-data/nestedStructs/P/19/s3-9/CONTCAR	-2.2715085768421055	-4.488032212024071	0.9106498956680298
/global/project/projectdirs/m3572/cluster-training-data/nestedStructs/P/19/s3-2/CONTCAR	-2.789396139473684	-4.613289406066277	0.785392701625824
/global/project/projectdirs/m3572/cluster-training-data/nestedStructs/P/19/s4-1/CONTCAR	-2.404243969473684	-4.652855744128563	0.7458263635635376
/global/project/projectdirs/m3572/cluster-training-data/nestedStructs/P/19/s4-10/CONTCAR	-2.101160791578947	-4.650956442122795	0.7477256655693054
/global/project/projectdirs/m3572/cluster-training-data/nestedStructs/P/19/s1-2/CONTCAR	-0.5026844763157895	-4.728689064746239	0.6699930429458618
/global/project/projectdirs/m3572/cluster-training-data/nestedStructs/P/19/s3-3/CONTCAR	-1.314395945263158	-4.558747102980949	0.8399350047111511
/global/project/projectdirs/m3572/cluster-training-data/nestedStructs/P/19/s3-4/CONTCAR	-2.8180356057894738	-4.665358235602715	0.733323872089386
/global/project/projectdirs/m3572/cluster-training-data/nestedStructs/P/19/s3-5/CONTCAR	-1.4412832357894736	-4.620102514987328	0.778579592704773
/global/project/projectdirs/m3572/cluster-training-data/nestedStructs/P/19/12/CONTCAR	-5.223718555789474	-4.908474584584572	0.4902075231075287
/global/project/projectdirs/m3572/cluster-training-data/nestedStructs/P/19/s3-12/CONTCAR	-3.1083783957894737	-4.616447379355766	0.7822347283363342
/global/project/projectdirs/m3572/cluster-training-data/nestedStructs/P/19/s4-12/CONTCAR	-3.372597406842105	-4.750565578704216	0.6481165289878845
/global/project/projectdirs/m3572/cluster-training-data/nestedStructs/P/14/s4-11/CONTCAR	-2.265286320714286	-4.674178232913353	0.7245038747787476
/global/project/projectdirs/m3572/cluster-training-data/nestedStructs/P/14/s5-2/CONTCAR	0.18298930428571428	-4.695100655322411	0.7035814523696899
/global/project/projectdirs/m3572/cluster-training-data/nestedStructs/P/14/s1-12/CONTCAR	-1.909668162142857	-4.495066752200462	0.9036153554916382
/global/project/projectdirs/m3572/cluster-training-data/nestedStructs/P/14/s5-3/CONTCAR	-2.2818425414285715	-4.630510856871941	0.7681712508201599
/global/project/projectdirs/m3572/cluster-training-data/nestedStructs/P/14/s5-10/CONTCAR	-2.666417714285714	-4.648698796992638	0.7499833106994629
/global/project/projectdirs/m3572/cluster-training-data/nestedStructs/P/14/s5-4/CONTCAR	-2.6512117778571427	-4.631946911578514	0.7667351961135864
/global/project/projectdirs/m3572/cluster-training-data/nestedStructs/P/14/s4-6/CONTCAR	-3.40786529	-4.75835590577636	0.640326201915741
/global/project/projectdirs/m3572/cluster-training-data/nestedStructs/P/14/s1-7/CONTCAR	-1.6045727714285716	-4.511421193843224	0.887260913848877
/global/project/projectdirs/m3572/cluster-training-data/nestedStructs/P/14/s4-7/CONTCAR	-1.8073941371428572	-4.697955419783928	0.7007266879081726
/global/project/projectdirs/m3572/cluster-training-data/nestedStructs/P/14/s1-8/CONTCAR	-2.118405407857143	-4.545822670226433	0.8528594374656677
/global/project/projectdirs/m3572/cluster-training-data/nestedStructs/P/14/s1-11/CONTCAR	-1.909668162142857	-4.495066752200462	0.9036153554916382
/global/project/projectdirs/m3572/cluster-training-data/nestedStructs/P/14/s4-8/CONTCAR	-2.0154364242857143	-4.596131016974785	0.8025510907173157
/global/project/projectdirs/m3572/cluster-training-data/nestedStructs/P/14/s1-9/CONTCAR	-2.6278666171428573	-4.663355221515038	0.735326886177063
/global/project/projectdirs/m3572/cluster-training-data/nestedStructs/P/14/s4-9/CONTCAR	-2.6868892785714285	-4.753091623549797	0.6455904841423035
/global/project/projectdirs/m3572/cluster-training-data/nestedStructs/P/14/s4-2/CONTCAR	-2.5585251635714283	-4.541396310096123	0.8572857975959778
/global/project/projectdirs/m3572/cluster-training-data/nestedStructs/P/14/s1-3/CONTCAR	-2.845202210714286	-4.567321648364403	0.8313604593276978
/global/project/projectdirs/m3572/cluster-training-data/nestedStructs/P/14/s4-3/CONTCAR	-0.3811225535714286	-4.733297695880272	0.6653844118118286
/global/project/projectdirs/m3572/cluster-training-data/nestedStructs/P/14/s5-12/CONTCAR	-1.7229463392857143	-4.563323070769646	0.8353590369224548
/global/project/projectdirs/m3572/cluster-training-data/nestedStructs/P/14/s1-4/CONTCAR	-2.3407267278571426	-4.517945518260338	0.8807365894317627
/global/project/projectdirs/m3572/cluster-training-data/nestedStructs/P/14/s4-4/CONTCAR	-1.3149214435714285	-4.574286927943565	0.8243951797485352
/global/project/projectdirs/m3572/cluster-training-data/nestedStructs/P/14/s1-10/CONTCAR	-2.0552841342857144	-4.570303907161095	0.8283782005310059
/global/project/projectdirs/m3572/cluster-training-data/nestedStructs/P/14/1/CONTCAR	-5.219819575714285	-4.933553328280785	0.4651287794113159
/global/project/projectdirs/m3572/cluster-training-data/nestedStructs/P/14/s1-5/CONTCAR	-2.616329227857143	-4.4886543057015915	0.910027801990509
/global/project/projectdirs/m3572/cluster-training-data/nestedStructs/P/14/s4-5/CONTCAR	-1.44018651	-4.545214166407921	0.8534679412841797
/global/project/projectdirs/m3572/cluster-training-data/nestedStructs/P/14/s1-6/CONTCAR	-2.9204786478571427	-4.564812352424004	0.8338697552680969
/global/project/projectdirs/m3572/cluster-training-data/nestedStructs/P/14/s5-11/CONTCAR	-1.7229463392857143	-4.563323070769646	0.8353590369224548
/global/project/projectdirs/m3572/cluster-training-data/nestedStructs/P/14/s5-9/CONTCAR	-2.8570042207142854	-4.668352594142296	0.7303295135498047
/global/project/projectdirs/m3572/cluster-training-data/nestedStructs/P/14/s1-1/CONTCAR	-1.2509021907142857	-4.558649708991386	0.8400323987007141
/global/project/projectdirs/m3572/cluster-training-data/nestedStructs/P/14/s4-1/CONTCAR	-2.828541602857143	-4.702582051520683	0.6961000561714172
/global/project/projectdirs/m3572/cluster-training-data/nestedStructs/P/14/s4-10/CONTCAR	-1.700424817857143	-4.602336873774864	0.7963452339172363
/global/project/projectdirs/m3572/cluster-training-data/nestedStructs/P/14/s1-2/CONTCAR	-0.31637408714285714	-4.607366313701012	0.7913157939910889
/global/project/projectdirs/m3572/cluster-training-data/nestedStructs/P/14/s5-5/CONTCAR	-2.409799564285714	-4.548845102553703	0.8498370051383972
/global/project/projectdirs/m3572/cluster-training-data/nestedStructs/P/14/25/CONTCAR	-5.251072370714286	-4.855437865023949	0.5432442426681519
/global/project/projectdirs/m3572/cluster-training-data/nestedStructs/P/14/s5-6/CONTCAR	-1.6940140321428572	-4.551319231753685	0.8473628759384155
/global/project/projectdirs/m3572/cluster-training-data/nestedStructs/P/14/s5-7/CONTCAR	-2.484565587857143	-4.487336923842766	0.9113451838493348
/global/project/projectdirs/m3572/cluster-training-data/nestedStructs/P/14/s5-8/CONTCAR	-1.7411083178571427	-4.590778162246086	0.8079039454460144
/global/project/projectdirs/m3572/cluster-training-data/nestedStructs/P/14/s4-12/CONTCAR	-2.265286320714286	-4.674178232913353	0.7245038747787476
/global/project/projectdirs/m3572/cluster-training-data/nestedStructs/P/14/s5-1/CONTCAR	2.948641282857143	-4.67351167417083	0.7251704335212708
/global/project/projectdirs/m3572/cluster-training-data/nestedStructs/P/17/s5-2/CONTCAR	-0.3773452582352941	-4.660892536406853	0.7377895712852478
/global/project/projectdirs/m3572/cluster-training-data/nestedStructs/P/17/s1-12/CONTCAR	-1.9482826570588234	-4.503639151816704	0.8950429558753967
/global/project/projectdirs/m3572/cluster-training-data/nestedStructs/P/17/s5-3/CONTCAR	-2.381370687647059	-4.63915811992202	0.7595239877700806
/global/project/projectdirs/m3572/cluster-training-data/nestedStructs/P/17/s5-10/CONTCAR	-0.9527331076470589	-4.670711805587151	0.72797030210495
/global/project/projectdirs/m3572/cluster-training-data/nestedStructs/P/17/s5-4/CONTCAR	-3.2795980729411767	-4.5781071684411545	0.820574939250946
/global/project/projectdirs/m3572/cluster-training-data/nestedStructs/P/17/s1-7/CONTCAR	-2.9626396664705883	-4.541415145163872	0.8572669625282288
/global/project/projectdirs/m3572/cluster-training-data/nestedStructs/P/17/s1-8/CONTCAR	-3.6887675935294117	-4.596952547793724	0.8017295598983765
/global/project/projectdirs/m3572/cluster-training-data/nestedStructs/P/17/s1-11/CONTCAR	-1.9482826570588234	-4.503639151816704	0.8950429558753967
/global/project/projectdirs/m3572/cluster-training-data/nestedStructs/P/17/14/CONTCAR	-5.239055750588236	-4.90390329576049	0.4947788119316101
/global/project/projectdirs/m3572/cluster-training-data/nestedStructs/P/17/s1-9/CONTCAR	-2.8042866923529415	-4.673458328013756	0.7252237796783447
/global/project/projectdirs/m3572/cluster-training-data/nestedStructs/P/17/s1-3/CONTCAR	-0.26720861647058824	-4.647287478213646	0.7513946294784546
/global/project/projectdirs/m3572/cluster-training-data/nestedStructs/P/17/s5-12/CONTCAR	-3.2680122494117647	-4.618925204043724	0.7797569036483765
/global/project/projectdirs/m3572/cluster-training-data/nestedStructs/P/17/s1-4/CONTCAR	-2.404911661764706	-4.75205468154464	0.6466274261474609
/global/project/projectdirs/m3572/cluster-training-data/nestedStructs/P/17/s1-10/CONTCAR	-2.4373978858823526	-4.655424763923027	0.7432573437690735
/global/project/projectdirs/m3572/cluster-training-data/nestedStructs/P/17/s1-5/CONTCAR	-2.0124428894117647	-4.558571209674217	0.8401108980178833
/global/project/projectdirs/m3572/cluster-training-data/nestedStructs/P/17/s1-6/CONTCAR	-2.861013280588235	-4.6703265211633225	0.7283555865287781
/global/project/projectdirs/m3572/cluster-training-data/nestedStructs/P/17/s5-11/CONTCAR	-3.2680122494117647	-4.618925204043724	0.7797569036483765
/global/project/projectdirs/m3572/cluster-training-data/nestedStructs/P/17/s5-9/CONTCAR	-2.7205352564705882	-4.574288000827171	0.8243941068649292
/global/project/projectdirs/m3572/cluster-training-data/nestedStructs/P/17/s1-1/CONTCAR	-3.6549184317647057	-4.659125079875328	0.7395570278167725
/global/project/projectdirs/m3572/cluster-training-data/nestedStructs/P/17/s1-2/CONTCAR	-1.140133196470588	-4.581306566958763	0.8173755407333374
/global/project/projectdirs/m3572/cluster-training-data/nestedStructs/P/17/s5-5/CONTCAR	-2.8775705729411767	-4.829829742675163	0.5688523650169373
/global/project/projectdirs/m3572/cluster-training-data/nestedStructs/P/17/s5-6/CONTCAR	-3.191558738823529	-4.6019894383004685	0.7966926693916321
/global/project/projectdirs/m3572/cluster-training-data/nestedStructs/P/17/s5-7/CONTCAR	-2.5031778447058826	-4.769739379649498	0.6289427280426025
/global/project/projectdirs/m3572/cluster-training-data/nestedStructs/P/17/s5-8/CONTCAR	-4.115368142941176	-4.678007533316948	0.7206745743751526
/global/project/projectdirs/m3572/cluster-training-data/nestedStructs/P/17/10/CONTCAR	-5.227203511764706	-4.827481140857079	0.571200966835022
/global/project/projectdirs/m3572/cluster-training-data/nestedStructs/P/17/8/CONTCAR	-5.239868292941176	-4.9125080010942	0.4861741065979004
/global/project/projectdirs/m3572/cluster-training-data/nestedStructs/P/17/s5-1/CONTCAR	-2.276867198235294	-4.616221358542778	0.7824607491493225
/global/project/projectdirs/m3572/cluster-training-data/nestedStructs/P/5/s3-1/CONTCAR	-3.4272540319999996	-4.377905239825584	1.020776867866516
/global/project/projectdirs/m3572/cluster-training-data/nestedStructs/P/5/s4-11/CONTCAR	-2.90178526	-4.502700199847557	0.8959819078445435
/global/project/projectdirs/m3572/cluster-training-data/nestedStructs/P/5/s5-2/CONTCAR	-2.10847488	-4.670157959227898	0.7285241484642029
/global/project/projectdirs/m3572/cluster-training-data/nestedStructs/P/5/s1-12/CONTCAR	-3.9339035000000004	-4.360107292895653	1.0385748147964478
/global/project/projectdirs/m3572/cluster-training-data/nestedStructs/P/5/7/CONTCAR	-4.826630484	-4.367772927050926	1.0309091806411743
/global/project/projectdirs/m3572/cluster-training-data/nestedStructs/P/5/s5-3/CONTCAR	-2.867025154	-4.494885077243187	0.9037970304489136
/global/project/projectdirs/m3572/cluster-training-data/nestedStructs/P/5/s3-11/CONTCAR	-3.852111694	-4.406593730216362	0.9920883774757384
/global/project/projectdirs/m3572/cluster-training-data/nestedStructs/P/5/s5-10/CONTCAR	-3.975927646	-4.492572655444481	0.9061094522476196
/global/project/projectdirs/m3572/cluster-training-data/nestedStructs/P/5/s5-4/CONTCAR	-3.5159424	-4.332123508220055	1.066558599472046
/global/project/projectdirs/m3572/cluster-training-data/nestedStructs/P/5/s4-6/CONTCAR	-3.138936232	-4.497266700034477	0.9014154076576232
/global/project/projectdirs/m3572/cluster-training-data/nestedStructs/P/5/s1-7/CONTCAR	-3.3659672620000003	-4.432887604003288	0.9657945036888124
/global/project/projectdirs/m3572/cluster-training-data/nestedStructs/P/5/s4-7/CONTCAR	-3.75108629	-4.468411018615105	0.9302710890769958
/global/project/projectdirs/m3572/cluster-training-data/nestedStructs/P/5/s1-8/CONTCAR	-2.56607707	-4.4276196858933945	0.971062421798706
/global/project/projectdirs/m3572/cluster-training-data/nestedStructs/P/5/s1-11/CONTCAR	-3.9339035000000004	-4.360107292895653	1.0385748147964478
/global/project/projectdirs/m3572/cluster-training-data/nestedStructs/P/5/s4-8/CONTCAR	-1.901907062	-4.430516769652702	0.9681653380393982
/global/project/projectdirs/m3572/cluster-training-data/nestedStructs/P/5/s3-10/CONTCAR	-2.575929414	-4.476655711894371	0.9220263957977296
/global/project/projectdirs/m3572/cluster-training-data/nestedStructs/P/5/s1-9/CONTCAR	-4.21555712	-4.409808089499809	0.9888740181922911
/global/project/projectdirs/m3572/cluster-training-data/nestedStructs/P/5/s4-9/CONTCAR	-3.183501832	-4.406177153354027	0.9925049543380736
/global/project/projectdirs/m3572/cluster-training-data/nestedStructs/P/5/s4-2/CONTCAR	-4.038282504	-4.5274824998429795	0.8711996078491211
/global/project/projectdirs/m3572/cluster-training-data/nestedStructs/P/5/s1-3/CONTCAR	-2.5426285159999997	-4.733562936549522	0.6651191711425781
/global/project/projectdirs/m3572/cluster-training-data/nestedStructs/P/5/s4-3/CONTCAR	-3.84556933	-4.382378806834557	1.016303300857544
/global/project/projectdirs/m3572/cluster-training-data/nestedStructs/P/5/s5-12/CONTCAR	-2.85472873	-4.083090057139732	1.3155920505523682
/global/project/projectdirs/m3572/cluster-training-data/nestedStructs/P/5/s1-4/CONTCAR	-2.194276738	-4.605763306384422	0.7929188013076782
/global/project/projectdirs/m3572/cluster-training-data/nestedStructs/P/5/s4-4/CONTCAR	-1.513963618	-3.660617580180504	1.738064527511597
/global/project/projectdirs/m3572/cluster-training-data/nestedStructs/P/5/s1-10/CONTCAR	-3.22970975	-4.453452398543694	0.945229709148407
/global/project/projectdirs/m3572/cluster-training-data/nestedStructs/P/5/s1-5/CONTCAR	-2.224540964	-4.324176540141441	1.0745055675506592
/global/project/projectdirs/m3572/cluster-training-data/nestedStructs/P/5/s3-6/CONTCAR	-2.466293624	-4.589808990722038	0.8088731169700623
/global/project/projectdirs/m3572/cluster-training-data/nestedStructs/P/5/s4-5/CONTCAR	-1.536176532	-3.9063653848222275	1.492316722869873
/global/project/projectdirs/m3572/cluster-training-data/nestedStructs/P/5/s1-6/CONTCAR	-3.573831476	-4.483642151122429	0.9150399565696716
/global/project/projectdirs/m3572/cluster-training-data/nestedStructs/P/5/s3-7/CONTCAR	-2.780590934	-4.4995010397485276	0.899181067943573
/global/project/projectdirs/m3572/cluster-training-data/nestedStructs/P/5/s5-11/CONTCAR	-2.85472873	-4.083090057139732	1.3155920505523682
/global/project/projectdirs/m3572/cluster-training-data/nestedStructs/P/5/13/CONTCAR	-4.617019278	-4.456380178695061	0.9423019289970398
/global/project/projectdirs/m3572/cluster-training-data/nestedStructs/P/5/s3-8/CONTCAR	-2.989540786	-4.524952044253685	0.8737300634384155
/global/project/projectdirs/m3572/cluster-training-data/nestedStructs/P/5/s5-9/CONTCAR	-4.3465981739999995	-4.534673681025841	0.8640084266662598
/global/project/projectdirs/m3572/cluster-training-data/nestedStructs/P/5/s3-9/CONTCAR	-4.02559715	-4.508742382293083	0.8899397253990173
/global/project/projectdirs/m3572/cluster-training-data/nestedStructs/P/5/s1-1/CONTCAR	-3.964156142	-4.430519630675652	0.968162477016449
/global/project/projectdirs/m3572/cluster-training-data/nestedStructs/P/5/s3-2/CONTCAR	-4.238728694000001	-4.581856479411461	0.8168256282806396
/global/project/projectdirs/m3572/cluster-training-data/nestedStructs/P/5/s4-1/CONTCAR	-4.17511637	-4.481932689910271	0.9167494177818298
/global/project/projectdirs/m3572/cluster-training-data/nestedStructs/P/5/s4-10/CONTCAR	-3.7545198839999996	-4.503942897086479	0.8947392106056213
/global/project/projectdirs/m3572/cluster-training-data/nestedStructs/P/5/s1-2/CONTCAR	-2.3072394320000003	-4.591144611602165	0.8075374960899353
/global/project/projectdirs/m3572/cluster-training-data/nestedStructs/P/5/s3-3/CONTCAR	-2.988212672	-4.527057518725731	0.8716245889663696
/global/project/projectdirs/m3572/cluster-training-data/nestedStructs/P/5/s3-4/CONTCAR	-4.218873026	-4.602141072516777	0.7965410351753235
/global/project/projectdirs/m3572/cluster-training-data/nestedStructs/P/5/s5-5/CONTCAR	-2.612607126	-4.681487848525383	0.7171942591667175
/global/project/projectdirs/m3572/cluster-training-data/nestedStructs/P/5/s3-5/CONTCAR	-4.186749724	-4.561346461539604	0.8373356461524963
/global/project/projectdirs/m3572/cluster-training-data/nestedStructs/P/5/s5-6/CONTCAR	-2.631515148	-4.386686076884605	1.0119960308074951
/global/project/projectdirs/m3572/cluster-training-data/nestedStructs/P/5/s5-7/CONTCAR	-1.9040898739999998	-4.187847485308983	1.2108346223831177
/global/project/projectdirs/m3572/cluster-training-data/nestedStructs/P/5/s3-12/CONTCAR	-3.852111694	-4.406593730216362	0.9920883774757384
/global/project/projectdirs/m3572/cluster-training-data/nestedStructs/P/5/s5-8/CONTCAR	-3.598692532	-4.4030612609437485	0.995620846748352
/global/project/projectdirs/m3572/cluster-training-data/nestedStructs/P/5/s4-12/CONTCAR	-2.90178526	-4.502700199847557	0.8959819078445435
/global/project/projectdirs/m3572/cluster-training-data/nestedStructs/P/5/s5-1/CONTCAR	-4.2375556340000005	-4.415697028403618	0.9829850792884828
/global/project/projectdirs/m3572/cluster-training-data/nestedStructs/P/2/5/CONTCAR	-4.51393823	-4.511847247844078	0.8868348598480225
/global/project/projectdirs/m3572/cluster-training-data/nestedStructs/P/55/7/CONTCAR	-5.161040867454546	-5.205165436034538	0.1935166716575622
/global/project/projectdirs/m3572/cluster-training-data/nestedStructs/P/55/21/CONTCAR	-5.161472747090909	-5.158191015487053	0.2404910922050476
/global/project/projectdirs/m3572/cluster-training-data/nestedStructs/P/55/6/CONTCAR	-5.131685738181818	-5.197100748782494	0.2015813589096069
/global/project/projectdirs/m3572/cluster-training-data/nestedStructs/P/55/19/CONTCAR	-5.145735319999999	-5.143561711078026	0.2551203966140747
/global/project/projectdirs/m3572/cluster-training-data/nestedStructs/P/55/17/CONTCAR	-5.170709952727273	-5.231236015920975	0.1674460917711258
/global/project/projectdirs/m3572/cluster-training-data/nestedStructs/P/55/5/CONTCAR	-5.151592839999999	-5.28634084529195	0.1123412624001503
/global/project/projectdirs/m3572/cluster-training-data/nestedStructs/P/55/23/CONTCAR	-5.146804142000001	-5.082707723145821	0.3159743845462799
/global/project/projectdirs/m3572/cluster-training-data/nestedStructs/P/55/4/CONTCAR	-5.142887354363636	-5.299412613277771	0.0992694944143295
/global/project/projectdirs/m3572/cluster-training-data/nestedStructs/P/55/16/CONTCAR	-5.179882897454545	-5.285484117930271	0.1131979897618293
/global/project/projectdirs/m3572/cluster-training-data/nestedStructs/P/55/20/CONTCAR	-5.139048477090909	-5.302452018027641	0.0962300896644592
/global/project/projectdirs/m3572/cluster-training-data/nestedStructs/P/55/12/CONTCAR	-5.183546993636363	-5.167631065016129	0.2310510426759719
/global/project/projectdirs/m3572/cluster-training-data/nestedStructs/P/55/10/CONTCAR	-5.129214343272728	-5.237399106388428	0.1612830013036728
/global/project/projectdirs/m3572/cluster-training-data/nestedStructs/P/55/8/CONTCAR	-5.1368346339999995	-5.264440005188324	0.1342421025037765
/global/project/projectdirs/m3572/cluster-training-data/nestedStructs/P/55/18/CONTCAR	-5.141990293272727	-5.234370817904808	0.1643112897872924
/global/project/projectdirs/m3572/cluster-training-data/nestedStructs/P/50/5/CONTCAR	-5.1246927308	-5.105342736010887	0.2933393716812134
/global/project/projectdirs/m3572/cluster-training-data/nestedStructs/P/50/9/CONTCAR	-5.1349300568	-5.046938677792885	0.3517434298992157
/global/project/projectdirs/m3572/cluster-training-data/nestedStructs/P/50/10/CONTCAR	-5.1590209434	-5.2121373764327545	0.186544731259346
/global/project/projectdirs/m3572/cluster-training-data/nestedStructs/P/23/4/CONTCAR	-5.165960649565218	-4.8986884853890915	0.499993622303009
/global/project/projectdirs/m3572/cluster-training-data/nestedStructs/P/4/3/CONTCAR	-5.23484977	-4.231172313456871	1.1675097942352295
/global/project/projectdirs/m3572/cluster-training-data/nestedStructs/P/4/13/CONTCAR	-4.7232380225	-4.240867128138878	1.1578149795532229
/global/project/projectdirs/m3572/cluster-training-data/nestedStructs/P/26/s4-11/CONTCAR	-1.4597152123076924	-4.728847911124565	0.6698341965675354
/global/project/projectdirs/m3572/cluster-training-data/nestedStructs/P/26/s5-2/CONTCAR	-0.9325050384615385	-4.6597998044541855	0.738882303237915
/global/project/projectdirs/m3572/cluster-training-data/nestedStructs/P/26/s2-3/CONTCAR	-1.799751266153846	-4.708652128939964	0.6900299787521362
/global/project/projectdirs/m3572/cluster-training-data/nestedStructs/P/26/s5-3/CONTCAR	-1.4684242226923077	-4.518454184298851	0.8802279233932495
/global/project/projectdirs/m3572/cluster-training-data/nestedStructs/P/26/s2-4/CONTCAR	-2.2765590849999997	-4.747205247645714	0.6514768600463867
/global/project/projectdirs/m3572/cluster-training-data/nestedStructs/P/26/s5-10/CONTCAR	-3.1210395634615384	-4.634209205870964	0.7644729018211365
/global/project/projectdirs/m3572/cluster-training-data/nestedStructs/P/26/s5-4/CONTCAR	-0.578283225	-4.774733414416649	0.6239486932754517
/global/project/projectdirs/m3572/cluster-training-data/nestedStructs/P/26/s2-5/CONTCAR	-2.7176820792307694	-4.603632797961571	0.7950493097305298
/global/project/projectdirs/m3572/cluster-training-data/nestedStructs/P/26/s4-6/CONTCAR	-1.8322804092307692	-4.752703776126244	0.6459783315658569
/global/project/projectdirs/m3572/cluster-training-data/nestedStructs/P/26/s2-11/CONTCAR	-1.5114312465384616	-4.674957682853081	0.7237244248390198
/global/project/projectdirs/m3572/cluster-training-data/nestedStructs/P/26/s2-6/CONTCAR	-3.351493598461538	-4.638098170523979	0.7605839371681213
/global/project/projectdirs/m3572/cluster-training-data/nestedStructs/P/26/s4-7/CONTCAR	-1.4939835680769231	-4.60946320510421	0.7892189025878906
/global/project/projectdirs/m3572/cluster-training-data/nestedStructs/P/26/s4-8/CONTCAR	-2.470206075384615	-4.753702094321587	0.6449800133705139
/global/project/projectdirs/m3572/cluster-training-data/nestedStructs/P/26/s4-9/CONTCAR	-1.7760006476923078	-4.598642160659172	0.8000399470329285
/global/project/projectdirs/m3572/cluster-training-data/nestedStructs/P/26/s4-2/CONTCAR	-0.569610006923077	-4.73684494710479	0.6618371605873108
/global/project/projectdirs/m3572/cluster-training-data/nestedStructs/P/26/s2-2/CONTCAR	-0.5673474653846153	-4.774208535914757	0.6244735717773438
/global/project/projectdirs/m3572/cluster-training-data/nestedStructs/P/26/s4-3/CONTCAR	-0.4979092280769231	-4.622731437449791	0.7759506702423096
/global/project/projectdirs/m3572/cluster-training-data/nestedStructs/P/26/s5-12/CONTCAR	-2.6332401061538464	-4.716348399882652	0.6823337078094482
/global/project/projectdirs/m3572/cluster-training-data/nestedStructs/P/26/s4-4/CONTCAR	-1.4363276342307691	-4.703251590495445	0.6954305171966553
/global/project/projectdirs/m3572/cluster-training-data/nestedStructs/P/26/s2-12/CONTCAR	-1.5114312465384616	-4.674957682853081	0.7237244248390198
/global/project/projectdirs/m3572/cluster-training-data/nestedStructs/P/26/s4-5/CONTCAR	-0.9104507146153846	-4.698513557677605	0.7001685500144958
/global/project/projectdirs/m3572/cluster-training-data/nestedStructs/P/26/s5-11/CONTCAR	-2.6332401061538464	-4.716348399882652	0.6823337078094482
/global/project/projectdirs/m3572/cluster-training-data/nestedStructs/P/26/s5-9/CONTCAR	-2.120975177307692	-4.648123969798424	0.7505581378936768
/global/project/projectdirs/m3572/cluster-training-data/nestedStructs/P/26/s4-1/CONTCAR	-3.8099678419230765	-4.805781652694084	0.5929004549980164
/global/project/projectdirs/m3572/cluster-training-data/nestedStructs/P/26/s4-10/CONTCAR	-1.5963567330769233	-4.810330440764763	0.5883516669273376
/global/project/projectdirs/m3572/cluster-training-data/nestedStructs/P/26/s5-5/CONTCAR	-2.50312139	-4.6351551315835495	0.763526976108551
/global/project/projectdirs/m3572/cluster-training-data/nestedStructs/P/26/s5-6/CONTCAR	-2.0668666646153846	-4.62432383513961	0.7743582725524902
/global/project/projectdirs/m3572/cluster-training-data/nestedStructs/P/26/s2-7/CONTCAR	-2.258787426923077	-4.746600618129112	0.6520814895629883
/global/project/projectdirs/m3572/cluster-training-data/nestedStructs/P/26/s2-10/CONTCAR	-1.5595182965384615	-4.724117626910545	0.6745644807815552
/global/project/projectdirs/m3572/cluster-training-data/nestedStructs/P/26/s5-7/CONTCAR	-1.2000507038461539	-4.721977700953819	0.6767044067382812
/global/project/projectdirs/m3572/cluster-training-data/nestedStructs/P/26/s2-8/CONTCAR	-3.4412339669230767	-4.583916594748833	0.8147655129432678
/global/project/projectdirs/m3572/cluster-training-data/nestedStructs/P/26/s5-8/CONTCAR	-2.1690643311538462	-4.720772673850395	0.6779094338417053
/global/project/projectdirs/m3572/cluster-training-data/nestedStructs/P/26/s2-9/CONTCAR	-1.4523510846153846	-4.697007348304131	0.70167475938797
/global/project/projectdirs/m3572/cluster-training-data/nestedStructs/P/26/s4-12/CONTCAR	-1.4597152123076924	-4.728847911124565	0.6698341965675354
/global/project/projectdirs/m3572/cluster-training-data/nestedStructs/P/26/s5-1/CONTCAR	-2.079334429230769	-4.717614998584129	0.6810671091079712
/global/project/projectdirs/m3572/cluster-training-data/nestedStructs/P/45/7/CONTCAR	-5.1481452095555555	-5.077192445760109	0.3214896619319916
/global/project/projectdirs/m3572/cluster-training-data/nestedStructs/P/45/3/CONTCAR	-5.175961445111111	-5.142543812756874	0.2561382949352264
/global/project/projectdirs/m3572/cluster-training-data/nestedStructs/P/45/19/CONTCAR	-5.197869904888889	-5.2091138265183945	0.189568281173706
/global/project/projectdirs/m3572/cluster-training-data/nestedStructs/P/45/16/CONTCAR	-5.154259309333334	-5.0680687329820175	0.330613374710083
/global/project/projectdirs/m3572/cluster-training-data/nestedStructs/P/45/25/CONTCAR	-5.191371374	-5.117221077447273	0.2814610302448272
/global/project/projectdirs/m3572/cluster-training-data/nestedStructs/P/45/9/CONTCAR	-5.182569690888889	-5.043173243766167	0.3555088639259338
/global/project/projectdirs/m3572/cluster-training-data/nestedStructs/P/45/12/CONTCAR	-5.142173787333333	-5.243315493231155	0.1553666144609451
/global/project/projectdirs/m3572/cluster-training-data/nestedStructs/P/45/15/CONTCAR	-5.132758990444445	-5.09703200078521	0.3016501069068908
/global/project/projectdirs/m3572/cluster-training-data/nestedStructs/P/45/18/CONTCAR	-5.141652774888889	-5.233483558063843	0.1651985496282577
/global/project/projectdirs/m3572/cluster-training-data/nestedStructs/P/48/24/CONTCAR	-5.143107562916667	-5.115359683995583	0.2833224236965179
/global/project/projectdirs/m3572/cluster-training-data/nestedStructs/P/48/11/CONTCAR	-5.162534231041667	-5.170928781395294	0.2277533262968063
/global/project/projectdirs/m3572/cluster-training-data/nestedStructs/P/48/19/CONTCAR	-5.162144725625	-5.2275601229718704	0.1711219847202301
/global/project/projectdirs/m3572/cluster-training-data/nestedStructs/P/48/5/CONTCAR	-5.191571858333334	-5.2285801968625565	0.170101910829544
/global/project/projectdirs/m3572/cluster-training-data/nestedStructs/P/48/22/CONTCAR	-5.184757934375	-5.067395766740181	0.3312863409519195
/global/project/projectdirs/m3572/cluster-training-data/nestedStructs/P/48/10/CONTCAR	-5.176823367083333	-5.149876376157143	0.2488057315349578
/global/project/projectdirs/m3572/cluster-training-data/nestedStructs/P/48/18/CONTCAR	-5.1874496187500005	-5.1919973841956635	0.206684723496437
/global/project/projectdirs/m3572/cluster-training-data/nestedStructs/P/13/s3-1/CONTCAR	-2.8377147953846156	-4.626510133509972	0.7721719741821289
/global/project/projectdirs/m3572/cluster-training-data/nestedStructs/P/13/s4-11/CONTCAR	-2.7585522323076925	-4.65776460385833	0.7409175038337708
/global/project/projectdirs/m3572/cluster-training-data/nestedStructs/P/13/s5-2/CONTCAR	-3.2421500400000003	-4.520956089263298	0.8777260184288025
/global/project/projectdirs/m3572/cluster-training-data/nestedStructs/P/13/s1-12/CONTCAR	-2.674420533076923	-4.545092632537224	0.8535894751548767
/global/project/projectdirs/m3572/cluster-training-data/nestedStructs/P/13/s5-3/CONTCAR	-0.24582097307692308	-4.588025619750359	0.8106564879417419
/global/project/projectdirs/m3572/cluster-training-data/nestedStructs/P/13/s3-11/CONTCAR	-3.8393417661538463	-4.596386005645134	0.8022961020469666
/global/project/projectdirs/m3572/cluster-training-data/nestedStructs/P/13/s5-10/CONTCAR	-2.652923403846154	-4.5508122346452256	0.847869873046875
/global/project/projectdirs/m3572/cluster-training-data/nestedStructs/P/13/s5-4/CONTCAR	-3.1405823	-4.501205911403038	0.8974761962890625
/global/project/projectdirs/m3572/cluster-training-data/nestedStructs/P/13/s4-6/CONTCAR	-2.515567613846154	-4.463440348868706	0.9352417588233948
/global/project/projectdirs/m3572/cluster-training-data/nestedStructs/P/13/s1-7/CONTCAR	-1.3523312653846153	-4.645402660136559	0.753279447555542
/global/project/projectdirs/m3572/cluster-training-data/nestedStructs/P/13/s4-7/CONTCAR	-2.161067320769231	-4.584541430240013	0.8141406774520874
/global/project/projectdirs/m3572/cluster-training-data/nestedStructs/P/13/s1-8/CONTCAR	-2.9656984730769227	-4.514005889659264	0.8846762180328369
/global/project/projectdirs/m3572/cluster-training-data/nestedStructs/P/13/s1-11/CONTCAR	-2.674420533076923	-4.545092632537224	0.8535894751548767
/global/project/projectdirs/m3572/cluster-training-data/nestedStructs/P/13/14/CONTCAR	-5.228618643076923	-4.895718147521355	0.5029639601707458
/global/project/projectdirs/m3572/cluster-training-data/nestedStructs/P/13/s4-8/CONTCAR	-3.07195668	-4.639618267779686	0.7590638399124146
/global/project/projectdirs/m3572/cluster-training-data/nestedStructs/P/13/s3-10/CONTCAR	-2.903208616923077	-4.574227621322014	0.8244544863700867
/global/project/projectdirs/m3572/cluster-training-data/nestedStructs/P/13/s1-9/CONTCAR	-1.856338267692308	-4.616672923331596	0.7820091843605042
/global/project/projectdirs/m3572/cluster-training-data/nestedStructs/P/13/s4-9/CONTCAR	-2.3350690715384617	-4.59201638913665	0.8066657185554504
/global/project/projectdirs/m3572/cluster-training-data/nestedStructs/P/13/2/CONTCAR	-5.252943800000001	-4.873393466239311	0.5252886414527893
/global/project/projectdirs/m3572/cluster-training-data/nestedStructs/P/13/s4-2/CONTCAR	-1.789531439230769	-4.564276387458183	0.8344057202339172
/global/project/projectdirs/m3572/cluster-training-data/nestedStructs/P/13/s1-3/CONTCAR	-0.741898146923077	-4.554299344783165	0.8443827629089355
/global/project/projectdirs/m3572/cluster-training-data/nestedStructs/P/13/s4-3/CONTCAR	-1.071327766153846	-4.580079545741417	0.8186025619506836
/global/project/projectdirs/m3572/cluster-training-data/nestedStructs/P/13/s5-12/CONTCAR	-1.8582533584615386	-4.529543926482536	0.8691381812095642
/global/project/projectdirs/m3572/cluster-training-data/nestedStructs/P/13/s1-4/CONTCAR	-3.754899150769231	-4.733744373088219	0.6649377346038818
/global/project/projectdirs/m3572/cluster-training-data/nestedStructs/P/13/s4-4/CONTCAR	-2.2588931084615385	-4.426959028010704	0.9717230796813964
/global/project/projectdirs/m3572/cluster-training-data/nestedStructs/P/13/s1-10/CONTCAR	-1.90399306	-4.375531902079918	1.0231502056121826
/global/project/projectdirs/m3572/cluster-training-data/nestedStructs/P/13/s1-5/CONTCAR	-1.6123158453846154	-4.496219446425774	0.9024626612663268
/global/project/projectdirs/m3572/cluster-training-data/nestedStructs/P/13/s3-6/CONTCAR	-2.2933351984615387	-4.5786696574739	0.8200124502182007
/global/project/projectdirs/m3572/cluster-training-data/nestedStructs/P/13/s4-5/CONTCAR	-1.4348691507692308	-4.689253439669945	0.7094286680221558
/global/project/projectdirs/m3572/cluster-training-data/nestedStructs/P/13/s1-6/CONTCAR	-2.3076700646153845	-4.598374476199486	0.8003076314926147
/global/project/projectdirs/m3572/cluster-training-data/nestedStructs/P/13/s3-7/CONTCAR	-2.1243703553846154	-4.535158505206444	0.8635236024856567
/global/project/projectdirs/m3572/cluster-training-data/nestedStructs/P/13/s5-11/CONTCAR	-1.8582533584615386	-4.529543926482536	0.8691381812095642
/global/project/projectdirs/m3572/cluster-training-data/nestedStructs/P/13/s3-8/CONTCAR	-1.3597206715384615	-4.6118049523881455	0.7868771553039551
/global/project/projectdirs/m3572/cluster-training-data/nestedStructs/P/13/s5-9/CONTCAR	-2.4142290276923077	-4.537610938315727	0.8610711693763733
/global/project/projectdirs/m3572/cluster-training-data/nestedStructs/P/13/s3-9/CONTCAR	-3.0965060915384615	-4.509156574969627	0.8895255327224731
/global/project/projectdirs/m3572/cluster-training-data/nestedStructs/P/13/s1-1/CONTCAR	-3.3264283661538463	-4.585500409369804	0.8131816983222961
/global/project/projectdirs/m3572/cluster-training-data/nestedStructs/P/13/s3-2/CONTCAR	-3.391799213076923	-4.599243154292442	0.7994389533996582
/global/project/projectdirs/m3572/cluster-training-data/nestedStructs/P/13/s4-1/CONTCAR	-2.2923441776923075	-4.550837089782097	0.8478450179100037
/global/project/projectdirs/m3572/cluster-training-data/nestedStructs/P/13/s4-10/CONTCAR	-3.7962200107692308	-4.752994944815971	0.6456871628761292
/global/project/projectdirs/m3572/cluster-training-data/nestedStructs/P/13/s1-2/CONTCAR	-0.640833996923077	-4.517330100303032	0.8813520073890686
/global/project/projectdirs/m3572/cluster-training-data/nestedStructs/P/13/s3-3/CONTCAR	-2.035294360769231	-4.555463304286339	0.8432188034057617
/global/project/projectdirs/m3572/cluster-training-data/nestedStructs/P/13/s3-4/CONTCAR	-1.4772765876923077	-4.555519094233849	0.843163013458252
/global/project/projectdirs/m3572/cluster-training-data/nestedStructs/P/13/s5-5/CONTCAR	-2.4890899923076923	-4.558476795916893	0.8402053117752075
/global/project/projectdirs/m3572/cluster-training-data/nestedStructs/P/13/25/CONTCAR	-5.111817545384615	-4.820350875621178	0.5783312320709229
/global/project/projectdirs/m3572/cluster-training-data/nestedStructs/P/13/9/CONTCAR	-5.187044413846153	-4.88556229091201	0.5131198167800903
/global/project/projectdirs/m3572/cluster-training-data/nestedStructs/P/13/s3-5/CONTCAR	-1.8826369761538462	-4.669024696116783	0.7296574115753174
/global/project/projectdirs/m3572/cluster-training-data/nestedStructs/P/13/s5-6/CONTCAR	-2.0909137276923078	-4.626510550742485	0.7721715569496155
/global/project/projectdirs/m3572/cluster-training-data/nestedStructs/P/13/s5-7/CONTCAR	-3.026818726153846	-4.574295332198479	0.8243867754936218
/global/project/projectdirs/m3572/cluster-training-data/nestedStructs/P/13/s3-12/CONTCAR	-3.8393417661538463	-4.596386005645134	0.8022961020469666
/global/project/projectdirs/m3572/cluster-training-data/nestedStructs/P/13/s5-8/CONTCAR	-2.8553707246153843	-4.648642351394035	0.7500397562980652
/global/project/projectdirs/m3572/cluster-training-data/nestedStructs/P/13/s4-12/CONTCAR	-2.7585522323076925	-4.65776460385833	0.7409175038337708
/global/project/projectdirs/m3572/cluster-training-data/nestedStructs/P/13/s5-1/CONTCAR	-3.386601039230769	-4.529779424434044	0.8689026832580566
/global/project/projectdirs/m3572/cluster-training-data/nestedStructs/P/16/s3-1/CONTCAR	-2.970024988125	-4.607639302974083	0.7910428047180176
/global/project/projectdirs/m3572/cluster-training-data/nestedStructs/P/16/s1-12/CONTCAR	-2.32755578	-4.670044114356377	0.7286379933357239
/global/project/projectdirs/m3572/cluster-training-data/nestedStructs/P/16/s3-11/CONTCAR	-1.565371025	-4.520548751120903	0.8781333565711975
/global/project/projectdirs/m3572/cluster-training-data/nestedStructs/P/16/s1-7/CONTCAR	-2.691825000625	-4.629496326213219	0.7691857814788818
/global/project/projectdirs/m3572/cluster-training-data/nestedStructs/P/16/s1-8/CONTCAR	-1.7130690325	-4.700862517123558	0.6978195905685425
/global/project/projectdirs/m3572/cluster-training-data/nestedStructs/P/16/s1-11/CONTCAR	-2.32755578	-4.670044114356377	0.7286379933357239
/global/project/projectdirs/m3572/cluster-training-data/nestedStructs/P/16/17/CONTCAR	-5.289322864375	-4.892043401961662	0.5066387057304382
/global/project/projectdirs/m3572/cluster-training-data/nestedStructs/P/16/s3-10/CONTCAR	-1.906090468125	-4.503365924125053	0.8953161835670471
/global/project/projectdirs/m3572/cluster-training-data/nestedStructs/P/16/s1-9/CONTCAR	-2.448803636875	-4.747382035022118	0.6513000726699829
/global/project/projectdirs/m3572/cluster-training-data/nestedStructs/P/16/s1-3/CONTCAR	-0.67689264375	-4.674961855178215	0.7237202525138855
/global/project/projectdirs/m3572/cluster-training-data/nestedStructs/P/16/s1-4/CONTCAR	-1.62035003125	-4.626146127944328	0.7725359797477722
/global/project/projectdirs/m3572/cluster-training-data/nestedStructs/P/16/s1-10/CONTCAR	-2.293842710625	-4.60052274680648	0.7981593608856201
/global/project/projectdirs/m3572/cluster-training-data/nestedStructs/P/16/s1-5/CONTCAR	-2.0857261025	-4.577225436930992	0.8214566707611084
/global/project/projectdirs/m3572/cluster-training-data/nestedStructs/P/16/s3-6/CONTCAR	-2.529452818125	-4.645071317916252	0.7536107897758484
/global/project/projectdirs/m3572/cluster-training-data/nestedStructs/P/16/s1-6/CONTCAR	-1.6237486525	-4.564700891738274	0.8339812159538269
/global/project/projectdirs/m3572/cluster-training-data/nestedStructs/P/16/s3-7/CONTCAR	-1.13644227875	-4.688149919276573	0.7105321884155273
/global/project/projectdirs/m3572/cluster-training-data/nestedStructs/P/16/s3-8/CONTCAR	-2.8715064825	-4.617333283191063	0.7813488245010376
/global/project/projectdirs/m3572/cluster-training-data/nestedStructs/P/16/s3-9/CONTCAR	-2.502096338125	-4.489037444358208	0.9096446633338928
/global/project/projectdirs/m3572/cluster-training-data/nestedStructs/P/16/s1-1/CONTCAR	4.12344584	-4.671352197890617	0.7273299098014832
/global/project/projectdirs/m3572/cluster-training-data/nestedStructs/P/16/s3-2/CONTCAR	-2.781798608125	-4.785098125701286	0.6135839819908142
/global/project/projectdirs/m3572/cluster-training-data/nestedStructs/P/16/s1-2/CONTCAR	-2.829642843125	-4.678471317057945	0.7202107906341553
/global/project/projectdirs/m3572/cluster-training-data/nestedStructs/P/16/s3-3/CONTCAR	-1.008410525	-4.749193718200066	0.6494883894920349
/global/project/projectdirs/m3572/cluster-training-data/nestedStructs/P/16/s3-4/CONTCAR	-1.087751360625	-4.621218790774681	0.7774633169174194
/global/project/projectdirs/m3572/cluster-training-data/nestedStructs/P/16/s3-5/CONTCAR	-1.64704395125	-4.560309817557671	0.8383722901344299
/global/project/projectdirs/m3572/cluster-training-data/nestedStructs/P/16/s3-12/CONTCAR	-1.565371025	-4.520548751120903	0.8781333565711975
/global/project/projectdirs/m3572/cluster-training-data/nestedStructs/P/30/s5-2/CONTCAR	-1.205355803	-4.679173936610558	0.719508171081543
/global/project/projectdirs/m3572/cluster-training-data/nestedStructs/P/30/7/CONTCAR	-5.281633376666666	-4.84737824416671	0.5513038635253906
/global/project/projectdirs/m3572/cluster-training-data/nestedStructs/P/30/s5-3/CONTCAR	-0.6708137243333333	-4.631710519557335	0.7669715881347656
/global/project/projectdirs/m3572/cluster-training-data/nestedStructs/P/30/s5-10/CONTCAR	-2.4048320943333334	-4.831953396563866	0.5667287111282349
/global/project/projectdirs/m3572/cluster-training-data/nestedStructs/P/30/s5-4/CONTCAR	-0.9150640646666666	-4.872495879893639	0.5261862277984619
/global/project/projectdirs/m3572/cluster-training-data/nestedStructs/P/30/6/CONTCAR	-5.293153705	-4.9371682009748	0.4615139067173004
/global/project/projectdirs/m3572/cluster-training-data/nestedStructs/P/30/5/CONTCAR	-5.273253322	-4.957617064481117	0.4410650432109833
/global/project/projectdirs/m3572/cluster-training-data/nestedStructs/P/30/2/CONTCAR	-5.282101363	-4.936968585019447	0.4617135226726532
/global/project/projectdirs/m3572/cluster-training-data/nestedStructs/P/30/s5-12/CONTCAR	-1.9064599696666666	-4.653482069735863	0.7452000379562378
/global/project/projectdirs/m3572/cluster-training-data/nestedStructs/P/30/s5-11/CONTCAR	-1.9064599693333333	-4.653482069735863	0.7452000379562378
/global/project/projectdirs/m3572/cluster-training-data/nestedStructs/P/30/13/CONTCAR	-5.301875749333333	-4.9105439088395615	0.488138198852539
/global/project/projectdirs/m3572/cluster-training-data/nestedStructs/P/30/s5-9/CONTCAR	-1.3641151763333332	-4.7583734295419235	0.640308678150177
/global/project/projectdirs/m3572/cluster-training-data/nestedStructs/P/30/s5-5/CONTCAR	-1.6213244436666665	-4.640232076411583	0.7584500312805176
/global/project/projectdirs/m3572/cluster-training-data/nestedStructs/P/30/9/CONTCAR	-5.275125138666667	-4.949241449599602	0.4494406580924988
/global/project/projectdirs/m3572/cluster-training-data/nestedStructs/P/30/s5-6/CONTCAR	-1.4493371426666668	-4.733193983798363	0.6654881238937378
/global/project/projectdirs/m3572/cluster-training-data/nestedStructs/P/30/s5-7/CONTCAR	-1.9214423646666667	-4.683559586768486	0.7151225209236145
/global/project/projectdirs/m3572/cluster-training-data/nestedStructs/P/30/s5-8/CONTCAR	-2.3298556796666667	-4.686786224608757	0.7118958830833435
/global/project/projectdirs/m3572/cluster-training-data/nestedStructs/P/30/10/CONTCAR	-5.265020152	-4.963622411256172	0.4350596964359283
/global/project/projectdirs/m3572/cluster-training-data/nestedStructs/P/30/8/CONTCAR	-5.272865323333334	-4.9216788313439865	0.477003276348114
/global/project/projectdirs/m3572/cluster-training-data/nestedStructs/P/30/s5-1/CONTCAR	-2.685803227666667	-4.868016292815544	0.5306658148765564
/global/project/projectdirs/m3572/cluster-training-data/nestedStructs/P/38/17/CONTCAR	-5.133737275526316	-5.1144356927922745	0.284246414899826
/global/project/projectdirs/m3572/cluster-training-data/nestedStructs/P/54/6/CONTCAR	-5.178075287777778	-5.247594585185387	0.1510875225067138
/global/project/projectdirs/m3572/cluster-training-data/nestedStructs/P/54/11/CONTCAR	-5.1663160688888885	-5.137166192298271	0.2615159153938293
/global/project/projectdirs/m3572/cluster-training-data/nestedStructs/P/54/19/CONTCAR	-5.126166498333333	-5.213237186436989	0.1854449212551117
/global/project/projectdirs/m3572/cluster-training-data/nestedStructs/P/54/5/CONTCAR	-5.157363606851852	-5.206334953670837	0.1923471540212631
/global/project/projectdirs/m3572/cluster-training-data/nestedStructs/P/54/2/CONTCAR	-5.158180226296296	-5.231753533249237	0.1669285744428634
/global/project/projectdirs/m3572/cluster-training-data/nestedStructs/P/54/13/CONTCAR	-5.153692460740741	-5.305343752270081	0.0933383554220199
/global/project/projectdirs/m3572/cluster-training-data/nestedStructs/P/54/16/CONTCAR	-5.179675566666667	-5.323107657497265	0.0755744501948356
/global/project/projectdirs/m3572/cluster-training-data/nestedStructs/P/54/22/CONTCAR	-5.166869593888889	-5.1462295553735276	0.252452552318573
/global/project/projectdirs/m3572/cluster-training-data/nestedStructs/P/54/20/CONTCAR	-5.127312519999999	-5.12809889531646	0.2705832123756408
/global/project/projectdirs/m3572/cluster-training-data/nestedStructs/P/54/10/CONTCAR	-5.151778751481482	-5.14603524423156	0.2526468634605407
/global/project/projectdirs/m3572/cluster-training-data/nestedStructs/P/52/6/CONTCAR	-5.160317703076923	-5.104792197709419	0.2938899099826813
/global/project/projectdirs/m3572/cluster-training-data/nestedStructs/P/52/3/CONTCAR	-5.124193902307692	-5.06515031075988	0.3335317969322204
/global/project/projectdirs/m3572/cluster-training-data/nestedStructs/P/52/1/CONTCAR	-5.128220010769231	-5.155179624920227	0.2435024827718734
/global/project/projectdirs/m3572/cluster-training-data/nestedStructs/P/22/s3-1/CONTCAR	3.6425836977272725	-4.673201312785484	0.7254807949066162
/global/project/projectdirs/m3572/cluster-training-data/nestedStructs/P/22/s3-11/CONTCAR	-2.091040821818182	-4.568002333407738	0.8306797742843628
/global/project/projectdirs/m3572/cluster-training-data/nestedStructs/P/22/s3-10/CONTCAR	-2.1132119990909093	-4.529979517226555	0.8687025904655457
/global/project/projectdirs/m3572/cluster-training-data/nestedStructs/P/22/s3-6/CONTCAR	-3.0881872472727276	-4.704519142871239	0.6941629648208618
/global/project/projectdirs/m3572/cluster-training-data/nestedStructs/P/22/s3-7/CONTCAR	-2.771314704090909	-4.724588265185692	0.6740938425064087
/global/project/projectdirs/m3572/cluster-training-data/nestedStructs/P/22/s3-8/CONTCAR	-1.84548462	-4.743554284339287	0.6551278233528137
/global/project/projectdirs/m3572/cluster-training-data/nestedStructs/P/22/s3-9/CONTCAR	-2.0027154145454547	-4.581379940276482	0.8173021674156189
/global/project/projectdirs/m3572/cluster-training-data/nestedStructs/P/22/s3-2/CONTCAR	-1.3701815509090909	-4.687265445952751	0.7114166617393494
/global/project/projectdirs/m3572/cluster-training-data/nestedStructs/P/22/s3-3/CONTCAR	-0.44613864363636363	-4.671744694476463	0.7269374132156372
/global/project/projectdirs/m3572/cluster-training-data/nestedStructs/P/22/s3-4/CONTCAR	-1.1404619327272727	-4.670397212272026	0.7282848954200745
/global/project/projectdirs/m3572/cluster-training-data/nestedStructs/P/22/s3-5/CONTCAR	-2.206423306818182	-4.693040897612907	0.7056412100791931
/global/project/projectdirs/m3572/cluster-training-data/nestedStructs/P/22/s3-12/CONTCAR	-2.091040821818182	-4.568002333407738	0.8306797742843628
/global/project/projectdirs/m3572/cluster-training-data/nestedStructs/P/25/s5-2/CONTCAR	-0.4554482364	-4.6958405277780075	0.702841579914093
/global/project/projectdirs/m3572/cluster-training-data/nestedStructs/P/25/s2-3/CONTCAR	-1.3670911704	-4.734012295966484	0.6646698117256165
/global/project/projectdirs/m3572/cluster-training-data/nestedStructs/P/25/s5-3/CONTCAR	-3.0707291120000004	-4.787902703051903	0.6107794046401978
/global/project/projectdirs/m3572/cluster-training-data/nestedStructs/P/25/s2-4/CONTCAR	-1.8799476708	-4.755844583278038	0.6428375244140625
/global/project/projectdirs/m3572/cluster-training-data/nestedStructs/P/25/s5-10/CONTCAR	-2.177815436	-4.698281755214073	0.7004003524780273
/global/project/projectdirs/m3572/cluster-training-data/nestedStructs/P/25/s5-4/CONTCAR	-1.526418192	-4.719515611892082	0.6791664958000183
/global/project/projectdirs/m3572/cluster-training-data/nestedStructs/P/25/s2-5/CONTCAR	-1.444741554	-4.673205425505974	0.7254766821861267
/global/project/projectdirs/m3572/cluster-training-data/nestedStructs/P/25/s2-11/CONTCAR	-2.280052874	-4.8850405118516464	0.5136415958404541
/global/project/projectdirs/m3572/cluster-training-data/nestedStructs/P/25/s2-6/CONTCAR	-3.2785985820000003	-4.649277915721275	0.7494041919708252
/global/project/projectdirs/m3572/cluster-training-data/nestedStructs/P/25/s2-1/CONTCAR	-1.9052597919999998	-4.690248479609825	0.7084336280822754
/global/project/projectdirs/m3572/cluster-training-data/nestedStructs/P/25/s2-2/CONTCAR	-0.9797641928	-4.678692807917931	0.7199892997741699
/global/project/projectdirs/m3572/cluster-training-data/nestedStructs/P/25/s5-12/CONTCAR	-1.9490856692	-4.743632426028587	0.6550496816635132
/global/project/projectdirs/m3572/cluster-training-data/nestedStructs/P/25/s2-12/CONTCAR	-2.2800528744	-4.8850405118516464	0.5136415958404541
/global/project/projectdirs/m3572/cluster-training-data/nestedStructs/P/25/s5-11/CONTCAR	-1.9490856692	-4.743632426028587	0.6550496816635132
/global/project/projectdirs/m3572/cluster-training-data/nestedStructs/P/25/s5-9/CONTCAR	-1.895909148	-4.715167870288231	0.6835142374038696
/global/project/projectdirs/m3572/cluster-training-data/nestedStructs/P/25/s5-5/CONTCAR	-1.4532876160000001	-4.541202535395958	0.8574795722961426
/global/project/projectdirs/m3572/cluster-training-data/nestedStructs/P/25/9/CONTCAR	-5.2658752456	-4.918878426318504	0.4798036813735962
/global/project/projectdirs/m3572/cluster-training-data/nestedStructs/P/25/s5-6/CONTCAR	-1.6316944804	-4.729233195548393	0.6694489121437073
/global/project/projectdirs/m3572/cluster-training-data/nestedStructs/P/25/s2-7/CONTCAR	-1.2354320064	-4.6336879036477585	0.764994204044342
/global/project/projectdirs/m3572/cluster-training-data/nestedStructs/P/25/s2-10/CONTCAR	-2.7781996936	-4.617433240180351	0.7812488675117493
/global/project/projectdirs/m3572/cluster-training-data/nestedStructs/P/25/s5-7/CONTCAR	-1.7058154276	-4.622423341040947	0.7762587666511536
/global/project/projectdirs/m3572/cluster-training-data/nestedStructs/P/25/s2-8/CONTCAR	-2.264143104	-4.650874902968742	0.7478072047233582
/global/project/projectdirs/m3572/cluster-training-data/nestedStructs/P/25/s5-8/CONTCAR	-1.8235803268000002	-4.597836782698967	0.8008453249931335
/global/project/projectdirs/m3572/cluster-training-data/nestedStructs/P/25/s2-9/CONTCAR	-2.3456709548	-4.675064553981163	0.7236175537109375
/global/project/projectdirs/m3572/cluster-training-data/nestedStructs/P/25/s5-1/CONTCAR	-1.0952591416	-4.690165092711784	0.7085170149803162
/global/project/projectdirs/m3572/cluster-training-data/nestedStructs/P/20/s5-2/CONTCAR	-1.76813864	-4.6335087916902085	0.7651733160018921
/global/project/projectdirs/m3572/cluster-training-data/nestedStructs/P/20/s5-3/CONTCAR	-2.2093499094999998	-4.614882042174675	0.7838000655174255
/global/project/projectdirs/m3572/cluster-training-data/nestedStructs/P/20/s3-11/CONTCAR	-1.437976891	-4.592658450370171	0.8060236573219299
/global/project/projectdirs/m3572/cluster-training-data/nestedStructs/P/20/s5-10/CONTCAR	-2.2826556425	-4.6978764436296006	0.7008056640625
/global/project/projectdirs/m3572/cluster-training-data/nestedStructs/P/20/s5-4/CONTCAR	-0.574539273	-4.597809781794884	0.8008723258972168
/global/project/projectdirs/m3572/cluster-training-data/nestedStructs/P/20/6/CONTCAR	-5.32602692	-4.914161404137947	0.4845207035541534
/global/project/projectdirs/m3572/cluster-training-data/nestedStructs/P/20/s3-10/CONTCAR	-2.3047550489999997	-4.707300355201103	0.6913817524909973
/global/project/projectdirs/m3572/cluster-training-data/nestedStructs/P/20/5/CONTCAR	-5.2982206005000005	-4.953752746348717	0.4449293613433838
/global/project/projectdirs/m3572/cluster-training-data/nestedStructs/P/20/2/CONTCAR	-5.295804244499999	-4.90654527164016	0.4921368360519409
/global/project/projectdirs/m3572/cluster-training-data/nestedStructs/P/20/s5-12/CONTCAR	-1.5534699189999999	-4.644721379046776	0.7539607286453247
/global/project/projectdirs/m3572/cluster-training-data/nestedStructs/P/20/1/CONTCAR	-5.300512272000001	-4.92390160775695	0.4747804999351501
/global/project/projectdirs/m3572/cluster-training-data/nestedStructs/P/20/s3-6/CONTCAR	-1.927068492	-4.605609943633415	0.7930721640586853
/global/project/projectdirs/m3572/cluster-training-data/nestedStructs/P/20/s3-7/CONTCAR	-1.6630650095	-4.625173320536949	0.7735087871551514
/global/project/projectdirs/m3572/cluster-training-data/nestedStructs/P/20/s5-11/CONTCAR	-1.5534699189999999	-4.644721379046776	0.7539607286453247
/global/project/projectdirs/m3572/cluster-training-data/nestedStructs/P/20/s3-8/CONTCAR	-2.012503631	-4.660849799876549	0.7378323078155518
/global/project/projectdirs/m3572/cluster-training-data/nestedStructs/P/20/s5-9/CONTCAR	-3.8319408695	-4.7436138293794174	0.6550682783126831
/global/project/projectdirs/m3572/cluster-training-data/nestedStructs/P/20/s3-9/CONTCAR	-2.013063189	-4.63372861362014	0.7649534940719604
/global/project/projectdirs/m3572/cluster-training-data/nestedStructs/P/20/s3-2/CONTCAR	-0.0908189605	-4.824985494380333	0.5736966133117676
/global/project/projectdirs/m3572/cluster-training-data/nestedStructs/P/20/s3-3/CONTCAR	-1.8925444325	-4.61154489732299	0.7871372103691101
/global/project/projectdirs/m3572/cluster-training-data/nestedStructs/P/20/s3-4/CONTCAR	-0.9913990079999999	-4.725666513209679	0.6730155944824219
/global/project/projectdirs/m3572/cluster-training-data/nestedStructs/P/20/s5-5/CONTCAR	-1.7146280274999999	-4.5120647451928635	0.8866173624992371
/global/project/projectdirs/m3572/cluster-training-data/nestedStructs/P/20/9/CONTCAR	-5.290376541	-4.876923193698265	0.5217589139938354
/global/project/projectdirs/m3572/cluster-training-data/nestedStructs/P/20/s3-5/CONTCAR	-2.2401414745	-4.651185681586601	0.7474964261054993
/global/project/projectdirs/m3572/cluster-training-data/nestedStructs/P/20/s5-6/CONTCAR	-1.6286716155	-4.809024026160576	0.5896580815315247
/global/project/projectdirs/m3572/cluster-training-data/nestedStructs/P/20/s5-7/CONTCAR	-3.1851175649999997	-4.6990857622674485	0.6995963454246521
/global/project/projectdirs/m3572/cluster-training-data/nestedStructs/P/20/s3-12/CONTCAR	-1.437976891	-4.592658450370171	0.8060236573219299
/global/project/projectdirs/m3572/cluster-training-data/nestedStructs/P/20/s5-8/CONTCAR	-1.5890553925000002	-4.550582577948906	0.8480995297431946
/global/project/projectdirs/m3572/cluster-training-data/nestedStructs/P/20/10/CONTCAR	-5.293921909	-4.9049897096208115	0.493692398071289
/global/project/projectdirs/m3572/cluster-training-data/nestedStructs/P/20/8/CONTCAR	-5.2977057865	-4.875518550639488	0.5231635570526123
/global/project/projectdirs/m3572/cluster-training-data/nestedStructs/P/20/s5-1/CONTCAR	-2.5709185690000003	-4.621233155494072	0.7774489521980286
/global/project/projectdirs/m3572/cluster-training-data/nestedStructs/P/9/s3-1/CONTCAR	-3.7302069199999996	-4.6169900200418015	0.7816920876502991
/global/project/projectdirs/m3572/cluster-training-data/nestedStructs/P/9/s4-11/CONTCAR	-2.5049733955555555	-4.564046671157219	0.8346354365348816
/global/project/projectdirs/m3572/cluster-training-data/nestedStructs/P/9/s5-2/CONTCAR	-3.576274286666667	-4.586512853865959	0.8121692538261414
/global/project/projectdirs/m3572/cluster-training-data/nestedStructs/P/9/s1-12/CONTCAR	-2.3101395677777776	-4.456628253226616	0.9420538544654846
/global/project/projectdirs/m3572/cluster-training-data/nestedStructs/P/9/s5-3/CONTCAR	-3.4786962066666667	-4.614196350341179	0.7844857573509216
/global/project/projectdirs/m3572/cluster-training-data/nestedStructs/P/9/s3-11/CONTCAR	-2.6081630133333333	-4.632686307196953	0.7659958004951477
/global/project/projectdirs/m3572/cluster-training-data/nestedStructs/P/9/21/CONTCAR	-5.1542794899999995	-4.829668750529625	0.5690133571624756
/global/project/projectdirs/m3572/cluster-training-data/nestedStructs/P/9/s5-10/CONTCAR	-2.17487225	-4.5613296530297776	0.837352454662323
/global/project/projectdirs/m3572/cluster-training-data/nestedStructs/P/9/s5-4/CONTCAR	-2.9924529577777776	-4.634983112578728	0.7636989951133728
/global/project/projectdirs/m3572/cluster-training-data/nestedStructs/P/9/s4-6/CONTCAR	-2.1388444533333333	-4.478737523322441	0.9199445843696594
/global/project/projectdirs/m3572/cluster-training-data/nestedStructs/P/9/s1-7/CONTCAR	-2.254562191111111	-4.507150282626488	0.8915318250656128
/global/project/projectdirs/m3572/cluster-training-data/nestedStructs/P/9/6/CONTCAR	-5.069636623333333	-4.762032737498619	0.6366493701934814
/global/project/projectdirs/m3572/cluster-training-data/nestedStructs/P/9/s4-7/CONTCAR	-2.519554382222222	-4.464777042632439	0.933905065059662
/global/project/projectdirs/m3572/cluster-training-data/nestedStructs/P/9/11/CONTCAR	-5.139206082222222	-4.843888094191887	0.5547940135002136
/global/project/projectdirs/m3572/cluster-training-data/nestedStructs/P/9/s1-8/CONTCAR	-3.2393130166666664	-4.505236317878105	0.8934457898139954
/global/project/projectdirs/m3572/cluster-training-data/nestedStructs/P/9/s1-11/CONTCAR	-2.3101395677777776	-4.456628253226616	0.9420538544654846
/global/project/projectdirs/m3572/cluster-training-data/nestedStructs/P/9/s4-8/CONTCAR	-3.6537470866666664	-4.596293320422508	0.8023887872695923
/global/project/projectdirs/m3572/cluster-training-data/nestedStructs/P/9/s3-10/CONTCAR	-4.023945914444444	-4.656031062369682	0.7426510453224182
/global/project/projectdirs/m3572/cluster-training-data/nestedStructs/P/9/s1-9/CONTCAR	-1.7921853455555556	-4.587808241610863	0.8108738660812378
/global/project/projectdirs/m3572/cluster-training-data/nestedStructs/P/9/s4-9/CONTCAR	-1.9361337888888888	-4.466083218818047	0.932598888874054
/global/project/projectdirs/m3572/cluster-training-data/nestedStructs/P/9/s4-2/CONTCAR	-4.072609018888889	-4.658214380507805	0.7404677271842957
/global/project/projectdirs/m3572/cluster-training-data/nestedStructs/P/9/s1-3/CONTCAR	-0.9947569877777779	-4.612896253829338	0.7857858538627625
/global/project/projectdirs/m3572/cluster-training-data/nestedStructs/P/9/s4-3/CONTCAR	-1.7333146188888888	-4.640678872828819	0.7580032348632812
/global/project/projectdirs/m3572/cluster-training-data/nestedStructs/P/9/s5-12/CONTCAR	-2.214132822222222	-4.63505141950164	0.7636306881904602
/global/project/projectdirs/m3572/cluster-training-data/nestedStructs/P/9/s1-4/CONTCAR	-1.975054622222222	-4.594934394126274	0.8037477135658264
/global/project/projectdirs/m3572/cluster-training-data/nestedStructs/P/9/s4-4/CONTCAR	-1.1060944455555555	-4.4768164060166855	0.921865701675415
/global/project/projectdirs/m3572/cluster-training-data/nestedStructs/P/9/s1-10/CONTCAR	-3.9173515622222226	-4.649325062995293	0.7493570446968079
/global/project/projectdirs/m3572/cluster-training-data/nestedStructs/P/9/1/CONTCAR	-5.108652447777778	-4.82641386008773	0.5722682476043701
/global/project/projectdirs/m3572/cluster-training-data/nestedStructs/P/9/s1-5/CONTCAR	-1.7428920622222224	-4.459786584143974	0.9388955235481262
/global/project/projectdirs/m3572/cluster-training-data/nestedStructs/P/9/s3-6/CONTCAR	-3.1797971433333334	-4.619261255030968	0.7794208526611328
/global/project/projectdirs/m3572/cluster-training-data/nestedStructs/P/9/s4-5/CONTCAR	-2.7983067255555554	-4.541886021857597	0.8567960858345032
/global/project/projectdirs/m3572/cluster-training-data/nestedStructs/P/9/s1-6/CONTCAR	-2.5265178144444445	-4.517835011248924	0.8808470964431763
/global/project/projectdirs/m3572/cluster-training-data/nestedStructs/P/9/s3-7/CONTCAR	-2.8302928222222223	-4.570695807700493	0.8279862999916077
/global/project/projectdirs/m3572/cluster-training-data/nestedStructs/P/9/s5-11/CONTCAR	-2.214132822222222	-4.63505141950164	0.7636306881904602
/global/project/projectdirs/m3572/cluster-training-data/nestedStructs/P/9/s3-8/CONTCAR	-3.68748306	-4.528925647502281	0.8697564601898193
/global/project/projectdirs/m3572/cluster-training-data/nestedStructs/P/9/s5-9/CONTCAR	-1.8820614344444442	-4.540422370200493	0.8582597374916077
/global/project/projectdirs/m3572/cluster-training-data/nestedStructs/P/9/s3-9/CONTCAR	-3.5996662855555552	-4.603085984950401	0.7955961227416992
/global/project/projectdirs/m3572/cluster-training-data/nestedStructs/P/9/s1-1/CONTCAR	-2.876491611111111	-4.513433029418327	0.8852490782737732
/global/project/projectdirs/m3572/cluster-training-data/nestedStructs/P/9/s3-2/CONTCAR	-0.7712620166666667	-4.5459233424714585	0.8527587652206421
/global/project/projectdirs/m3572/cluster-training-data/nestedStructs/P/9/s4-1/CONTCAR	-3.5203341088888886	-4.554364135032036	0.8443179726600647
/global/project/projectdirs/m3572/cluster-training-data/nestedStructs/P/9/s4-10/CONTCAR	-2.0061900744444445	-4.705802609687187	0.6928794980049133
/global/project/projectdirs/m3572/cluster-training-data/nestedStructs/P/9/s1-2/CONTCAR	-2.26643549	-4.275682201152184	1.122999906539917
/global/project/projectdirs/m3572/cluster-training-data/nestedStructs/P/9/s3-3/CONTCAR	-2.4901693755555554	-4.554016401534416	0.8446657061576843
/global/project/projectdirs/m3572/cluster-training-data/nestedStructs/P/9/s3-4/CONTCAR	-3.9153568300000003	-4.6347042820504685	0.7639778256416321
/global/project/projectdirs/m3572/cluster-training-data/nestedStructs/P/9/s5-5/CONTCAR	-3.1360113588888887	-4.529135873084404	0.8695462346076965
/global/project/projectdirs/m3572/cluster-training-data/nestedStructs/P/9/s3-5/CONTCAR	-3.7190042488888886	-4.543821801905968	0.8548603057861328
/global/project/projectdirs/m3572/cluster-training-data/nestedStructs/P/9/s5-6/CONTCAR	-3.8225267044444444	-4.610850622420647	0.7878314852714539
/global/project/projectdirs/m3572/cluster-training-data/nestedStructs/P/9/s5-7/CONTCAR	-2.4591798655555555	-4.441711416011192	0.9569706916809082
/global/project/projectdirs/m3572/cluster-training-data/nestedStructs/P/9/s3-12/CONTCAR	-2.6081630133333333	-4.632686307196953	0.7659958004951477
/global/project/projectdirs/m3572/cluster-training-data/nestedStructs/P/9/s5-8/CONTCAR	-3.1919163533333332	-4.556528081660606	0.8421540260314941
/global/project/projectdirs/m3572/cluster-training-data/nestedStructs/P/9/s4-12/CONTCAR	-2.5049733955555555	-4.564046671157219	0.8346354365348816
/global/project/projectdirs/m3572/cluster-training-data/nestedStructs/P/9/s5-1/CONTCAR	-4.036023973333333	-4.567900171046593	0.8307819366455078
/global/project/projectdirs/m3572/cluster-training-data/nestedStructs/P/28/s4-11/CONTCAR	-2.2329643489285713	-4.798849453692772	0.5998326539993286
/global/project/projectdirs/m3572/cluster-training-data/nestedStructs/P/28/s3-11/CONTCAR	-2.9445089857142857	-4.689629664187767	0.7090524435043335
/global/project/projectdirs/m3572/cluster-training-data/nestedStructs/P/28/s4-6/CONTCAR	-1.2905895107142857	-4.744147350554802	0.6545347571372986
/global/project/projectdirs/m3572/cluster-training-data/nestedStructs/P/28/s4-7/CONTCAR	-1.9880004264285716	-4.631607463126518	0.7670746445655823
/global/project/projectdirs/m3572/cluster-training-data/nestedStructs/P/28/s4-8/CONTCAR	-1.3571662514285714	-4.759412576918938	0.6392695307731628
/global/project/projectdirs/m3572/cluster-training-data/nestedStructs/P/28/s3-10/CONTCAR	-1.640771522857143	-4.756403198008873	0.6422789096832275
/global/project/projectdirs/m3572/cluster-training-data/nestedStructs/P/28/s4-9/CONTCAR	-2.0814129264285715	-4.649171640639641	0.7495104670524597
/global/project/projectdirs/m3572/cluster-training-data/nestedStructs/P/28/s4-2/CONTCAR	-0.17547759000000002	-4.728977670436241	0.6697044372558594
/global/project/projectdirs/m3572/cluster-training-data/nestedStructs/P/28/s4-3/CONTCAR	-1.315568025	-4.7533266446641464	0.6453554630279541
/global/project/projectdirs/m3572/cluster-training-data/nestedStructs/P/28/s4-4/CONTCAR	-0.4429466025	-4.779443611865379	0.6192384958267212
/global/project/projectdirs/m3572/cluster-training-data/nestedStructs/P/28/s3-6/CONTCAR	-1.2533256042857144	-4.749315252070763	0.6493668556213379
/global/project/projectdirs/m3572/cluster-training-data/nestedStructs/P/28/s4-5/CONTCAR	-1.6206937571428572	-4.639032771354057	0.7596493363380432
/global/project/projectdirs/m3572/cluster-training-data/nestedStructs/P/28/s3-7/CONTCAR	-1.49092375	-4.640862693553307	0.757819414138794
/global/project/projectdirs/m3572/cluster-training-data/nestedStructs/P/28/s3-8/CONTCAR	-2.314499048214286	-4.785459031825401	0.6132230758666992
/global/project/projectdirs/m3572/cluster-training-data/nestedStructs/P/28/s3-9/CONTCAR	-1.4415779846428571	-4.73492090917144	0.6637611985206604
/global/project/projectdirs/m3572/cluster-training-data/nestedStructs/P/28/s3-2/CONTCAR	-0.5107409567857143	-4.757785429721214	0.6408966779708862
/global/project/projectdirs/m3572/cluster-training-data/nestedStructs/P/28/s4-1/CONTCAR	-0.5349116410714286	-4.742887964015343	0.6557941436767578
/global/project/projectdirs/m3572/cluster-training-data/nestedStructs/P/28/s4-10/CONTCAR	-2.126657430714286	-4.814323117499687	0.5843589901924133
/global/project/projectdirs/m3572/cluster-training-data/nestedStructs/P/28/s3-3/CONTCAR	-1.0748896007142856	-4.763928224807121	0.6347538828849792
/global/project/projectdirs/m3572/cluster-training-data/nestedStructs/P/28/s3-4/CONTCAR	-0.2550813946428571	-4.575563540225365	0.8231185674667358
/global/project/projectdirs/m3572/cluster-training-data/nestedStructs/P/28/s3-5/CONTCAR	-1.5804095546428572	-4.650835981135704	0.7478461265563965
/global/project/projectdirs/m3572/cluster-training-data/nestedStructs/P/28/s3-12/CONTCAR	-2.944508980357143	-4.689629664187767	0.7090524435043335
/global/project/projectdirs/m3572/cluster-training-data/nestedStructs/P/28/s4-12/CONTCAR	-2.2329643489285713	-4.798849453692772	0.5998326539993286
/global/project/projectdirs/m3572/cluster-training-data/nestedStructs/P/44/11/CONTCAR	-5.181727107954545	-5.0704317293218155	0.328250378370285
/global/project/projectdirs/m3572/cluster-training-data/nestedStructs/P/44/15/CONTCAR	-5.16068253	-5.026833554272987	0.3718485534191131
/global/project/projectdirs/m3572/cluster-training-data/nestedStructs/P/44/10/CONTCAR	-5.175580777272727	-5.18484524405513	0.2138368636369705
/global/project/projectdirs/m3572/cluster-training-data/nestedStructs/P/47/7/CONTCAR	-5.164050220212766	-5.240692590837814	0.1579895168542862
/global/project/projectdirs/m3572/cluster-training-data/nestedStructs/P/47/24/CONTCAR	-5.170524436170212	-5.065434177880623	0.3332479298114776
/global/project/projectdirs/m3572/cluster-training-data/nestedStructs/P/47/19/CONTCAR	-5.138533525106383	-5.030818631415703	0.3678634762763977
/global/project/projectdirs/m3572/cluster-training-data/nestedStructs/P/47/14/CONTCAR	-5.166534088085106	-5.171569754844048	0.2271123528480529
/global/project/projectdirs/m3572/cluster-training-data/nestedStructs/P/47/23/CONTCAR	-5.146708258297872	-5.142583926682808	0.2560981810092926
/global/project/projectdirs/m3572/cluster-training-data/nestedStructs/P/47/4/CONTCAR	-5.155371950212766	-5.243504633670189	0.1551774740219116
/global/project/projectdirs/m3572/cluster-training-data/nestedStructs/P/47/13/CONTCAR	-5.127620199787234	-5.283600812321045	0.1150812953710556
/global/project/projectdirs/m3572/cluster-training-data/nestedStructs/P/47/16/CONTCAR	-5.1714863648936165	-5.1294236681512375	0.269258439540863
/global/project/projectdirs/m3572/cluster-training-data/nestedStructs/P/47/22/CONTCAR	-5.175823629148936	-5.152713184719421	0.2459689229726791
/global/project/projectdirs/m3572/cluster-training-data/nestedStructs/P/47/15/CONTCAR	-5.17920977680851	-5.199528743987419	0.1991533637046814
/global/project/projectdirs/m3572/cluster-training-data/nestedStructs/P/42/10/CONTCAR	-5.145624233095238	-5.230385859971382	0.1682962477207183
/global/project/projectdirs/m3572/cluster-training-data/nestedStructs/P/42/8/CONTCAR	-5.135306258571428	-5.270564337735512	0.1281177699565887
/global/project/projectdirs/m3572/cluster-training-data/nestedStructs/P/12/s3-1/CONTCAR	-2.3676871783333335	-4.544932236438133	0.8537498712539673
/global/project/projectdirs/m3572/cluster-training-data/nestedStructs/P/12/s5-2/CONTCAR	-1.4092228008333334	-4.606732775931694	0.7919493317604065
/global/project/projectdirs/m3572/cluster-training-data/nestedStructs/P/12/s1-12/CONTCAR	-2.2346388441666667	-4.555367877250053	0.8433142304420471
/global/project/projectdirs/m3572/cluster-training-data/nestedStructs/P/12/7/CONTCAR	-5.198668785	-4.892915239100792	0.5057668685913086
/global/project/projectdirs/m3572/cluster-training-data/nestedStructs/P/12/s5-3/CONTCAR	-3.309862225	-4.545843293433525	0.8528388142585754
/global/project/projectdirs/m3572/cluster-training-data/nestedStructs/P/12/s3-11/CONTCAR	-2.6320551633333333	-4.670785417323448	0.7278966903686523
/global/project/projectdirs/m3572/cluster-training-data/nestedStructs/P/12/s5-10/CONTCAR	-1.8906315491666668	-4.645917525058128	0.7527645826339722
/global/project/projectdirs/m3572/cluster-training-data/nestedStructs/P/12/s5-4/CONTCAR	-1.7576858958333332	-4.561984052424767	0.836698055267334
/global/project/projectdirs/m3572/cluster-training-data/nestedStructs/P/12/s1-7/CONTCAR	-1.7075643950000001	-4.561905076270439	0.8367770314216614
/global/project/projectdirs/m3572/cluster-training-data/nestedStructs/P/12/11/CONTCAR	-5.18869182	-4.797674884562828	0.6010072231292725
/global/project/projectdirs/m3572/cluster-training-data/nestedStructs/P/12/s1-8/CONTCAR	-3.507222535	-4.628193726306297	0.7704883813858032
/global/project/projectdirs/m3572/cluster-training-data/nestedStructs/P/12/s1-11/CONTCAR	-2.2346388441666667	-4.555367877250053	0.8433142304420471
/global/project/projectdirs/m3572/cluster-training-data/nestedStructs/P/12/14/CONTCAR	-5.189484913333334	-4.8251058361581345	0.5735762715339661
/global/project/projectdirs/m3572/cluster-training-data/nestedStructs/P/12/s3-10/CONTCAR	-3.7096787525	-4.572143068080284	0.8265390396118164
/global/project/projectdirs/m3572/cluster-training-data/nestedStructs/P/12/s1-9/CONTCAR	-2.487477708333333	-4.545128335719444	0.8535537719726562
/global/project/projectdirs/m3572/cluster-training-data/nestedStructs/P/12/2/CONTCAR	-5.205078203333334	-4.758515109782555	0.6401669979095459
/global/project/projectdirs/m3572/cluster-training-data/nestedStructs/P/12/s1-3/CONTCAR	-0.39144107333333333	-4.743328680758812	0.6553534269332886
/global/project/projectdirs/m3572/cluster-training-data/nestedStructs/P/12/s5-12/CONTCAR	-3.6900987233333336	-4.538084378009178	0.8605977296829224
/global/project/projectdirs/m3572/cluster-training-data/nestedStructs/P/12/s1-4/CONTCAR	-1.4434289216666667	-4.598848929171898	0.7998331785202026
/global/project/projectdirs/m3572/cluster-training-data/nestedStructs/P/12/s1-10/CONTCAR	-2.6913229333333333	-4.510133852725365	0.8885482549667358
/global/project/projectdirs/m3572/cluster-training-data/nestedStructs/P/12/s1-5/CONTCAR	-1.4837671183333334	-4.484505226378777	0.914176881313324
/global/project/projectdirs/m3572/cluster-training-data/nestedStructs/P/12/s3-6/CONTCAR	-1.8102736941666666	-4.64058577037368	0.7580963373184204
/global/project/projectdirs/m3572/cluster-training-data/nestedStructs/P/12/s1-6/CONTCAR	-2.0096047675	-4.525973369841911	0.8727087378501892
/global/project/projectdirs/m3572/cluster-training-data/nestedStructs/P/12/s3-7/CONTCAR	-2.5189905500000003	-4.500543107753136	0.8981389999389648
/global/project/projectdirs/m3572/cluster-training-data/nestedStructs/P/12/s5-11/CONTCAR	-3.6900987233333336	-4.538084378009178	0.8605977296829224
/global/project/projectdirs/m3572/cluster-training-data/nestedStructs/P/12/s3-8/CONTCAR	-2.3001218816666666	-4.5843561193994065	0.8143259882926941
/global/project/projectdirs/m3572/cluster-training-data/nestedStructs/P/12/s5-9/CONTCAR	-2.8003465341666662	-4.556719054942467	0.8419630527496338
/global/project/projectdirs/m3572/cluster-training-data/nestedStructs/P/12/s3-9/CONTCAR	-3.4685872641666666	-4.635843088393547	0.7628390192985535
/global/project/projectdirs/m3572/cluster-training-data/nestedStructs/P/12/s1-1/CONTCAR	-2.7813964949999996	-4.576176991229393	0.8225051164627075
/global/project/projectdirs/m3572/cluster-training-data/nestedStructs/P/12/s3-2/CONTCAR	-3.357764209166667	-4.637384464507439	0.7612976431846619
/global/project/projectdirs/m3572/cluster-training-data/nestedStructs/P/12/s1-2/CONTCAR	-0.15810452583333334	-4.455730011229851	0.9429520964622498
/global/project/projectdirs/m3572/cluster-training-data/nestedStructs/P/12/s3-3/CONTCAR	-1.7738867425	-4.636666526561119	0.7620155811309814
/global/project/projectdirs/m3572/cluster-training-data/nestedStructs/P/12/s3-4/CONTCAR	-0.9920647308333334	-4.548766126399376	0.8499159812927246
/global/project/projectdirs/m3572/cluster-training-data/nestedStructs/P/12/s5-5/CONTCAR	-2.1125248608333336	-4.552420308356621	0.8462617993354797
/global/project/projectdirs/m3572/cluster-training-data/nestedStructs/P/12/9/CONTCAR	-5.193931123333333	-4.838380207782127	0.5603018999099731
/global/project/projectdirs/m3572/cluster-training-data/nestedStructs/P/12/s3-5/CONTCAR	-0.9288293200000001	-4.48918287969146	0.9094992280006408
/global/project/projectdirs/m3572/cluster-training-data/nestedStructs/P/12/s5-6/CONTCAR	-2.3488533091666666	-4.619424929385521	0.7792571783065796
/global/project/projectdirs/m3572/cluster-training-data/nestedStructs/P/12/s5-7/CONTCAR	-2.917697581666667	-4.553530623679497	0.8451514840126038
/global/project/projectdirs/m3572/cluster-training-data/nestedStructs/P/12/12/CONTCAR	-5.235372983333334	-4.871680309539177	0.5270017981529236
/global/project/projectdirs/m3572/cluster-training-data/nestedStructs/P/12/s3-12/CONTCAR	-2.6320551633333333	-4.670785417323448	0.7278966903686523
/global/project/projectdirs/m3572/cluster-training-data/nestedStructs/P/12/s5-8/CONTCAR	-3.2267893508333336	-4.7774469158700485	0.621235191822052
/global/project/projectdirs/m3572/cluster-training-data/nestedStructs/P/12/s5-1/CONTCAR	-0.685979335	-4.617382874255516	0.7812992334365845
/global/project/projectdirs/m3572/cluster-training-data/nestedStructs/P/15/s3-1/CONTCAR	2.3361680153333335	-4.607924988036491	0.7907571196556091
/global/project/projectdirs/m3572/cluster-training-data/nestedStructs/P/15/s4-11/CONTCAR	-2.65981035	-4.607166042094566	0.7915160655975342
/global/project/projectdirs/m3572/cluster-training-data/nestedStructs/P/15/s5-2/CONTCAR	-0.64069313	-4.657045235400536	0.7416368722915649
/global/project/projectdirs/m3572/cluster-training-data/nestedStructs/P/15/s5-3/CONTCAR	-3.4151402346666666	-4.705957998996117	0.6927241086959839
/global/project/projectdirs/m3572/cluster-training-data/nestedStructs/P/15/s3-11/CONTCAR	-1.7588448046666667	-4.580245663886406	0.8184364438056946
/global/project/projectdirs/m3572/cluster-training-data/nestedStructs/P/15/s5-10/CONTCAR	-1.5237761399999998	-4.640074720149376	0.7586073875427246
/global/project/projectdirs/m3572/cluster-training-data/nestedStructs/P/15/s5-4/CONTCAR	-3.2293172513333332	-4.558708777194359	0.8399733304977417
/global/project/projectdirs/m3572/cluster-training-data/nestedStructs/P/15/24/CONTCAR	-5.235994806666667	-4.922078242068626	0.4766038656234741
/global/project/projectdirs/m3572/cluster-training-data/nestedStructs/P/15/s4-6/CONTCAR	-1.6231219466666666	-4.542099823718407	0.8565822839736938
/global/project/projectdirs/m3572/cluster-training-data/nestedStructs/P/15/s4-7/CONTCAR	-2.651462158666667	-4.57316189027343	0.8255202174186707
/global/project/projectdirs/m3572/cluster-training-data/nestedStructs/P/15/s4-8/CONTCAR	-3.2465722206666663	-4.595718910460808	0.8029631972312927
/global/project/projectdirs/m3572/cluster-training-data/nestedStructs/P/15/s3-10/CONTCAR	-3.0090286033333333	-4.606791963343956	0.7918901443481445
/global/project/projectdirs/m3572/cluster-training-data/nestedStructs/P/15/s4-9/CONTCAR	-2.4693418706666668	-4.484324087863304	0.9143580198287964
/global/project/projectdirs/m3572/cluster-training-data/nestedStructs/P/15/s4-2/CONTCAR	-0.9699737393333333	-4.6192711494020005	0.7794109582901001
/global/project/projectdirs/m3572/cluster-training-data/nestedStructs/P/15/s4-3/CONTCAR	-3.62063002	-4.601921131377556	0.7967609763145447
/global/project/projectdirs/m3572/cluster-training-data/nestedStructs/P/15/s5-12/CONTCAR	-2.1426334886666667	-4.684096386199333	0.7145857214927673
/global/project/projectdirs/m3572/cluster-training-data/nestedStructs/P/15/s4-4/CONTCAR	-2.8949407373333336	-4.698090424304344	0.7005916833877563
/global/project/projectdirs/m3572/cluster-training-data/nestedStructs/P/15/4/CONTCAR	-5.260502118000001	-4.893001129393913	0.5056809782981873
/global/project/projectdirs/m3572/cluster-training-data/nestedStructs/P/15/s3-6/CONTCAR	-1.198495796	-4.55765484786544	0.8410272598266602
/global/project/projectdirs/m3572/cluster-training-data/nestedStructs/P/15/s4-5/CONTCAR	-1.8826568113333333	-4.757208277945854	0.6414738297462463
/global/project/projectdirs/m3572/cluster-training-data/nestedStructs/P/15/s3-7/CONTCAR	-1.5536522693333334	-4.574691107039787	0.8239910006523132
/global/project/projectdirs/m3572/cluster-training-data/nestedStructs/P/15/s5-11/CONTCAR	-2.1426334886666667	-4.684096386199333	0.7145857214927673
/global/project/projectdirs/m3572/cluster-training-data/nestedStructs/P/15/s3-8/CONTCAR	-3.4439973686666665	-4.5469587943604965	0.851723313331604
/global/project/projectdirs/m3572/cluster-training-data/nestedStructs/P/15/s5-9/CONTCAR	-1.7318945893333333	-4.692190458541252	0.7064916491508484
/global/project/projectdirs/m3572/cluster-training-data/nestedStructs/P/15/s3-9/CONTCAR	-2.1912669613333335	-4.606828679805138	0.7918534278869629
/global/project/projectdirs/m3572/cluster-training-data/nestedStructs/P/15/s3-2/CONTCAR	-1.7241540033333334	-4.6139406464150925	0.7847414612770081
/global/project/projectdirs/m3572/cluster-training-data/nestedStructs/P/15/s4-10/CONTCAR	-1.4793245533333335	-4.726440777545311	0.6722413301467896
/global/project/projectdirs/m3572/cluster-training-data/nestedStructs/P/15/s3-3/CONTCAR	-0.8355877326666667	-4.651511718993523	0.7471703886985779
/global/project/projectdirs/m3572/cluster-training-data/nestedStructs/P/15/s3-4/CONTCAR	-0.880188938	-4.619466771846153	0.7792153358459473
/global/project/projectdirs/m3572/cluster-training-data/nestedStructs/P/15/22/CONTCAR	-5.218658146666667	-4.864563634162285	0.5341184735298157
/global/project/projectdirs/m3572/cluster-training-data/nestedStructs/P/15/s5-5/CONTCAR	-1.3789377553333333	-4.65014319634948	0.7485389113426208
/global/project/projectdirs/m3572/cluster-training-data/nestedStructs/P/15/s3-5/CONTCAR	-1.832469046	-4.585322191481926	0.8133599162101746
/global/project/projectdirs/m3572/cluster-training-data/nestedStructs/P/15/s5-6/CONTCAR	-2.7472715500000002	-4.630631198649742	0.7680509090423584
/global/project/projectdirs/m3572/cluster-training-data/nestedStructs/P/15/s5-7/CONTCAR	-1.6688904113333334	-4.676590552096703	0.722091555595398
/global/project/projectdirs/m3572/cluster-training-data/nestedStructs/P/15/s3-12/CONTCAR	-1.7588448046666667	-4.580245663886406	0.8184364438056946
/global/project/projectdirs/m3572/cluster-training-data/nestedStructs/P/15/s5-8/CONTCAR	-3.47461369	-4.473409642939903	0.9252724647521972
/global/project/projectdirs/m3572/cluster-training-data/nestedStructs/P/15/s4-12/CONTCAR	-2.65981035	-4.607166042094566	0.7915160655975342
/global/project/projectdirs/m3572/cluster-training-data/nestedStructs/P/15/s5-1/CONTCAR	4.639025676666666	-4.671319057708122	0.7273630499839783
/global/project/projectdirs/m3572/cluster-training-data/nestedStructs/P/10/s3-1/CONTCAR	-3.860646166	-4.5934065482667465	0.805275559425354
/global/project/projectdirs/m3572/cluster-training-data/nestedStructs/P/10/s5-2/CONTCAR	-2.571549901	-4.53463535523925	0.8640467524528503
/global/project/projectdirs/m3572/cluster-training-data/nestedStructs/P/10/s1-12/CONTCAR	-2.507093589	-4.5573517582467575	0.841330349445343
/global/project/projectdirs/m3572/cluster-training-data/nestedStructs/P/10/7/CONTCAR	-5.148070964	-4.7987428805879135	0.599939227104187
/global/project/projectdirs/m3572/cluster-training-data/nestedStructs/P/10/s5-3/CONTCAR	-2.312156665	-4.451195409064629	0.947486698627472
/global/project/projectdirs/m3572/cluster-training-data/nestedStructs/P/10/s3-11/CONTCAR	-3.3793019899999996	-4.573450734382011	0.8252313733100891
/global/project/projectdirs/m3572/cluster-training-data/nestedStructs/P/10/s5-10/CONTCAR	-2.6829803219999997	-4.63685875154052	0.7618233561515808
/global/project/projectdirs/m3572/cluster-training-data/nestedStructs/P/10/s5-4/CONTCAR	-3.1901581549999998	-4.560533990626671	0.8381481170654297
/global/project/projectdirs/m3572/cluster-training-data/nestedStructs/P/10/s1-7/CONTCAR	-3.492182057	-4.511900534396507	0.8867815732955933
/global/project/projectdirs/m3572/cluster-training-data/nestedStructs/P/10/s1-8/CONTCAR	-3.047352339	-4.579691996341087	0.8189901113510132
/global/project/projectdirs/m3572/cluster-training-data/nestedStructs/P/10/s1-11/CONTCAR	-2.507093589	-4.5573517582467575	0.841330349445343
/global/project/projectdirs/m3572/cluster-training-data/nestedStructs/P/10/s3-10/CONTCAR	-2.947197633	-4.639252593283989	0.7594295144081116
/global/project/projectdirs/m3572/cluster-training-data/nestedStructs/P/10/s1-9/CONTCAR	-3.2363925790000003	-4.696251144175865	0.7024309635162354
/global/project/projectdirs/m3572/cluster-training-data/nestedStructs/P/10/2/CONTCAR	-5.180178982999999	-4.814476778273918	0.5842053294181824
/global/project/projectdirs/m3572/cluster-training-data/nestedStructs/P/10/s1-3/CONTCAR	-3.065889775	-4.669005265002586	0.7296768426895142
/global/project/projectdirs/m3572/cluster-training-data/nestedStructs/P/10/s5-12/CONTCAR	-1.536571247	-4.525698890452721	0.8729832172393799
/global/project/projectdirs/m3572/cluster-training-data/nestedStructs/P/10/s1-4/CONTCAR	-0.17221509699999998	-4.462797989611961	0.9358841180801392
/global/project/projectdirs/m3572/cluster-training-data/nestedStructs/P/10/s1-10/CONTCAR	-2.549694489	-4.584967186217644	0.8137149214744568
/global/project/projectdirs/m3572/cluster-training-data/nestedStructs/P/10/4/CONTCAR	-5.244869034	-4.791254093413689	0.6074280142784119
/global/project/projectdirs/m3572/cluster-training-data/nestedStructs/P/10/1/CONTCAR	-5.22113499	-4.862378527884819	0.5363035798072815
/global/project/projectdirs/m3572/cluster-training-data/nestedStructs/P/10/s1-5/CONTCAR	-3.7104145969999998	-4.576205720668175	0.8224763870239258
/global/project/projectdirs/m3572/cluster-training-data/nestedStructs/P/10/s3-6/CONTCAR	-2.27408688	-4.586729874377586	0.8119522333145142
/global/project/projectdirs/m3572/cluster-training-data/nestedStructs/P/10/s1-6/CONTCAR	-3.669941455	-4.58742552018676	0.8112565875053406
/global/project/projectdirs/m3572/cluster-training-data/nestedStructs/P/10/s3-7/CONTCAR	-3.4471307779999996	-4.552471985583641	0.8462101221084595
/global/project/projectdirs/m3572/cluster-training-data/nestedStructs/P/10/s5-11/CONTCAR	-1.536571247	-4.525698890452721	0.8729832172393799
/global/project/projectdirs/m3572/cluster-training-data/nestedStructs/P/10/s3-8/CONTCAR	-3.315573303	-4.601290156607964	0.797391951084137
/global/project/projectdirs/m3572/cluster-training-data/nestedStructs/P/10/s5-9/CONTCAR	-2.215422819	-4.595421304469444	0.8032608032226562
/global/project/projectdirs/m3572/cluster-training-data/nestedStructs/P/10/s3-9/CONTCAR	-2.7920253720000003	-4.484869351153709	0.9138127565383912
/global/project/projectdirs/m3572/cluster-training-data/nestedStructs/P/10/s1-1/CONTCAR	-4.314335831	-4.617861678366997	0.7808204293251038
/global/project/projectdirs/m3572/cluster-training-data/nestedStructs/P/10/s3-2/CONTCAR	-1.0176805039999999	-4.440097441439964	0.9585846662521362
/global/project/projectdirs/m3572/cluster-training-data/nestedStructs/P/10/s1-2/CONTCAR	-0.175305665	-4.575056543116905	0.8236255645751953
/global/project/projectdirs/m3572/cluster-training-data/nestedStructs/P/10/s3-3/CONTCAR	-2.939209753	-4.427742650275566	0.9709394574165344
/global/project/projectdirs/m3572/cluster-training-data/nestedStructs/P/10/s3-4/CONTCAR	-1.075615982	-4.602183511023857	0.7964985966682434
/global/project/projectdirs/m3572/cluster-training-data/nestedStructs/P/10/22/CONTCAR	-5.086005723	-4.8232373497537155	0.575444757938385
/global/project/projectdirs/m3572/cluster-training-data/nestedStructs/P/10/s5-5/CONTCAR	-1.753967102	-4.742235650782921	0.6564464569091797
/global/project/projectdirs/m3572/cluster-training-data/nestedStructs/P/10/s3-5/CONTCAR	-1.7079138029999998	-4.5742630264810105	0.8244190812110901
/global/project/projectdirs/m3572/cluster-training-data/nestedStructs/P/10/s5-6/CONTCAR	-3.380432845	-4.571268965964653	0.8274131417274475
/global/project/projectdirs/m3572/cluster-training-data/nestedStructs/P/10/s5-7/CONTCAR	-3.9646397280000003	-4.505706777339317	0.8929753303527832
/global/project/projectdirs/m3572/cluster-training-data/nestedStructs/P/10/s3-12/CONTCAR	-3.3793019899999996	-4.573450734382011	0.8252313733100891
/global/project/projectdirs/m3572/cluster-training-data/nestedStructs/P/10/s5-8/CONTCAR	-3.025721782	-4.461134066348412	0.937548041343689
/global/project/projectdirs/m3572/cluster-training-data/nestedStructs/P/10/s5-1/CONTCAR	-3.597211337	-4.533905853991844	0.8647762537002563
/global/project/projectdirs/m3572/cluster-training-data/nestedStructs/P/8/s3-1/CONTCAR	-3.23038254375	-4.583715786700584	0.8149663209915161
/global/project/projectdirs/m3572/cluster-training-data/nestedStructs/P/8/s4-11/CONTCAR	-3.10584265625	-4.553499450450279	0.8451826572418213
/global/project/projectdirs/m3572/cluster-training-data/nestedStructs/P/8/s5-2/CONTCAR	-3.56191239375	-4.541081061129906	0.8576010465621948
/global/project/projectdirs/m3572/cluster-training-data/nestedStructs/P/8/s1-12/CONTCAR	-3.19653145	-4.592211534743645	0.8064705729484558
/global/project/projectdirs/m3572/cluster-training-data/nestedStructs/P/8/s5-3/CONTCAR	0.0870750325	-4.470030476813652	0.9286516308784484
/global/project/projectdirs/m3572/cluster-training-data/nestedStructs/P/8/s3-11/CONTCAR	-1.895392485	-4.473795523410179	0.9248865842819214
/global/project/projectdirs/m3572/cluster-training-data/nestedStructs/P/8/s5-10/CONTCAR	-2.68485377	-4.506449451213219	0.8922326564788818
/global/project/projectdirs/m3572/cluster-training-data/nestedStructs/P/8/s5-4/CONTCAR	-1.85452565375	-4.430541445975639	0.9681406617164612
/global/project/projectdirs/m3572/cluster-training-data/nestedStructs/P/8/s4-6/CONTCAR	-2.01068887125	-4.559310247664787	0.8393718600273132
/global/project/projectdirs/m3572/cluster-training-data/nestedStructs/P/8/s1-7/CONTCAR	-3.5848192625	-4.609724809890129	0.7889572978019714
/global/project/projectdirs/m3572/cluster-training-data/nestedStructs/P/8/s4-7/CONTCAR	-2.60862850375	-4.524874617820122	0.8738074898719788
/global/project/projectdirs/m3572/cluster-training-data/nestedStructs/P/8/11/CONTCAR	-5.183552875	-4.766691615348198	0.6319904923439026
/global/project/projectdirs/m3572/cluster-training-data/nestedStructs/P/8/s1-8/CONTCAR	-3.40621421875	-4.414050032859184	0.9846320748329164
/global/project/projectdirs/m3572/cluster-training-data/nestedStructs/P/8/s1-11/CONTCAR	-3.19653145	-4.592211534743645	0.8064705729484558
/global/project/projectdirs/m3572/cluster-training-data/nestedStructs/P/8/s4-8/CONTCAR	-2.835641485	-4.57261257386718	0.8260695338249207
/global/project/projectdirs/m3572/cluster-training-data/nestedStructs/P/8/s3-10/CONTCAR	-2.55343596875	-4.640880992179253	0.7578011155128479
/global/project/projectdirs/m3572/cluster-training-data/nestedStructs/P/8/s1-9/CONTCAR	-2.11252546875	-4.500651647811272	0.8980304598808289
/global/project/projectdirs/m3572/cluster-training-data/nestedStructs/P/8/s4-9/CONTCAR	-3.395593805	-4.511186828379967	0.8874952793121338
/global/project/projectdirs/m3572/cluster-training-data/nestedStructs/P/8/5/CONTCAR	-5.04281664125	-4.730583836799004	0.6680982708930969
/global/project/projectdirs/m3572/cluster-training-data/nestedStructs/P/8/2/CONTCAR	-5.04196371375	-4.7222363851121445	0.676445722579956
/global/project/projectdirs/m3572/cluster-training-data/nestedStructs/P/8/s4-2/CONTCAR	-3.312154185	-4.597717334990837	0.8009647727012634
/global/project/projectdirs/m3572/cluster-training-data/nestedStructs/P/8/s1-3/CONTCAR	-0.76753037625	-4.566026856665947	0.8326552510261536
/global/project/projectdirs/m3572/cluster-training-data/nestedStructs/P/8/s4-3/CONTCAR	-0.13439398375	-4.278928389315941	1.1197537183761597
/global/project/projectdirs/m3572/cluster-training-data/nestedStructs/P/8/s5-12/CONTCAR	-2.6557893625	-4.573120882277824	0.8255612254142761
/global/project/projectdirs/m3572/cluster-training-data/nestedStructs/P/8/s1-4/CONTCAR	-1.65075260625	-4.493457188372948	0.9052249193191528
/global/project/projectdirs/m3572/cluster-training-data/nestedStructs/P/8/s4-4/CONTCAR	-1.30773455875	-4.499588956599571	0.8990931510925293
/global/project/projectdirs/m3572/cluster-training-data/nestedStructs/P/8/s1-10/CONTCAR	-2.7587756625	-4.290054430728294	1.1086276769638062
/global/project/projectdirs/m3572/cluster-training-data/nestedStructs/P/8/s1-5/CONTCAR	-3.743177175	-4.416566242938377	0.9821158647537231
/global/project/projectdirs/m3572/cluster-training-data/nestedStructs/P/8/s3-6/CONTCAR	-3.0643239925	-4.640226235156395	0.7584558725357056
/global/project/projectdirs/m3572/cluster-training-data/nestedStructs/P/8/s4-5/CONTCAR	-1.94554248625	-4.446072926287987	0.9526091814041138
/global/project/projectdirs/m3572/cluster-training-data/nestedStructs/P/8/s1-6/CONTCAR	-2.8049722425	-4.63562743878875	0.7630546689033508
/global/project/projectdirs/m3572/cluster-training-data/nestedStructs/P/8/s3-7/CONTCAR	-1.958844215	-4.443183054690697	0.9554990530014038
/global/project/projectdirs/m3572/cluster-training-data/nestedStructs/P/8/s5-11/CONTCAR	-2.6557893625	-4.573120882277824	0.8255612254142761
/global/project/projectdirs/m3572/cluster-training-data/nestedStructs/P/8/13/CONTCAR	-5.0834324	-4.780412604575493	0.6182695031166077
/global/project/projectdirs/m3572/cluster-training-data/nestedStructs/P/8/s3-8/CONTCAR	-3.573374285	-4.615450670485832	0.7832314372062683
/global/project/projectdirs/m3572/cluster-training-data/nestedStructs/P/8/s5-9/CONTCAR	-4.3709295425	-4.780269613032677	0.6184124946594238
/global/project/projectdirs/m3572/cluster-training-data/nestedStructs/P/8/s3-9/CONTCAR	-2.87244881625	-4.693468739753105	0.7052133679389954
/global/project/projectdirs/m3572/cluster-training-data/nestedStructs/P/8/s1-1/CONTCAR	-4.1239703575	-4.48807614064727	0.9106059670448304
/global/project/projectdirs/m3572/cluster-training-data/nestedStructs/P/8/s3-2/CONTCAR	-3.1633555175	-4.592370917563774	0.8063111901283264
/global/project/projectdirs/m3572/cluster-training-data/nestedStructs/P/8/s4-1/CONTCAR	-4.068787755	-4.4837884805253525	0.914893627166748
/global/project/projectdirs/m3572/cluster-training-data/nestedStructs/P/8/s4-10/CONTCAR	-3.37876939375	-4.5710058710626145	0.8276762366294861
/global/project/projectdirs/m3572/cluster-training-data/nestedStructs/P/8/s1-2/CONTCAR	-2.44110625125	-4.556462158923485	0.8422199487686157
/global/project/projectdirs/m3572/cluster-training-data/nestedStructs/P/8/s3-3/CONTCAR	-2.6724626825	-4.437984158759453	0.9606979489326476
/global/project/projectdirs/m3572/cluster-training-data/nestedStructs/P/8/s3-4/CONTCAR	-3.01412522875	-4.519994845157005	0.8786872625350952
/global/project/projectdirs/m3572/cluster-training-data/nestedStructs/P/8/s5-5/CONTCAR	-2.17515825625	-4.540630330806114	0.8580517768859863
/global/project/projectdirs/m3572/cluster-training-data/nestedStructs/P/8/20/CONTCAR	-5.09058065125	-4.786458780532219	0.6122233271598816
/global/project/projectdirs/m3572/cluster-training-data/nestedStructs/P/8/9/CONTCAR	-5.07884062375	-4.746332993274071	0.6523491144180298
/global/project/projectdirs/m3572/cluster-training-data/nestedStructs/P/8/s3-5/CONTCAR	-3.74699493	-4.515558709864952	0.8831233978271484
/global/project/projectdirs/m3572/cluster-training-data/nestedStructs/P/8/s5-6/CONTCAR	-1.37336639	-4.409057965045311	0.9896241426467896
/global/project/projectdirs/m3572/cluster-training-data/nestedStructs/P/8/s5-7/CONTCAR	-1.91511062	-4.45763169742141	0.9410504102706908
/global/project/projectdirs/m3572/cluster-training-data/nestedStructs/P/8/s3-12/CONTCAR	-1.895392485	-4.473795523410179	0.9248865842819214
/global/project/projectdirs/m3572/cluster-training-data/nestedStructs/P/8/s5-8/CONTCAR	-2.15781208625	-4.700124492411949	0.6985576152801514
/global/project/projectdirs/m3572/cluster-training-data/nestedStructs/P/8/s4-12/CONTCAR	-3.10584265625	-4.553499450450279	0.8451826572418213
/global/project/projectdirs/m3572/cluster-training-data/nestedStructs/P/8/s5-1/CONTCAR	-4.04457137625	-4.539029171233513	0.8596529364585876
/global/project/projectdirs/m3572/cluster-training-data/nestedStructs/P/18/s3-1/CONTCAR	4.850116862777778	-4.754491796260216	0.6441903114318848
/global/project/projectdirs/m3572/cluster-training-data/nestedStructs/P/18/s4-11/CONTCAR	-1.7441321222222221	-4.603383173709251	0.7952989339828491
/global/project/projectdirs/m3572/cluster-training-data/nestedStructs/P/18/s3-11/CONTCAR	-2.595683693333333	-4.650792171721794	0.7478899359703064
/global/project/projectdirs/m3572/cluster-training-data/nestedStructs/P/18/s4-6/CONTCAR	-1.4737474416666667	-4.652074029212334	0.7466080784797668
/global/project/projectdirs/m3572/cluster-training-data/nestedStructs/P/18/s4-7/CONTCAR	-2.3014902177777774	-4.5941716334870835	0.8045104742050171
/global/project/projectdirs/m3572/cluster-training-data/nestedStructs/P/18/14/CONTCAR	-5.228763122222222	-4.886454453235008	0.5122276544570923
/global/project/projectdirs/m3572/cluster-training-data/nestedStructs/P/18/s4-8/CONTCAR	-2.4201654633333334	-4.717281629805901	0.6814004778862
/global/project/projectdirs/m3572/cluster-training-data/nestedStructs/P/18/s3-10/CONTCAR	-2.3769354105555554	-4.798218180899956	0.6004639267921448
/global/project/projectdirs/m3572/cluster-training-data/nestedStructs/P/18/s4-9/CONTCAR	-2.2896658233333333	-4.81305401540313	0.585628092288971
/global/project/projectdirs/m3572/cluster-training-data/nestedStructs/P/18/2/CONTCAR	-5.243420861111111	-4.892585863833763	0.5060962438583374
/global/project/projectdirs/m3572/cluster-training-data/nestedStructs/P/18/s4-2/CONTCAR	-2.5765742883333336	-4.709725787406303	0.6889563202857971
/global/project/projectdirs/m3572/cluster-training-data/nestedStructs/P/18/s4-3/CONTCAR	-0.2007197761111111	-4.749548485045769	0.6491336226463318
/global/project/projectdirs/m3572/cluster-training-data/nestedStructs/P/18/s4-4/CONTCAR	-1.3467844394444444	-4.561473896270134	0.8372082114219666
/global/project/projectdirs/m3572/cluster-training-data/nestedStructs/P/18/s3-6/CONTCAR	-1.6617972094444444	-4.740674605136253	0.6580075025558472
/global/project/projectdirs/m3572/cluster-training-data/nestedStructs/P/18/s4-5/CONTCAR	-1.7439841766666666	-4.6326906583360214	0.7659914493560791
/global/project/projectdirs/m3572/cluster-training-data/nestedStructs/P/18/s3-7/CONTCAR	-1.2122218816666668	-4.577138771777489	0.8215433359146118
/global/project/projectdirs/m3572/cluster-training-data/nestedStructs/P/18/13/CONTCAR	-5.234683485555555	-4.913513352637627	0.4851687550544739
/global/project/projectdirs/m3572/cluster-training-data/nestedStructs/P/18/s3-8/CONTCAR	-1.5575784055555557	-4.607799043422081	0.7908830642700195
/global/project/projectdirs/m3572/cluster-training-data/nestedStructs/P/18/s3-9/CONTCAR	-2.120797898888889	-4.574414720301964	0.8242673873901367
/global/project/projectdirs/m3572/cluster-training-data/nestedStructs/P/18/s3-2/CONTCAR	-2.627747376666667	-4.602079977755882	0.7966021299362183
/global/project/projectdirs/m3572/cluster-training-data/nestedStructs/P/18/s4-1/CONTCAR	-3.402074804444444	-4.739342083697655	0.6593400239944458
/global/project/projectdirs/m3572/cluster-training-data/nestedStructs/P/18/s4-10/CONTCAR	-2.587532315	-4.610981871848442	0.7877002358436584
/global/project/projectdirs/m3572/cluster-training-data/nestedStructs/P/18/s3-3/CONTCAR	-0.8985068911111112	-4.5357235572389145	0.862958550453186
/global/project/projectdirs/m3572/cluster-training-data/nestedStructs/P/18/s3-4/CONTCAR	-1.7000117622222222	-4.741003145938255	0.6576789617538452
/global/project/projectdirs/m3572/cluster-training-data/nestedStructs/P/18/s3-5/CONTCAR	-2.744455983888889	-4.6879165670922776	0.710765540599823
/global/project/projectdirs/m3572/cluster-training-data/nestedStructs/P/18/s3-12/CONTCAR	-2.595683693333333	-4.650792171721794	0.7478899359703064
/global/project/projectdirs/m3572/cluster-training-data/nestedStructs/P/18/s4-12/CONTCAR	-1.7441321222222221	-4.603383173709251	0.7952989339828491
