# Supplementary material for: Learning in continuous action space for developing high dimensional potential energy models
Source: Nat Commun. 2022 Jan 18;13:368. doi: 10.1038/s41467-021-27849-6 (PMC8766468; doi:10.1038/s41467-021-27849-6)
Supplement: Supplementary file 8 — Supplementary Software 1 [file 41467_2021_27849_MOESM8_ESM.zip › Supplementary Softwares/megnet_data_publication/C_megnet_compare_v2.csv]

fname	dft_energy	megnet_energy_adjusted	megnet_energy
/global/project/projectdirs/m3572/cluster-training-data/nestedStructs/C/34/tem-Ge-4/CONTCAR	-8.291452326764706	-7.879855371110915	0.5955155491828918
/global/project/projectdirs/m3572/cluster-training-data/nestedStructs/C/34/tem-Ge-11/CONTCAR	-7.710354689999999	-7.415830410116195	1.0595405101776123
/global/project/projectdirs/m3572/cluster-training-data/nestedStructs/C/34/tem-Ge-3/CONTCAR	-8.154743562058824	-7.860347903364181	0.6150230169296265
/global/project/projectdirs/m3572/cluster-training-data/nestedStructs/C/34/tem-Ge-2/CONTCAR	-8.05145002617647	-7.658591843240737	0.8167790770530701
/global/project/projectdirs/m3572/cluster-training-data/nestedStructs/C/34/tem-Sc-1/CONTCAR	-8.249989347058824	-7.750797367685317	0.72457355260849
/global/project/projectdirs/m3572/cluster-training-data/nestedStructs/C/34/tem-Ge-8/CONTCAR	-7.640466635882353	-7.404929793470382	1.0704411268234253
/global/project/projectdirs/m3572/cluster-training-data/nestedStructs/C/37/tem-Ge-24/CONTCAR	-7.896512317297297	-7.622595823400497	0.8527750968933105
/global/project/projectdirs/m3572/cluster-training-data/nestedStructs/C/37/tem-Sc-23/CONTCAR	-8.22086613972973	-7.757824159257888	0.7175467610359192
/global/project/projectdirs/m3572/cluster-training-data/nestedStructs/C/37/tem-Ge-10/CONTCAR	-8.194969598378378	-7.861287451379775	0.614083468914032
/global/project/projectdirs/m3572/cluster-training-data/nestedStructs/C/37/tem-Ge-18/CONTCAR	-7.753713303243242	-7.427348054044723	1.0480228662490845
/global/project/projectdirs/m3572/cluster-training-data/nestedStructs/C/37/tem-Sc-22/CONTCAR	-7.74072200054054	-7.410311020009994	1.0650599002838137
/global/project/projectdirs/m3572/cluster-training-data/nestedStructs/C/37/tem-Sc-12/CONTCAR	-8.158322905405406	-7.789127624624252	0.6862432956695557
/global/project/projectdirs/m3572/cluster-training-data/nestedStructs/C/37/tem-Ge-13/CONTCAR	-7.8722100581081085	-7.630188143842696	0.8451827764511108
/global/project/projectdirs/m3572/cluster-training-data/nestedStructs/C/37/tem-Ge-14/CONTCAR	-7.967137151621622	-7.7779937750034325	0.6973771452903748
/global/project/projectdirs/m3572/cluster-training-data/nestedStructs/C/37/tem-Ge-16/CONTCAR	-8.221211283783784	-7.8296600347690575	0.6457108855247498
/global/project/projectdirs/m3572/cluster-training-data/nestedStructs/C/37/tem-Sc-16/CONTCAR	-7.966666910810811	-7.410106099241256	1.0652648210525513
/global/project/projectdirs/m3572/cluster-training-data/nestedStructs/C/37/tem-Sc-2/CONTCAR	-8.146544463513514	-7.728834963434219	0.7465359568595886
/global/project/projectdirs/m3572/cluster-training-data/nestedStructs/C/37/tem-Ge-15/CONTCAR	-7.843252002972973	-7.692341423624038	0.7830294966697693
/global/project/projectdirs/m3572/cluster-training-data/nestedStructs/C/37/22/CONTCAR	-8.156137042702703	-7.795792496793746	0.679578423500061
/global/project/projectdirs/m3572/cluster-training-data/nestedStructs/C/37/tem-Sc-17/CONTCAR	-7.987827025135135	-7.562889791124343	0.912481129169464
/global/project/projectdirs/m3572/cluster-training-data/nestedStructs/C/37/tem-Ge-12/CONTCAR	-8.033737527837838	-7.771866715543746	0.703504204750061
/global/project/projectdirs/m3572/cluster-training-data/nestedStructs/C/53/tem-Sc-11/CONTCAR	-8.262806503207548	-7.503673530214309	0.9716973900794984
/global/project/projectdirs/m3572/cluster-training-data/nestedStructs/C/53/tem-Sc-5/CONTCAR	-8.172687705660378	-7.528263247602462	0.9471076726913452
/global/project/projectdirs/m3572/cluster-training-data/nestedStructs/C/53/tem-Ge-9/CONTCAR	-7.948633663962265	-7.633421517007827	0.8419494032859802
/global/project/projectdirs/m3572/cluster-training-data/nestedStructs/C/53/tem-Sc-19/CONTCAR	-8.127666785471698	-7.579971588247298	0.8953993320465088
/global/project/projectdirs/m3572/cluster-training-data/nestedStructs/C/7/s5-2/CONTCAR	-6.199662074285714	-6.232968366735458	2.2424025535583496
/global/project/projectdirs/m3572/cluster-training-data/nestedStructs/C/7/s5-33/CONTCAR	-7.390343342857143	-6.7557918196849815	1.7195791006088257
/global/project/projectdirs/m3572/cluster-training-data/nestedStructs/C/7/s1-12/CONTCAR	-2.9061986828571427	-6.867835200422286	1.607535719871521
/global/project/projectdirs/m3572/cluster-training-data/nestedStructs/C/7/s5-18/CONTCAR	-7.148413425714286	-6.897278822057723	1.578092098236084
/global/project/projectdirs/m3572/cluster-training-data/nestedStructs/C/7/s5-28/CONTCAR	-7.3084421200000005	-6.897711432569503	1.5776594877243042
/global/project/projectdirs/m3572/cluster-training-data/nestedStructs/C/7/s5-3/CONTCAR	-1.9166119828571428	-7.000667727582931	1.4747031927108765
/global/project/projectdirs/m3572/cluster-training-data/nestedStructs/C/7/s5-14/CONTCAR	-6.78058414	-6.969775832288741	1.505595088005066
/global/project/projectdirs/m3572/cluster-training-data/nestedStructs/C/7/s5-22/CONTCAR	-7.2027323957142855	-6.789182460897445	1.6861884593963623
/global/project/projectdirs/m3572/cluster-training-data/nestedStructs/C/7/s5-10/CONTCAR	-6.372547237142856	-6.40467552005577	2.070695400238037
/global/project/projectdirs/m3572/cluster-training-data/nestedStructs/C/7/s5-4/CONTCAR	-5.499709344285714	-6.718819416158675	1.7565515041351318
/global/project/projectdirs/m3572/cluster-training-data/nestedStructs/C/7/s1-7/CONTCAR	-5.567326835714286	-6.92948237716484	1.5458885431289673
/global/project/projectdirs/m3572/cluster-training-data/nestedStructs/C/7/s5-24/CONTCAR	-7.212264801428572	-6.95650247394371	1.5188684463500977
/global/project/projectdirs/m3572/cluster-training-data/nestedStructs/C/7/s5-17/CONTCAR	-7.027255615714286	-6.823696292036056	1.6516746282577517
/global/project/projectdirs/m3572/cluster-training-data/nestedStructs/C/7/s1-8/CONTCAR	-4.831000805714285	-6.953106320493697	1.52226459980011
/global/project/projectdirs/m3572/cluster-training-data/nestedStructs/C/7/s5-13/CONTCAR	-6.494266727142858	-6.5158623820476524	1.9595085382461548
/global/project/projectdirs/m3572/cluster-training-data/nestedStructs/C/7/s1-11/CONTCAR	-2.9061986828571427	-6.867835200422286	1.607535719871521
/global/project/projectdirs/m3572/cluster-training-data/nestedStructs/C/7/s1-9/CONTCAR	-0.09851872285714285	-7.438929236524581	1.036441683769226
/global/project/projectdirs/m3572/cluster-training-data/nestedStructs/C/7/s5-34/CONTCAR	-7.350758858571429	-6.796266472929	1.6791044473648071
/global/project/projectdirs/m3572/cluster-training-data/nestedStructs/C/7/s5-20/CONTCAR	-7.057706662857143	-6.749857581251144	1.7255133390426636
/global/project/projectdirs/m3572/cluster-training-data/nestedStructs/C/7/s5-16/CONTCAR	-6.881072651428572	-6.748540557020187	1.7268303632736206
/global/project/projectdirs/m3572/cluster-training-data/nestedStructs/C/7/s1-3/CONTCAR	0.10386414571428572	-5.881221330755233	2.594149589538574
/global/project/projectdirs/m3572/cluster-training-data/nestedStructs/C/7/s5-12/CONTCAR	-6.435951002857143	-6.314850843542098	2.160520076751709
/global/project/projectdirs/m3572/cluster-training-data/nestedStructs/C/7/s1-4/CONTCAR	-2.63489787	-7.398745930784225	1.0766249895095823
/global/project/projectdirs/m3572/cluster-training-data/nestedStructs/C/7/s1-10/CONTCAR	-1.0484539985714285	-7.163551724546432	1.3118191957473757
/global/project/projectdirs/m3572/cluster-training-data/nestedStructs/C/7/tem-Ge-4/CONTCAR	-6.705478375714286	-6.225045955770492	2.2503249645233154
/global/project/projectdirs/m3572/cluster-training-data/nestedStructs/C/7/s5-31/CONTCAR	-7.333610998571428	-6.7015319234066	1.773838996887207
/global/project/projectdirs/m3572/cluster-training-data/nestedStructs/C/7/s1-5/CONTCAR	-3.1338985242857142	-6.590857542150497	1.8845133781433103
/global/project/projectdirs/m3572/cluster-training-data/nestedStructs/C/7/tem-Sc-12/CONTCAR	-6.4240603414285715	-5.272560632818221	3.202810287475586
/global/project/projectdirs/m3572/cluster-training-data/nestedStructs/C/7/s5-27/CONTCAR	-7.304098977142857	-6.880590117567062	1.5947808027267456
/global/project/projectdirs/m3572/cluster-training-data/nestedStructs/C/7/s5-36/CONTCAR	-7.396582311428571	-6.734583056562423	1.7407878637313845
/global/project/projectdirs/m3572/cluster-training-data/nestedStructs/C/7/s5-21/CONTCAR	-7.1586485642857145	-6.721610224836349	1.7537606954574585
/global/project/projectdirs/m3572/cluster-training-data/nestedStructs/C/7/s1-6/CONTCAR	-0.3632489185714286	-7.573689914339065	0.9016810059547424
/global/project/projectdirs/m3572/cluster-training-data/nestedStructs/C/7/tem-Ge-13/CONTCAR	-6.493392705714285	-4.641750133626937	3.83362078666687
/global/project/projectdirs/m3572/cluster-training-data/nestedStructs/C/7/s5-11/CONTCAR	-6.197168194285714	-6.138767755620956	2.336603164672852
/global/project/projectdirs/m3572/cluster-training-data/nestedStructs/C/7/s5-30/CONTCAR	-7.327519541428572	-6.816244400136947	1.6591265201568604
/global/project/projectdirs/m3572/cluster-training-data/nestedStructs/C/7/tem-Ge-1/CONTCAR	-6.997044855714286	-6.492950714223861	1.9824202060699463
/global/project/projectdirs/m3572/cluster-training-data/nestedStructs/C/7/s5-35/CONTCAR	-7.367652554285714	-6.752924717061996	1.7224462032318115
/global/project/projectdirs/m3572/cluster-training-data/nestedStructs/C/7/s5-9/CONTCAR	-6.121780252857143	-6.4833168154888146	1.992054104804993
/global/project/projectdirs/m3572/cluster-training-data/nestedStructs/C/7/s5-29/CONTCAR	-7.289832194285714	-6.770896351926803	1.7044745683670044
/global/project/projectdirs/m3572/cluster-training-data/nestedStructs/C/7/tem-Sc-14/CONTCAR	-6.034356747142858	-4.462264097326278	4.013106822967529
/global/project/projectdirs/m3572/cluster-training-data/nestedStructs/C/7/s5-23/CONTCAR	-7.280880565714286	-6.9836933976345055	1.4916775226593018
/global/project/projectdirs/m3572/cluster-training-data/nestedStructs/C/7/s1-1/CONTCAR	-4.973701084285715	-6.104465997808456	2.370904922485352
/global/project/projectdirs/m3572/cluster-training-data/nestedStructs/C/7/s1-2/CONTCAR	-2.5317395785714285	-6.624275363080978	1.8510955572128296
/global/project/projectdirs/m3572/cluster-training-data/nestedStructs/C/7/tem-Ge-20/CONTCAR	-6.347147794285715	-4.794688976400375	3.6806819438934326
/global/project/projectdirs/m3572/cluster-training-data/nestedStructs/C/7/s5-32/CONTCAR	-7.3668033728571425	-6.828734076612472	1.6466368436813354
/global/project/projectdirs/m3572/cluster-training-data/nestedStructs/C/7/s5-25/CONTCAR	-7.310531022857143	-6.766798890226363	1.7085720300674438
/global/project/projectdirs/m3572/cluster-training-data/nestedStructs/C/7/s5-5/CONTCAR	-5.2334564157142855	-6.693692124479293	1.7816787958145142
/global/project/projectdirs/m3572/cluster-training-data/nestedStructs/C/7/tem-Sc-10/CONTCAR	-6.72526502	-4.8970189458065025	3.5783519744873047
/global/project/projectdirs/m3572/cluster-training-data/nestedStructs/C/7/s5-6/CONTCAR	-4.9562554642857135	-6.667667902105331	1.8077030181884768
/global/project/projectdirs/m3572/cluster-training-data/nestedStructs/C/7/tem-Sc-19/CONTCAR	-6.329393461428571	-6.237838066213607	2.2375328540802
/global/project/projectdirs/m3572/cluster-training-data/nestedStructs/C/7/s5-19/CONTCAR	-7.143889644285714	-6.753774917715072	1.7215960025787354
/global/project/projectdirs/m3572/cluster-training-data/nestedStructs/C/7/s5-7/CONTCAR	-6.180005861428571	-6.525544441335677	1.9498264789581297
/global/project/projectdirs/m3572/cluster-training-data/nestedStructs/C/7/s5-15/CONTCAR	-6.875935714285714	-6.695310629003524	1.7800602912902832
/global/project/projectdirs/m3572/cluster-training-data/nestedStructs/C/7/s5-8/CONTCAR	-6.051575485714286	-6.880871689908981	1.5944992303848269
/global/project/projectdirs/m3572/cluster-training-data/nestedStructs/C/7/s5-26/CONTCAR	-7.2951013414285715	-6.93792370616722	1.537447214126587
/global/project/projectdirs/m3572/cluster-training-data/nestedStructs/C/7/10/CONTCAR	-6.63618486	-5.983976877325057	2.49139404296875
/global/project/projectdirs/m3572/cluster-training-data/nestedStructs/C/7/8/CONTCAR	-6.186651354285714	-4.27746490299034	4.197906017303467
/global/project/projectdirs/m3572/cluster-training-data/nestedStructs/C/7/s5-1/CONTCAR	-4.613613908571429	-6.580138600461959	1.895232319831848
/global/project/projectdirs/m3572/cluster-training-data/nestedStructs/C/51/6/CONTCAR	-8.224895474705882	-7.734180784814834	0.7411901354789734
/global/project/projectdirs/m3572/cluster-training-data/nestedStructs/C/51/tem-Sc-23/CONTCAR	-8.123840674313724	-7.552142000787734	0.923228919506073
/global/project/projectdirs/m3572/cluster-training-data/nestedStructs/C/51/5/CONTCAR	-8.082424106470588	-7.603953099840163	0.8714178204536438
/global/project/projectdirs/m3572/cluster-training-data/nestedStructs/C/51/tem-Sc-15/CONTCAR	-8.189377020588235	-7.532493568056106	0.9428773522377014
/global/project/projectdirs/m3572/cluster-training-data/nestedStructs/C/21/tem-Ge-dft-lit-1/CONTCAR	-7.554621441428571	-6.9186545973949425	1.5567163228988647
/global/project/projectdirs/m3572/cluster-training-data/nestedStructs/C/21/14/CONTCAR	-7.563788759047619	-7.5009764200382225	0.9743945002555848
/global/project/projectdirs/m3572/cluster-training-data/nestedStructs/C/21/17/CONTCAR	-7.740518882857143	-7.385471857183456	1.0898990631103516
/global/project/projectdirs/m3572/cluster-training-data/nestedStructs/C/21/tem-Ge-10/CONTCAR	-7.734112766666667	-7.252712524526595	1.222658395767212
/global/project/projectdirs/m3572/cluster-training-data/nestedStructs/C/21/tem-Ge-5/CONTCAR	-7.751053188095238	-7.63545755206871	0.8399133682250977
/global/project/projectdirs/m3572/cluster-training-data/nestedStructs/C/21/tem-Ge-11/CONTCAR	-7.749945534285714	-7.483675635450362	0.9916952848434448
/global/project/projectdirs/m3572/cluster-training-data/nestedStructs/C/21/tem-Sc-5/CONTCAR	-7.854751829047619	-7.545500553243636	0.9298703670501708
/global/project/projectdirs/m3572/cluster-training-data/nestedStructs/C/21/tem-Ge-1/CONTCAR	-7.768893923809524	-7.4512051707439415	1.0241657495498655
/global/project/projectdirs/m3572/cluster-training-data/nestedStructs/C/21/13/CONTCAR	-7.620484222380952	-6.679469264142989	1.795901656150818
/global/project/projectdirs/m3572/cluster-training-data/nestedStructs/C/21/16/CONTCAR	-7.835648137142858	-7.609869993322372	0.8655009269714355
/global/project/projectdirs/m3572/cluster-training-data/nestedStructs/C/21/tem-Ge-15/CONTCAR	-7.7669303719047615	-7.234336889379501	1.2410340309143066
/global/project/projectdirs/m3572/cluster-training-data/nestedStructs/C/21/tem-Ge-9/CONTCAR	-7.439952148095237	-7.144306815259933	1.3310641050338743
/global/project/projectdirs/m3572/cluster-training-data/nestedStructs/C/21/tem-Ge-20/CONTCAR	-7.888792113333333	-7.682665980451583	0.7927049398422241
/global/project/projectdirs/m3572/cluster-training-data/nestedStructs/C/21/tem-Ge-dft-lit-2/CONTCAR	-7.742037136190476	-7.46233514606285	1.013035774230957
/global/project/projectdirs/m3572/cluster-training-data/nestedStructs/C/21/tem-Sc-20/CONTCAR	-7.762024642380952	-7.108906663053512	1.3664642572402954
/global/project/projectdirs/m3572/cluster-training-data/nestedStructs/C/24/s5-118/CONTCAR	-7.9534075275000005	-6.887510812871932	1.587860107421875
/global/project/projectdirs/m3572/cluster-training-data/nestedStructs/C/24/s5-106/CONTCAR	-7.84660145125	-6.910533226125716	1.5648376941680908
/global/project/projectdirs/m3572/cluster-training-data/nestedStructs/C/24/s5-83/CONTCAR	-7.453895310416667	-6.885121024244308	1.5902498960494995
/global/project/projectdirs/m3572/cluster-training-data/nestedStructs/C/24/s5-50/CONTCAR	-7.1779128058333335	-6.997244036787032	1.478126883506775
/global/project/projectdirs/m3572/cluster-training-data/nestedStructs/C/24/s5-33/CONTCAR	-6.281428098749999	-6.483804619901656	1.9915663003921509
/global/project/projectdirs/m3572/cluster-training-data/nestedStructs/C/24/s5-122/CONTCAR	-7.986703791666667	-6.9259050255947106	1.549465894699097
/global/project/projectdirs/m3572/cluster-training-data/nestedStructs/C/24/s5-18/CONTCAR	-5.631650221666667	-6.5929052001171105	1.8824657201766968
/global/project/projectdirs/m3572/cluster-training-data/nestedStructs/C/24/s5-94/CONTCAR	-7.761404749166666	-6.918675101392745	1.556695818901062
/global/project/projectdirs/m3572/cluster-training-data/nestedStructs/C/24/s5-28/CONTCAR	-6.460991043333333	-6.6283339625530235	1.847036957740784
/global/project/projectdirs/m3572/cluster-training-data/nestedStructs/C/24/s5-119/CONTCAR	-7.962336752083334	-6.914401567571639	1.560969352722168
/global/project/projectdirs/m3572/cluster-training-data/nestedStructs/C/24/s5-45/CONTCAR	-6.752716855	-6.860787666433334	1.6145832538604736
/global/project/projectdirs/m3572/cluster-training-data/nestedStructs/C/24/s5-38/CONTCAR	-6.119111223333333	-6.721894062154769	1.753476858139038
/global/project/projectdirs/m3572/cluster-training-data/nestedStructs/C/24/s5-46/CONTCAR	-6.700895447916667	-6.6168532735042564	1.8585176467895508
/global/project/projectdirs/m3572/cluster-training-data/nestedStructs/C/24/s5-3/CONTCAR	-0.6197633979166667	-6.7328224545650475	1.7425484657287598
/global/project/projectdirs/m3572/cluster-training-data/nestedStructs/C/24/s5-14/CONTCAR	-5.3841384479166665	-6.527366555326461	1.9480043649673464
/global/project/projectdirs/m3572/cluster-training-data/nestedStructs/C/24/s5-22/CONTCAR	-5.989252491666666	-6.3146376973323814	2.160733222961426
/global/project/projectdirs/m3572/cluster-training-data/nestedStructs/C/24/s5-48/CONTCAR	-6.899331329583333	-6.658631718748092	1.8167392015457156
/global/project/projectdirs/m3572/cluster-training-data/nestedStructs/C/24/s5-107/CONTCAR	-7.851554177916667	-6.917225635641097	1.55814528465271
/global/project/projectdirs/m3572/cluster-training-data/nestedStructs/C/24/s5-58/CONTCAR	-7.2637989625	-6.933411634557723	1.541959285736084
/global/project/projectdirs/m3572/cluster-training-data/nestedStructs/C/24/s5-52/CONTCAR	-7.144419072916667	-6.7945430642299645	1.6808278560638428
/global/project/projectdirs/m3572/cluster-training-data/nestedStructs/C/24/s5-68/CONTCAR	-7.176846465833333	-6.651927388303756	1.8234435319900515
/global/project/projectdirs/m3572/cluster-training-data/nestedStructs/C/24/s5-10/CONTCAR	-4.732997210416666	-6.708767569654464	1.7666033506393433
/global/project/projectdirs/m3572/cluster-training-data/nestedStructs/C/24/s5-123/CONTCAR	-7.990769099166666	-6.939563429944991	1.535807490348816
/global/project/projectdirs/m3572/cluster-training-data/nestedStructs/C/24/s5-78/CONTCAR	-7.442418030833333	-7.013354457014083	1.462016463279724
/global/project/projectdirs/m3572/cluster-training-data/nestedStructs/C/24/s5-4/CONTCAR	-1.0671033991666665	-6.7821141844921105	1.6932567358016968
/global/project/projectdirs/m3572/cluster-training-data/nestedStructs/C/24/s5-88/CONTCAR	-7.65930100625	-6.885164535634994	1.5902063846588137
/global/project/projectdirs/m3572/cluster-training-data/nestedStructs/C/24/s5-111/CONTCAR	-7.817054810416667	-6.902478135221481	1.5728927850723269
/global/project/projectdirs/m3572/cluster-training-data/nestedStructs/C/24/s5-82/CONTCAR	-7.479888303749999	-7.050803220861434	1.424567699432373
/global/project/projectdirs/m3572/cluster-training-data/nestedStructs/C/24/s5-108/CONTCAR	-7.8415921325	-6.952585971944808	1.522784948348999
/global/project/projectdirs/m3572/cluster-training-data/nestedStructs/C/24/s5-69/CONTCAR	-7.437905134583333	-6.778556264036178	1.6968146562576294
/global/project/projectdirs/m3572/cluster-training-data/nestedStructs/C/24/s5-91/CONTCAR	-7.7737178345833335	-6.946648395650863	1.5287225246429443
/global/project/projectdirs/m3572/cluster-training-data/nestedStructs/C/24/s5-24/CONTCAR	-5.857419245	-6.475189245336532	2.0001816749572754
/global/project/projectdirs/m3572/cluster-training-data/nestedStructs/C/24/s5-112/CONTCAR	-7.8643326729166665	-6.886666095846175	1.5887048244476318
/global/project/projectdirs/m3572/cluster-training-data/nestedStructs/C/24/s5-66/CONTCAR	-7.291568725833333	-7.038191593282699	1.4371793270111084
/global/project/projectdirs/m3572/cluster-training-data/nestedStructs/C/24/s5-17/CONTCAR	-5.72224303625	-6.421525514715194	2.0538454055786133
/global/project/projectdirs/m3572/cluster-training-data/nestedStructs/C/24/s5-100/CONTCAR	-7.832656595416666	-6.896962917440414	1.5784080028533936
/global/project/projectdirs/m3572/cluster-training-data/nestedStructs/C/24/s5-109/CONTCAR	-7.84869481125	-6.941922224157333	1.5334486961364746
/global/project/projectdirs/m3572/cluster-training-data/nestedStructs/C/24/tem-Sc-23/CONTCAR	-7.746221644166667	-7.177463925474166	1.2979069948196411
/global/project/projectdirs/m3572/cluster-training-data/nestedStructs/C/24/s5-63/CONTCAR	-7.03537703875	-6.668177164190292	1.807193756103516
/global/project/projectdirs/m3572/cluster-training-data/nestedStructs/C/24/s5-87/CONTCAR	-7.714300270416667	-6.945634163015365	1.5297367572784424
/global/project/projectdirs/m3572/cluster-training-data/nestedStructs/C/24/s5-81/CONTCAR	-7.4881906762499995	-7.024950421445846	1.4504204988479614
/global/project/projectdirs/m3572/cluster-training-data/nestedStructs/C/24/s5-13/CONTCAR	-5.440067244583333	-6.689598000638961	1.7857729196548462
/global/project/projectdirs/m3572/cluster-training-data/nestedStructs/C/24/s5-60/CONTCAR	-7.1812387033333325	-6.726360834234237	1.7490100860595703
/global/project/projectdirs/m3572/cluster-training-data/nestedStructs/C/24/s5-113/CONTCAR	-7.877467423750001	-6.926285184019088	1.5490857362747192
/global/project/projectdirs/m3572/cluster-training-data/nestedStructs/C/24/s5-71/CONTCAR	-7.4069950095833335	-6.789622462385177	1.6857484579086304
/global/project/projectdirs/m3572/cluster-training-data/nestedStructs/C/24/s5-95/CONTCAR	-7.775589785	-6.9336822396450035	1.5416886806488037
/global/project/projectdirs/m3572/cluster-training-data/nestedStructs/C/24/s5-101/CONTCAR	-7.7964029550000005	-6.938044465177535	1.537326455116272
/global/project/projectdirs/m3572/cluster-training-data/nestedStructs/C/24/s5-34/CONTCAR	-6.475530852083334	-6.573897874944686	1.901473045349121
/global/project/projectdirs/m3572/cluster-training-data/nestedStructs/C/24/s5-61/CONTCAR	-7.4182770458333325	-6.910604751699447	1.5647661685943604
/global/project/projectdirs/m3572/cluster-training-data/nestedStructs/C/24/s5-86/CONTCAR	-7.643649727916666	-6.8766390448741905	1.5987318754196167
/global/project/projectdirs/m3572/cluster-training-data/nestedStructs/C/24/s5-20/CONTCAR	-5.92317770125	-6.53637353240776	1.9389973878860476
/global/project/projectdirs/m3572/cluster-training-data/nestedStructs/C/24/s5-114/CONTCAR	-7.9210345562499995	-6.9102694159679405	1.5651015043258667
/global/project/projectdirs/m3572/cluster-training-data/nestedStructs/C/24/s5-39/CONTCAR	-6.78017426	-6.705224073522567	1.7701468467712402
/global/project/projectdirs/m3572/cluster-training-data/nestedStructs/C/24/s5-102/CONTCAR	-7.801387285833333	-6.8963839179210655	1.5789870023727417
/global/project/projectdirs/m3572/cluster-training-data/nestedStructs/C/24/s5-57/CONTCAR	-7.159974400416666	-6.77658931075859	1.6987816095352173
/global/project/projectdirs/m3572/cluster-training-data/nestedStructs/C/24/s5-16/CONTCAR	-5.58815674625	-6.382290399663924	2.093080520629883
/global/project/projectdirs/m3572/cluster-training-data/nestedStructs/C/24/s5-51/CONTCAR	-7.0015034	-6.751737154119491	1.7236337661743164
/global/project/projectdirs/m3572/cluster-training-data/nestedStructs/C/24/s5-99/CONTCAR	-7.807903748333334	-6.841975725286483	1.6333951950073242
/global/project/projectdirs/m3572/cluster-training-data/nestedStructs/C/24/s5-12/CONTCAR	-5.23748109125	-6.744249499433517	1.7311214208602903
/global/project/projectdirs/m3572/cluster-training-data/nestedStructs/C/24/s5-115/CONTCAR	-7.929431378333334	-6.915501630895614	1.5598692893981934
/global/project/projectdirs/m3572/cluster-training-data/nestedStructs/C/24/s5-41/CONTCAR	-7.006052131666666	-6.7148536807231896	1.7605172395706177
/global/project/projectdirs/m3572/cluster-training-data/nestedStructs/C/24/s5-93/CONTCAR	-7.750478702916666	-7.008382475965499	1.466988444328308
/global/project/projectdirs/m3572/cluster-training-data/nestedStructs/C/24/s5-42/CONTCAR	-6.877567902916667	-6.559958732717513	1.915412187576294
/global/project/projectdirs/m3572/cluster-training-data/nestedStructs/C/24/s5-103/CONTCAR	-7.878787900833333	-6.965610063665389	1.509760856628418
/global/project/projectdirs/m3572/cluster-training-data/nestedStructs/C/24/tem-Ge-5/CONTCAR	-7.788684901666667	-7.548666930788039	0.9267039895057678
/global/project/projectdirs/m3572/cluster-training-data/nestedStructs/C/24/s5-43/CONTCAR	-6.697007847916667	-6.546074903600692	1.9292960166931152
/global/project/projectdirs/m3572/cluster-training-data/nestedStructs/C/24/s5-85/CONTCAR	-7.676664506666667	-7.007986581914901	1.4673843383789062
/global/project/projectdirs/m3572/cluster-training-data/nestedStructs/C/24/s5-44/CONTCAR	-6.7870533970833336	-6.828560388677596	1.646810531616211
/global/project/projectdirs/m3572/cluster-training-data/nestedStructs/C/24/s5-59/CONTCAR	-7.272532842083333	-6.764621651762008	1.710749268531799
/global/project/projectdirs/m3572/cluster-training-data/nestedStructs/C/24/s5-72/CONTCAR	-7.296848262916666	-6.980961955183028	1.4944089651107788
/global/project/projectdirs/m3572/cluster-training-data/nestedStructs/C/24/s5-31/CONTCAR	-6.238597449583334	-6.553838647001266	1.9215322732925413
/global/project/projectdirs/m3572/cluster-training-data/nestedStructs/C/24/s5-70/CONTCAR	-7.221518509583333	-6.617579258077621	1.8577916622161863
/global/project/projectdirs/m3572/cluster-training-data/nestedStructs/C/24/s5-27/CONTCAR	-6.384921838333334	-6.536989367597579	1.938381552696228
/global/project/projectdirs/m3572/cluster-training-data/nestedStructs/C/24/s5-104/CONTCAR	-7.852837337083333	-6.858744300001144	1.6166266202926636
/global/project/projectdirs/m3572/cluster-training-data/nestedStructs/C/24/s5-36/CONTCAR	-6.12890498625	-6.584811843030929	1.8905590772628784
/global/project/projectdirs/m3572/cluster-training-data/nestedStructs/C/24/s5-21/CONTCAR	-6.0243860258333335	-6.651304400556564	1.824066519737244
/global/project/projectdirs/m3572/cluster-training-data/nestedStructs/C/24/s5-120/CONTCAR	-7.9775788512500005	-6.913222945325851	1.5621479749679563
/global/project/projectdirs/m3572/cluster-training-data/nestedStructs/C/24/s5-97/CONTCAR	-7.81833128	-6.915694511526107	1.5596764087677002
/global/project/projectdirs/m3572/cluster-training-data/nestedStructs/C/24/s5-54/CONTCAR	-6.8971538075000005	-6.787697947614669	1.6876729726791382
/global/project/projectdirs/m3572/cluster-training-data/nestedStructs/C/24/s5-11/CONTCAR	-4.879958780416667	-6.490418828123092	1.9849520921707156
/global/project/projectdirs/m3572/cluster-training-data/nestedStructs/C/24/s5-30/CONTCAR	-6.162181920416667	-6.815870679014205	1.659500241279602
/global/project/projectdirs/m3572/cluster-training-data/nestedStructs/C/24/tem-Ge-1/CONTCAR	-7.6750348875	-7.56112459956932	0.9142463207244872
/global/project/projectdirs/m3572/cluster-training-data/nestedStructs/C/24/s5-121/CONTCAR	-7.972386619166667	-6.913893616788863	1.5614773035049438
/global/project/projectdirs/m3572/cluster-training-data/nestedStructs/C/24/s5-75/CONTCAR	-7.426858425416667	-6.8369614249401085	1.6384094953536987
/global/project/projectdirs/m3572/cluster-training-data/nestedStructs/C/24/s5-35/CONTCAR	-6.16609387875	-6.655318058126449	1.8200528621673584
/global/project/projectdirs/m3572/cluster-training-data/nestedStructs/C/24/s5-9/CONTCAR	-5.35380914125	-6.632918155782699	1.8424527645111084
/global/project/projectdirs/m3572/cluster-training-data/nestedStructs/C/24/tem-Ge-25/CONTCAR	-7.9322155599999995	-7.517373300188064	0.9579976201057434
/global/project/projectdirs/m3572/cluster-training-data/nestedStructs/C/24/s5-29/CONTCAR	-6.412171894166666	-6.576913154714584	1.898457765579224
/global/project/projectdirs/m3572/cluster-training-data/nestedStructs/C/24/s5-73/CONTCAR	-7.54322105625	-6.909034884565353	1.5663360357284546
/global/project/projectdirs/m3572/cluster-training-data/nestedStructs/C/24/s5-56/CONTCAR	-7.227653033749999	-6.817330039136886	1.6580408811569214
/global/project/projectdirs/m3572/cluster-training-data/nestedStructs/C/24/s5-23/CONTCAR	-6.0680173825	-6.639890468709945	1.8354804515838623
/global/project/projectdirs/m3572/cluster-training-data/nestedStructs/C/24/tem-Ge-dft-lit-3/CONTCAR	-7.61982483	-7.548268831365585	0.9271020889282228
/global/project/projectdirs/m3572/cluster-training-data/nestedStructs/C/24/s5-89/CONTCAR	-7.751023492083333	-6.922713077657699	1.5526578426361084
/global/project/projectdirs/m3572/cluster-training-data/nestedStructs/C/24/tem-Sc-1/CONTCAR	-7.958147435	-7.675947404497146	0.7994235157966614
/global/project/projectdirs/m3572/cluster-training-data/nestedStructs/C/24/s5-67/CONTCAR	-7.525631824166666	-6.909940755956649	1.5654301643371582
/global/project/projectdirs/m3572/cluster-training-data/nestedStructs/C/24/tem-Ge-9/CONTCAR	-7.751474011666667	-7.595732367628097	0.8796385526657104
/global/project/projectdirs/m3572/cluster-training-data/nestedStructs/C/24/s5-110/CONTCAR	-7.849523195833334	-6.9005977278881065	1.574773192405701
/global/project/projectdirs/m3572/cluster-training-data/nestedStructs/C/24/s5-64/CONTCAR	-6.871936485	-6.722088373296737	1.7532825469970703
/global/project/projectdirs/m3572/cluster-training-data/nestedStructs/C/24/s5-49/CONTCAR	-6.986438941666666	-6.731984890096664	1.7433860301971436
/global/project/projectdirs/m3572/cluster-training-data/nestedStructs/C/24/s5-80/CONTCAR	-7.4954837825	-6.995072520368575	1.480298399925232
/global/project/projectdirs/m3572/cluster-training-data/nestedStructs/C/24/tem-Ge-20/CONTCAR	-7.676066097500001	-7.501924610727309	0.9734463095664978
/global/project/projectdirs/m3572/cluster-training-data/nestedStructs/C/24/s5-65/CONTCAR	-7.4824249775	-6.943982756727218	1.5313881635665894
/global/project/projectdirs/m3572/cluster-training-data/nestedStructs/C/24/s5-32/CONTCAR	-6.778389156666666	-6.610721982114791	1.864648938179016
/global/project/projectdirs/m3572/cluster-training-data/nestedStructs/C/24/s5-25/CONTCAR	-6.419808809583333	-6.496333993070602	1.9790369272232056
/global/project/projectdirs/m3572/cluster-training-data/nestedStructs/C/24/s5-98/CONTCAR	-7.78777717125	-6.954126752012252	1.5212441682815552
/global/project/projectdirs/m3572/cluster-training-data/nestedStructs/C/24/s5-76/CONTCAR	-7.275328382916666	-6.874966538541793	1.6004043817520142
/global/project/projectdirs/m3572/cluster-training-data/nestedStructs/C/24/tem-Sc-8/CONTCAR	-7.97071595	-7.865701056116103	0.6096698641777039
/global/project/projectdirs/m3572/cluster-training-data/nestedStructs/C/24/s5-62/CONTCAR	-6.847407323750001	-6.6994773513011925	1.7758935689926147
/global/project/projectdirs/m3572/cluster-training-data/nestedStructs/C/24/s5-37/CONTCAR	-6.6408654645833325	-6.49580363094139	1.979567289352417
/global/project/projectdirs/m3572/cluster-training-data/nestedStructs/C/24/s5-5/CONTCAR	-3.1358931416666667	-6.606760061376571	1.8686108589172363
/global/project/projectdirs/m3572/cluster-training-data/nestedStructs/C/24/s5-40/CONTCAR	-6.826411054583333	-6.5074782735042564	1.9678926467895508
/global/project/projectdirs/m3572/cluster-training-data/nestedStructs/C/24/s5-74/CONTCAR	-7.433610457916667	-7.056364334218978	1.419006586074829
/global/project/projectdirs/m3572/cluster-training-data/nestedStructs/C/24/s5-92/CONTCAR	-7.783972430416667	-6.943033969991683	1.532336950302124
/global/project/projectdirs/m3572/cluster-training-data/nestedStructs/C/24/s5-53/CONTCAR	-6.932461339166667	-6.750513828390121	1.7248570919036863
/global/project/projectdirs/m3572/cluster-training-data/nestedStructs/C/24/s5-6/CONTCAR	-3.15837392375	-6.59385541736412	1.8815155029296875
/global/project/projectdirs/m3572/cluster-training-data/nestedStructs/C/24/s5-116/CONTCAR	-7.955706742499999	-6.906651294820785	1.5687196254730225
/global/project/projectdirs/m3572/cluster-training-data/nestedStructs/C/24/s5-19/CONTCAR	-5.588987189166667	-6.4214799767665856	2.0538909435272217
/global/project/projectdirs/m3572/cluster-training-data/nestedStructs/C/24/s5-7/CONTCAR	-3.415685872916667	-6.5663761264019005	1.9089947938919067
/global/project/projectdirs/m3572/cluster-training-data/nestedStructs/C/24/s5-96/CONTCAR	-7.798240015416667	-6.954953349225997	1.52041757106781
/global/project/projectdirs/m3572/cluster-training-data/nestedStructs/C/24/s5-55/CONTCAR	-7.023369484583333	-6.745299852483749	1.7300710678100586
/global/project/projectdirs/m3572/cluster-training-data/nestedStructs/C/24/s5-79/CONTCAR	-7.53767348625	-6.974513805501937	1.50085711479187
/global/project/projectdirs/m3572/cluster-training-data/nestedStructs/C/24/s5-15/CONTCAR	-5.671945204583333	-6.767152107351302	1.7082188129425049
/global/project/projectdirs/m3572/cluster-training-data/nestedStructs/C/24/s5-84/CONTCAR	-7.694405365833333	-6.9234458571605675	1.5519250631332395
/global/project/projectdirs/m3572/cluster-training-data/nestedStructs/C/24/s5-117/CONTCAR	-7.944334897916666	-6.913284576528548	1.5620863437652588
/global/project/projectdirs/m3572/cluster-training-data/nestedStructs/C/24/s5-8/CONTCAR	-4.45073946	-6.525103724592208	1.9502671957015991
/global/project/projectdirs/m3572/cluster-training-data/nestedStructs/C/24/s5-26/CONTCAR	-5.923496318333334	-6.408778703802108	2.066592216491699
/global/project/projectdirs/m3572/cluster-training-data/nestedStructs/C/24/s5-77/CONTCAR	-7.424476157916666	-6.889170921438216	1.5861999988555908
/global/project/projectdirs/m3572/cluster-training-data/nestedStructs/C/24/s5-105/CONTCAR	-7.843707475833334	-6.930617130392074	1.5447537899017334
/global/project/projectdirs/m3572/cluster-training-data/nestedStructs/C/24/s5-90/CONTCAR	-7.742467687083334	-6.942452943914413	1.5329179763793943
/global/project/projectdirs/m3572/cluster-training-data/nestedStructs/C/24/s5-1/CONTCAR	0.45279262124999997	-6.1038997536830895	2.3714711666107178
/global/project/projectdirs/m3572/cluster-training-data/nestedStructs/C/27/tem-Ge-23/CONTCAR	-8.059432333333334	-7.715643203847884	0.7597277164459229
/global/project/projectdirs/m3572/cluster-training-data/nestedStructs/C/27/tem-Ge-22/CONTCAR	-7.580035377777778	-7.444623149030685	1.0307477712631226
/global/project/projectdirs/m3572/cluster-training-data/nestedStructs/C/27/tem-Ge-10/CONTCAR	-7.931205342592592	-7.647269583337783	0.8281013369560242
/global/project/projectdirs/m3572/cluster-training-data/nestedStructs/C/27/tem-Ge-5/CONTCAR	-8.025413500740742	-7.8927576309375755	0.5826132893562317
/global/project/projectdirs/m3572/cluster-training-data/nestedStructs/C/27/1/CONTCAR	-7.590750991481481	-7.523374057405471	0.9519968628883362
/global/project/projectdirs/m3572/cluster-training-data/nestedStructs/C/27/tem-Ge-11/CONTCAR	-7.79345358037037	-7.403342760198592	1.0720281600952148
/global/project/projectdirs/m3572/cluster-training-data/nestedStructs/C/27/tem-Sc-22/CONTCAR	-8.09163862037037	-7.8105931645565025	0.6647777557373047
/global/project/projectdirs/m3572/cluster-training-data/nestedStructs/C/27/tem-Sc-14/CONTCAR	-7.918930012962964	-7.807986534231185	0.6673843860626221
/global/project/projectdirs/m3572/cluster-training-data/nestedStructs/C/27/tem-Ge-21/CONTCAR	-7.99752659037037	-7.709052420251846	0.7663185000419617
/global/project/projectdirs/m3572/cluster-training-data/nestedStructs/C/27/tem-Ge-20/CONTCAR	-7.8842870492592585	-7.733754373186111	0.7416165471076965
/global/project/projectdirs/m3572/cluster-training-data/nestedStructs/C/27/tem-Sc-7/CONTCAR	-8.00214446037037	-7.448111093633651	1.0272598266601562
/global/project/projectdirs/m3572/cluster-training-data/nestedStructs/C/27/tem-Sc-20/CONTCAR	-7.9967334022222225	-7.751329577558517	0.7240413427352905
/global/project/projectdirs/m3572/cluster-training-data/nestedStructs/C/27/tem-Sc-21/CONTCAR	-8.069259289259259	-7.8521878486804955	0.6231830716133118
/global/project/projectdirs/m3572/cluster-training-data/nestedStructs/C/43/tem-Ge-17/CONTCAR	-8.124970810232558	-7.605097926252364	0.8702729940414429
/global/project/projectdirs/m3572/cluster-training-data/nestedStructs/C/43/6/CONTCAR	-8.244268970697675	-7.776244080656051	0.6991268396377563
/global/project/projectdirs/m3572/cluster-training-data/nestedStructs/C/43/tem-Sc-23/CONTCAR	-8.10637625	-7.550255513780593	0.925115406513214
/global/project/projectdirs/m3572/cluster-training-data/nestedStructs/C/43/14/CONTCAR	-7.989763948837209	-7.753226733797073	0.7221441864967346
/global/project/projectdirs/m3572/cluster-training-data/nestedStructs/C/43/5/CONTCAR	-8.025189906279069	-7.735866463773727	0.7395044565200806
/global/project/projectdirs/m3572/cluster-training-data/nestedStructs/C/43/23/CONTCAR	-8.328600299069768	-7.7476494675807945	0.7277214527130127
/global/project/projectdirs/m3572/cluster-training-data/nestedStructs/C/43/4/CONTCAR	-8.045719583488372	-7.692073917978286	0.7832970023155212
/global/project/projectdirs/m3572/cluster-training-data/nestedStructs/C/43/tem-Sc-12/CONTCAR	-8.278768269767442	-7.771449304216384	0.7039216160774231
/global/project/projectdirs/m3572/cluster-training-data/nestedStructs/C/43/tem-Ge-1/CONTCAR	-8.368459424186046	-7.779936707609176	0.6954342126846313
/global/project/projectdirs/m3572/cluster-training-data/nestedStructs/C/43/tem-Ge-15/CONTCAR	-7.827569161627907	-7.522506094568252	0.9528648257255554
/global/project/projectdirs/m3572/cluster-training-data/nestedStructs/C/43/tem-Sc-10/CONTCAR	-8.190073390930234	-7.508233643167495	0.9671372771263124
/global/project/projectdirs/m3572/cluster-training-data/nestedStructs/C/43/15/CONTCAR	-7.997842591860465	-7.564134753339767	0.9112361669540404
/global/project/projectdirs/m3572/cluster-training-data/nestedStructs/C/43/8/CONTCAR	-8.073975360930232	-7.7596399551563255	0.7157309651374817
/global/project/projectdirs/m3572/cluster-training-data/nestedStructs/C/43/tem-Ge-12/CONTCAR	-8.176029788837209	-7.734454012506484	0.740916907787323
/global/project/projectdirs/m3572/cluster-training-data/nestedStructs/C/6/s5-2/CONTCAR	-5.596780558333333	-6.174276626699447	2.3010942935943604
/global/project/projectdirs/m3572/cluster-training-data/nestedStructs/C/6/tem-Ge-22/CONTCAR	-6.421850891666666	-4.213456667058944	4.261914253234863
/global/project/projectdirs/m3572/cluster-training-data/nestedStructs/C/6/s5-18/CONTCAR	-6.97488344	-6.725054777257919	1.750316143035889
/global/project/projectdirs/m3572/cluster-training-data/nestedStructs/C/6/s5-28/CONTCAR	-7.120837995	-6.610680616491317	1.8646903038024905
/global/project/projectdirs/m3572/cluster-training-data/nestedStructs/C/6/s5-3/CONTCAR	-4.686943158333333	-5.7210474377803795	2.754323482513428
/global/project/projectdirs/m3572/cluster-training-data/nestedStructs/C/6/s5-14/CONTCAR	-6.743396306666667	-6.512980735891341	1.9623901844024656
/global/project/projectdirs/m3572/cluster-training-data/nestedStructs/C/6/s5-22/CONTCAR	-7.063499743333334	-6.933166301839828	1.5422046184539795
/global/project/projectdirs/m3572/cluster-training-data/nestedStructs/C/6/s5-10/CONTCAR	-6.379294548333333	-6.503790891759872	1.9715800285339355
/global/project/projectdirs/m3572/cluster-training-data/nestedStructs/C/6/s5-4/CONTCAR	-3.8360360633333332	-6.809116995923995	1.666253924369812
/global/project/projectdirs/m3572/cluster-training-data/nestedStructs/C/6/s5-24/CONTCAR	-7.092009548333333	-6.6454718476467125	1.8298990726470947
/global/project/projectdirs/m3572/cluster-training-data/nestedStructs/C/6/s5-17/CONTCAR	-6.889202883333333	-6.802183783643722	1.6731871366500854
/global/project/projectdirs/m3572/cluster-training-data/nestedStructs/C/6/tem-Sc-23/CONTCAR	-6.570987026666667	-5.567914522283553	2.907456398010254
/global/project/projectdirs/m3572/cluster-training-data/nestedStructs/C/6/s5-13/CONTCAR	-6.762877711666667	-7.110476649396896	1.3648942708969116
/global/project/projectdirs/m3572/cluster-training-data/nestedStructs/C/6/s5-20/CONTCAR	-6.9616020616666665	-6.742396867864608	1.7329740524291992
/global/project/projectdirs/m3572/cluster-training-data/nestedStructs/C/6/s5-16/CONTCAR	-6.893887405	-6.673078215711593	1.8022927045822144
/global/project/projectdirs/m3572/cluster-training-data/nestedStructs/C/6/s5-12/CONTCAR	-6.597061143333334	-6.920343554609298	1.5550273656845093
/global/project/projectdirs/m3572/cluster-training-data/nestedStructs/C/6/tem-Sc-18/CONTCAR	-6.6249746966666665	-5.531704939001083	2.9436659812927246
/global/project/projectdirs/m3572/cluster-training-data/nestedStructs/C/6/s5-27/CONTCAR	-7.120773281666666	-6.8709181910686485	1.6044527292251587
/global/project/projectdirs/m3572/cluster-training-data/nestedStructs/C/6/s5-21/CONTCAR	-7.044083196666667	-6.718232787244796	1.7571381330490112
/global/project/projectdirs/m3572/cluster-training-data/nestedStructs/C/6/tem-Ge-14/CONTCAR	-6.627229848333333	-5.460073984258651	3.015296936035156
/global/project/projectdirs/m3572/cluster-training-data/nestedStructs/C/6/s5-11/CONTCAR	-6.699526608333334	-6.633158004873275	1.842212915420532
/global/project/projectdirs/m3572/cluster-training-data/nestedStructs/C/6/s5-30/CONTCAR	-7.15139792	-6.687343633764266	1.788027286529541
/global/project/projectdirs/m3572/cluster-training-data/nestedStructs/C/6/s5-9/CONTCAR	-6.304761161666666	-6.049166000478744	2.4262049198150635
/global/project/projectdirs/m3572/cluster-training-data/nestedStructs/C/6/tem-Ge-25/CONTCAR	-6.627748423333333	-5.508975780599593	2.966395139694214
/global/project/projectdirs/m3572/cluster-training-data/nestedStructs/C/6/s5-29/CONTCAR	-7.138392445	-6.719965613477706	1.755405306816101
/global/project/projectdirs/m3572/cluster-training-data/nestedStructs/C/6/tem-Sc-14/CONTCAR	-6.627014693333333	-5.522975957983016	2.952394962310791
/global/project/projectdirs/m3572/cluster-training-data/nestedStructs/C/6/s5-23/CONTCAR	-7.043336663333334	-6.976957357519149	1.4984135627746582
/global/project/projectdirs/m3572/cluster-training-data/nestedStructs/C/6/tem-Sc-1/CONTCAR	-6.338558281666667	-4.152915037267684	4.322455883026123
/global/project/projectdirs/m3572/cluster-training-data/nestedStructs/C/6/tem-Ge-21/CONTCAR	-7.227284563333334	-5.822527206533431	2.652843713760376
/global/project/projectdirs/m3572/cluster-training-data/nestedStructs/C/6/tem-Sc-9/CONTCAR	-7.225930818333333	-5.826991356008529	2.6483795642852783
/global/project/projectdirs/m3572/cluster-training-data/nestedStructs/C/6/s5-25/CONTCAR	-7.102957726666666	-6.608710444562911	1.866660475730896
/global/project/projectdirs/m3572/cluster-training-data/nestedStructs/C/6/s5-5/CONTCAR	-4.662261685	-5.815972364538192	2.6593985557556152
/global/project/projectdirs/m3572/cluster-training-data/nestedStructs/C/6/s5-6/CONTCAR	-5.9611362549999996	-5.794119871252059	2.681251049041748
/global/project/projectdirs/m3572/cluster-training-data/nestedStructs/C/6/tem-Sc-21/CONTCAR	-6.574776716666666	-5.561378515356063	2.913992404937744
/global/project/projectdirs/m3572/cluster-training-data/nestedStructs/C/6/s5-19/CONTCAR	-7.009646691666667	-6.93365398704338	1.5417169332504272
/global/project/projectdirs/m3572/cluster-training-data/nestedStructs/C/6/s5-7/CONTCAR	-6.057032553333333	-6.469554699056625	2.0058162212371826
/global/project/projectdirs/m3572/cluster-training-data/nestedStructs/C/6/s5-15/CONTCAR	-6.882536933333333	-6.723640835874557	1.7517300844192505
/global/project/projectdirs/m3572/cluster-training-data/nestedStructs/C/6/s5-8/CONTCAR	-5.873545411666666	-6.929726160161971	1.545644760131836
/global/project/projectdirs/m3572/cluster-training-data/nestedStructs/C/6/s5-26/CONTCAR	-7.098935835	-6.449360168569564	2.026010751724243
/global/project/projectdirs/m3572/cluster-training-data/nestedStructs/C/6/s5-1/CONTCAR	-5.308629401666667	-6.700685179822921	1.7746857404708862
/global/project/projectdirs/m3572/cluster-training-data/nestedStructs/C/3/s5-2/CONTCAR	1.6178777333333334	-8.297934911244392	0.1774360090494156
/global/project/projectdirs/m3572/cluster-training-data/nestedStructs/C/3/s5-3/CONTCAR	-4.610773013333334	-7.58179167568016	0.8935792446136475
/global/project/projectdirs/m3572/cluster-training-data/nestedStructs/C/3/s5-10/CONTCAR	-6.323889776666667	-6.447526252859115	2.0278446674346924
/global/project/projectdirs/m3572/cluster-training-data/nestedStructs/C/3/s5-4/CONTCAR	-5.896100246666666	-7.745903647535323	0.7294672727584839
/global/project/projectdirs/m3572/cluster-training-data/nestedStructs/C/3/s5-13/CONTCAR	-6.3226269266666675	-6.487191475027084	1.988179445266724
/global/project/projectdirs/m3572/cluster-training-data/nestedStructs/C/3/s5-12/CONTCAR	-6.3235102266666665	-6.435944593542098	2.039426326751709
/global/project/projectdirs/m3572/cluster-training-data/nestedStructs/C/3/tem-Ge-2/CONTCAR	-6.32985532	-6.411524332159042	2.0638465881347656
/global/project/projectdirs/m3572/cluster-training-data/nestedStructs/C/3/tem-Sc-4/CONTCAR	-6.16574584	-6.314170873754501	2.161200046539306
/global/project/projectdirs/m3572/cluster-training-data/nestedStructs/C/3/s5-11/CONTCAR	-6.296155686666666	-6.325969732397079	2.1494011878967285
/global/project/projectdirs/m3572/cluster-training-data/nestedStructs/C/3/s5-9/CONTCAR	-6.320774323333333	-6.364247835271835	2.1111230850219727
/global/project/projectdirs/m3572/cluster-training-data/nestedStructs/C/3/s5-5/CONTCAR	-6.28946062	-6.336761034124374	2.1386098861694336
/global/project/projectdirs/m3572/cluster-training-data/nestedStructs/C/3/s5-6/CONTCAR	-6.29184447	-6.233568227880477	2.24180269241333
/global/project/projectdirs/m3572/cluster-training-data/nestedStructs/C/3/s5-7/CONTCAR	-6.31290133	-6.02996472179222	2.445406198501587
/global/project/projectdirs/m3572/cluster-training-data/nestedStructs/C/3/s5-8/CONTCAR	-6.158650913333333	-6.668406761281966	1.8069641590118408
/global/project/projectdirs/m3572/cluster-training-data/nestedStructs/C/3/s5-1/CONTCAR	-6.328131630000001	-6.448239601247787	2.0271313190460205
/global/project/projectdirs/m3572/cluster-training-data/nestedStructs/C/46/tem-Ge-24/CONTCAR	-8.18567880652174	-7.738037980192184	0.7373329401016235
/global/project/projectdirs/m3572/cluster-training-data/nestedStructs/C/46/11/CONTCAR	-8.201858378695652	-7.717913485162734	0.757457435131073
/global/project/projectdirs/m3572/cluster-training-data/nestedStructs/C/46/tem-Sc-25/CONTCAR	-8.183202036956521	-7.6955084568195335	0.7798624634742737
/global/project/projectdirs/m3572/cluster-training-data/nestedStructs/C/46/tem-Sc-13/CONTCAR	-7.945239055434782	-7.4476579791240685	1.0277129411697388
/global/project/projectdirs/m3572/cluster-training-data/nestedStructs/C/46/tem-Sc-14/CONTCAR	-8.169729151956522	-7.686534381502151	0.7888365387916565
/global/project/projectdirs/m3572/cluster-training-data/nestedStructs/C/46/tem-Ge-12/CONTCAR	-7.866078068260869	-7.575332320325851	0.9000385999679565
/global/project/projectdirs/m3572/cluster-training-data/nestedStructs/C/41/6/CONTCAR	-7.946082721463414	-7.777878678434371	0.697492241859436
/global/project/projectdirs/m3572/cluster-training-data/nestedStructs/C/41/3/CONTCAR	-7.722484436829268	-7.458850420110702	1.0165205001831057
/global/project/projectdirs/m3572/cluster-training-data/nestedStructs/C/41/11/CONTCAR	-7.882072216097561	-7.568541980379104	0.9068289399147034
/global/project/projectdirs/m3572/cluster-training-data/nestedStructs/C/41/tem-Sc-23/CONTCAR	-7.98487255292683	-7.482035196416854	0.9933357238769532
/global/project/projectdirs/m3572/cluster-training-data/nestedStructs/C/41/17/CONTCAR	-7.844017215121951	-7.3882093793087	1.0871615409851074
/global/project/projectdirs/m3572/cluster-training-data/nestedStructs/C/41/tem-Sc-18/CONTCAR	-8.152946325609756	-7.699034369581222	0.7763365507125854
/global/project/projectdirs/m3572/cluster-training-data/nestedStructs/C/41/4/CONTCAR	-7.661235114390244	-7.56565181075859	0.9097191095352172
/global/project/projectdirs/m3572/cluster-training-data/nestedStructs/C/41/tem-Ge-11/CONTCAR	-8.11857883097561	-7.647363222234725	0.828007698059082
/global/project/projectdirs/m3572/cluster-training-data/nestedStructs/C/41/tem-Ge-9/CONTCAR	-7.996626034146341	-7.666533268087386	0.8088376522064209
/global/project/projectdirs/m3572/cluster-training-data/nestedStructs/C/41/15/CONTCAR	-8.132040015853658	-7.717063344114303	0.7583075761795044
/global/project/projectdirs/m3572/cluster-training-data/nestedStructs/C/41/10/CONTCAR	-8.409106593658537	-7.951206005208968	0.5241649150848389
/global/project/projectdirs/m3572/cluster-training-data/nestedStructs/C/41/tem-Ge-12/CONTCAR	-8.229556392195121	-7.800191915624618	0.6751790046691895
/global/project/projectdirs/m3572/cluster-training-data/nestedStructs/C/11/s5-2/CONTCAR	-0.4695782209090909	-6.437204874151229	2.038166046142578
/global/project/projectdirs/m3572/cluster-training-data/nestedStructs/C/11/s5-50/CONTCAR	-7.6012210990909095	-6.920499122732162	1.5548717975616455
/global/project/projectdirs/m3572/cluster-training-data/nestedStructs/C/11/s5-33/CONTCAR	-7.4528420909090904	-6.964699185483932	1.5106717348098757
/global/project/projectdirs/m3572/cluster-training-data/nestedStructs/C/11/s5-18/CONTCAR	-6.932925504545454	-6.288624799840926	2.186746120452881
/global/project/projectdirs/m3572/cluster-training-data/nestedStructs/C/11/s5-28/CONTCAR	-7.062547376363637	-6.73120561897087	1.744165301322937
/global/project/projectdirs/m3572/cluster-training-data/nestedStructs/C/11/s5-45/CONTCAR	-7.580852298181818	-6.949997938268661	1.5253729820251465
/global/project/projectdirs/m3572/cluster-training-data/nestedStructs/C/11/s5-38/CONTCAR	-7.448034088181817	-6.833233750455856	1.6421371698379517
/global/project/projectdirs/m3572/cluster-training-data/nestedStructs/C/11/s5-46/CONTCAR	-7.563671200000001	-6.9105040198497765	1.5648669004440308
/global/project/projectdirs/m3572/cluster-training-data/nestedStructs/C/11/s5-3/CONTCAR	-1.4432435345454546	-7.039297259443282	1.436073660850525
/global/project/projectdirs/m3572/cluster-training-data/nestedStructs/C/11/s5-47/CONTCAR	-7.580781327272728	-6.911349809759139	1.564021110534668
/global/project/projectdirs/m3572/cluster-training-data/nestedStructs/C/11/s5-14/CONTCAR	-6.401651733636364	-6.532824910276412	1.942546010017395
/global/project/projectdirs/m3572/cluster-training-data/nestedStructs/C/11/s5-22/CONTCAR	-6.778286575454545	-6.495606577985763	1.9797643423080444
/global/project/projectdirs/m3572/cluster-training-data/nestedStructs/C/11/s5-48/CONTCAR	-7.569789864545455	-6.971758282773971	1.5036126375198364
/global/project/projectdirs/m3572/cluster-training-data/nestedStructs/C/11/s5-58/CONTCAR	-7.612670822727273	-6.984305537336349	1.4910653829574585
/global/project/projectdirs/m3572/cluster-training-data/nestedStructs/C/11/s5-52/CONTCAR	-7.637157602727272	-6.970992601507186	1.504378318786621
/global/project/projectdirs/m3572/cluster-training-data/nestedStructs/C/11/s5-68/CONTCAR	-7.695778137272726	-7.050645387762069	1.4247255325317385
/global/project/projectdirs/m3572/cluster-training-data/nestedStructs/C/11/s5-10/CONTCAR	-5.702564629090909	-6.41316751300621	2.0622034072875977
/global/project/projectdirs/m3572/cluster-training-data/nestedStructs/C/11/s5-4/CONTCAR	-2.6069785309090907	-6.817448175542831	1.6579227447509766
/global/project/projectdirs/m3572/cluster-training-data/nestedStructs/C/11/s5-69/CONTCAR	-7.7071818381818185	-7.071896231763839	1.4034746885299685
/global/project/projectdirs/m3572/cluster-training-data/nestedStructs/C/11/s5-24/CONTCAR	-6.738286377272728	-6.469495332830428	2.005875587463379
/global/project/projectdirs/m3572/cluster-training-data/nestedStructs/C/11/s5-66/CONTCAR	-7.677598779090909	-7.0426169997386925	1.4327539205551147
/global/project/projectdirs/m3572/cluster-training-data/nestedStructs/C/11/s5-17/CONTCAR	-6.719584496363637	-6.602874673002242	1.872496247291565
/global/project/projectdirs/m3572/cluster-training-data/nestedStructs/C/11/s5-63/CONTCAR	-7.709450267272728	-7.0127615100078575	1.4626094102859497
/global/project/projectdirs/m3572/cluster-training-data/nestedStructs/C/11/s5-13/CONTCAR	-6.712684818181819	-6.47436431705284	2.001006603240967
/global/project/projectdirs/m3572/cluster-training-data/nestedStructs/C/11/s5-60/CONTCAR	-7.725766380909092	-7.0058327084712975	1.4695382118225098
/global/project/projectdirs/m3572/cluster-training-data/nestedStructs/C/11/s5-71/CONTCAR	-7.703790541818182	-7.078630245321273	1.3967406749725342
/global/project/projectdirs/m3572/cluster-training-data/nestedStructs/C/11/s5-34/CONTCAR	-7.447656964545455	-6.875191009634017	1.60017991065979
/global/project/projectdirs/m3572/cluster-training-data/nestedStructs/C/11/s5-61/CONTCAR	-7.6841487672727276	-7.023395217054366	1.451975703239441
/global/project/projectdirs/m3572/cluster-training-data/nestedStructs/C/11/s5-20/CONTCAR	-6.98832419	-6.6414565211467735	1.8339143991470337
/global/project/projectdirs/m3572/cluster-training-data/nestedStructs/C/11/s5-39/CONTCAR	-7.468281335454545	-6.88240305244255	1.592967867851257
/global/project/projectdirs/m3572/cluster-training-data/nestedStructs/C/11/tem-Sc-11/CONTCAR	-7.229100931818182	-5.756193912618636	2.719177007675171
/global/project/projectdirs/m3572/cluster-training-data/nestedStructs/C/11/tem-Ge-7/CONTCAR	-7.281905166363637	-5.625610626333236	2.8497602939605717
/global/project/projectdirs/m3572/cluster-training-data/nestedStructs/C/11/s5-57/CONTCAR	-7.6260875654545455	-6.970470822446822	1.5049000978469849
/global/project/projectdirs/m3572/cluster-training-data/nestedStructs/C/11/s5-16/CONTCAR	-6.64578857	-6.5021578437023155	1.973213076591492
/global/project/projectdirs/m3572/cluster-training-data/nestedStructs/C/11/s5-51/CONTCAR	-7.568966211818181	-6.979144847982406	1.4962260723114014
/global/project/projectdirs/m3572/cluster-training-data/nestedStructs/C/11/s5-12/CONTCAR	-6.457057010909091	-6.480057514303207	1.9953134059906008
/global/project/projectdirs/m3572/cluster-training-data/nestedStructs/C/11/s5-41/CONTCAR	-7.507707428181818	-6.9276116257839195	1.5477592945098877
/global/project/projectdirs/m3572/cluster-training-data/nestedStructs/C/11/s5-42/CONTCAR	-7.490216901818181	-6.976273453824996	1.499097466468811
/global/project/projectdirs/m3572/cluster-training-data/nestedStructs/C/11/tem-Ge-5/CONTCAR	-7.283047036363637	-5.623105800741195	2.8522651195526123
/global/project/projectdirs/m3572/cluster-training-data/nestedStructs/C/11/s5-43/CONTCAR	-7.559026781818182	-6.863782561414718	1.6115883588790894
/global/project/projectdirs/m3572/cluster-training-data/nestedStructs/C/11/s5-44/CONTCAR	-7.573209793636363	-6.985230005376815	1.4901409149169922
/global/project/projectdirs/m3572/cluster-training-data/nestedStructs/C/11/s5-59/CONTCAR	-7.670286310909091	-6.956846750371932	1.518524169921875
/global/project/projectdirs/m3572/cluster-training-data/nestedStructs/C/11/s5-72/CONTCAR	-7.697004021818182	-7.097813642614364	1.3775572776794434
/global/project/projectdirs/m3572/cluster-training-data/nestedStructs/C/11/s5-31/CONTCAR	-7.137764588181819	-6.494509733312606	1.9808611869812007
/global/project/projectdirs/m3572/cluster-training-data/nestedStructs/C/11/s5-70/CONTCAR	-7.703288127272727	-7.075770652883529	1.3996002674102783
/global/project/projectdirs/m3572/cluster-training-data/nestedStructs/C/11/tem-Sc-12/CONTCAR	-7.282726668181818	-5.654125488393783	2.8212454319000244
/global/project/projectdirs/m3572/cluster-training-data/nestedStructs/C/11/s5-27/CONTCAR	-7.061741920909091	-6.580061948888778	1.8953089714050293
/global/project/projectdirs/m3572/cluster-training-data/nestedStructs/C/11/s5-36/CONTCAR	-7.4482817027272725	-6.928061521642684	1.547309398651123
/global/project/projectdirs/m3572/cluster-training-data/nestedStructs/C/11/tem-Sc-5/CONTCAR	-7.23409711909091	-6.753793037527084	1.7215778827667236
/global/project/projectdirs/m3572/cluster-training-data/nestedStructs/C/11/s5-21/CONTCAR	-6.520363872727273	-6.673140442960738	1.8022304773330688
/global/project/projectdirs/m3572/cluster-training-data/nestedStructs/C/11/tem-Ge-13/CONTCAR	-7.174573984545455	-6.566175020330428	1.909195899963379
/global/project/projectdirs/m3572/cluster-training-data/nestedStructs/C/11/s5-54/CONTCAR	-7.603027632727273	-6.9363210564785	1.5390498638153076
/global/project/projectdirs/m3572/cluster-training-data/nestedStructs/C/11/s5-11/CONTCAR	-6.043683887272727	-6.312854564779281	2.1625163555145264
/global/project/projectdirs/m3572/cluster-training-data/nestedStructs/C/11/s5-30/CONTCAR	-7.144323217272728	-6.720022357099532	1.755348563194275
/global/project/projectdirs/m3572/cluster-training-data/nestedStructs/C/11/tem-Sc-24/CONTCAR	-7.125255693636363	-5.677928960912704	2.7974419593811035
/global/project/projectdirs/m3572/cluster-training-data/nestedStructs/C/11/tem-Ge-16/CONTCAR	-7.231566007272727	-5.7231226330928795	2.752248287200928
/global/project/projectdirs/m3572/cluster-training-data/nestedStructs/C/11/tem-Ge-1/CONTCAR	-7.156912096363637	-5.844770229452132	2.630600690841675
/global/project/projectdirs/m3572/cluster-training-data/nestedStructs/C/11/s5-35/CONTCAR	-7.089700994545454	-6.5722588664226524	1.9031120538711548
/global/project/projectdirs/m3572/cluster-training-data/nestedStructs/C/11/s5-9/CONTCAR	-5.575994387272727	-6.062299049489974	2.413071870803833
/global/project/projectdirs/m3572/cluster-training-data/nestedStructs/C/11/s5-29/CONTCAR	-7.213906862727273	-6.8859198456935875	1.5894510746002195
/global/project/projectdirs/m3572/cluster-training-data/nestedStructs/C/11/s5-56/CONTCAR	-7.627444173636364	-6.966569221609115	1.5088016986846924
/global/project/projectdirs/m3572/cluster-training-data/nestedStructs/C/11/s5-23/CONTCAR	-6.880677371818181	-6.572239673727035	1.9031312465667725
/global/project/projectdirs/m3572/cluster-training-data/nestedStructs/C/11/s5-67/CONTCAR	-7.671899435454546	-7.040767586820602	1.4346033334732056
/global/project/projectdirs/m3572/cluster-training-data/nestedStructs/C/11/s5-64/CONTCAR	-7.649826532727272	-6.994389808767318	1.4809811115264893
/global/project/projectdirs/m3572/cluster-training-data/nestedStructs/C/11/s5-49/CONTCAR	-7.565763413636364	-6.955859459035873	1.5195114612579346
/global/project/projectdirs/m3572/cluster-training-data/nestedStructs/C/11/s5-65/CONTCAR	-7.7084804	-7.004612959020614	1.4707579612731934
/global/project/projectdirs/m3572/cluster-training-data/nestedStructs/C/11/s5-32/CONTCAR	-7.2626419327272735	-6.668574250333785	1.806796669960022
/global/project/projectdirs/m3572/cluster-training-data/nestedStructs/C/11/s5-25/CONTCAR	-6.733749028181818	-6.468646324270248	2.00672459602356
/global/project/projectdirs/m3572/cluster-training-data/nestedStructs/C/11/s5-62/CONTCAR	-7.672161329090909	-7.012425697439193	1.4629452228546145
/global/project/projectdirs/m3572/cluster-training-data/nestedStructs/C/11/s5-37/CONTCAR	-7.451325410909091	-6.869187033765792	1.6061838865280151
/global/project/projectdirs/m3572/cluster-training-data/nestedStructs/C/11/s5-5/CONTCAR	-5.840700635454545	-6.334814346426009	2.140556573867798
/global/project/projectdirs/m3572/cluster-training-data/nestedStructs/C/11/s5-40/CONTCAR	-7.5516161945454545	-6.942224538915633	1.5331463813781738
/global/project/projectdirs/m3572/cluster-training-data/nestedStructs/C/11/s5-53/CONTCAR	-7.588472715454546	-6.97147456466484	1.5038963556289673
/global/project/projectdirs/m3572/cluster-training-data/nestedStructs/C/11/s5-6/CONTCAR	-5.371593180909091	-6.697088277929305	1.778282642364502
/global/project/projectdirs/m3572/cluster-training-data/nestedStructs/C/11/tem-Sc-6/CONTCAR	-7.238891511818181	-5.793741977804183	2.681628942489624
/global/project/projectdirs/m3572/cluster-training-data/nestedStructs/C/11/s5-19/CONTCAR	-6.869162638181819	-6.638848579519271	1.836522340774536
/global/project/projectdirs/m3572/cluster-training-data/nestedStructs/C/11/s5-7/CONTCAR	-4.365625551818182	-5.874270475500106	2.601100444793701
/global/project/projectdirs/m3572/cluster-training-data/nestedStructs/C/11/s5-55/CONTCAR	-7.62668309	-6.968644536130904	1.5067263841629028
/global/project/projectdirs/m3572/cluster-training-data/nestedStructs/C/11/s5-15/CONTCAR	-6.635143958181818	-6.446350849264144	2.029020071029663
/global/project/projectdirs/m3572/cluster-training-data/nestedStructs/C/11/s5-8/CONTCAR	-5.641523480909091	-6.3172717457942955	2.158099174499512
/global/project/projectdirs/m3572/cluster-training-data/nestedStructs/C/11/s5-26/CONTCAR	-6.899789692727273	-6.8656431800060265	1.6097277402877808
/global/project/projectdirs/m3572/cluster-training-data/nestedStructs/C/11/tem-Ge-12/CONTCAR	-7.282813092727273	-5.62081698238182	2.8545539379119877
/global/project/projectdirs/m3572/cluster-training-data/nestedStructs/C/49/6/CONTCAR	-7.920810692653061	-7.661765492551803	0.8136054277420044
/global/project/projectdirs/m3572/cluster-training-data/nestedStructs/C/49/3/CONTCAR	-7.99987268755102	-7.7577571636371605	0.7176137566566467
/global/project/projectdirs/m3572/cluster-training-data/nestedStructs/C/49/11/CONTCAR	-8.185842735918367	-7.842595375173568	0.6327755451202393
/global/project/projectdirs/m3572/cluster-training-data/nestedStructs/C/49/tem-Sc-23/CONTCAR	-8.11464838489796	-7.5362677341632835	0.9391031861305236
/global/project/projectdirs/m3572/cluster-training-data/nestedStructs/C/49/17/CONTCAR	-7.93061447122449	-7.605560756319045	0.869810163974762
/global/project/projectdirs/m3572/cluster-training-data/nestedStructs/C/49/5/CONTCAR	-8.104080917142857	-7.839758909337997	0.6356120109558105
/global/project/projectdirs/m3572/cluster-training-data/nestedStructs/C/49/tem-Sc-25/CONTCAR	-7.946299594693877	-7.470181739919662	1.0051891803741455
/global/project/projectdirs/m3572/cluster-training-data/nestedStructs/C/49/4/CONTCAR	-8.061834450000001	-7.7162134414844505	0.7591574788093567
/global/project/projectdirs/m3572/cluster-training-data/nestedStructs/C/49/tem-Ge-3/CONTCAR	-7.922093290816327	-7.487708068483352	0.9876628518104552
/global/project/projectdirs/m3572/cluster-training-data/nestedStructs/C/49/13/CONTCAR	-7.827631393877551	-7.5783631569080345	0.8970077633857727
/global/project/projectdirs/m3572/cluster-training-data/nestedStructs/C/49/tem-Sc-14/CONTCAR	-8.245662847959183	-7.531952059858321	0.9434188604354858
/global/project/projectdirs/m3572/cluster-training-data/nestedStructs/C/49/tem-Sc-1/CONTCAR	-8.133462977959184	-7.7019545799427025	0.7734163403511047
/global/project/projectdirs/m3572/cluster-training-data/nestedStructs/C/49/tem-Ge-8/CONTCAR	-8.13771689265306	-7.654423869245528	0.8209470510482788
/global/project/projectdirs/m3572/cluster-training-data/nestedStructs/C/49/tem-Sc-9/CONTCAR	-7.996647800000001	-7.31341461002159	1.1619563102722168
/global/project/projectdirs/m3572/cluster-training-data/nestedStructs/C/49/tem-Sc-7/CONTCAR	-7.962846704081633	-7.382107174985885	1.0932637453079224
/global/project/projectdirs/m3572/cluster-training-data/nestedStructs/C/49/9/CONTCAR	-7.898916411836735	-7.598657465570449	0.8767134547233582
/global/project/projectdirs/m3572/cluster-training-data/nestedStructs/C/49/12/CONTCAR	-8.016796449183673	-7.733683980100631	0.7416869401931763
/global/project/projectdirs/m3572/cluster-training-data/nestedStructs/C/49/15/CONTCAR	-7.949125535714286	-7.689961886995315	0.7854090332984924
/global/project/projectdirs/m3572/cluster-training-data/nestedStructs/C/49/10/CONTCAR	-7.980369110204082	-7.679974115484237	0.7953968048095703
/global/project/projectdirs/m3572/cluster-training-data/nestedStructs/C/49/18/CONTCAR	-8.028507506122448	-7.72179172097969	0.7535791993141174
/global/project/projectdirs/m3572/cluster-training-data/nestedStructs/C/19/tem-Ge-10/CONTCAR	-7.752344568947369	-7.2685879832439415	1.2067829370498655
/global/project/projectdirs/m3572/cluster-training-data/nestedStructs/C/19/tem-Ge-6/CONTCAR	-7.628527335263158	-7.337741649740218	1.1376292705535889
/global/project/projectdirs/m3572/cluster-training-data/nestedStructs/C/19/1/CONTCAR	-7.631535992105263	-7.052162206762313	1.423208713531494
/global/project/projectdirs/m3572/cluster-training-data/nestedStructs/C/19/tem-Ge-4/CONTCAR	-7.554478280526316	-7.2869911557369225	1.1883797645568848
/global/project/projectdirs/m3572/cluster-training-data/nestedStructs/C/19/tem-Ge-3/CONTCAR	-7.663210528947369	-7.416446006887435	1.058924913406372
/global/project/projectdirs/m3572/cluster-training-data/nestedStructs/C/19/tem-Ge-2/CONTCAR	-7.719653796315789	-7.184769070737838	1.2906018495559692
/global/project/projectdirs/m3572/cluster-training-data/nestedStructs/C/19/tem-Sc-4/CONTCAR	-7.798824892631579	-7.591102874868392	0.884268045425415
/global/project/projectdirs/m3572/cluster-training-data/nestedStructs/C/19/tem-Ge-1/CONTCAR	-7.856452037894736	-7.337382233732223	1.1379886865615845
/global/project/projectdirs/m3572/cluster-training-data/nestedStructs/C/19/tem-Ge-25/CONTCAR	-7.8390404752631575	-7.367331421964645	1.1080394983291626
/global/project/projectdirs/m3572/cluster-training-data/nestedStructs/C/19/tem-Sc-14/CONTCAR	-7.85198978263158	-7.455525315397262	1.0198456048965454
/global/project/projectdirs/m3572/cluster-training-data/nestedStructs/C/14/tem-Ge-23/CONTCAR	-7.431164764285714	-6.851937807195663	1.6234331130981443
/global/project/projectdirs/m3572/cluster-training-data/nestedStructs/C/14/s5-2/CONTCAR	0.3999031235714286	-6.073845661275863	2.4015252590179443
/global/project/projectdirs/m3572/cluster-training-data/nestedStructs/C/14/s5-83/CONTCAR	-8.004061437857143	-6.933032072179794	1.5423388481140137
/global/project/projectdirs/m3572/cluster-training-data/nestedStructs/C/14/s5-50/CONTCAR	-7.603321311428572	-6.914687073820113	1.5606838464736938
/global/project/projectdirs/m3572/cluster-training-data/nestedStructs/C/14/s5-33/CONTCAR	-7.139469757857142	-7.002149141424178	1.473221778869629
/global/project/projectdirs/m3572/cluster-training-data/nestedStructs/C/14/s5-18/CONTCAR	-6.488587777142857	-6.562079108350753	1.9132918119430544
/global/project/projectdirs/m3572/cluster-training-data/nestedStructs/C/14/s5-28/CONTCAR	-6.7114916678571435	-6.552503979795455	1.922866940498352
/global/project/projectdirs/m3572/cluster-training-data/nestedStructs/C/14/s5-45/CONTCAR	-7.629508184285714	-6.812788284414291	1.6625826358795166
/global/project/projectdirs/m3572/cluster-training-data/nestedStructs/C/14/s5-38/CONTCAR	-7.267850333571429	-6.884972012632369	1.590398907661438
/global/project/projectdirs/m3572/cluster-training-data/nestedStructs/C/14/s5-46/CONTCAR	-7.480546737857142	-6.8178362017803185	1.6575347185134888
/global/project/projectdirs/m3572/cluster-training-data/nestedStructs/C/14/s5-3/CONTCAR	-2.351599645	-7.131459630125045	1.3439112901687622
/global/project/projectdirs/m3572/cluster-training-data/nestedStructs/C/14/s5-47/CONTCAR	-7.671692363571429	-6.898554838293075	1.5768160820007324
/global/project/projectdirs/m3572/cluster-training-data/nestedStructs/C/14/s5-14/CONTCAR	-6.141316859285714	-6.349179781072616	2.1261911392211914
/global/project/projectdirs/m3572/cluster-training-data/nestedStructs/C/14/s5-22/CONTCAR	-6.833868930714286	-6.574307597272872	1.901063323020935
/global/project/projectdirs/m3572/cluster-training-data/nestedStructs/C/14/s5-48/CONTCAR	-7.6258449157142865	-6.955962932699203	1.5194079875946045
/global/project/projectdirs/m3572/cluster-training-data/nestedStructs/C/14/s5-58/CONTCAR	-7.7745732585714284	-6.900534666173934	1.574836254119873
/global/project/projectdirs/m3572/cluster-training-data/nestedStructs/C/14/s5-52/CONTCAR	-7.8382643850000004	-6.847303307645797	1.6280676126480105
/global/project/projectdirs/m3572/cluster-training-data/nestedStructs/C/14/s5-68/CONTCAR	-7.917495355	-6.8941054707698814	1.5812654495239258
/global/project/projectdirs/m3572/cluster-training-data/nestedStructs/C/14/s5-10/CONTCAR	-5.788631423571429	-6.244190967672347	2.23117995262146
/global/project/projectdirs/m3572/cluster-training-data/nestedStructs/C/14/s5-78/CONTCAR	-7.973058363571428	-6.915283239477157	1.5600876808166504
/global/project/projectdirs/m3572/cluster-training-data/nestedStructs/C/14/s5-4/CONTCAR	-2.1614936057142855	-7.29631165324974	1.1790592670440674
/global/project/projectdirs/m3572/cluster-training-data/nestedStructs/C/14/s5-82/CONTCAR	-7.996675347142856	-6.925192154043197	1.5501787662506104
/global/project/projectdirs/m3572/cluster-training-data/nestedStructs/C/14/tem-Ge-24/CONTCAR	-7.311513347857143	-7.042785084836959	1.432585835456848
/global/project/projectdirs/m3572/cluster-training-data/nestedStructs/C/14/s5-69/CONTCAR	-7.865488990714286	-6.945777333372115	1.529593586921692
/global/project/projectdirs/m3572/cluster-training-data/nestedStructs/C/14/s5-24/CONTCAR	-6.9801590650000005	-6.732799804800033	1.7425711154937744
/global/project/projectdirs/m3572/cluster-training-data/nestedStructs/C/14/s5-66/CONTCAR	-7.942227441428571	-6.929391301267623	1.545979619026184
/global/project/projectdirs/m3572/cluster-training-data/nestedStructs/C/14/s5-17/CONTCAR	-6.226690750714285	-6.499969518774032	1.9754014015197756
/global/project/projectdirs/m3572/cluster-training-data/nestedStructs/C/14/s5-63/CONTCAR	-7.846394364285715	-6.918814218633651	1.5565567016601562
/global/project/projectdirs/m3572/cluster-training-data/nestedStructs/C/14/s5-81/CONTCAR	-7.9693457585714285	-6.965006864660262	1.510364055633545
/global/project/projectdirs/m3572/cluster-training-data/nestedStructs/C/14/s5-13/CONTCAR	-5.447531065	-6.1335065728359215	2.3418643474578857
/global/project/projectdirs/m3572/cluster-training-data/nestedStructs/C/14/s5-60/CONTCAR	-7.800929212857143	-6.922815240018844	1.5525556802749634
/global/project/projectdirs/m3572/cluster-training-data/nestedStructs/C/14/s5-71/CONTCAR	-7.932503396428571	-6.906515396230697	1.5688555240631104
/global/project/projectdirs/m3572/cluster-training-data/nestedStructs/C/14/s5-34/CONTCAR	-7.0385206785714285	-6.755874074094772	1.7194968461990356
/global/project/projectdirs/m3572/cluster-training-data/nestedStructs/C/14/s5-61/CONTCAR	-7.872331161428571	-6.9253344899349205	1.5500364303588867
/global/project/projectdirs/m3572/cluster-training-data/nestedStructs/C/14/s5-86/CONTCAR	-8.017934257142857	-6.974519050710677	1.50085186958313
/global/project/projectdirs/m3572/cluster-training-data/nestedStructs/C/14/s5-20/CONTCAR	-6.340771337857142	-6.3849175339870445	2.0904533863067627
/global/project/projectdirs/m3572/cluster-training-data/nestedStructs/C/14/tem-Sc-25/CONTCAR	-7.428493072857143	-6.877968466871261	1.5974024534225464
/global/project/projectdirs/m3572/cluster-training-data/nestedStructs/C/14/s5-39/CONTCAR	-7.271047634285714	-6.725106156461715	1.7502647638320925
/global/project/projectdirs/m3572/cluster-training-data/nestedStructs/C/14/tem-Ge-7/CONTCAR	-7.4060849921428575	-7.022064245336532	1.4533066749572754
/global/project/projectdirs/m3572/cluster-training-data/nestedStructs/C/14/s5-57/CONTCAR	-7.776234629285715	-6.924044168584823	1.5513267517089844
/global/project/projectdirs/m3572/cluster-training-data/nestedStructs/C/14/s5-16/CONTCAR	-6.371636141428572	-6.586093700521468	1.8892772197723389
/global/project/projectdirs/m3572/cluster-training-data/nestedStructs/C/14/s5-51/CONTCAR	-7.638508479285714	-6.90754691421318	1.5678240060806274
/global/project/projectdirs/m3572/cluster-training-data/nestedStructs/C/14/s5-12/CONTCAR	-5.915224530714285	-6.592923319929122	1.882447600364685
/global/project/projectdirs/m3572/cluster-training-data/nestedStructs/C/14/s5-41/CONTCAR	-7.294740903571428	-6.783906257741927	1.69146466255188
/global/project/projectdirs/m3572/cluster-training-data/nestedStructs/C/14/s5-42/CONTCAR	-7.376797261428571	-6.941882408254623	1.5334885120391846
/global/project/projectdirs/m3572/cluster-training-data/nestedStructs/C/14/s5-43/CONTCAR	-7.534185063571429	-6.818657911413192	1.6567130088806152
/global/project/projectdirs/m3572/cluster-training-data/nestedStructs/C/14/s5-85/CONTCAR	-8.009031563571428	-6.95363096057701	1.5217399597167969
/global/project/projectdirs/m3572/cluster-training-data/nestedStructs/C/14/s5-44/CONTCAR	-7.515799199999999	-6.91218808948326	1.5631828308105469
/global/project/projectdirs/m3572/cluster-training-data/nestedStructs/C/14/s5-59/CONTCAR	-7.768856058571429	-6.906353748434066	1.5690171718597412
/global/project/projectdirs/m3572/cluster-training-data/nestedStructs/C/14/tem-Sc-18/CONTCAR	-6.661695759285714	-6.5595507985286705	1.9158201217651367
/global/project/projectdirs/m3572/cluster-training-data/nestedStructs/C/14/s5-72/CONTCAR	-7.92993679	-6.908047593229293	1.5673233270645142
/global/project/projectdirs/m3572/cluster-training-data/nestedStructs/C/14/s5-31/CONTCAR	-7.209417361428572	-6.787098920934676	1.6882719993591309
/global/project/projectdirs/m3572/cluster-training-data/nestedStructs/C/14/tem-Ge-11/CONTCAR	-7.50162132	-7.182463324659347	1.2929075956344604
/global/project/projectdirs/m3572/cluster-training-data/nestedStructs/C/14/tem-Sc-22/CONTCAR	-7.3905714314285715	-6.98740211784172	1.4879688024520874
/global/project/projectdirs/m3572/cluster-training-data/nestedStructs/C/14/tem-Sc-15/CONTCAR	-7.5693396078571435	-7.115451968305587	1.3599189519882202
/global/project/projectdirs/m3572/cluster-training-data/nestedStructs/C/14/s5-70/CONTCAR	-7.910450564285715	-6.942654049985885	1.5327168703079224
/global/project/projectdirs/m3572/cluster-training-data/nestedStructs/C/14/tem-Sc-12/CONTCAR	-7.548022914285714	-7.206269538991927	1.26910138130188
/global/project/projectdirs/m3572/cluster-training-data/nestedStructs/C/14/s5-27/CONTCAR	-6.721036704285715	-6.731322801702499	1.7440481185913086
/global/project/projectdirs/m3572/cluster-training-data/nestedStructs/C/14/s5-36/CONTCAR	-6.978793891428571	-6.722128666036605	1.753242254257202
/global/project/projectdirs/m3572/cluster-training-data/nestedStructs/C/14/tem-Ge-3/CONTCAR	-7.477068345714286	-6.952147400968551	1.5232235193252563
/global/project/projectdirs/m3572/cluster-training-data/nestedStructs/C/14/s5-21/CONTCAR	-6.867646759285714	-6.79977206050682	1.6755988597869873
/global/project/projectdirs/m3572/cluster-training-data/nestedStructs/C/14/tem-Ge-2/CONTCAR	-7.373438024285714	-7.1226704484157555	1.3527004718780518
/global/project/projectdirs/m3572/cluster-training-data/nestedStructs/C/14/tem-Sc-4/CONTCAR	-6.65703286	-6.558856642835616	1.916514277458191
/global/project/projectdirs/m3572/cluster-training-data/nestedStructs/C/14/tem-Ge-13/CONTCAR	-7.439852642142857	-6.879161632650375	1.5962092876434326
/global/project/projectdirs/m3572/cluster-training-data/nestedStructs/C/14/s5-54/CONTCAR	-7.7534162985714286	-6.829309261434554	1.646061658859253
/global/project/projectdirs/m3572/cluster-training-data/nestedStructs/C/14/s5-11/CONTCAR	-5.837655750714285	-6.619781530492782	1.8555893898010252
/global/project/projectdirs/m3572/cluster-training-data/nestedStructs/C/14/s5-30/CONTCAR	-7.01739901	-6.485405600660323	1.989965319633484
/global/project/projectdirs/m3572/cluster-training-data/nestedStructs/C/14/s5-75/CONTCAR	-7.997086694285714	-6.998243129842757	1.4771277904510498
/global/project/projectdirs/m3572/cluster-training-data/nestedStructs/C/14/s5-35/CONTCAR	-7.150882070714286	-6.856712377660751	1.6186585426330566
/global/project/projectdirs/m3572/cluster-training-data/nestedStructs/C/14/s5-9/CONTCAR	-4.838422204285714	-6.584550774686813	1.8908201456069944
/global/project/projectdirs/m3572/cluster-training-data/nestedStructs/C/14/s5-29/CONTCAR	-7.004134532857143	-6.913622892492294	1.5617480278015137
/global/project/projectdirs/m3572/cluster-training-data/nestedStructs/C/14/s5-73/CONTCAR	-7.887166187857143	-7.010319746129989	1.4650511741638184
/global/project/projectdirs/m3572/cluster-training-data/nestedStructs/C/14/s5-56/CONTCAR	-7.737669480714286	-6.90792111217308	1.5674498081207275
/global/project/projectdirs/m3572/cluster-training-data/nestedStructs/C/14/s5-23/CONTCAR	-6.46687817	-6.601436651342391	1.873934268951416
/global/project/projectdirs/m3572/cluster-training-data/nestedStructs/C/14/s5-67/CONTCAR	-7.870101469285714	-6.952799952619552	1.5225709676742554
/global/project/projectdirs/m3572/cluster-training-data/nestedStructs/C/14/tem-Ge-9/CONTCAR	-7.558309347857143	-6.761675274961471	1.7136956453323364
/global/project/projectdirs/m3572/cluster-training-data/nestedStructs/C/14/s5-64/CONTCAR	-7.864276292142857	-6.941798008077621	1.5335729122161863
/global/project/projectdirs/m3572/cluster-training-data/nestedStructs/C/14/tem-Ge-8/CONTCAR	-7.573631101428572	-6.839710867994308	1.6356600522994995
/global/project/projectdirs/m3572/cluster-training-data/nestedStructs/C/14/s5-49/CONTCAR	-7.577556397142857	-6.902661240690231	1.5727096796035769
/global/project/projectdirs/m3572/cluster-training-data/nestedStructs/C/14/s5-80/CONTCAR	-7.9816983850000005	-6.912297762029647	1.5630731582641602
/global/project/projectdirs/m3572/cluster-training-data/nestedStructs/C/14/tem-Ge-20/CONTCAR	-7.404407303571429	-6.94542590438652	1.5299450159072876
/global/project/projectdirs/m3572/cluster-training-data/nestedStructs/C/14/s5-65/CONTCAR	-7.896885436428571	-6.956558263891219	1.518812656402588
/global/project/projectdirs/m3572/cluster-training-data/nestedStructs/C/14/s5-32/CONTCAR	-7.2909419685714285	-6.711161292188644	1.7642096281051636
/global/project/projectdirs/m3572/cluster-training-data/nestedStructs/C/14/s5-25/CONTCAR	-6.895374232142857	-6.397000825994491	2.0783700942993164
/global/project/projectdirs/m3572/cluster-training-data/nestedStructs/C/14/s5-76/CONTCAR	-7.923644592857143	-6.954933560483932	1.5204373598098757
/global/project/projectdirs/m3572/cluster-training-data/nestedStructs/C/14/s5-62/CONTCAR	-7.800626300714286	-6.928124106519698	1.5472468137741089
/global/project/projectdirs/m3572/cluster-training-data/nestedStructs/C/14/s5-37/CONTCAR	-7.180727602142857	-6.715520775907516	1.7598501443862915
/global/project/projectdirs/m3572/cluster-training-data/nestedStructs/C/14/s5-5/CONTCAR	-3.5161714107142856	-6.905346429937362	1.570024490356445
/global/project/projectdirs/m3572/cluster-training-data/nestedStructs/C/14/tem-Sc-10/CONTCAR	-7.693929591428572	-7.1499361163311	1.3254348039627075
/global/project/projectdirs/m3572/cluster-training-data/nestedStructs/C/14/s5-40/CONTCAR	-7.317964812142857	-7.142352975004195	1.3330179452896118
/global/project/projectdirs/m3572/cluster-training-data/nestedStructs/C/14/s5-74/CONTCAR	-7.966426911428571	-6.976626670949935	1.498744249343872
/global/project/projectdirs/m3572/cluster-training-data/nestedStructs/C/14/s5-53/CONTCAR	-7.6868561757142855	-6.872417843931197	1.60295307636261
/global/project/projectdirs/m3572/cluster-training-data/nestedStructs/C/14/s5-6/CONTCAR	-4.6185021907142865	-6.695497668378829	1.779873251914978
/global/project/projectdirs/m3572/cluster-training-data/nestedStructs/C/14/s5-19/CONTCAR	-6.064195241428571	-6.361730135076522	2.113640785217285
/global/project/projectdirs/m3572/cluster-training-data/nestedStructs/C/14/s5-7/CONTCAR	-4.744075127142857	-6.708666718595504	1.7667042016983032
/global/project/projectdirs/m3572/cluster-training-data/nestedStructs/C/14/s5-55/CONTCAR	-7.801181943571429	-6.970449603193282	1.504921317100525
/global/project/projectdirs/m3572/cluster-training-data/nestedStructs/C/14/s5-79/CONTCAR	-7.9657318707142855	-6.93819979488182	1.5371711254119873
/global/project/projectdirs/m3572/cluster-training-data/nestedStructs/C/14/s5-15/CONTCAR	-6.346777027142857	-6.542189515226363	1.933181405067444
/global/project/projectdirs/m3572/cluster-training-data/nestedStructs/C/14/s5-84/CONTCAR	-8.007914305714285	-6.949278033369064	1.5260928869247437
/global/project/projectdirs/m3572/cluster-training-data/nestedStructs/C/14/s5-8/CONTCAR	-5.259213907857143	-6.373198545568465	2.102172374725342
/global/project/projectdirs/m3572/cluster-training-data/nestedStructs/C/14/s5-26/CONTCAR	-7.135545973571429	-6.781564510457992	1.6938064098358154
/global/project/projectdirs/m3572/cluster-training-data/nestedStructs/C/14/s5-77/CONTCAR	-7.945145694285714	-6.90255001842308	1.5728209018707275
/global/project/projectdirs/m3572/cluster-training-data/nestedStructs/C/14/s5-1/CONTCAR	-1.9873306507142858	-6.3485687142543785	2.1268022060394287
/global/project/projectdirs/m3572/cluster-training-data/nestedStructs/C/17/s1-12/CONTCAR	1.7602340047058824	-6.320212877386092	2.155158042907715
/global/project/projectdirs/m3572/cluster-training-data/nestedStructs/C/17/s1-7/CONTCAR	0.07714183529411765	-6.459439314001083	2.0159316062927246
/global/project/projectdirs/m3572/cluster-training-data/nestedStructs/C/17/tem-Sc-23/CONTCAR	-7.671739037647059	-7.346045411222457	1.12932550907135
/global/project/projectdirs/m3572/cluster-training-data/nestedStructs/C/17/s1-8/CONTCAR	-0.20698390764705882	-6.029365337484359	2.446005582809448
/global/project/projectdirs/m3572/cluster-training-data/nestedStructs/C/17/s1-11/CONTCAR	1.7602340047058824	-6.320212877386092	2.155158042907715
/global/project/projectdirs/m3572/cluster-training-data/nestedStructs/C/17/s1-9/CONTCAR	-2.6247910370588237	-6.917798317068099	1.557572603225708
/global/project/projectdirs/m3572/cluster-training-data/nestedStructs/C/17/tem-Ge-10/CONTCAR	-7.509133245294118	-7.141020453565597	1.3343504667282104
/global/project/projectdirs/m3572/cluster-training-data/nestedStructs/C/17/tem-Ge-18/CONTCAR	-7.3116161341176475	-6.746291435354232	1.7290794849395752
/global/project/projectdirs/m3572/cluster-training-data/nestedStructs/C/17/s1-3/CONTCAR	1.5307335005882354	-7.320535457723617	1.1548354625701904
/global/project/projectdirs/m3572/cluster-training-data/nestedStructs/C/17/tem-Ge-6/CONTCAR	-7.673934195294118	-7.280991352193832	1.1943795680999756
/global/project/projectdirs/m3572/cluster-training-data/nestedStructs/C/17/s1-4/CONTCAR	-0.09076843	-7.036311781995773	1.439059138298035
/global/project/projectdirs/m3572/cluster-training-data/nestedStructs/C/17/tem-Sc-18/CONTCAR	-7.544287038235295	-6.982418931119918	1.4929519891738892
/global/project/projectdirs/m3572/cluster-training-data/nestedStructs/C/17/s1-10/CONTCAR	0.11225331411764705	-6.856973326795577	1.61839759349823
/global/project/projectdirs/m3572/cluster-training-data/nestedStructs/C/17/s1-5/CONTCAR	1.3258552870588236	-6.155161893957137	2.32020902633667
/global/project/projectdirs/m3572/cluster-training-data/nestedStructs/C/17/tem-Sc-12/CONTCAR	-7.322342826470588	-7.241758382909774	1.2336125373840332
/global/project/projectdirs/m3572/cluster-training-data/nestedStructs/C/17/s1-6/CONTCAR	-0.39013418	-7.051601923101424	1.4237689971923828
/global/project/projectdirs/m3572/cluster-training-data/nestedStructs/C/17/tem-Sc-16/CONTCAR	-7.691034757058824	-7.504947579496383	0.9704233407974244
/global/project/projectdirs/m3572/cluster-training-data/nestedStructs/C/17/tem-Ge-25/CONTCAR	-7.692123260588236	-7.157518303983688	1.3178526163101196
/global/project/projectdirs/m3572/cluster-training-data/nestedStructs/C/17/s1-1/CONTCAR	-1.9803498817647058	-6.28566507159996	2.189705848693848
/global/project/projectdirs/m3572/cluster-training-data/nestedStructs/C/17/tem-Ge-15/CONTCAR	-7.594340538823529	-7.077284014814376	1.3980869054794312
/global/project/projectdirs/m3572/cluster-training-data/nestedStructs/C/17/tem-Ge-8/CONTCAR	-7.509251778235294	-7.5794811612300865	0.8958897590637207
/global/project/projectdirs/m3572/cluster-training-data/nestedStructs/C/17/s1-2/CONTCAR	0.03993123882352941	-6.620438016050338	1.8549329042434688
/global/project/projectdirs/m3572/cluster-training-data/nestedStructs/C/17/tem-Ge-20/CONTCAR	-7.464042882941177	-7.113140261762618	1.362230658531189
/global/project/projectdirs/m3572/cluster-training-data/nestedStructs/C/17/tem-Sc-17/CONTCAR	-7.599360335294118	-7.201245701902389	1.2741252183914185
/global/project/projectdirs/m3572/cluster-training-data/nestedStructs/C/33/tem-Ge-6/CONTCAR	-8.068186947272727	-7.757576501958846	0.7177944183349609
/global/project/projectdirs/m3572/cluster-training-data/nestedStructs/C/33/tem-Ge-5/CONTCAR	-7.7021768	-7.53135529815483	0.944015622138977
/global/project/projectdirs/m3572/cluster-training-data/nestedStructs/C/33/tem-Ge-3/CONTCAR	-7.85198289909091	-7.681384182565688	0.7939867377281189
/global/project/projectdirs/m3572/cluster-training-data/nestedStructs/C/33/tem-Sc-4/CONTCAR	-8.097662356060606	-7.769338524930953	0.706032395362854
/global/project/projectdirs/m3572/cluster-training-data/nestedStructs/C/33/tem-Ge-15/CONTCAR	-8.021477825151514	-7.712513602369308	0.7628573179244995
/global/project/projectdirs/m3572/cluster-training-data/nestedStructs/C/33/tem-Ge-21/CONTCAR	-7.794403119999999	-7.436969674222945	1.0384012460708618
/global/project/projectdirs/m3572/cluster-training-data/nestedStructs/C/33/tem-Sc-10/CONTCAR	-8.18506760969697	-7.595857298963546	0.8795136213302612
/global/project/projectdirs/m3572/cluster-training-data/nestedStructs/C/33/tem-Sc-19/CONTCAR	-7.956037158484848	-7.601397550695419	0.8739733695983887
/global/project/projectdirs/m3572/cluster-training-data/nestedStructs/C/33/tem-Sc-21/CONTCAR	-8.278768508484848	-7.932711101167678	0.5426598191261292
/global/project/projectdirs/m3572/cluster-training-data/nestedStructs/C/5/s5-2/CONTCAR	-1.9896067599999998	-7.72005227863121	0.7553186416625977
/global/project/projectdirs/m3572/cluster-training-data/nestedStructs/C/5/s1-12/CONTCAR	-1.556737032	-7.768082476251601	0.7072884440422058
/global/project/projectdirs/m3572/cluster-training-data/nestedStructs/C/5/s5-18/CONTCAR	-7.048951271999999	-6.451470649831771	2.023900270462036
/global/project/projectdirs/m3572/cluster-training-data/nestedStructs/C/5/s5-3/CONTCAR	-5.05445953	-6.257827318304061	2.217543601989746
/global/project/projectdirs/m3572/cluster-training-data/nestedStructs/C/5/s5-14/CONTCAR	-7.01921935	-6.675581253164291	1.7997896671295166
/global/project/projectdirs/m3572/cluster-training-data/nestedStructs/C/5/s5-22/CONTCAR	-7.0487113059999995	-6.394687927358627	2.0806829929351807
/global/project/projectdirs/m3572/cluster-training-data/nestedStructs/C/5/s5-10/CONTCAR	-6.669612062000001	-6.853234685056686	1.6221362352371216
/global/project/projectdirs/m3572/cluster-training-data/nestedStructs/C/5/s5-4/CONTCAR	-4.20616334	-5.971941030614852	2.503429889678955
/global/project/projectdirs/m3572/cluster-training-data/nestedStructs/C/5/tem-Ge-24/CONTCAR	-6.290015684	-5.4810455208950035	2.994325399398804
/global/project/projectdirs/m3572/cluster-training-data/nestedStructs/C/5/tem-Ge-17/CONTCAR	-6.29041081	-5.479132450216293	2.996238470077514
/global/project/projectdirs/m3572/cluster-training-data/nestedStructs/C/5/s1-7/CONTCAR	-4.574568254	-6.743620670431136	1.731750249862671
/global/project/projectdirs/m3572/cluster-training-data/nestedStructs/C/5/s5-24/CONTCAR	-7.0666437900000005	-6.43903831302452	2.036332607269287
/global/project/projectdirs/m3572/cluster-training-data/nestedStructs/C/5/s5-17/CONTCAR	-6.980898036000001	-6.159545696371078	2.315825223922729
/global/project/projectdirs/m3572/cluster-training-data/nestedStructs/C/5/s1-8/CONTCAR	-4.2176370599999995	-7.59343329726982	0.8819376230239868
/global/project/projectdirs/m3572/cluster-training-data/nestedStructs/C/5/s5-13/CONTCAR	-6.859643954000001	-6.634672201269149	1.8406987190246584
/global/project/projectdirs/m3572/cluster-training-data/nestedStructs/C/5/s1-11/CONTCAR	-1.556737032	-7.768082476251601	0.7072884440422058
/global/project/projectdirs/m3572/cluster-training-data/nestedStructs/C/5/s1-9/CONTCAR	-3.9739689919999996	-5.26696971713829	3.2084012031555176
/global/project/projectdirs/m3572/cluster-training-data/nestedStructs/C/5/s5-20/CONTCAR	-6.97933538	-6.273494279973983	2.201876640319824
/global/project/projectdirs/m3572/cluster-training-data/nestedStructs/C/5/s5-16/CONTCAR	-6.878393065999999	-6.588984048955917	1.8863868713378904
/global/project/projectdirs/m3572/cluster-training-data/nestedStructs/C/5/s1-3/CONTCAR	-5.73618961	-6.06833461581993	2.407036304473877
/global/project/projectdirs/m3572/cluster-training-data/nestedStructs/C/5/tem-Ge-6/CONTCAR	-6.54460411	-6.5065712100200646	1.968799710273743
/global/project/projectdirs/m3572/cluster-training-data/nestedStructs/C/5/s5-12/CONTCAR	-6.623098288	-6.744248188131332	1.7311227321624756
/global/project/projectdirs/m3572/cluster-training-data/nestedStructs/C/5/s1-4/CONTCAR	-5.048140502	-7.900941050642013	0.5744298696517944
/global/project/projectdirs/m3572/cluster-training-data/nestedStructs/C/5/tem-Ge-5/CONTCAR	-6.289369788	-5.491559303396224	2.983811616897583
/global/project/projectdirs/m3572/cluster-training-data/nestedStructs/C/5/s1-10/CONTCAR	0.8595055779999999	-7.433733857267379	1.0416370630264282
/global/project/projectdirs/m3572/cluster-training-data/nestedStructs/C/5/4/CONTCAR	-6.448698761999999	-5.403395212285995	3.0719757080078125
/global/project/projectdirs/m3572/cluster-training-data/nestedStructs/C/5/tem-Ge-4/CONTCAR	-6.6090229879999995	-6.219573057287215	2.255797863006592
/global/project/projectdirs/m3572/cluster-training-data/nestedStructs/C/5/s1-5/CONTCAR	-3.7950782	-6.790594256513595	1.6847766637802124
/global/project/projectdirs/m3572/cluster-training-data/nestedStructs/C/5/s5-21/CONTCAR	-7.074511388	-6.4796241885356896	1.9957467317581177
/global/project/projectdirs/m3572/cluster-training-data/nestedStructs/C/5/s1-6/CONTCAR	-5.656888254	-6.977640665166854	1.4977302551269531
/global/project/projectdirs/m3572/cluster-training-data/nestedStructs/C/5/tem-Ge-2/CONTCAR	-6.54464168	-5.719257629507064	2.756113290786743
/global/project/projectdirs/m3572/cluster-training-data/nestedStructs/C/5/tem-Sc-4/CONTCAR	-6.612640000000001	-6.219137943380355	2.256232976913452
/global/project/projectdirs/m3572/cluster-training-data/nestedStructs/C/5/s5-11/CONTCAR	-6.8101351480000005	-6.319259679906844	2.156111240386963
/global/project/projectdirs/m3572/cluster-training-data/nestedStructs/C/5/tem-Sc-16/CONTCAR	-6.63598646	-6.6067755585842125	1.8685953617095947
/global/project/projectdirs/m3572/cluster-training-data/nestedStructs/C/5/s5-9/CONTCAR	-6.3002438320000005	-6.651516593091964	1.8238543272018437
/global/project/projectdirs/m3572/cluster-training-data/nestedStructs/C/5/tem-Sc-2/CONTCAR	-6.453932064	-5.42087916194725	3.0544917583465576
/global/project/projectdirs/m3572/cluster-training-data/nestedStructs/C/5/tem-Sc-14/CONTCAR	-6.293934102	-5.482063568227767	2.99330735206604
/global/project/projectdirs/m3572/cluster-training-data/nestedStructs/C/5/s5-23/CONTCAR	-7.032164142000001	-6.3996150857143395	2.075755834579468
/global/project/projectdirs/m3572/cluster-training-data/nestedStructs/C/5/s1-1/CONTCAR	-5.985393086	-7.359144604795455	1.116226315498352
/global/project/projectdirs/m3572/cluster-training-data/nestedStructs/C/5/s1-2/CONTCAR	-1.4069783660000001	-7.27080158054161	1.2045693397521973
/global/project/projectdirs/m3572/cluster-training-data/nestedStructs/C/5/s5-25/CONTCAR	-7.078325742	-6.37949994861412	2.0958709716796875
/global/project/projectdirs/m3572/cluster-training-data/nestedStructs/C/5/s5-5/CONTCAR	-5.65178141	-6.034943855398177	2.44042706489563
/global/project/projectdirs/m3572/cluster-training-data/nestedStructs/C/5/s5-6/CONTCAR	-5.454217968	-7.726261532896041	0.7491093873977661
/global/project/projectdirs/m3572/cluster-training-data/nestedStructs/C/5/tem-Sc-6/CONTCAR	-6.298372462	-5.488614357107162	2.986756563186645
/global/project/projectdirs/m3572/cluster-training-data/nestedStructs/C/5/s5-19/CONTCAR	-7.025146262	-6.453173196905135	2.022197723388672
/global/project/projectdirs/m3572/cluster-training-data/nestedStructs/C/5/s5-7/CONTCAR	-6.8065037880000006	-6.2828925019435875	2.19247841835022
/global/project/projectdirs/m3572/cluster-training-data/nestedStructs/C/5/s5-15/CONTCAR	-6.894613458	-6.626168406599044	1.8492025136947632
/global/project/projectdirs/m3572/cluster-training-data/nestedStructs/C/5/s5-8/CONTCAR	-6.663249106	-6.369242466085433	2.106128454208374
/global/project/projectdirs/m3572/cluster-training-data/nestedStructs/C/5/s5-1/CONTCAR	-5.162197088	-6.030911720388412	2.4444591999053955
/global/project/projectdirs/m3572/cluster-training-data/nestedStructs/C/2/5/CONTCAR	-4.841372785	-6.298842704885482	2.176528215408325
/global/project/projectdirs/m3572/cluster-training-data/nestedStructs/C/36/tem-Ge-10/CONTCAR	-7.889976065555555	-7.574222005002975	0.9011489152908324
/global/project/projectdirs/m3572/cluster-training-data/nestedStructs/C/36/tem-Sc-22/CONTCAR	-8.123648945555555	-7.631723261468887	0.8436476588249207
/global/project/projectdirs/m3572/cluster-training-data/nestedStructs/C/36/tem-Sc-16/CONTCAR	-8.100106793888889	-7.435895121686935	1.0394757986068726
/global/project/projectdirs/m3572/cluster-training-data/nestedStructs/C/36/tem-Sc-14/CONTCAR	-8.308409061944444	-7.920076287382125	0.5552946329116821
/global/project/projectdirs/m3572/cluster-training-data/nestedStructs/C/36/tem-Ge-8/CONTCAR	-7.857486258333334	-7.564747667901992	0.9106232523918152
/global/project/projectdirs/m3572/cluster-training-data/nestedStructs/C/36/tem-Sc-9/CONTCAR	-8.318996016944444	-7.838622606389999	0.6367483139038086
/global/project/projectdirs/m3572/cluster-training-data/nestedStructs/C/31/tem-Ge-17/CONTCAR	-7.623692943548387	-7.504586852186202	0.970784068107605
/global/project/projectdirs/m3572/cluster-training-data/nestedStructs/C/31/tem-Ge-10/CONTCAR	-7.836000088709677	-7.729484952085494	0.745885968208313
/global/project/projectdirs/m3572/cluster-training-data/nestedStructs/C/31/tem-Ge-7/CONTCAR	-8.17735506516129	-7.776319301717757	0.6990516185760498
/global/project/projectdirs/m3572/cluster-training-data/nestedStructs/C/31/tem-Ge-6/CONTCAR	-7.975134624193548	-7.760722613924026	0.7146483063697815
/global/project/projectdirs/m3572/cluster-training-data/nestedStructs/C/31/tem-Ge-5/CONTCAR	-7.884259979032258	-7.564796841733932	0.9105740785598756
/global/project/projectdirs/m3572/cluster-training-data/nestedStructs/C/31/tem-Ge-2/CONTCAR	-7.877181901935484	-7.688684857481002	0.7866860628128052
/global/project/projectdirs/m3572/cluster-training-data/nestedStructs/C/31/tem-Sc-16/CONTCAR	-7.960988863225806	-7.575762069814681	0.899608850479126
/global/project/projectdirs/m3572/cluster-training-data/nestedStructs/C/31/tem-Ge-1/CONTCAR	-8.305581012903227	-7.873072720163345	0.6022982001304626
/global/project/projectdirs/m3572/cluster-training-data/nestedStructs/C/31/tem-Ge-21/CONTCAR	-8.111368394516129	-7.620030439489364	0.8553404808044434
/global/project/projectdirs/m3572/cluster-training-data/nestedStructs/C/31/tem-Sc-19/CONTCAR	-8.021981929999999	-7.834700561159133	0.6406703591346741
/global/project/projectdirs/m3572/cluster-training-data/nestedStructs/C/39/tem-Ge-18/CONTCAR	-8.261519657179488	-7.928096032732009	0.5472748875617981
/global/project/projectdirs/m3572/cluster-training-data/nestedStructs/C/39/tem-Sc-11/CONTCAR	-8.086288245128205	-7.600421047800063	0.8749498724937439
/global/project/projectdirs/m3572/cluster-training-data/nestedStructs/C/39/tem-Ge-4/CONTCAR	-7.992847533076922	-7.659502125375747	0.8158687949180603
/global/project/projectdirs/m3572/cluster-training-data/nestedStructs/C/39/tem-Sc-22/CONTCAR	-7.959522108717949	-7.5023239618473045	0.9730469584465028
/global/project/projectdirs/m3572/cluster-training-data/nestedStructs/C/39/tem-Ge-2/CONTCAR	-7.84035315025641	-7.518581009500503	0.9567899107933044
/global/project/projectdirs/m3572/cluster-training-data/nestedStructs/C/39/tem-Sc-16/CONTCAR	-8.121086705641025	-7.678392148607253	0.796978771686554
/global/project/projectdirs/m3572/cluster-training-data/nestedStructs/C/39/13/CONTCAR	-8.039266923589745	-7.725420272939681	0.749950647354126
/global/project/projectdirs/m3572/cluster-training-data/nestedStructs/C/39/16/CONTCAR	-7.760272771794871	-7.602206087701797	0.8731648325920105
/global/project/projectdirs/m3572/cluster-training-data/nestedStructs/C/39/9/CONTCAR	-8.158806525384616	-7.705621815317153	0.769749104976654
/global/project/projectdirs/m3572/cluster-training-data/nestedStructs/C/39/tem-Sc-6/CONTCAR	-8.146766596153846	-7.487242138975143	0.9881287813186646
/global/project/projectdirs/m3572/cluster-training-data/nestedStructs/C/39/12/CONTCAR	-8.099428665641025	-7.790952480428695	0.6844184398651123
/global/project/projectdirs/m3572/cluster-training-data/nestedStructs/C/39/15/CONTCAR	-7.967435874871795	-7.568523324125289	0.906847596168518
/global/project/projectdirs/m3572/cluster-training-data/nestedStructs/C/39/10/CONTCAR	-8.02001566	-7.760347760313033	0.7150231599807739
/global/project/projectdirs/m3572/cluster-training-data/nestedStructs/C/55/7/CONTCAR	-8.295408146545455	-7.796975529783248	0.6783953905105591
/global/project/projectdirs/m3572/cluster-training-data/nestedStructs/C/55/11/CONTCAR	-7.949112334181818	-7.627773917310714	0.8475970029830933
/global/project/projectdirs/m3572/cluster-training-data/nestedStructs/C/55/19/CONTCAR	-7.479082246	-6.95535854160118	1.520012378692627
/global/project/projectdirs/m3572/cluster-training-data/nestedStructs/C/55/tem-Ge-4/CONTCAR	-8.020840991636364	-7.487381017797469	0.987989902496338
/global/project/projectdirs/m3572/cluster-training-data/nestedStructs/C/55/tem-Sc-12/CONTCAR	-8.124535006181818	-7.507681167715072	0.9676897525787354
/global/project/projectdirs/m3572/cluster-training-data/nestedStructs/C/55/tem-Ge-3/CONTCAR	-6.991904362545454	-7.093351638906478	1.382019281387329
/global/project/projectdirs/m3572/cluster-training-data/nestedStructs/C/55/tem-Ge-2/CONTCAR	-7.942483370363637	-7.699155307405471	0.7762156128883362
/global/project/projectdirs/m3572/cluster-training-data/nestedStructs/C/55/tem-Ge-1/CONTCAR	-7.978369025272728	-7.744664526575088	0.7307063937187195
/global/project/projectdirs/m3572/cluster-training-data/nestedStructs/C/55/tem-Sc-3/CONTCAR	-7.8585764760000005	-7.3925267821483605	1.0828441381454468
/global/project/projectdirs/m3572/cluster-training-data/nestedStructs/C/55/13/CONTCAR	-7.997919228	-7.711234903924941	0.764136016368866
/global/project/projectdirs/m3572/cluster-training-data/nestedStructs/C/55/16/CONTCAR	-8.117852399090909	-7.777013993852615	0.6983569264411926
/global/project/projectdirs/m3572/cluster-training-data/nestedStructs/C/55/tem-Sc-1/CONTCAR	-7.103019022181818	-7.338284648054122	1.137086272239685
/global/project/projectdirs/m3572/cluster-training-data/nestedStructs/C/55/tem-Ge-9/CONTCAR	-8.059729331272727	-7.646555162065505	0.828815758228302
/global/project/projectdirs/m3572/cluster-training-data/nestedStructs/C/55/tem-Ge-8/CONTCAR	-8.083948741272728	-7.635971344106673	0.8393995761871338
/global/project/projectdirs/m3572/cluster-training-data/nestedStructs/C/55/tem-Sc-20/CONTCAR	-8.080406999272727	-7.464731848829269	1.0106390714645386
/global/project/projectdirs/m3572/cluster-training-data/nestedStructs/C/55/15/CONTCAR	-7.926037669272728	-7.698040521734237	0.7773303985595703
/global/project/projectdirs/m3572/cluster-training-data/nestedStructs/C/55/18/CONTCAR	-8.096982233272726	-7.564319170110702	0.9110517501831056
/global/project/projectdirs/m3572/cluster-training-data/nestedStructs/C/50/3/CONTCAR	-8.0232177002	-7.607714927785873	0.8676559925079346
/global/project/projectdirs/m3572/cluster-training-data/nestedStructs/C/50/tem-Ge-4/CONTCAR	-8.0444846318	-7.680961108797073	0.7944098114967346
/global/project/projectdirs/m3572/cluster-training-data/nestedStructs/C/50/tem-Sc-22/CONTCAR	-8.1837784966	-7.661316967599868	0.8140539526939392
/global/project/projectdirs/m3572/cluster-training-data/nestedStructs/C/50/tem-Ge-9/CONTCAR	-8.052991455999999	-7.624867296808242	0.8505036234855652
/global/project/projectdirs/m3572/cluster-training-data/nestedStructs/C/50/tem-Sc-20/CONTCAR	-8.1523659924	-7.572919583909988	0.9024513363838196
/global/project/projectdirs/m3572/cluster-training-data/nestedStructs/C/50/10/CONTCAR	-8.040303696	-7.534733749025344	0.9406371712684632
/global/project/projectdirs/m3572/cluster-training-data/nestedStructs/C/23/tem-Ge-dft-lit-1/CONTCAR	-7.512681312173913	-7.28054324447441	1.194827675819397
/global/project/projectdirs/m3572/cluster-training-data/nestedStructs/C/23/tem-Ge-17/CONTCAR	-7.968022970869565	-7.637015855901717	0.8383550643920898
/global/project/projectdirs/m3572/cluster-training-data/nestedStructs/C/23/tem-Ge-18/CONTCAR	-7.716546273043479	-7.374891079061507	1.1004798412322998
/global/project/projectdirs/m3572/cluster-training-data/nestedStructs/C/23/tem-Ge-4/CONTCAR	-7.543985643043479	-7.546221471422195	0.9291494488716124
/global/project/projectdirs/m3572/cluster-training-data/nestedStructs/C/23/tem-Sc-22/CONTCAR	-7.844364226086956	-7.285512722127914	1.1898581981658936
/global/project/projectdirs/m3572/cluster-training-data/nestedStructs/C/23/tem-Ge-14/CONTCAR	-7.5001932456521745	-7.263594306104659	1.211776614189148
/global/project/projectdirs/m3572/cluster-training-data/nestedStructs/C/23/tem-Ge-dft-lit-3/CONTCAR	-7.765598317826087	-7.4784496790103905	0.9969212412834167
/global/project/projectdirs/m3572/cluster-training-data/nestedStructs/C/23/tem-Ge-15/CONTCAR	-7.842506301739131	-7.423596895330428	1.051774024963379
/global/project/projectdirs/m3572/cluster-training-data/nestedStructs/C/23/25/CONTCAR	-7.976075773043479	-7.429283893697738	1.0460870265960691
/global/project/projectdirs/m3572/cluster-training-data/nestedStructs/C/23/tem-Ge-dft-lit-2/CONTCAR	-7.674117476521739	-7.331052339666366	1.1443185806274414
/global/project/projectdirs/m3572/cluster-training-data/nestedStructs/C/23/tem-Sc-19/CONTCAR	-7.799672376086956	-7.619570053213119	0.8558008670806885
/global/project/projectdirs/m3572/cluster-training-data/nestedStructs/C/23/tem-Ge-19/CONTCAR	-7.655180579565218	-7.325272000425338	1.1500989198684692
/global/project/projectdirs/m3572/cluster-training-data/nestedStructs/C/4/s5-2/CONTCAR	-4.6557610075	-7.901840365522384	0.5735305547714233
/global/project/projectdirs/m3572/cluster-training-data/nestedStructs/C/4/s5-18/CONTCAR	-6.542798875	-6.548815644376754	1.9265552759170528
/global/project/projectdirs/m3572/cluster-training-data/nestedStructs/C/4/s5-3/CONTCAR	-3.378938635	-8.052836812131881	0.4225341081619262
/global/project/projectdirs/m3572/cluster-training-data/nestedStructs/C/4/s5-14/CONTCAR	-6.52310055	-6.5953139430217735	1.8800569772720337
/global/project/projectdirs/m3572/cluster-training-data/nestedStructs/C/4/s5-10/CONTCAR	-6.4704945675	-6.4686906701259606	2.0066802501678467
/global/project/projectdirs/m3572/cluster-training-data/nestedStructs/C/4/s5-4/CONTCAR	-4.54644757	-7.833828366392135	0.6415425539016724
/global/project/projectdirs/m3572/cluster-training-data/nestedStructs/C/4/s5-17/CONTCAR	-6.5660007875	-6.515675700300216	1.9596952199935915
/global/project/projectdirs/m3572/cluster-training-data/nestedStructs/C/4/s5-13/CONTCAR	-6.53337189	-6.449379242055892	2.025991678237915
/global/project/projectdirs/m3572/cluster-training-data/nestedStructs/C/4/s5-16/CONTCAR	-6.51316914	-6.616298235052108	1.8590726852416992
/global/project/projectdirs/m3572/cluster-training-data/nestedStructs/C/4/s5-12/CONTCAR	-6.463778475	-6.552848852270126	1.9225220680236816
/global/project/projectdirs/m3572/cluster-training-data/nestedStructs/C/4/tem-Ge-5/CONTCAR	-6.2696928475	-5.49187878429222	2.983492136001587
/global/project/projectdirs/m3572/cluster-training-data/nestedStructs/C/4/tem-Ge-13/CONTCAR	-6.461241635	-6.41396359264183	2.061407327651977
/global/project/projectdirs/m3572/cluster-training-data/nestedStructs/C/4/s5-11/CONTCAR	-6.4479505475	-6.460122621648788	2.0152482986450195
/global/project/projectdirs/m3572/cluster-training-data/nestedStructs/C/4/s5-9/CONTCAR	-6.5066097875	-6.394961631887435	2.080409288406372
/global/project/projectdirs/m3572/cluster-training-data/nestedStructs/C/4/tem-Sc-13/CONTCAR	-6.5859101875	-6.502199686162948	1.9731712341308596
/global/project/projectdirs/m3572/cluster-training-data/nestedStructs/C/4/s5-5/CONTCAR	-5.9472887325	-7.223703063123702	1.251667857170105
/global/project/projectdirs/m3572/cluster-training-data/nestedStructs/C/4/tem-Sc-7/CONTCAR	-6.2860998175	-5.630143201940536	2.8452277183532715
/global/project/projectdirs/m3572/cluster-training-data/nestedStructs/C/4/s5-6/CONTCAR	-5.817936145	-6.473073995702743	2.0022969245910645
/global/project/projectdirs/m3572/cluster-training-data/nestedStructs/C/4/s5-19/CONTCAR	-6.562704975	-6.527758277051925	1.9476126432418823
/global/project/projectdirs/m3572/cluster-training-data/nestedStructs/C/4/s5-7/CONTCAR	-6.1356639375	-6.321667230718612	2.1537036895751958
/global/project/projectdirs/m3572/cluster-training-data/nestedStructs/C/4/s5-15/CONTCAR	-6.5047376375	-6.555190480344772	1.920180439949036
/global/project/projectdirs/m3572/cluster-training-data/nestedStructs/C/4/s5-8/CONTCAR	-6.2397563375	-6.47477582752037	2.000595092773437
/global/project/projectdirs/m3572/cluster-training-data/nestedStructs/C/4/s5-1/CONTCAR	-5.0568835625	-7.3369075423412315	1.1384633779525757
/global/project/projectdirs/m3572/cluster-training-data/nestedStructs/C/26/s5-118/CONTCAR	-7.729200939615385	-6.981247699850082	1.4941232204437256
/global/project/projectdirs/m3572/cluster-training-data/nestedStructs/C/26/s5-106/CONTCAR	-7.651370088846154	-7.023729837530135	1.451641082763672
/global/project/projectdirs/m3572/cluster-training-data/nestedStructs/C/26/s5-2/CONTCAR	-0.8707640492307692	-7.33653119861412	1.1388397216796875
/global/project/projectdirs/m3572/cluster-training-data/nestedStructs/C/26/s5-83/CONTCAR	-7.515485232692308	-6.952592409246444	1.5227785110473633
/global/project/projectdirs/m3572/cluster-training-data/nestedStructs/C/26/s5-50/CONTCAR	-7.214907274615385	-6.851074255102157	1.6242966651916504
/global/project/projectdirs/m3572/cluster-training-data/nestedStructs/C/26/s5-33/CONTCAR	-6.581259561153846	-6.668872392766952	1.8064985275268557
/global/project/projectdirs/m3572/cluster-training-data/nestedStructs/C/26/tem-Ge-22/CONTCAR	-7.918978509230769	-7.7222065693073265	0.7531643509864807
/global/project/projectdirs/m3572/cluster-training-data/nestedStructs/C/26/s5-122/CONTCAR	-7.77677476076923	-7.003203070753097	1.4721678495407104
/global/project/projectdirs/m3572/cluster-training-data/nestedStructs/C/26/s1-12/CONTCAR	-0.43431170153846155	-6.839008963697433	1.6363619565963743
/global/project/projectdirs/m3572/cluster-training-data/nestedStructs/C/26/s5-18/CONTCAR	-5.296790813461538	-6.78720942794609	1.6881614923477173
/global/project/projectdirs/m3572/cluster-training-data/nestedStructs/C/26/s5-94/CONTCAR	-7.545617792307693	-6.968509591215133	1.5068613290786743
/global/project/projectdirs/m3572/cluster-training-data/nestedStructs/C/26/s5-28/CONTCAR	-6.326681909615385	-6.554085410230636	1.9212855100631716
/global/project/projectdirs/m3572/cluster-training-data/nestedStructs/C/26/s5-119/CONTCAR	-7.816716911538462	-7.014056718938827	1.4613142013549805
/global/project/projectdirs/m3572/cluster-training-data/nestedStructs/C/26/s5-45/CONTCAR	-6.706405223461538	-6.6790295010738365	1.7963414192199707
/global/project/projectdirs/m3572/cluster-training-data/nestedStructs/C/26/s5-38/CONTCAR	-6.5961606626923075	-6.620128429525375	1.8552424907684328
/global/project/projectdirs/m3572/cluster-training-data/nestedStructs/C/26/s5-3/CONTCAR	-3.799736675769231	-6.791296637647628	1.6840742826461792
/global/project/projectdirs/m3572/cluster-training-data/nestedStructs/C/26/s5-47/CONTCAR	-6.996798133846154	-6.630404508703231	1.844966411590576
/global/project/projectdirs/m3572/cluster-training-data/nestedStructs/C/26/s5-14/CONTCAR	-5.336556389615385	-6.582541621320724	1.8928292989730835
/global/project/projectdirs/m3572/cluster-training-data/nestedStructs/C/26/s5-22/CONTCAR	-6.189976947307692	-6.521106517904281	1.9542644023895264
/global/project/projectdirs/m3572/cluster-training-data/nestedStructs/C/26/s5-48/CONTCAR	-6.377952887692308	-6.539020455472945	1.9363504648208616
/global/project/projectdirs/m3572/cluster-training-data/nestedStructs/C/26/s5-107/CONTCAR	-7.716143146153846	-6.991338766210555	1.484032154083252
/global/project/projectdirs/m3572/cluster-training-data/nestedStructs/C/26/s5-58/CONTCAR	-7.221032028076923	-6.582387483709335	1.8929834365844729
/global/project/projectdirs/m3572/cluster-training-data/nestedStructs/C/26/s5-52/CONTCAR	-6.846726735769232	-6.717481768720626	1.7578891515731812
/global/project/projectdirs/m3572/cluster-training-data/nestedStructs/C/26/s5-68/CONTCAR	-7.3813246526923075	-6.929073846929549	1.5462970733642578
/global/project/projectdirs/m3572/cluster-training-data/nestedStructs/C/26/s5-10/CONTCAR	-5.127941141153846	-6.476863897436141	1.998507022857666
/global/project/projectdirs/m3572/cluster-training-data/nestedStructs/C/26/s5-123/CONTCAR	-7.757696443461539	-7.005140936964034	1.470229983329773
/global/project/projectdirs/m3572/cluster-training-data/nestedStructs/C/26/s5-78/CONTCAR	-7.420946652692308	-6.980546272390365	1.4948246479034424
/global/project/projectdirs/m3572/cluster-training-data/nestedStructs/C/26/s5-4/CONTCAR	-0.478262495	-6.842341578596114	1.6330293416976929
/global/project/projectdirs/m3572/cluster-training-data/nestedStructs/C/26/24/CONTCAR	-7.592370517307692	-7.220449483983993	1.2549214363098145
/global/project/projectdirs/m3572/cluster-training-data/nestedStructs/C/26/s5-88/CONTCAR	-7.550487409615385	-6.930579937093734	1.5447909832000732
/global/project/projectdirs/m3572/cluster-training-data/nestedStructs/C/26/s5-111/CONTCAR	-7.722862246923077	-7.118292248838424	1.3570786714553833
/global/project/projectdirs/m3572/cluster-training-data/nestedStructs/C/26/s5-82/CONTCAR	-7.468667856153846	-7.017189419858932	1.4581815004348757
/global/project/projectdirs/m3572/cluster-training-data/nestedStructs/C/26/tem-Ge-24/CONTCAR	-7.860931342692307	-7.761376357667922	0.713994562625885
/global/project/projectdirs/m3572/cluster-training-data/nestedStructs/C/26/s5-108/CONTCAR	-7.739901128076923	-7.0312010413341515	1.4441698789596558
/global/project/projectdirs/m3572/cluster-training-data/nestedStructs/C/26/s5-69/CONTCAR	-7.176686590384615	-7.010033643835067	1.4653372764587402
/global/project/projectdirs/m3572/cluster-training-data/nestedStructs/C/26/s5-124/CONTCAR	-7.774803454230769	-6.96522251426506	1.5101484060287476
/global/project/projectdirs/m3572/cluster-training-data/nestedStructs/C/26/s1-7/CONTCAR	-1.5985269223076923	-6.800949967496871	1.674420952796936
/global/project/projectdirs/m3572/cluster-training-data/nestedStructs/C/26/s5-91/CONTCAR	-7.615690114230769	-6.91463235675621	1.5607385635375977
/global/project/projectdirs/m3572/cluster-training-data/nestedStructs/C/26/s5-24/CONTCAR	-6.0741421096153845	-6.5977211362056725	1.8776497840881348
/global/project/projectdirs/m3572/cluster-training-data/nestedStructs/C/26/s5-112/CONTCAR	-7.727304030384616	-7.098774946325301	1.376595973968506
/global/project/projectdirs/m3572/cluster-training-data/nestedStructs/C/26/s5-66/CONTCAR	-7.474144763076922	-6.83247891723442	1.6428920030593872
/global/project/projectdirs/m3572/cluster-training-data/nestedStructs/C/26/s5-17/CONTCAR	-5.865237487307692	-6.501518285863876	1.973852634429932
/global/project/projectdirs/m3572/cluster-training-data/nestedStructs/C/26/s5-100/CONTCAR	-7.651077559615384	-6.935383356206893	1.539987564086914
/global/project/projectdirs/m3572/cluster-training-data/nestedStructs/C/26/s5-109/CONTCAR	-7.724922931923077	-7.028286016576766	1.447084903717041
/global/project/projectdirs/m3572/cluster-training-data/nestedStructs/C/26/s5-63/CONTCAR	-7.226620576538461	-6.849769628637313	1.625601291656494
/global/project/projectdirs/m3572/cluster-training-data/nestedStructs/C/26/s5-87/CONTCAR	-7.590341855	-6.909845865362167	1.5655250549316406
/global/project/projectdirs/m3572/cluster-training-data/nestedStructs/C/26/s5-81/CONTCAR	-7.419687036153846	-6.9838885432415	1.4914823770523071
/global/project/projectdirs/m3572/cluster-training-data/nestedStructs/C/26/s1-8/CONTCAR	-1.0398069507692307	-6.484438932531356	1.9909319877624512
/global/project/projectdirs/m3572/cluster-training-data/nestedStructs/C/26/s5-13/CONTCAR	-5.383142648846154	-6.6520718699626915	1.823299050331116
/global/project/projectdirs/m3572/cluster-training-data/nestedStructs/C/26/s5-125/CONTCAR	-7.7675698842307686	-6.983094370954513	1.4922765493392944
/global/project/projectdirs/m3572/cluster-training-data/nestedStructs/C/26/s1-11/CONTCAR	-0.43431170153846155	-6.839008963697433	1.6363619565963743
/global/project/projectdirs/m3572/cluster-training-data/nestedStructs/C/26/s5-60/CONTCAR	-7.179544944615385	-6.691781676404952	1.783589243888855
/global/project/projectdirs/m3572/cluster-training-data/nestedStructs/C/26/s5-113/CONTCAR	-7.727083235384615	-7.066118395917892	1.4092525243759155
/global/project/projectdirs/m3572/cluster-training-data/nestedStructs/C/26/s5-71/CONTCAR	-7.5096097746153845	-6.915771639936446	1.5595992803573608
/global/project/projectdirs/m3572/cluster-training-data/nestedStructs/C/26/s5-95/CONTCAR	-7.630454388461539	-6.938859141462325	1.536511778831482
/global/project/projectdirs/m3572/cluster-training-data/nestedStructs/C/26/s1-9/CONTCAR	1.6625508453846154	-6.557320750349044	1.9180501699447632
/global/project/projectdirs/m3572/cluster-training-data/nestedStructs/C/26/s5-101/CONTCAR	-7.75230275	-7.107715166204452	1.3676557540893557
/global/project/projectdirs/m3572/cluster-training-data/nestedStructs/C/26/tem-Ge-18/CONTCAR	-8.017907214615384	-7.297602570646285	1.177768349647522
/global/project/projectdirs/m3572/cluster-training-data/nestedStructs/C/26/s5-126/CONTCAR	-7.776939939615384	-7.001952684514999	1.4734182357788086
/global/project/projectdirs/m3572/cluster-training-data/nestedStructs/C/26/s5-34/CONTCAR	-6.274958576538461	-6.7172292834453575	1.7581416368484497
/global/project/projectdirs/m3572/cluster-training-data/nestedStructs/C/26/s5-61/CONTCAR	-6.609057510384615	-6.629925168149947	1.84544575214386
/global/project/projectdirs/m3572/cluster-training-data/nestedStructs/C/26/s5-86/CONTCAR	-7.616288568461538	-6.963384307020187	1.5119866132736206
/global/project/projectdirs/m3572/cluster-training-data/nestedStructs/C/26/s5-114/CONTCAR	-7.747452420769231	-7.019552028768539	1.4558188915252686
/global/project/projectdirs/m3572/cluster-training-data/nestedStructs/C/26/s5-39/CONTCAR	-6.523659413846153	-6.7733192807369225	1.7020516395568848
/global/project/projectdirs/m3572/cluster-training-data/nestedStructs/C/26/s5-130/CONTCAR	-7.815101771923077	-6.980003750913619	1.495367169380188
/global/project/projectdirs/m3572/cluster-training-data/nestedStructs/C/26/tem-Sc-11/CONTCAR	-7.926108455	-7.719018078439712	0.7563528418540955
/global/project/projectdirs/m3572/cluster-training-data/nestedStructs/C/26/tem-Ge-7/CONTCAR	-7.787282972692308	-7.517875171297073	0.9574957489967346
/global/project/projectdirs/m3572/cluster-training-data/nestedStructs/C/26/s5-102/CONTCAR	-7.649513823076924	-7.0440853005580895	1.4312856197357178
/global/project/projectdirs/m3572/cluster-training-data/nestedStructs/C/26/s5-57/CONTCAR	-7.122715010769231	-6.8180922633342735	1.6572786569595337
/global/project/projectdirs/m3572/cluster-training-data/nestedStructs/C/26/s5-16/CONTCAR	-5.669458748076924	-6.5161524182491295	1.9592185020446775
/global/project/projectdirs/m3572/cluster-training-data/nestedStructs/C/26/s1-3/CONTCAR	-1.6355702953846154	-6.854603803747176	1.6207671165466309
/global/project/projectdirs/m3572/cluster-training-data/nestedStructs/C/26/s5-51/CONTCAR	-6.963531478076923	-6.827054298513412	1.6483166217803955
/global/project/projectdirs/m3572/cluster-training-data/nestedStructs/C/26/s5-99/CONTCAR	-7.576045543846154	-6.98162499725151	1.4937459230422974
/global/project/projectdirs/m3572/cluster-training-data/nestedStructs/C/26/s5-12/CONTCAR	-4.912769693461539	-6.661801016920089	1.8135699033737185
/global/project/projectdirs/m3572/cluster-training-data/nestedStructs/C/26/s5-115/CONTCAR	-7.7986554749999994	-7.0591529971294396	1.4162179231643677
/global/project/projectdirs/m3572/cluster-training-data/nestedStructs/C/26/s5-41/CONTCAR	-6.728939673846154	-6.739061868780135	1.736309051513672
/global/project/projectdirs/m3572/cluster-training-data/nestedStructs/C/26/s1-4/CONTCAR	0.22607873038461537	-6.9763198262386314	1.4990510940551758
/global/project/projectdirs/m3572/cluster-training-data/nestedStructs/C/26/s5-131/CONTCAR	-7.802396048846154	-7.010154045217513	1.465216875076294
/global/project/projectdirs/m3572/cluster-training-data/nestedStructs/C/26/s5-93/CONTCAR	-7.588519188846154	-7.011815107458114	1.4635558128356934
/global/project/projectdirs/m3572/cluster-training-data/nestedStructs/C/26/s5-42/CONTCAR	-6.398274580769231	-6.715520775907516	1.7598501443862915
/global/project/projectdirs/m3572/cluster-training-data/nestedStructs/C/26/s5-103/CONTCAR	-7.746985495384616	-7.0623021489315025	1.413068771362305
/global/project/projectdirs/m3572/cluster-training-data/nestedStructs/C/26/s5-43/CONTCAR	-6.297693968076923	-6.709653652303695	1.7657172679901123
/global/project/projectdirs/m3572/cluster-training-data/nestedStructs/C/26/s5-85/CONTCAR	-7.529833731923077	-7.006377256505965	1.4689936637878418
/global/project/projectdirs/m3572/cluster-training-data/nestedStructs/C/26/s5-44/CONTCAR	-6.415611503846154	-6.570180690877914	1.9051902294158936
/global/project/projectdirs/m3572/cluster-training-data/nestedStructs/C/26/s5-59/CONTCAR	-7.164967051923076	-6.755029118650436	1.7203418016433716
/global/project/projectdirs/m3572/cluster-training-data/nestedStructs/C/26/23/CONTCAR	-7.875517051923077	-7.704577303522109	0.770793616771698
/global/project/projectdirs/m3572/cluster-training-data/nestedStructs/C/26/s5-72/CONTCAR	-7.559434947692308	-6.987950599782943	1.4874203205108645
/global/project/projectdirs/m3572/cluster-training-data/nestedStructs/C/26/s5-31/CONTCAR	-6.482773421923077	-6.676955259435653	1.7984156608581543
/global/project/projectdirs/m3572/cluster-training-data/nestedStructs/C/26/s5-70/CONTCAR	-7.545688197307692	-6.8409228688411705	1.6344480514526367
/global/project/projectdirs/m3572/cluster-training-data/nestedStructs/C/26/s5-132/CONTCAR	-7.796428442692307	-6.991786873929977	1.4835840463638306
/global/project/projectdirs/m3572/cluster-training-data/nestedStructs/C/26/s5-104/CONTCAR	-7.660658031923077	-7.070948160284042	1.4044227600097656
/global/project/projectdirs/m3572/cluster-training-data/nestedStructs/C/26/s5-36/CONTCAR	-6.762079660384615	-6.703495419614791	1.771875500679016
/global/project/projectdirs/m3572/cluster-training-data/nestedStructs/C/26/tem-Ge-3/CONTCAR	-8.000380157307692	-7.684474206560134	0.7908967137336731
/global/project/projectdirs/m3572/cluster-training-data/nestedStructs/C/26/s5-21/CONTCAR	-5.82295413	-6.610513961904525	1.8648569583892824
/global/project/projectdirs/m3572/cluster-training-data/nestedStructs/C/26/s5-120/CONTCAR	-7.769822485769231	-7.015824235074996	1.459546685218811
/global/project/projectdirs/m3572/cluster-training-data/nestedStructs/C/26/s1-6/CONTCAR	-4.227083285384615	-6.816327369802474	1.659043550491333
/global/project/projectdirs/m3572/cluster-training-data/nestedStructs/C/26/s5-97/CONTCAR	-7.69021634923077	-7.00166848956871	1.4737024307250977
/global/project/projectdirs/m3572/cluster-training-data/nestedStructs/C/26/tem-Sc-4/CONTCAR	-8.006926696153846	-7.555557406538009	0.9198135137557985
/global/project/projectdirs/m3572/cluster-training-data/nestedStructs/C/26/s5-54/CONTCAR	-7.028483061538462	-6.835716283910751	1.6396546363830566
/global/project/projectdirs/m3572/cluster-training-data/nestedStructs/C/26/s5-11/CONTCAR	-4.855468621153846	-6.690607107275008	1.7847638130187988
/global/project/projectdirs/m3572/cluster-training-data/nestedStructs/C/26/s5-30/CONTCAR	-5.797464563461538	-6.520867384069442	1.9545035362243648
/global/project/projectdirs/m3572/cluster-training-data/nestedStructs/C/26/s5-121/CONTCAR	-7.757324090384615	-6.980750239484786	1.494620680809021
/global/project/projectdirs/m3572/cluster-training-data/nestedStructs/C/26/s5-75/CONTCAR	-7.201578544230769	-6.723101533048629	1.7522693872451782
/global/project/projectdirs/m3572/cluster-training-data/nestedStructs/C/26/s5-35/CONTCAR	-6.118599405769231	-6.589084542387008	1.8862863779067995
/global/project/projectdirs/m3572/cluster-training-data/nestedStructs/C/26/s5-9/CONTCAR	-3.8676530369230773	-6.547972238653182	1.927398681640625
/global/project/projectdirs/m3572/cluster-training-data/nestedStructs/C/26/tem-Ge-25/CONTCAR	-8.088536316923078	-7.758756375902175	0.7166145443916321
/global/project/projectdirs/m3572/cluster-training-data/nestedStructs/C/26/tem-Sc-13/CONTCAR	-8.082248575	-7.902637160413741	0.5727337598800659
/global/project/projectdirs/m3572/cluster-training-data/nestedStructs/C/26/tem-Sc-14/CONTCAR	-8.111039809615384	-7.733964717977523	0.7414062023162842
/global/project/projectdirs/m3572/cluster-training-data/nestedStructs/C/26/s5-73/CONTCAR	-7.529103455	-6.976050174825668	1.4993207454681396
/global/project/projectdirs/m3572/cluster-training-data/nestedStructs/C/26/s5-56/CONTCAR	-7.127148365	-7.052084482305526	1.4232864379882812
/global/project/projectdirs/m3572/cluster-training-data/nestedStructs/C/26/s5-23/CONTCAR	-6.0669929950000006	-6.576628721349715	1.898742198944092
/global/project/projectdirs/m3572/cluster-training-data/nestedStructs/C/26/s5-89/CONTCAR	-7.680262105384615	-6.969425118558883	1.5059458017349243
/global/project/projectdirs/m3572/cluster-training-data/nestedStructs/C/26/tem-Sc-1/CONTCAR	-8.016684362307693	-7.608109212511062	0.8672617077827454
/global/project/projectdirs/m3572/cluster-training-data/nestedStructs/C/26/s5-67/CONTCAR	-7.251224831923077	-6.7989681130580895	1.6764028072357178
/global/project/projectdirs/m3572/cluster-training-data/nestedStructs/C/26/s1-1/CONTCAR	-0.6484075499999999	-6.3630574113063805	2.1123135089874268
/global/project/projectdirs/m3572/cluster-training-data/nestedStructs/C/26/s5-110/CONTCAR	-7.73608516576923	-7.049306905858993	1.4260640144348145
/global/project/projectdirs/m3572/cluster-training-data/nestedStructs/C/26/s5-64/CONTCAR	-7.312899391538461	-6.866759813421249	1.6086111068725586
/global/project/projectdirs/m3572/cluster-training-data/nestedStructs/C/26/s5-49/CONTCAR	-7.224562779230769	-6.800800002210616	1.674570918083191
/global/project/projectdirs/m3572/cluster-training-data/nestedStructs/C/26/s1-2/CONTCAR	-0.21069169115384617	-6.800022876852035	1.6753480434417725
/global/project/projectdirs/m3572/cluster-training-data/nestedStructs/C/26/s5-80/CONTCAR	-7.405482173076924	-6.934395111196517	1.54097580909729
/global/project/projectdirs/m3572/cluster-training-data/nestedStructs/C/26/s5-65/CONTCAR	-7.176992006153847	-6.7267918950252525	1.748579025268555
/global/project/projectdirs/m3572/cluster-training-data/nestedStructs/C/26/s5-32/CONTCAR	-6.541169993461538	-6.586169160001754	1.8892017602920528
/global/project/projectdirs/m3572/cluster-training-data/nestedStructs/C/26/s5-25/CONTCAR	-5.629822561923077	-6.457713878744125	2.0176570415496826
/global/project/projectdirs/m3572/cluster-training-data/nestedStructs/C/26/s5-98/CONTCAR	-7.668872007307693	-6.960872448080062	1.5144984722137451
/global/project/projectdirs/m3572/cluster-training-data/nestedStructs/C/26/s5-127/CONTCAR	-7.769364535769231	-7.006497538679122	1.468873381614685
/global/project/projectdirs/m3572/cluster-training-data/nestedStructs/C/26/s5-76/CONTCAR	-7.277995675384616	-6.866688407056808	1.6086825132369995
/global/project/projectdirs/m3572/cluster-training-data/nestedStructs/C/26/s5-62/CONTCAR	-6.921059378846153	-6.8378111487560265	1.6375597715377808
/global/project/projectdirs/m3572/cluster-training-data/nestedStructs/C/26/s5-37/CONTCAR	-6.56995904923077	-6.53900328933525	1.936367630958557
/global/project/projectdirs/m3572/cluster-training-data/nestedStructs/C/26/s5-5/CONTCAR	-1.9483751738461537	-6.761826551549911	1.7135443687438965
/global/project/projectdirs/m3572/cluster-training-data/nestedStructs/C/26/s5-40/CONTCAR	-6.490841568846154	-6.604498303525924	1.8708726167678835
/global/project/projectdirs/m3572/cluster-training-data/nestedStructs/C/26/s5-74/CONTCAR	-7.430126806923076	-6.8945069676570885	1.5808639526367188
/global/project/projectdirs/m3572/cluster-training-data/nestedStructs/C/26/s5-92/CONTCAR	-7.6054914884615386	-6.955446398847579	1.519924521446228
/global/project/projectdirs/m3572/cluster-training-data/nestedStructs/C/26/s5-128/CONTCAR	-7.78685200923077	-6.994600332372665	1.4807705879211426
/global/project/projectdirs/m3572/cluster-training-data/nestedStructs/C/26/s5-53/CONTCAR	-7.086291728846154	-6.807078397863387	1.66829252243042
/global/project/projectdirs/m3572/cluster-training-data/nestedStructs/C/26/s5-6/CONTCAR	-2.7860512792307692	-6.78412846385765	1.6912424564361572
/global/project/projectdirs/m3572/cluster-training-data/nestedStructs/C/26/s5-116/CONTCAR	-7.693837243846153	-7.059445536725997	1.41592538356781
/global/project/projectdirs/m3572/cluster-training-data/nestedStructs/C/26/s5-19/CONTCAR	-6.075878252692307	-6.520237720602035	1.9551331996917725
/global/project/projectdirs/m3572/cluster-training-data/nestedStructs/C/26/s5-7/CONTCAR	-3.826428533076923	-6.542618549459457	1.9327523708343504
/global/project/projectdirs/m3572/cluster-training-data/nestedStructs/C/26/s5-129/CONTCAR	-7.783593503846154	-6.97382036506462	1.501550555229187
/global/project/projectdirs/m3572/cluster-training-data/nestedStructs/C/26/s5-96/CONTCAR	-7.625448746923078	-7.0713189011745445	1.4040520191192627
/global/project/projectdirs/m3572/cluster-training-data/nestedStructs/C/26/s5-55/CONTCAR	-6.592656981923077	-6.689048445814132	1.7863224744796753
/global/project/projectdirs/m3572/cluster-training-data/nestedStructs/C/26/s5-79/CONTCAR	-7.566439980384615	-6.966540015333175	1.5088309049606323
/global/project/projectdirs/m3572/cluster-training-data/nestedStructs/C/26/s5-15/CONTCAR	-5.376256147307692	-6.700400627248763	1.774970293045044
/global/project/projectdirs/m3572/cluster-training-data/nestedStructs/C/26/s5-84/CONTCAR	-7.488962841923077	-6.938644326322555	1.5367265939712524
/global/project/projectdirs/m3572/cluster-training-data/nestedStructs/C/26/s5-117/CONTCAR	-7.788991408461538	-7.00982860385704	1.4655423164367676
/global/project/projectdirs/m3572/cluster-training-data/nestedStructs/C/26/s5-8/CONTCAR	-4.368466707692308	-6.637819445722579	1.837551474571228
/global/project/projectdirs/m3572/cluster-training-data/nestedStructs/C/26/s5-26/CONTCAR	-5.906618449230769	-6.743072307699203	1.7322986125946045
/global/project/projectdirs/m3572/cluster-training-data/nestedStructs/C/26/s5-77/CONTCAR	-7.182623951153847	-7.011434591405868	1.4639363288879397
/global/project/projectdirs/m3572/cluster-training-data/nestedStructs/C/26/s5-133/CONTCAR	-7.806865045	-7.002495444410323	1.472875475883484
/global/project/projectdirs/m3572/cluster-training-data/nestedStructs/C/26/s5-105/CONTCAR	-7.720508958846154	-7.083642995946883	1.3917279243469238
/global/project/projectdirs/m3572/cluster-training-data/nestedStructs/C/26/s5-90/CONTCAR	-7.516804223461539	-6.963753021352767	1.51161789894104
/global/project/projectdirs/m3572/cluster-training-data/nestedStructs/C/26/tem-Ge-12/CONTCAR	-7.817320762692308	-7.653534985177993	0.8218359351158142
/global/project/projectdirs/m3572/cluster-training-data/nestedStructs/C/26/s5-1/CONTCAR	-0.5221571426923076	-6.424574649923324	2.0507962703704834
/global/project/projectdirs/m3572/cluster-training-data/nestedStructs/C/29/tem-Ge-dft-lit-1/CONTCAR	-7.806054473793104	-7.534506178491592	0.9408647418022156
/global/project/projectdirs/m3572/cluster-training-data/nestedStructs/C/29/s5-118/CONTCAR	-7.908472536896552	-6.942525542371749	1.532845377922058
/global/project/projectdirs/m3572/cluster-training-data/nestedStructs/C/29/tem-Ge-23/CONTCAR	-7.769215170000001	-7.692351675622939	0.7830192446708679
/global/project/projectdirs/m3572/cluster-training-data/nestedStructs/C/29/s5-134/CONTCAR	-8.01778433862069	-6.958087003820419	1.517283916473389
/global/project/projectdirs/m3572/cluster-training-data/nestedStructs/C/29/s5-106/CONTCAR	-7.869800145862069	-6.902195847623824	1.573175072669983
/global/project/projectdirs/m3572/cluster-training-data/nestedStructs/C/29/s5-2/CONTCAR	0.816125255862069	-6.918864286535262	1.556506633758545
/global/project/projectdirs/m3572/cluster-training-data/nestedStructs/C/29/s5-83/CONTCAR	-7.304252243448276	-7.012829340093612	1.462541580200195
/global/project/projectdirs/m3572/cluster-training-data/nestedStructs/C/29/s5-50/CONTCAR	-6.224057772068966	-6.867786086194991	1.607584834098816
/global/project/projectdirs/m3572/cluster-training-data/nestedStructs/C/29/s5-33/CONTCAR	-6.335871856896552	-6.543848193281173	1.9315227270126345
/global/project/projectdirs/m3572/cluster-training-data/nestedStructs/C/29/tem-Ge-22/CONTCAR	-8.050984990344828	-7.7976900702648155	0.6776808500289917
/global/project/projectdirs/m3572/cluster-training-data/nestedStructs/C/29/s5-122/CONTCAR	-7.922549758275863	-6.914066708677291	1.561304211616516
/global/project/projectdirs/m3572/cluster-training-data/nestedStructs/C/29/s5-18/CONTCAR	-5.981998836896552	-6.661160147779464	1.8142107725143437
/global/project/projectdirs/m3572/cluster-training-data/nestedStructs/C/29/s5-94/CONTCAR	-7.738498604827586	-6.825806892507552	1.6495640277862549
/global/project/projectdirs/m3572/cluster-training-data/nestedStructs/C/29/s5-28/CONTCAR	-6.132096164137931	-6.554598487012862	1.9207724332809448
/global/project/projectdirs/m3572/cluster-training-data/nestedStructs/C/29/s5-119/CONTCAR	-7.904293694482758	-6.909795559041976	1.565575361251831
/global/project/projectdirs/m3572/cluster-training-data/nestedStructs/C/29/s5-45/CONTCAR	-6.313646246206897	-6.706302202337264	1.769068717956543
/global/project/projectdirs/m3572/cluster-training-data/nestedStructs/C/29/s5-38/CONTCAR	-6.33792207413793	-6.646151340597152	1.8292195796966555
/global/project/projectdirs/m3572/cluster-training-data/nestedStructs/C/29/s5-46/CONTCAR	-6.7297569500000005	-6.602551019781112	1.8728199005126955
/global/project/projectdirs/m3572/cluster-training-data/nestedStructs/C/29/s5-3/CONTCAR	0.9167775468965518	-6.891250646703719	1.584120273590088
/global/project/projectdirs/m3572/cluster-training-data/nestedStructs/C/29/s5-47/CONTCAR	-6.416928671034483	-6.738966739767074	1.7364041805267334
/global/project/projectdirs/m3572/cluster-training-data/nestedStructs/C/29/s5-14/CONTCAR	-4.967237689655172	-6.698818600767135	1.7765523195266724
/global/project/projectdirs/m3572/cluster-training-data/nestedStructs/C/29/s5-22/CONTCAR	-5.0447415572413785	-6.453356063955306	2.022014856338501
/global/project/projectdirs/m3572/cluster-training-data/nestedStructs/C/29/s5-48/CONTCAR	-5.853660863793103	-6.5842241412334435	1.891146779060364
/global/project/projectdirs/m3572/cluster-training-data/nestedStructs/C/29/s5-135/CONTCAR	-8.02508048413793	-6.959606087797164	1.515764832496643
/global/project/projectdirs/m3572/cluster-training-data/nestedStructs/C/29/s5-107/CONTCAR	-7.871040751034483	-6.931343114965438	1.5440278053283691
/global/project/projectdirs/m3572/cluster-training-data/nestedStructs/C/29/s5-58/CONTCAR	-6.686348098965517	-6.735798514478683	1.7395724058151243
/global/project/projectdirs/m3572/cluster-training-data/nestedStructs/C/29/s5-52/CONTCAR	-6.843968100344827	-6.651823318593978	1.823547601699829
/global/project/projectdirs/m3572/cluster-training-data/nestedStructs/C/29/s5-68/CONTCAR	-7.081382476551725	-6.791487610929488	1.6838833093643188
/global/project/projectdirs/m3572/cluster-training-data/nestedStructs/C/29/s5-10/CONTCAR	-4.206713124827586	-6.6589571601085655	1.8164137601852417
/global/project/projectdirs/m3572/cluster-training-data/nestedStructs/C/29/s5-123/CONTCAR	-7.973130566551724	-6.9199270373516075	1.5554438829421997
/global/project/projectdirs/m3572/cluster-training-data/nestedStructs/C/29/s5-78/CONTCAR	-7.052308502068966	-6.681055820577621	1.7943150997161863
/global/project/projectdirs/m3572/cluster-training-data/nestedStructs/C/29/s5-4/CONTCAR	-0.5290884451724138	-6.635602272146224	1.839768648147583
/global/project/projectdirs/m3572/cluster-training-data/nestedStructs/C/29/s5-88/CONTCAR	-7.6943680948275865	-6.934986985319137	1.5403839349746704
/global/project/projectdirs/m3572/cluster-training-data/nestedStructs/C/29/s5-111/CONTCAR	-7.8224648100000005	-6.840983546369552	1.6343873739242554
/global/project/projectdirs/m3572/cluster-training-data/nestedStructs/C/29/s5-82/CONTCAR	-7.536519111034483	-6.895153201215743	1.580217719078064
/global/project/projectdirs/m3572/cluster-training-data/nestedStructs/C/29/s5-136/CONTCAR	-8.03380144586207	-6.96097377597618	1.514397144317627
/global/project/projectdirs/m3572/cluster-training-data/nestedStructs/C/29/tem-Ge-24/CONTCAR	-7.738546047931035	-7.537186539762496	0.938184380531311
/global/project/projectdirs/m3572/cluster-training-data/nestedStructs/C/29/s5-108/CONTCAR	-7.820848219999999	-6.896364367597579	1.579006552696228
/global/project/projectdirs/m3572/cluster-training-data/nestedStructs/C/29/s5-69/CONTCAR	-6.7720344989655175	-6.910623229139327	1.56474769115448
/global/project/projectdirs/m3572/cluster-training-data/nestedStructs/C/29/s5-124/CONTCAR	-7.947812083103448	-6.90616158305931	1.569209337234497
/global/project/projectdirs/m3572/cluster-training-data/nestedStructs/C/29/s5-91/CONTCAR	-7.7000533231034485	-6.856333530538558	1.619037389755249
/global/project/projectdirs/m3572/cluster-training-data/nestedStructs/C/29/s5-24/CONTCAR	-6.158720126551724	-6.575052536123275	1.900318384170532
/global/project/projectdirs/m3572/cluster-training-data/nestedStructs/C/29/s5-112/CONTCAR	-7.829754210689655	-6.85856214820671	1.6168087720870972
/global/project/projectdirs/m3572/cluster-training-data/nestedStructs/C/29/s5-66/CONTCAR	-7.015262996551724	-6.766192949407577	1.7091779708862305
/global/project/projectdirs/m3572/cluster-training-data/nestedStructs/C/29/s5-17/CONTCAR	-5.558560235172414	-6.611707962148666	1.8636629581451416
/global/project/projectdirs/m3572/cluster-training-data/nestedStructs/C/29/s5-100/CONTCAR	-7.764395436206896	-6.855198896520614	1.6201720237731934
/global/project/projectdirs/m3572/cluster-training-data/nestedStructs/C/29/s5-109/CONTCAR	-7.81590212724138	-6.922143734090804	1.553227186203003
/global/project/projectdirs/m3572/cluster-training-data/nestedStructs/C/29/tem-Sc-23/CONTCAR	-7.699501691034483	-7.730331576459884	0.7450393438339233
/global/project/projectdirs/m3572/cluster-training-data/nestedStructs/C/29/s5-63/CONTCAR	-7.155972445172415	-6.865983164899825	1.609387755393982
/global/project/projectdirs/m3572/cluster-training-data/nestedStructs/C/29/s5-87/CONTCAR	-7.577974886896552	-6.890978253477096	1.5843926668167114
/global/project/projectdirs/m3572/cluster-training-data/nestedStructs/C/29/s5-81/CONTCAR	-7.405645462758621	-6.975353992574691	1.5000169277191162
/global/project/projectdirs/m3572/cluster-training-data/nestedStructs/C/29/s5-13/CONTCAR	-4.681833842413793	-6.691832340353011	1.783538579940796
/global/project/projectdirs/m3572/cluster-training-data/nestedStructs/C/29/s5-125/CONTCAR	-7.941855980689655	-6.934227502935409	1.5411434173583984
/global/project/projectdirs/m3572/cluster-training-data/nestedStructs/C/29/s5-60/CONTCAR	-6.836405082068966	-6.614660060995101	1.860710859298706
/global/project/projectdirs/m3572/cluster-training-data/nestedStructs/C/29/s5-113/CONTCAR	-7.879512670689656	-6.909915364377975	1.5654555559158323
/global/project/projectdirs/m3572/cluster-training-data/nestedStructs/C/29/s5-71/CONTCAR	-7.293964515172414	-6.855094111555099	1.6202768087387085
/global/project/projectdirs/m3572/cluster-training-data/nestedStructs/C/29/s5-95/CONTCAR	-7.757852422758621	-6.894551194303512	1.5808197259902954
/global/project/projectdirs/m3572/cluster-training-data/nestedStructs/C/29/s5-101/CONTCAR	-7.845975254482759	-6.884440100782394	1.5909308195114136
/global/project/projectdirs/m3572/cluster-training-data/nestedStructs/C/29/s5-126/CONTCAR	-7.966699527931034	-6.914429224126815	1.5609416961669922
/global/project/projectdirs/m3572/cluster-training-data/nestedStructs/C/29/s5-34/CONTCAR	-6.471478792413793	-6.506556189649581	1.968814730644226
/global/project/projectdirs/m3572/cluster-training-data/nestedStructs/C/29/s5-61/CONTCAR	-6.66079971137931	-6.611217535131454	1.8641533851623533
/global/project/projectdirs/m3572/cluster-training-data/nestedStructs/C/29/s5-86/CONTCAR	-7.158335253448276	-6.846492446058273	1.628878474235535
/global/project/projectdirs/m3572/cluster-training-data/nestedStructs/C/29/s5-20/CONTCAR	-5.671119986206897	-6.585734761350631	1.8896361589431765
/global/project/projectdirs/m3572/cluster-training-data/nestedStructs/C/29/s5-114/CONTCAR	-7.922140149655172	-6.9539764290981285	1.5213944911956787
/global/project/projectdirs/m3572/cluster-training-data/nestedStructs/C/29/s5-39/CONTCAR	-6.3939781468965515	-6.532588756673812	1.9427821636199951
/global/project/projectdirs/m3572/cluster-training-data/nestedStructs/C/29/s5-130/CONTCAR	-8.001688568275863	-6.95779482185173	1.5175760984420776
/global/project/projectdirs/m3572/cluster-training-data/nestedStructs/C/29/tem-Sc-11/CONTCAR	-8.09474538724138	-7.549183166616439	0.9261877536773682
/global/project/projectdirs/m3572/cluster-training-data/nestedStructs/C/29/s5-102/CONTCAR	-7.77264338275862	-6.854111469381332	1.6212594509124756
/global/project/projectdirs/m3572/cluster-training-data/nestedStructs/C/29/s5-57/CONTCAR	-6.7777532334482755	-6.8088558083705895	1.6665151119232178
/global/project/projectdirs/m3572/cluster-training-data/nestedStructs/C/29/s5-16/CONTCAR	-5.32986170275862	-6.525535500638961	1.9498354196548464
/global/project/projectdirs/m3572/cluster-training-data/nestedStructs/C/29/s5-99/CONTCAR	-7.756712685172413	-6.861692464941024	1.6136784553527832
/global/project/projectdirs/m3572/cluster-training-data/nestedStructs/C/29/s5-12/CONTCAR	-5.113095805172414	-6.718445814245223	1.756925106048584
/global/project/projectdirs/m3572/cluster-training-data/nestedStructs/C/29/s5-115/CONTCAR	-7.889016937586207	-6.932288802259444	1.5430821180343628
/global/project/projectdirs/m3572/cluster-training-data/nestedStructs/C/29/s5-41/CONTCAR	-6.628691346551724	-6.569803274267196	1.9055676460266116
/global/project/projectdirs/m3572/cluster-training-data/nestedStructs/C/29/s5-131/CONTCAR	-8.003670513793104	-6.929192937009811	1.5461779832839966
/global/project/projectdirs/m3572/cluster-training-data/nestedStructs/C/29/s5-42/CONTCAR	-6.287016774482758	-6.554300106161117	1.9210708141326904
/global/project/projectdirs/m3572/cluster-training-data/nestedStructs/C/29/s5-103/CONTCAR	-7.790995042413793	-6.851882613294601	1.6234883069992063
/global/project/projectdirs/m3572/cluster-training-data/nestedStructs/C/29/s5-43/CONTCAR	-6.028238138965517	-6.469045198553085	2.0063257217407227
/global/project/projectdirs/m3572/cluster-training-data/nestedStructs/C/29/s5-85/CONTCAR	-7.411301518275862	-6.927417195432662	1.547953724861145
/global/project/projectdirs/m3572/cluster-training-data/nestedStructs/C/29/s5-44/CONTCAR	-6.370446495517241	-6.6749126082592	1.800458312034607
/global/project/projectdirs/m3572/cluster-training-data/nestedStructs/C/29/s5-72/CONTCAR	-6.953345415517241	-6.616933262937545	1.8584376573562624
/global/project/projectdirs/m3572/cluster-training-data/nestedStructs/C/29/s5-31/CONTCAR	-6.853067342068965	-6.878378427618026	1.5969924926757812
/global/project/projectdirs/m3572/cluster-training-data/nestedStructs/C/29/s5-70/CONTCAR	-6.578008927241379	-6.726196802251815	1.7491741180419922
/global/project/projectdirs/m3572/cluster-training-data/nestedStructs/C/29/s5-132/CONTCAR	-8.012460076896552	-6.953237450712203	1.522133469581604
/global/project/projectdirs/m3572/cluster-training-data/nestedStructs/C/29/s5-27/CONTCAR	-5.65081817862069	-6.474396980398177	2.00097393989563
/global/project/projectdirs/m3572/cluster-training-data/nestedStructs/C/29/s5-104/CONTCAR	-7.828259278275862	-6.9211137658290856	1.5542571544647217
/global/project/projectdirs/m3572/cluster-training-data/nestedStructs/C/29/s5-36/CONTCAR	-6.765301707241379	-6.5794616109066	1.895909309387207
/global/project/projectdirs/m3572/cluster-training-data/nestedStructs/C/29/tem-Ge-3/CONTCAR	-7.8900658175862075	-7.509888864152908	0.9654820561408995
/global/project/projectdirs/m3572/cluster-training-data/nestedStructs/C/29/s5-21/CONTCAR	-5.689236625862069	-6.516097939603805	1.9592729806900024
/global/project/projectdirs/m3572/cluster-training-data/nestedStructs/C/29/s5-120/CONTCAR	-7.938257014482758	-6.916644371145248	1.5587265491485596
/global/project/projectdirs/m3572/cluster-training-data/nestedStructs/C/29/s5-97/CONTCAR	-7.714227213448275	-6.877145207517623	1.598225712776184
/global/project/projectdirs/m3572/cluster-training-data/nestedStructs/C/29/s5-54/CONTCAR	-5.97201742275862	-6.621789253347396	1.8535816669464111
/global/project/projectdirs/m3572/cluster-training-data/nestedStructs/C/29/s5-11/CONTCAR	-4.4869867310344835	-6.435297763936996	2.0400731563568115
/global/project/projectdirs/m3572/cluster-training-data/nestedStructs/C/29/s5-30/CONTCAR	-6.3521331965517245	-6.597050941579818	1.8783199787139893
/global/project/projectdirs/m3572/cluster-training-data/nestedStructs/C/29/tem-Sc-24/CONTCAR	-7.732291908275862	-7.452315366857528	1.0230555534362793
/global/project/projectdirs/m3572/cluster-training-data/nestedStructs/C/29/tem-Ge-1/CONTCAR	-7.813426733103448	-7.5700536137752525	0.9053173065185548
/global/project/projectdirs/m3572/cluster-training-data/nestedStructs/C/29/tem-Sc-3/CONTCAR	-7.970654805517241	-7.715339279764175	0.7600316405296326
/global/project/projectdirs/m3572/cluster-training-data/nestedStructs/C/29/s5-121/CONTCAR	-7.912859949310344	-6.9303076630764	1.5450632572174072
/global/project/projectdirs/m3572/cluster-training-data/nestedStructs/C/29/s5-75/CONTCAR	-7.255764557586207	-7.042325413816451	1.433045506477356
/global/project/projectdirs/m3572/cluster-training-data/nestedStructs/C/29/s5-35/CONTCAR	-6.51905829137931	-6.5818214780025475	1.89354944229126
/global/project/projectdirs/m3572/cluster-training-data/nestedStructs/C/29/s5-9/CONTCAR	-4.300821305862069	-6.744117534749984	1.7312533855438232
/global/project/projectdirs/m3572/cluster-training-data/nestedStructs/C/29/s5-29/CONTCAR	-5.952481790689655	-6.36792186557579	2.1074490547180176
/global/project/projectdirs/m3572/cluster-training-data/nestedStructs/C/29/s5-73/CONTCAR	-7.281660514137931	-6.856643832319259	1.6187270879745483
/global/project/projectdirs/m3572/cluster-training-data/nestedStructs/C/29/s5-56/CONTCAR	-6.902722142068965	-6.7348976498775475	1.7404732704162598
/global/project/projectdirs/m3572/cluster-training-data/nestedStructs/C/29/s5-23/CONTCAR	-6.18477122	-6.694801128499984	1.7805697917938232
/global/project/projectdirs/m3572/cluster-training-data/nestedStructs/C/29/s5-89/CONTCAR	-7.662927097586207	-6.911613381498336	1.5637575387954712
/global/project/projectdirs/m3572/cluster-training-data/nestedStructs/C/29/s5-67/CONTCAR	-6.902528967931034	-6.741015112989425	1.7343558073043823
/global/project/projectdirs/m3572/cluster-training-data/nestedStructs/C/29/tem-Ge-15/CONTCAR	-8.11568189413793	-7.8539719349079125	0.6213989853858948
/global/project/projectdirs/m3572/cluster-training-data/nestedStructs/C/29/s5-110/CONTCAR	-7.842975496551724	-6.946414864652633	1.5289560556411743
/global/project/projectdirs/m3572/cluster-training-data/nestedStructs/C/29/s5-64/CONTCAR	-6.643018105862069	-6.769938862913131	1.7054320573806765
/global/project/projectdirs/m3572/cluster-training-data/nestedStructs/C/29/tem-Ge-8/CONTCAR	-7.547155112068966	-7.287985718839645	1.1873852014541626
/global/project/projectdirs/m3572/cluster-training-data/nestedStructs/C/29/s5-49/CONTCAR	-6.356912424827586	-6.783581174009322	1.6917897462844849
/global/project/projectdirs/m3572/cluster-training-data/nestedStructs/C/29/s5-80/CONTCAR	-7.183720148275862	-6.872278845899581	1.603092074394226
/global/project/projectdirs/m3572/cluster-training-data/nestedStructs/C/29/s5-65/CONTCAR	-7.0139738027586205	-6.8724674349956505	1.6029034852981567
/global/project/projectdirs/m3572/cluster-training-data/nestedStructs/C/29/s5-32/CONTCAR	-6.10651729275862	-6.433949030035018	2.041421890258789
/global/project/projectdirs/m3572/cluster-training-data/nestedStructs/C/29/s5-25/CONTCAR	-6.41911355137931	-6.747655547254562	1.7277153730392456
/global/project/projectdirs/m3572/cluster-training-data/nestedStructs/C/29/s5-98/CONTCAR	-7.781499461724138	-6.930792248838424	1.5445786714553833
/global/project/projectdirs/m3572/cluster-training-data/nestedStructs/C/29/s5-127/CONTCAR	-7.978031106896553	-6.935858166807174	1.5395127534866333
/global/project/projectdirs/m3572/cluster-training-data/nestedStructs/C/29/s5-76/CONTCAR	-7.378109200344827	-6.854864037626266	1.6205068826675415
/global/project/projectdirs/m3572/cluster-training-data/nestedStructs/C/29/tem-Sc-8/CONTCAR	-8.10753713551724	-7.804169691198348	0.671201229095459
/global/project/projectdirs/m3572/cluster-training-data/nestedStructs/C/29/s5-62/CONTCAR	-6.757665036206896	-6.630623615377425	1.8447473049163816
/global/project/projectdirs/m3572/cluster-training-data/nestedStructs/C/29/s5-37/CONTCAR	-6.771188044482758	-6.820878780477523	1.6544921398162842
/global/project/projectdirs/m3572/cluster-training-data/nestedStructs/C/29/s5-5/CONTCAR	-4.225734171724138	-6.550167000883102	1.9252039194107056
/global/project/projectdirs/m3572/cluster-training-data/nestedStructs/C/29/s5-40/CONTCAR	-6.291089043793104	-6.451761520498275	2.023609399795532
/global/project/projectdirs/m3572/cluster-training-data/nestedStructs/C/29/s5-74/CONTCAR	-7.137627506206896	-7.011395609968185	1.4639753103256226
/global/project/projectdirs/m3572/cluster-training-data/nestedStructs/C/29/s5-92/CONTCAR	-7.711990678275861	-6.8674577838115685	1.6079131364822388
/global/project/projectdirs/m3572/cluster-training-data/nestedStructs/C/29/tem-Sc-20/CONTCAR	-8.201852193103448	-7.8043405181102745	0.6710304021835327
/global/project/projectdirs/m3572/cluster-training-data/nestedStructs/C/29/s5-128/CONTCAR	-7.989700197931035	-6.940167344205856	1.5352035760879517
/global/project/projectdirs/m3572/cluster-training-data/nestedStructs/C/29/s5-53/CONTCAR	-6.54880516862069	-6.6666802531414024	1.8086906671524048
/global/project/projectdirs/m3572/cluster-training-data/nestedStructs/C/29/s5-6/CONTCAR	-2.4838179893103445	-6.617363966100692	1.8580069541931152
/global/project/projectdirs/m3572/cluster-training-data/nestedStructs/C/29/tem-Sc-6/CONTCAR	-8.010335632413792	-7.695391095273971	0.7799798250198364
/global/project/projectdirs/m3572/cluster-training-data/nestedStructs/C/29/s5-116/CONTCAR	-7.8852562041379315	-6.9134254819087975	1.5619454383850098
/global/project/projectdirs/m3572/cluster-training-data/nestedStructs/C/29/s5-19/CONTCAR	-5.465719888965517	-6.449585235708236	2.0257856845855717
/global/project/projectdirs/m3572/cluster-training-data/nestedStructs/C/29/s5-7/CONTCAR	-3.266574600689655	-6.865791357152938	1.6095795631408691
/global/project/projectdirs/m3572/cluster-training-data/nestedStructs/C/29/s5-129/CONTCAR	-7.985298670689655	-6.937726176374435	1.5376447439193726
/global/project/projectdirs/m3572/cluster-training-data/nestedStructs/C/29/s5-96/CONTCAR	-7.780265985862069	-6.906495249860763	1.5688756704330444
/global/project/projectdirs/m3572/cluster-training-data/nestedStructs/C/29/s5-55/CONTCAR	-6.7330488431034485	-6.769290602796554	1.7060803174972534
/global/project/projectdirs/m3572/cluster-training-data/nestedStructs/C/29/s5-79/CONTCAR	-7.298909096896551	-6.870424545400619	1.6049463748931885
/global/project/projectdirs/m3572/cluster-training-data/nestedStructs/C/29/s5-15/CONTCAR	-5.8484638062068965	-6.520778334730148	1.95459258556366
/global/project/projectdirs/m3572/cluster-training-data/nestedStructs/C/29/s5-84/CONTCAR	-7.267668615862069	-6.990704811208724	1.484666109085083
/global/project/projectdirs/m3572/cluster-training-data/nestedStructs/C/29/s5-117/CONTCAR	-7.871520334482758	-6.9005343085460655	1.5748366117477417
/global/project/projectdirs/m3572/cluster-training-data/nestedStructs/C/29/s5-8/CONTCAR	-3.920272281724138	-6.71903041660118	1.756340503692627
/global/project/projectdirs/m3572/cluster-training-data/nestedStructs/C/29/s5-26/CONTCAR	-5.658756179310346	-6.386007822149276	2.0893630981445312
/global/project/projectdirs/m3572/cluster-training-data/nestedStructs/C/29/s5-77/CONTCAR	-7.053068961724138	-6.826462782018661	1.6489081382751465
/global/project/projectdirs/m3572/cluster-training-data/nestedStructs/C/29/s5-133/CONTCAR	-7.9979058917241375	-6.936408198469161	1.538962721824646
/global/project/projectdirs/m3572/cluster-training-data/nestedStructs/C/29/s5-105/CONTCAR	-7.766595616551724	-6.858744300001144	1.6166266202926636
/global/project/projectdirs/m3572/cluster-training-data/nestedStructs/C/29/s5-90/CONTCAR	-7.690068145172414	-6.918512499921798	1.5568584203720093
/global/project/projectdirs/m3572/cluster-training-data/nestedStructs/C/29/tem-Ge-12/CONTCAR	-7.87629508137931	-7.715693033330917	0.7596778869628906
/global/project/projectdirs/m3572/cluster-training-data/nestedStructs/C/29/s5-1/CONTCAR	-0.40490384	-6.53758899032402	1.937781929969788
/global/project/projectdirs/m3572/cluster-training-data/nestedStructs/C/45/tem-Ge-23/CONTCAR	-7.873581917777777	-7.551278329484939	0.9240925908088684
/global/project/projectdirs/m3572/cluster-training-data/nestedStructs/C/45/7/CONTCAR	-7.999698472444445	-7.576677120321273	0.8986937999725342
/global/project/projectdirs/m3572/cluster-training-data/nestedStructs/C/45/11/CONTCAR	-8.031676004222222	-7.671915627115249	0.8034552931785583
/global/project/projectdirs/m3572/cluster-training-data/nestedStructs/C/45/19/CONTCAR	-8.12964947488889	-7.78316513358879	0.6922057867050171
/global/project/projectdirs/m3572/cluster-training-data/nestedStructs/C/45/17/CONTCAR	-8.06038531111111	-7.749044633501052	0.7263262867927551
/global/project/projectdirs/m3572/cluster-training-data/nestedStructs/C/45/tem-Sc-22/CONTCAR	-8.174008167333334	-7.436208165281295	1.0391627550125122
/global/project/projectdirs/m3572/cluster-training-data/nestedStructs/C/45/tem-Ge-13/CONTCAR	-7.907565721555556	-7.597344613664626	0.8780263066291809
/global/project/projectdirs/m3572/cluster-training-data/nestedStructs/C/45/tem-Sc-24/CONTCAR	-7.927894970444445	-7.524744725816726	0.9506261944770812
/global/project/projectdirs/m3572/cluster-training-data/nestedStructs/C/45/13/CONTCAR	-8.153919949111112	-7.7507399684123985	0.7246309518814087
/global/project/projectdirs/m3572/cluster-training-data/nestedStructs/C/45/tem-Ge-20/CONTCAR	-7.562302556444445	-7.249647296064376	1.2257236242294312
/global/project/projectdirs/m3572/cluster-training-data/nestedStructs/C/45/tem-Sc-8/CONTCAR	-8.317510299111111	-7.772099531286239	0.7032713890075684
/global/project/projectdirs/m3572/cluster-training-data/nestedStructs/C/45/9/CONTCAR	-7.894934057555555	-7.6713608270816795	0.8040100932121277
/global/project/projectdirs/m3572/cluster-training-data/nestedStructs/C/45/tem-Sc-20/CONTCAR	-7.901146176666667	-7.284784710996627	1.1905862092971802
/global/project/projectdirs/m3572/cluster-training-data/nestedStructs/C/45/tem-Sc-21/CONTCAR	-8.182805307555556	-7.726068354242324	0.7493025660514832
/global/project/projectdirs/m3572/cluster-training-data/nestedStructs/C/45/10/CONTCAR	-8.061281864888889	-7.727353251569747	0.7480176687240601
/global/project/projectdirs/m3572/cluster-training-data/nestedStructs/C/45/18/CONTCAR	-8.023196035333333	-7.636810577505111	0.8385603427886963
/global/project/projectdirs/m3572/cluster-training-data/nestedStructs/C/40/24/CONTCAR	-8.09114656675	-7.685973621004104	0.7893972992897034
/global/project/projectdirs/m3572/cluster-training-data/nestedStructs/C/40/6/CONTCAR	-7.749085589249999	-7.460865295522689	1.0145056247711182
/global/project/projectdirs/m3572/cluster-training-data/nestedStructs/C/40/3/CONTCAR	-8.107439811	-7.739898062341689	0.7354728579521179
/global/project/projectdirs/m3572/cluster-training-data/nestedStructs/C/40/11/CONTCAR	-8.13545196725	-7.855425811403274	0.6199451088905334
/global/project/projectdirs/m3572/cluster-training-data/nestedStructs/C/40/19/CONTCAR	-7.7826815730000005	-7.641814685457229	0.8335562348365784
/global/project/projectdirs/m3572/cluster-training-data/nestedStructs/C/40/17/CONTCAR	-7.99016827425	-7.72735128461647	0.7480196356773376
/global/project/projectdirs/m3572/cluster-training-data/nestedStructs/C/40/tem-Ge-10/CONTCAR	-7.8238517285	-7.566701448553085	0.9086694717407228
/global/project/projectdirs/m3572/cluster-training-data/nestedStructs/C/40/5/CONTCAR	-7.7416211404999995	-7.56742171108055	0.9079492092132568
/global/project/projectdirs/m3572/cluster-training-data/nestedStructs/C/40/tem-Ge-5/CONTCAR	-8.030355717499999	-7.535429990880965	0.9399409294128418
/global/project/projectdirs/m3572/cluster-training-data/nestedStructs/C/40/23/CONTCAR	-8.171043618	-7.646212614171981	0.8291583061218262
/global/project/projectdirs/m3572/cluster-training-data/nestedStructs/C/40/tem-Sc-18/CONTCAR	-8.2040754575	-7.660924232595443	0.8144466876983643
/global/project/projectdirs/m3572/cluster-training-data/nestedStructs/C/40/tem-Ge-13/CONTCAR	-7.9170175395	-7.76833108722496	0.7070398330688477
/global/project/projectdirs/m3572/cluster-training-data/nestedStructs/C/40/13/CONTCAR	-7.96469607075	-7.699032760255813	0.7763381600379944
/global/project/projectdirs/m3572/cluster-training-data/nestedStructs/C/40/tem-Sc-2/CONTCAR	-8.296406268750001	-7.915652073019027	0.5597188472747803
/global/project/projectdirs/m3572/cluster-training-data/nestedStructs/C/40/25/CONTCAR	-8.12468365025	-7.715222991102218	0.7601479291915894
/global/project/projectdirs/m3572/cluster-training-data/nestedStructs/C/40/20/CONTCAR	-7.85364661075	-7.116657174222945	1.3587137460708618
/global/project/projectdirs/m3572/cluster-training-data/nestedStructs/C/40/9/CONTCAR	-7.86423635975	-7.796177304380416	0.6791936159133911
/global/project/projectdirs/m3572/cluster-training-data/nestedStructs/C/40/tem-Sc-21/CONTCAR	-7.8771217687499995	-7.274747408025741	1.2006235122680664
/global/project/projectdirs/m3572/cluster-training-data/nestedStructs/C/40/15/CONTCAR	-8.311455348500001	-7.947616375082015	0.527754545211792
/global/project/projectdirs/m3572/cluster-training-data/nestedStructs/C/48/7/CONTCAR	-7.883000613125	-7.675130761259078	0.800240159034729
/global/project/projectdirs/m3572/cluster-training-data/nestedStructs/C/48/tem-Ge-24/CONTCAR	-7.908816605416667	-7.53703168689537	0.9383392333984376
/global/project/projectdirs/m3572/cluster-training-data/nestedStructs/C/48/6/CONTCAR	-8.05984047	-7.76810268222618	0.707268238067627
/global/project/projectdirs/m3572/cluster-training-data/nestedStructs/C/48/3/CONTCAR	-8.145503552500001	-7.7565993434123985	0.7187715768814087
/global/project/projectdirs/m3572/cluster-training-data/nestedStructs/C/48/11/CONTCAR	-8.044604927916668	-7.704986489408492	0.7703844308853149
/global/project/projectdirs/m3572/cluster-training-data/nestedStructs/C/48/14/CONTCAR	-8.080304401874999	-7.768913782232284	0.7064571380615234
/global/project/projectdirs/m3572/cluster-training-data/nestedStructs/C/48/tem-Ge-18/CONTCAR	-8.118075801875	-7.740948474996566	0.7344224452972412
/global/project/projectdirs/m3572/cluster-training-data/nestedStructs/C/48/tem-Ge-7/CONTCAR	-7.867881206666667	-7.470398581617355	1.0049723386764526
/global/project/projectdirs/m3572/cluster-training-data/nestedStructs/C/48/4/CONTCAR	-8.205750748333333	-7.810182250135421	0.6651886701583862
/global/project/projectdirs/m3572/cluster-training-data/nestedStructs/C/48/13/CONTCAR	-8.131636672083333	-7.7391374474697106	0.7362334728240967
/global/project/projectdirs/m3572/cluster-training-data/nestedStructs/C/48/16/CONTCAR	-8.106508515	-7.772230303876876	0.7031406164169312
/global/project/projectdirs/m3572/cluster-training-data/nestedStructs/C/48/tem-Sc-1/CONTCAR	-8.022904636875	-7.47498813926506	1.0003827810287476
/global/project/projectdirs/m3572/cluster-training-data/nestedStructs/C/48/tem-Ge-21/CONTCAR	-8.073957553958333	-7.744154251211166	0.7312166690826416
/global/project/projectdirs/m3572/cluster-training-data/nestedStructs/C/48/tem-Ge-20/CONTCAR	-7.958142185208334	-7.624430275552749	0.8509406447410583
/global/project/projectdirs/m3572/cluster-training-data/nestedStructs/C/48/tem-Sc-7/CONTCAR	-8.222506103333332	-7.706412888162612	0.7689580321311951
/global/project/projectdirs/m3572/cluster-training-data/nestedStructs/C/48/9/CONTCAR	-7.980317895833333	-7.718254662149429	0.7571162581443787
/global/project/projectdirs/m3572/cluster-training-data/nestedStructs/C/48/tem-Sc-6/CONTCAR	-8.177639469791666	-7.681727207296371	0.7936437129974365
/global/project/projectdirs/m3572/cluster-training-data/nestedStructs/C/48/15/CONTCAR	-8.156796400833334	-7.762650406949996	0.712720513343811
/global/project/projectdirs/m3572/cluster-training-data/nestedStructs/C/13/tem-Ge-23/CONTCAR	-7.392006076923077	-6.797689951055526	1.6776809692382812
/global/project/projectdirs/m3572/cluster-training-data/nestedStructs/C/13/s5-2/CONTCAR	0.766409303076923	-6.7975621586971275	1.6778087615966797
/global/project/projectdirs/m3572/cluster-training-data/nestedStructs/C/13/s5-50/CONTCAR	-7.5937377238461545	-7.037937081449508	1.437433838844299
/global/project/projectdirs/m3572/cluster-training-data/nestedStructs/C/13/s5-33/CONTCAR	-7.085819516153847	-6.738757408254623	1.7366135120391846
/global/project/projectdirs/m3572/cluster-training-data/nestedStructs/C/13/s5-18/CONTCAR	-6.2799867723076925	-6.473592556112289	2.0017783641815186
/global/project/projectdirs/m3572/cluster-training-data/nestedStructs/C/13/s5-28/CONTCAR	-6.966512103076923	-6.618335402601241	1.857035517692566
/global/project/projectdirs/m3572/cluster-training-data/nestedStructs/C/13/s5-45/CONTCAR	-7.546460876153846	-6.864910281293868	1.610460638999939
/global/project/projectdirs/m3572/cluster-training-data/nestedStructs/C/13/s5-38/CONTCAR	-7.391559907692307	-6.90680114089775	1.5685697793960571
/global/project/projectdirs/m3572/cluster-training-data/nestedStructs/C/13/s5-46/CONTCAR	-7.586639299230769	-6.918635643117904	1.556735277175903
/global/project/projectdirs/m3572/cluster-training-data/nestedStructs/C/13/s5-3/CONTCAR	-4.83707437	-6.794394291036605	1.680976629257202
/global/project/projectdirs/m3572/cluster-training-data/nestedStructs/C/13/s5-47/CONTCAR	-7.662545555384615	-6.899808443181991	1.5755624771118164
/global/project/projectdirs/m3572/cluster-training-data/nestedStructs/C/13/s5-14/CONTCAR	-6.397666732307693	-6.727779186361312	1.7475917339324951
/global/project/projectdirs/m3572/cluster-training-data/nestedStructs/C/13/s5-22/CONTCAR	-6.941824537692308	-6.636583960645675	1.8387869596481323
/global/project/projectdirs/m3572/cluster-training-data/nestedStructs/C/13/s5-48/CONTCAR	-7.616449687692308	-6.937879479520797	1.5374914407730105
/global/project/projectdirs/m3572/cluster-training-data/nestedStructs/C/13/s5-58/CONTCAR	-7.686806396153846	-6.992713964574813	1.482656955718994
/global/project/projectdirs/m3572/cluster-training-data/nestedStructs/C/13/s5-52/CONTCAR	-7.62841979923077	-6.974349415891647	1.5010215044021606
/global/project/projectdirs/m3572/cluster-training-data/nestedStructs/C/13/s5-10/CONTCAR	-6.111265402307692	-6.581116355054855	1.8942545652389529
/global/project/projectdirs/m3572/cluster-training-data/nestedStructs/C/13/s5-4/CONTCAR	-2.4476084807692304	-6.556297696226119	1.919073224067688
/global/project/projectdirs/m3572/cluster-training-data/nestedStructs/C/13/s5-24/CONTCAR	-6.672790816923077	-6.57983056365776	1.8955403566360476
/global/project/projectdirs/m3572/cluster-training-data/nestedStructs/C/13/s5-17/CONTCAR	-6.089059596153846	-6.215577400320052	2.259793519973755
/global/project/projectdirs/m3572/cluster-training-data/nestedStructs/C/13/tem-Sc-23/CONTCAR	-7.294312840769231	-6.655535853498458	1.819835066795349
/global/project/projectdirs/m3572/cluster-training-data/nestedStructs/C/13/s5-13/CONTCAR	-6.252493585384615	-6.4165196782283775	2.0588512420654297
/global/project/projectdirs/m3572/cluster-training-data/nestedStructs/C/13/s5-60/CONTCAR	-7.737053210769231	-7.011127269857406	1.4642436504364014
/global/project/projectdirs/m3572/cluster-training-data/nestedStructs/C/13/tem-Ge-18/CONTCAR	-7.30786951	-6.948432243459701	1.5269386768341064
/global/project/projectdirs/m3572/cluster-training-data/nestedStructs/C/13/s5-34/CONTCAR	-7.3657177069230775	-6.812163389318465	1.6632075309753418
/global/project/projectdirs/m3572/cluster-training-data/nestedStructs/C/13/s5-61/CONTCAR	-7.741209013076924	-6.9972023135356896	1.4781686067581177
/global/project/projectdirs/m3572/cluster-training-data/nestedStructs/C/13/s5-20/CONTCAR	-6.774036678461538	-6.859864509695052	1.6155064105987549
/global/project/projectdirs/m3572/cluster-training-data/nestedStructs/C/13/s5-39/CONTCAR	-7.425335250769231	-6.929017341726302	1.5463535785675049
/global/project/projectdirs/m3572/cluster-training-data/nestedStructs/C/13/s5-57/CONTCAR	-7.756211855384615	-6.879194534414291	1.5961763858795166
/global/project/projectdirs/m3572/cluster-training-data/nestedStructs/C/13/s5-16/CONTCAR	-6.062858735384615	-6.24806193172264	2.227308988571167
/global/project/projectdirs/m3572/cluster-training-data/nestedStructs/C/13/s5-51/CONTCAR	-7.6636098100000005	-6.972639358633041	1.5027315616607666
/global/project/projectdirs/m3572/cluster-training-data/nestedStructs/C/13/tem-Ge-6/CONTCAR	-7.42132417	-6.882342851751327	1.5930280685424805
/global/project/projectdirs/m3572/cluster-training-data/nestedStructs/C/13/s5-12/CONTCAR	-6.12513500076923	-6.336537874334335	2.1388330459594727
/global/project/projectdirs/m3572/cluster-training-data/nestedStructs/C/13/s5-41/CONTCAR	-7.593080746923078	-6.805449522130965	1.6699213981628418
/global/project/projectdirs/m3572/cluster-training-data/nestedStructs/C/13/s5-42/CONTCAR	-7.493095303846153	-6.883786237829208	1.5915846824645996
/global/project/projectdirs/m3572/cluster-training-data/nestedStructs/C/13/tem-Ge-5/CONTCAR	-7.420539579230769	-6.883479035490035	1.591891884803772
/global/project/projectdirs/m3572/cluster-training-data/nestedStructs/C/13/s5-43/CONTCAR	-7.526167895384615	-6.959813869588851	1.515557050704956
/global/project/projectdirs/m3572/cluster-training-data/nestedStructs/C/13/s5-44/CONTCAR	-7.563900433846154	-6.950003064268111	1.5253678560256958
/global/project/projectdirs/m3572/cluster-training-data/nestedStructs/C/13/s5-59/CONTCAR	-7.72359473	-6.981281316869735	1.4940896034240725
/global/project/projectdirs/m3572/cluster-training-data/nestedStructs/C/13/tem-Ge-4/CONTCAR	-7.298232303846154	-6.472379243963241	2.0029916763305664
/global/project/projectdirs/m3572/cluster-training-data/nestedStructs/C/13/s5-31/CONTCAR	-7.248756225384615	-6.688941515081405	1.7864294052124023
/global/project/projectdirs/m3572/cluster-training-data/nestedStructs/C/13/tem-Sc-12/CONTCAR	-7.3693395392307695	-7.118705785863876	1.3566651344299316
/global/project/projectdirs/m3572/cluster-training-data/nestedStructs/C/13/s5-27/CONTCAR	-6.797863339230769	-6.643616951101302	1.8317539691925049
/global/project/projectdirs/m3572/cluster-training-data/nestedStructs/C/13/s5-36/CONTCAR	-7.3872338207692305	-6.7531848317317955	1.7221860885620115
/global/project/projectdirs/m3572/cluster-training-data/nestedStructs/C/13/s5-21/CONTCAR	-6.834672357692308	-6.863930380933761	1.6114405393600464
/global/project/projectdirs/m3572/cluster-training-data/nestedStructs/C/13/tem-Ge-2/CONTCAR	-7.382011330769231	-6.8884867793254845	1.5868841409683228
/global/project/projectdirs/m3572/cluster-training-data/nestedStructs/C/13/tem-Ge-14/CONTCAR	-7.424186073846154	-6.918654478185653	1.5567164421081543
/global/project/projectdirs/m3572/cluster-training-data/nestedStructs/C/13/s5-54/CONTCAR	-7.687407543846154	-7.0055864220790856	1.4697844982147217
/global/project/projectdirs/m3572/cluster-training-data/nestedStructs/C/13/s5-11/CONTCAR	-5.260926568461539	-6.455496347539901	2.0198745727539062
/global/project/projectdirs/m3572/cluster-training-data/nestedStructs/C/13/s5-30/CONTCAR	-7.233691730769231	-6.710835016363143	1.764535903930664
/global/project/projectdirs/m3572/cluster-training-data/nestedStructs/C/13/tem-Sc-24/CONTCAR	-7.347281941538461	-6.9897464877300255	1.4856244325637815
/global/project/projectdirs/m3572/cluster-training-data/nestedStructs/C/13/tem-Ge-16/CONTCAR	-7.23388042076923	-6.689357913129806	1.7860130071640017
/global/project/projectdirs/m3572/cluster-training-data/nestedStructs/C/13/tem-Sc-16/CONTCAR	-7.382433173846153	-6.895005620115279	1.5803653001785278
/global/project/projectdirs/m3572/cluster-training-data/nestedStructs/C/13/tem-Ge-1/CONTCAR	-7.39364243	-6.806371248357772	1.6689996719360352
/global/project/projectdirs/m3572/cluster-training-data/nestedStructs/C/13/s5-35/CONTCAR	-7.33828133	-6.867493785017013	1.6078771352767944
/global/project/projectdirs/m3572/cluster-training-data/nestedStructs/C/13/s5-9/CONTCAR	-5.085435934615385	-6.767756498449325	1.7076144218444824
/global/project/projectdirs/m3572/cluster-training-data/nestedStructs/C/13/s5-29/CONTCAR	-7.146524636153846	-6.8109323149852745	1.6644386053085327
/global/project/projectdirs/m3572/cluster-training-data/nestedStructs/C/13/s5-56/CONTCAR	-7.659940888461539	-6.991176760786056	1.4841941595077517
/global/project/projectdirs/m3572/cluster-training-data/nestedStructs/C/13/s5-23/CONTCAR	-6.838410756153847	-6.61299661456871	1.8623743057250977
/global/project/projectdirs/m3572/cluster-training-data/nestedStructs/C/13/tem-Ge-15/CONTCAR	-7.410512123846154	-6.811752236478805	1.6636186838150024
/global/project/projectdirs/m3572/cluster-training-data/nestedStructs/C/13/tem-Ge-9/CONTCAR	-7.312748767692308	-6.684357679479598	1.791013240814209
/global/project/projectdirs/m3572/cluster-training-data/nestedStructs/C/13/s5-49/CONTCAR	-7.667328864615385	-6.949307001226424	1.5260639190673828
/global/project/projectdirs/m3572/cluster-training-data/nestedStructs/C/13/s5-32/CONTCAR	-7.005315871538461	-6.937043822401046	1.5383270978927612
/global/project/projectdirs/m3572/cluster-training-data/nestedStructs/C/13/s5-25/CONTCAR	-6.954549544615385	-6.623342073553085	1.8520288467407229
/global/project/projectdirs/m3572/cluster-training-data/nestedStructs/C/13/s5-62/CONTCAR	-7.758230143846154	-6.972929633253097	1.5024412870407104
/global/project/projectdirs/m3572/cluster-training-data/nestedStructs/C/13/s5-37/CONTCAR	-7.40003917	-6.850185430639266	1.625185489654541
/global/project/projectdirs/m3572/cluster-training-data/nestedStructs/C/13/s5-5/CONTCAR	-3.122375816153846	-6.731228983991622	1.744141936302185
/global/project/projectdirs/m3572/cluster-training-data/nestedStructs/C/13/s5-40/CONTCAR	-7.470329646153846	-6.848923123472213	1.6264477968215942
/global/project/projectdirs/m3572/cluster-training-data/nestedStructs/C/13/tem-Sc-7/CONTCAR	-7.3364519999999995	-6.6289852029018395	1.846385717391968
/global/project/projectdirs/m3572/cluster-training-data/nestedStructs/C/13/s5-53/CONTCAR	-7.6510071069230765	-6.976859248273849	1.4985116720199585
/global/project/projectdirs/m3572/cluster-training-data/nestedStructs/C/13/s5-6/CONTCAR	-3.6167652284615386	-6.670666969411849	1.804703950881958
/global/project/projectdirs/m3572/cluster-training-data/nestedStructs/C/13/s5-19/CONTCAR	-6.570547816923077	-6.44331077396202	2.032060146331787
/global/project/projectdirs/m3572/cluster-training-data/nestedStructs/C/13/tem-Ge-19/CONTCAR	-7.3888362530769225	-6.856806314580917	1.6185646057128906
/global/project/projectdirs/m3572/cluster-training-data/nestedStructs/C/13/s5-7/CONTCAR	-4.1844035715384615	-6.525882638090133	1.9494882822036743
/global/project/projectdirs/m3572/cluster-training-data/nestedStructs/C/13/s5-55/CONTCAR	-7.7105227161538465	-7.014723218076705	1.460647702217102
/global/project/projectdirs/m3572/cluster-training-data/nestedStructs/C/13/s5-15/CONTCAR	-6.200976090769231	-6.463749206655502	2.0116217136383057
/global/project/projectdirs/m3572/cluster-training-data/nestedStructs/C/13/s5-8/CONTCAR	-4.662992736923077	-6.620272195928573	1.8550987243652344
/global/project/projectdirs/m3572/cluster-training-data/nestedStructs/C/13/s5-26/CONTCAR	-6.919305982307692	-6.7060325509243	1.7693383693695068
/global/project/projectdirs/m3572/cluster-training-data/nestedStructs/C/13/s5-1/CONTCAR	-3.7761409823076924	-6.418196952932357	2.05717396736145
/global/project/projectdirs/m3572/cluster-training-data/nestedStructs/C/16/tem-Ge-22/CONTCAR	-7.714396805625	-7.08636919318962	1.389001727104187
/global/project/projectdirs/m3572/cluster-training-data/nestedStructs/C/16/tem-Sc-23/CONTCAR	-7.52230111625	-6.8415871030025475	1.6337838172912598
/global/project/projectdirs/m3572/cluster-training-data/nestedStructs/C/16/tem-Sc-25/CONTCAR	-7.760482045625	-6.908190048330306	1.567180871963501
/global/project/projectdirs/m3572/cluster-training-data/nestedStructs/C/16/tem-Sc-11/CONTCAR	-7.46112386625	-7.303075111501693	1.1722958087921145
/global/project/projectdirs/m3572/cluster-training-data/nestedStructs/C/16/tem-Ge-6/CONTCAR	-7.49018415875	-7.07457343398857	1.4007974863052368
/global/project/projectdirs/m3572/cluster-training-data/nestedStructs/C/16/tem-Ge-5/CONTCAR	-7.683765271875	-7.270370519750594	1.205000400543213
/global/project/projectdirs/m3572/cluster-training-data/nestedStructs/C/16/tem-Ge-14/CONTCAR	-7.4278917325	-6.925342238538741	1.550028681755066
/global/project/projectdirs/m3572/cluster-training-data/nestedStructs/C/16/tem-Ge-16/CONTCAR	-7.59514557375	-7.094440854185104	1.3809300661087036
/global/project/projectdirs/m3572/cluster-training-data/nestedStructs/C/16/tem-Sc-16/CONTCAR	-7.59119387875	-7.19615296184349	1.2792179584503174
/global/project/projectdirs/m3572/cluster-training-data/nestedStructs/C/16/tem-Sc-3/CONTCAR	-7.02409880125	-7.015615618818282	1.459755301475525
/global/project/projectdirs/m3572/cluster-training-data/nestedStructs/C/16/tem-Ge-15/CONTCAR	-7.58139033625	-7.036592639081954	1.438778281211853
/global/project/projectdirs/m3572/cluster-training-data/nestedStructs/C/16/tem-Ge-9/CONTCAR	-7.37415409625	-7.029651439779281	1.4457194805145264
/global/project/projectdirs/m3572/cluster-training-data/nestedStructs/C/16/tem-Ge-20/CONTCAR	-7.485118473125	-6.924571669691085	1.5507992506027222
/global/project/projectdirs/m3572/cluster-training-data/nestedStructs/C/16/tem-Sc-8/CONTCAR	-7.642680049375	-6.986753023260116	1.4886178970336914
/global/project/projectdirs/m3572/cluster-training-data/nestedStructs/C/32/tem-Ge-24/CONTCAR	-7.7169758096875	-7.379374778860091	1.0959961414337158
/global/project/projectdirs/m3572/cluster-training-data/nestedStructs/C/32/tem-Ge-7/CONTCAR	-8.170818306875	-7.788221455209731	0.6871494650840759
/global/project/projectdirs/m3572/cluster-training-data/nestedStructs/C/32/tem-Sc-12/CONTCAR	-8.2251900340625	-7.778689063184737	0.6966818571090698
/global/project/projectdirs/m3572/cluster-training-data/nestedStructs/C/32/tem-Ge-3/CONTCAR	-8.0834798665625	-7.701432502859115	0.7739384174346924
/global/project/projectdirs/m3572/cluster-training-data/nestedStructs/C/32/tem-Ge-2/CONTCAR	-8.061252921875	-7.819962537878036	0.6554083824157715
/global/project/projectdirs/m3572/cluster-training-data/nestedStructs/C/32/tem-Ge-1/CONTCAR	-7.8450421653125	-7.569016194932937	0.9063547253608704
/global/project/projectdirs/m3572/cluster-training-data/nestedStructs/C/32/tem-Sc-2/CONTCAR	-7.976369800625	-7.441701567762374	1.033669352531433
/global/project/projectdirs/m3572/cluster-training-data/nestedStructs/C/32/tem-Sc-14/CONTCAR	-8.249965045625	-7.805388784997939	0.6699821352958679
/global/project/projectdirs/m3572/cluster-training-data/nestedStructs/C/32/tem-Ge-8/CONTCAR	-7.778094624375	-7.447020090215682	1.028350830078125
/global/project/projectdirs/m3572/cluster-training-data/nestedStructs/C/32/tem-Ge-20/CONTCAR	-8.0841990859375	-7.655064738386153	0.8203061819076538
/global/project/projectdirs/m3572/cluster-training-data/nestedStructs/C/32/tem-Sc-19/CONTCAR	-8.1745976921875	-7.757422125928878	0.7179487943649292
/global/project/projectdirs/m3572/cluster-training-data/nestedStructs/C/32/tem-Sc-21/CONTCAR	-7.9361368140625	-7.413531339757919	1.061839580535889
/global/project/projectdirs/m3572/cluster-training-data/nestedStructs/C/32/tem-Ge-19/CONTCAR	-7.9017954378125	-7.26221159755516	1.2131593227386477
/global/project/projectdirs/m3572/cluster-training-data/nestedStructs/C/32/tem-Sc-17/CONTCAR	-8.063064446875	-7.741637623899459	0.7337332963943481
/global/project/projectdirs/m3572/cluster-training-data/nestedStructs/C/35/tem-Ge-11/CONTCAR	-8.034993369142857	-7.666828728311538	0.8085421919822693
/global/project/projectdirs/m3572/cluster-training-data/nestedStructs/C/35/tem-Sc-22/CONTCAR	-8.050540014571428	-7.410418665998458	1.0649522542953491
/global/project/projectdirs/m3572/cluster-training-data/nestedStructs/C/35/tem-Sc-4/CONTCAR	-7.842681784	-7.383518493764877	1.0918524265289309
/global/project/projectdirs/m3572/cluster-training-data/nestedStructs/C/35/tem-Ge-1/CONTCAR	-8.195556846571428	-7.6652671462230675	0.8101037740707397
/global/project/projectdirs/m3572/cluster-training-data/nestedStructs/C/35/tem-Ge-25/CONTCAR	-8.138253835999999	-7.724351800077438	0.7510191202163696
/global/project/projectdirs/m3572/cluster-training-data/nestedStructs/C/35/tem-Ge-15/CONTCAR	-8.027401842	-7.661365008943557	0.8140059113502502
/global/project/projectdirs/m3572/cluster-training-data/nestedStructs/C/35/tem-Ge-9/CONTCAR	-7.794273925142857	-7.636900282495498	0.8384706377983093
/global/project/projectdirs/m3572/cluster-training-data/nestedStructs/C/35/tem-Sc-20/CONTCAR	-7.994297537142857	-7.749071455591201	0.7262994647026062
/global/project/projectdirs/m3572/cluster-training-data/nestedStructs/C/35/tem-Sc-17/CONTCAR	-8.145420493714285	-7.777861273878097	0.6975096464157104
/global/project/projectdirs/m3572/cluster-training-data/nestedStructs/C/30/s5-146/CONTCAR	-7.844860183333334	-7.116963303678512	1.3584076166152954
/global/project/projectdirs/m3572/cluster-training-data/nestedStructs/C/30/s5-118/CONTCAR	-7.650278301666666	-7.061134493940353	1.4142364263534546
/global/project/projectdirs/m3572/cluster-training-data/nestedStructs/C/30/s5-134/CONTCAR	-7.761633959666667	-7.020354664915084	1.4550162553787231
/global/project/projectdirs/m3572/cluster-training-data/nestedStructs/C/30/s5-106/CONTCAR	-7.518163337333333	-6.950080550306319	1.5252903699874878
/global/project/projectdirs/m3572/cluster-training-data/nestedStructs/C/30/s5-2/CONTCAR	0.8401419983333334	-6.6793392068080895	1.7960317134857178
/global/project/projectdirs/m3572/cluster-training-data/nestedStructs/C/30/s5-83/CONTCAR	-7.5676740093333335	-6.989324486845016	1.4860464334487915
/global/project/projectdirs/m3572/cluster-training-data/nestedStructs/C/30/s5-50/CONTCAR	-6.939407783666667	-6.589453733556747	1.8859171867370603
/global/project/projectdirs/m3572/cluster-training-data/nestedStructs/C/30/s5-33/CONTCAR	-5.9963474723333325	-6.5921295052700035	1.883241415023804
/global/project/projectdirs/m3572/cluster-training-data/nestedStructs/C/30/s5-122/CONTCAR	-7.666769091333333	-7.032692349546432	1.4426785707473757
/global/project/projectdirs/m3572/cluster-training-data/nestedStructs/C/30/s5-18/CONTCAR	-5.615969427666667	-6.602718866460799	1.872652053833008
/global/project/projectdirs/m3572/cluster-training-data/nestedStructs/C/30/s5-94/CONTCAR	-7.576988245666667	-6.985930836790084	1.4894400835037231
/global/project/projectdirs/m3572/cluster-training-data/nestedStructs/C/30/s5-147/CONTCAR	-7.909543258666667	-7.122014916532516	1.3533560037612915
/global/project/projectdirs/m3572/cluster-training-data/nestedStructs/C/30/s5-28/CONTCAR	-5.603872928666666	-6.515994108312606	1.9593768119812007
/global/project/projectdirs/m3572/cluster-training-data/nestedStructs/C/30/s5-119/CONTCAR	-7.7049516533333335	-7.00118008910942	1.4741908311843872
/global/project/projectdirs/m3572/cluster-training-data/nestedStructs/C/30/s5-45/CONTCAR	-6.203592969333333	-6.559514558904647	1.91585636138916
/global/project/projectdirs/m3572/cluster-training-data/nestedStructs/C/30/s5-38/CONTCAR	-6.772329684666667	-6.65899566470909	1.8163752555847168
/global/project/projectdirs/m3572/cluster-training-data/nestedStructs/C/30/s5-46/CONTCAR	-6.732228736666666	-6.543242014043807	1.93212890625
/global/project/projectdirs/m3572/cluster-training-data/nestedStructs/C/30/s5-3/CONTCAR	3.6568639186666667	-6.870850599401473	1.604520320892334
/global/project/projectdirs/m3572/cluster-training-data/nestedStructs/C/30/s5-47/CONTCAR	-6.026404404999999	-6.724818027608871	1.7505528926849363
/global/project/projectdirs/m3572/cluster-training-data/nestedStructs/C/30/s5-14/CONTCAR	-5.579779324	-6.615768230550765	1.859602689743042
/global/project/projectdirs/m3572/cluster-training-data/nestedStructs/C/30/s5-22/CONTCAR	-5.368717759000001	-6.575681126707076	1.899689793586731
/global/project/projectdirs/m3572/cluster-training-data/nestedStructs/C/30/s5-48/CONTCAR	-6.0161541603333335	-6.6224674349956505	1.8529034852981567
/global/project/projectdirs/m3572/cluster-training-data/nestedStructs/C/30/s5-135/CONTCAR	-7.773104397666667	-7.077552474134444	1.3978184461593628
/global/project/projectdirs/m3572/cluster-training-data/nestedStructs/C/30/s5-107/CONTCAR	-7.583523621333333	-6.858360803716659	1.6170101165771484
/global/project/projectdirs/m3572/cluster-training-data/nestedStructs/C/30/s5-58/CONTCAR	-6.577804249	-6.741926825635909	1.733444094657898
/global/project/projectdirs/m3572/cluster-training-data/nestedStructs/C/30/s5-151/CONTCAR	-7.900252795666666	-7.126083768003463	1.3492871522903442
/global/project/projectdirs/m3572/cluster-training-data/nestedStructs/C/30/s5-52/CONTCAR	-6.029752998999999	-6.505567110174178	1.969803810119629
/global/project/projectdirs/m3572/cluster-training-data/nestedStructs/C/30/s5-68/CONTCAR	-7.151266447666667	-6.915647900693893	1.5597230195999146
/global/project/projectdirs/m3572/cluster-training-data/nestedStructs/C/30/s5-10/CONTCAR	-4.506365929666667	-6.766690409772872	1.708680510520935
/global/project/projectdirs/m3572/cluster-training-data/nestedStructs/C/30/s5-123/CONTCAR	-7.732641283	-7.083659089200973	1.3917118310928345
/global/project/projectdirs/m3572/cluster-training-data/nestedStructs/C/30/s5-78/CONTCAR	-7.382335623666666	-6.789683616750716	1.6856873035430908
/global/project/projectdirs/m3572/cluster-training-data/nestedStructs/C/30/s5-4/CONTCAR	-0.7394803473333333	-6.639996564977645	1.835374355316162
/global/project/projectdirs/m3572/cluster-training-data/nestedStructs/C/30/s5-148/CONTCAR	-7.879473834333334	-7.135733163946151	1.3396377563476562
/global/project/projectdirs/m3572/cluster-training-data/nestedStructs/C/30/s5-88/CONTCAR	-7.4932039076666666	-6.957356489294051	1.518014430999756
/global/project/projectdirs/m3572/cluster-training-data/nestedStructs/C/30/s5-111/CONTCAR	-7.668187963333334	-6.97985748111534	1.4955134391784668
/global/project/projectdirs/m3572/cluster-training-data/nestedStructs/C/30/s5-82/CONTCAR	-7.262114677333333	-6.952605045431136	1.522765874862671
/global/project/projectdirs/m3572/cluster-training-data/nestedStructs/C/30/s5-136/CONTCAR	-7.843897935666666	-7.088156259649276	1.3872146606445312
/global/project/projectdirs/m3572/cluster-training-data/nestedStructs/C/30/s5-108/CONTCAR	-7.588958927999999	-7.053337729566573	1.422033190727234
/global/project/projectdirs/m3572/cluster-training-data/nestedStructs/C/30/s5-69/CONTCAR	-7.027323365333333	-6.868661201589584	1.6067097187042236
/global/project/projectdirs/m3572/cluster-training-data/nestedStructs/C/30/s5-124/CONTCAR	-7.638944788666667	-6.986515439146041	1.488855481147766
/global/project/projectdirs/m3572/cluster-training-data/nestedStructs/C/30/tem-Ge-17/CONTCAR	-7.821629142333333	-7.647219277017593	0.8281516432762146
/global/project/projectdirs/m3572/cluster-training-data/nestedStructs/C/30/s5-91/CONTCAR	-7.534128627333333	-6.995394147031783	1.479976773262024
/global/project/projectdirs/m3572/cluster-training-data/nestedStructs/C/30/s5-140/CONTCAR	-7.831869612	-7.088104999654769	1.387265920639038
/global/project/projectdirs/m3572/cluster-training-data/nestedStructs/C/30/s5-24/CONTCAR	-6.0480305806666665	-6.697228706472396	1.7781422138214111
/global/project/projectdirs/m3572/cluster-training-data/nestedStructs/C/30/s5-112/CONTCAR	-7.603495044	-6.945712125890731	1.5296587944030762
/global/project/projectdirs/m3572/cluster-training-data/nestedStructs/C/30/s5-66/CONTCAR	-7.072705094666667	-6.6460280781917564	1.8293428421020508
/global/project/projectdirs/m3572/cluster-training-data/nestedStructs/C/30/s5-17/CONTCAR	-4.8508393026666665	-6.581793225400924	1.8935776948928835
/global/project/projectdirs/m3572/cluster-training-data/nestedStructs/C/30/s5-137/CONTCAR	-7.817601056	-7.059906876676559	1.4154640436172483
/global/project/projectdirs/m3572/cluster-training-data/nestedStructs/C/30/s5-100/CONTCAR	-7.539380092	-7.0261961585216515	1.4491747617721558
/global/project/projectdirs/m3572/cluster-training-data/nestedStructs/C/30/s5-109/CONTCAR	-7.675348195	-7.050342119329452	1.4250288009643557
/global/project/projectdirs/m3572/cluster-training-data/nestedStructs/C/30/s5-63/CONTCAR	-6.615264897333334	-6.803497589223861	1.6718733310699463
/global/project/projectdirs/m3572/cluster-training-data/nestedStructs/C/30/s5-87/CONTCAR	-7.494836895000001	-7.052420771711349	1.4229501485824585
/global/project/projectdirs/m3572/cluster-training-data/nestedStructs/C/30/s5-81/CONTCAR	-7.296773933666667	-6.892988360517501	1.5823825597763062
/global/project/projectdirs/m3572/cluster-training-data/nestedStructs/C/30/s5-13/CONTCAR	-4.8428782550000005	-6.641934073560714	1.8334368467330933
/global/project/projectdirs/m3572/cluster-training-data/nestedStructs/C/30/s5-125/CONTCAR	-7.765275329333334	-7.0344595080547325	1.4409114122390747
/global/project/projectdirs/m3572/cluster-training-data/nestedStructs/C/30/s5-60/CONTCAR	-7.017472072	-6.771148717992782	1.7042222023010254
/global/project/projectdirs/m3572/cluster-training-data/nestedStructs/C/30/s5-141/CONTCAR	-7.835787141666667	-7.099005735509872	1.3763651847839355
/global/project/projectdirs/m3572/cluster-training-data/nestedStructs/C/30/s5-113/CONTCAR	-7.589712124	-7.063900507085799	1.4114704132080078
/global/project/projectdirs/m3572/cluster-training-data/nestedStructs/C/30/s5-71/CONTCAR	-6.358396035666667	-6.753196156614303	1.7221747636795044
/global/project/projectdirs/m3572/cluster-training-data/nestedStructs/C/30/s5-95/CONTCAR	-7.5213526863333335	-6.973118937604903	1.5022519826889038
/global/project/projectdirs/m3572/cluster-training-data/nestedStructs/C/30/tem-Ge-10/CONTCAR	-7.988285506666667	-7.682063794725417	0.7933071255683899
/global/project/projectdirs/m3572/cluster-training-data/nestedStructs/C/30/s5-101/CONTCAR	-7.572945495	-6.962842262380599	1.512528657913208
/global/project/projectdirs/m3572/cluster-training-data/nestedStructs/C/30/tem-Ge-18/CONTCAR	-8.277241221333334	-7.939204490774154	0.5361664295196533
/global/project/projectdirs/m3572/cluster-training-data/nestedStructs/C/30/s5-126/CONTCAR	-7.665438592	-6.984032667272567	1.4913382530212402
/global/project/projectdirs/m3572/cluster-training-data/nestedStructs/C/30/s5-34/CONTCAR	-5.579947520666667	-6.402595794790267	2.07277512550354
/global/project/projectdirs/m3572/cluster-training-data/nestedStructs/C/30/s5-61/CONTCAR	-7.229139325666667	-6.902158535116195	1.5732123851776123
/global/project/projectdirs/m3572/cluster-training-data/nestedStructs/C/30/s5-142/CONTCAR	-7.827431868666666	-7.084762013547897	1.3906089067459106
/global/project/projectdirs/m3572/cluster-training-data/nestedStructs/C/30/s5-86/CONTCAR	-7.542199273333334	-6.997845447652816	1.4775254726409912
/global/project/projectdirs/m3572/cluster-training-data/nestedStructs/C/30/s5-20/CONTCAR	-5.684419617333333	-6.553433335416793	1.9219375848770144
/global/project/projectdirs/m3572/cluster-training-data/nestedStructs/C/30/s5-114/CONTCAR	-7.6198618546666665	-6.966791904561996	1.5085790157318115
/global/project/projectdirs/m3572/cluster-training-data/nestedStructs/C/30/s5-39/CONTCAR	-5.963463623333333	-6.593505776517867	1.88186514377594
/global/project/projectdirs/m3572/cluster-training-data/nestedStructs/C/30/s5-130/CONTCAR	-7.771459573333333	-7.021650589101791	1.4537203311920166
/global/project/projectdirs/m3572/cluster-training-data/nestedStructs/C/30/s5-102/CONTCAR	-7.481738732666667	-6.873309410207748	1.6020615100860596
/global/project/projectdirs/m3572/cluster-training-data/nestedStructs/C/30/s5-57/CONTCAR	-6.580648659	-6.533081091039657	1.9422898292541504
/global/project/projectdirs/m3572/cluster-training-data/nestedStructs/C/30/s5-16/CONTCAR	-4.712434765	-6.557332671277999	1.918038249015808
/global/project/projectdirs/m3572/cluster-training-data/nestedStructs/C/30/s5-51/CONTCAR	-6.366825242666667	-6.5880061751537315	1.887364745140076
/global/project/projectdirs/m3572/cluster-training-data/nestedStructs/C/30/s5-99/CONTCAR	-7.450680152	-7.073337352865218	1.4020335674285889
/global/project/projectdirs/m3572/cluster-training-data/nestedStructs/C/30/tem-Ge-6/CONTCAR	-7.920073161333334	-7.524623907201766	0.950747013092041
/global/project/projectdirs/m3572/cluster-training-data/nestedStructs/C/30/s5-12/CONTCAR	-4.432441739666667	-6.584911740415572	1.8904591798782349
/global/project/projectdirs/m3572/cluster-training-data/nestedStructs/C/30/s5-143/CONTCAR	-7.8195955239999995	-7.07657448112297	1.3987964391708374
/global/project/projectdirs/m3572/cluster-training-data/nestedStructs/C/30/s5-115/CONTCAR	-7.677312464666667	-7.0963069564037315	1.3790639638900757
/global/project/projectdirs/m3572/cluster-training-data/nestedStructs/C/30/s5-41/CONTCAR	-6.131922297	-6.587272680395126	1.8880982398986816
/global/project/projectdirs/m3572/cluster-training-data/nestedStructs/C/30/s5-131/CONTCAR	-7.780837344999999	-7.018162167661666	1.4572087526321411
/global/project/projectdirs/m3572/cluster-training-data/nestedStructs/C/30/s5-93/CONTCAR	-7.589644164333333	-6.922894394987106	1.5524765253067017
/global/project/projectdirs/m3572/cluster-training-data/nestedStructs/C/30/s5-42/CONTCAR	-6.402806002666667	-6.444112814062118	2.031258106231689
/global/project/projectdirs/m3572/cluster-training-data/nestedStructs/C/30/s5-103/CONTCAR	-7.54596246	-6.988633549802779	1.4867373704910278
/global/project/projectdirs/m3572/cluster-training-data/nestedStructs/C/30/s5-43/CONTCAR	-6.177890714	-6.5439504748516075	1.9314204454422
/global/project/projectdirs/m3572/cluster-training-data/nestedStructs/C/30/s5-85/CONTCAR	-7.466180449666667	-6.938779986494064	1.5365909337997437
/global/project/projectdirs/m3572/cluster-training-data/nestedStructs/C/30/s5-44/CONTCAR	-6.625441810333333	-6.7304091817073814	1.7449617385864258
/global/project/projectdirs/m3572/cluster-training-data/nestedStructs/C/30/s5-59/CONTCAR	-6.710776207333334	-6.684674180143356	1.7906967401504517
/global/project/projectdirs/m3572/cluster-training-data/nestedStructs/C/30/s5-72/CONTCAR	-6.765786786333334	-6.628242290609359	1.847128629684448
/global/project/projectdirs/m3572/cluster-training-data/nestedStructs/C/30/tem-Ge-4/CONTCAR	-7.900452560000001	-7.394948757284164	1.0804221630096436
/global/project/projectdirs/m3572/cluster-training-data/nestedStructs/C/30/s5-31/CONTCAR	-6.077811796000001	-6.517204678647994	1.958166241645813
/global/project/projectdirs/m3572/cluster-training-data/nestedStructs/C/30/s5-70/CONTCAR	-7.011440336666666	-6.698868787878036	1.7765021324157717
/global/project/projectdirs/m3572/cluster-training-data/nestedStructs/C/30/s5-132/CONTCAR	-7.823787911333333	-7.1181596881084435	1.3572112321853638
/global/project/projectdirs/m3572/cluster-training-data/nestedStructs/C/30/s5-27/CONTCAR	-5.743961105666667	-6.410006321065902	2.0653645992279053
/global/project/projectdirs/m3572/cluster-training-data/nestedStructs/C/30/s5-104/CONTCAR	-7.470020732333333	-6.900592601888656	1.5747783184051514
/global/project/projectdirs/m3572/cluster-training-data/nestedStructs/C/30/s5-36/CONTCAR	-6.337336782333334	-6.758566415899276	1.7168045043945312
/global/project/projectdirs/m3572/cluster-training-data/nestedStructs/C/30/s5-21/CONTCAR	-5.558226997999999	-6.541810072057723	1.933560848236084
/global/project/projectdirs/m3572/cluster-training-data/nestedStructs/C/30/s5-120/CONTCAR	-7.683391785333333	-6.995655334585189	1.4797155857086182
/global/project/projectdirs/m3572/cluster-training-data/nestedStructs/C/30/s5-97/CONTCAR	-7.167532888666667	-6.908782995336532	1.5665879249572754
/global/project/projectdirs/m3572/cluster-training-data/nestedStructs/C/30/tem-Ge-14/CONTCAR	-8.251058838666667	-7.872426963441848	0.6029439568519592
/global/project/projectdirs/m3572/cluster-training-data/nestedStructs/C/30/s5-54/CONTCAR	-6.084150265666667	-6.884023702733993	1.5913472175598145
/global/project/projectdirs/m3572/cluster-training-data/nestedStructs/C/30/s5-11/CONTCAR	-4.528790283999999	-6.677894867055892	1.797476053237915
/global/project/projectdirs/m3572/cluster-training-data/nestedStructs/C/30/s5-30/CONTCAR	-5.385452587333333	-6.537324345701217	1.9380465745925903
/global/project/projectdirs/m3572/cluster-training-data/nestedStructs/C/30/s5-149/CONTCAR	-7.890922597333333	-7.115760601156234	1.3596103191375732
/global/project/projectdirs/m3572/cluster-training-data/nestedStructs/C/30/tem-Ge-1/CONTCAR	-8.152323068	-7.730637348287582	0.7447335720062256
/global/project/projectdirs/m3572/cluster-training-data/nestedStructs/C/30/s5-121/CONTCAR	-7.677297521	-6.957369244688033	1.518001675605774
/global/project/projectdirs/m3572/cluster-training-data/nestedStructs/C/30/s5-75/CONTCAR	-6.815426424	-6.71653345882225	1.7588374614715576
/global/project/projectdirs/m3572/cluster-training-data/nestedStructs/C/30/s5-35/CONTCAR	-6.483880496	-6.455882824056625	2.0194880962371826
/global/project/projectdirs/m3572/cluster-training-data/nestedStructs/C/30/s5-9/CONTCAR	-4.387251779	-6.622614896886825	1.8527560234069824
/global/project/projectdirs/m3572/cluster-training-data/nestedStructs/C/30/s5-29/CONTCAR	-5.725673090666667	-6.5671791201763146	1.908191800117493
/global/project/projectdirs/m3572/cluster-training-data/nestedStructs/C/30/s5-73/CONTCAR	-6.829948226666667	-6.706630862348556	1.7687400579452517
/global/project/projectdirs/m3572/cluster-training-data/nestedStructs/C/30/s5-56/CONTCAR	-6.616145394	-6.6566330557994835	1.818737864494324
/global/project/projectdirs/m3572/cluster-training-data/nestedStructs/C/30/s5-23/CONTCAR	-5.6003774816666665	-6.449117935293197	2.0262529850006104
/global/project/projectdirs/m3572/cluster-training-data/nestedStructs/C/30/s5-89/CONTCAR	-7.182768382333333	-6.902696049802779	1.5726748704910278
/global/project/projectdirs/m3572/cluster-training-data/nestedStructs/C/30/s5-150/CONTCAR	-7.894049704666667	-7.114733136289596	1.3606377840042114
/global/project/projectdirs/m3572/cluster-training-data/nestedStructs/C/30/s5-67/CONTCAR	-7.098142191666667	-6.778398430936813	1.6969724893569946
/global/project/projectdirs/m3572/cluster-training-data/nestedStructs/C/30/s5-138/CONTCAR	-7.819227294666666	-7.060161030881881	1.4152098894119265
/global/project/projectdirs/m3572/cluster-training-data/nestedStructs/C/30/s5-110/CONTCAR	-7.581244207333333	-7.013035214536666	1.4623357057571411
/global/project/projectdirs/m3572/cluster-training-data/nestedStructs/C/30/s5-64/CONTCAR	-7.106564349	-6.806273019903182	1.669097900390625
/global/project/projectdirs/m3572/cluster-training-data/nestedStructs/C/30/s5-49/CONTCAR	-6.827322092	-6.700926578634261	1.774444341659546
/global/project/projectdirs/m3572/cluster-training-data/nestedStructs/C/30/s5-80/CONTCAR	-7.312238259333333	-6.951679623716354	1.5236912965774536
/global/project/projectdirs/m3572/cluster-training-data/nestedStructs/C/30/s5-139/CONTCAR	-7.791504228666667	-7.076015627973556	1.3993552923202517
/global/project/projectdirs/m3572/cluster-training-data/nestedStructs/C/30/s5-65/CONTCAR	-7.226906791333334	-6.711185372465133	1.7641855478286743
/global/project/projectdirs/m3572/cluster-training-data/nestedStructs/C/30/s5-32/CONTCAR	-6.0358141236666665	-6.730368412130355	1.745002508163452
/global/project/projectdirs/m3572/cluster-training-data/nestedStructs/C/30/s5-25/CONTCAR	-5.588413574	-6.584669983976363	1.890700936317444
/global/project/projectdirs/m3572/cluster-training-data/nestedStructs/C/30/s5-98/CONTCAR	-7.403685124666667	-6.995325720899581	1.480045199394226
/global/project/projectdirs/m3572/cluster-training-data/nestedStructs/C/30/s5-127/CONTCAR	-7.688490575	-7.001604235761642	1.4737666845321655
/global/project/projectdirs/m3572/cluster-training-data/nestedStructs/C/30/s5-76/CONTCAR	-7.241344287333334	-6.7659247285060875	1.7094461917877195
/global/project/projectdirs/m3572/cluster-training-data/nestedStructs/C/30/s5-62/CONTCAR	-6.839211374333333	-6.813636339300155	1.6617345809936523
/global/project/projectdirs/m3572/cluster-training-data/nestedStructs/C/30/s5-37/CONTCAR	-6.543928792666667	-6.633107579343795	1.842263340950012
/global/project/projectdirs/m3572/cluster-training-data/nestedStructs/C/30/s5-5/CONTCAR	-2.0059871236666664	-6.792165315740585	1.6832056045532229
/global/project/projectdirs/m3572/cluster-training-data/nestedStructs/C/30/s5-40/CONTCAR	-6.500898305333333	-6.67777327358055	1.7975976467132568
/global/project/projectdirs/m3572/cluster-training-data/nestedStructs/C/30/s5-74/CONTCAR	-6.864205190333333	-6.52577725707817	1.9495936632156368
/global/project/projectdirs/m3572/cluster-training-data/nestedStructs/C/30/s5-92/CONTCAR	-7.434495119	-6.968479312055587	1.5068916082382202
/global/project/projectdirs/m3572/cluster-training-data/nestedStructs/C/30/s5-128/CONTCAR	-7.801166429	-7.058314002149581	1.417056918144226
/global/project/projectdirs/m3572/cluster-training-data/nestedStructs/C/30/s5-53/CONTCAR	-6.321395671	-6.679277337186813	1.7960935831069946
/global/project/projectdirs/m3572/cluster-training-data/nestedStructs/C/30/s5-6/CONTCAR	-2.099274276	-6.700699961774825	1.774670958518982
/global/project/projectdirs/m3572/cluster-training-data/nestedStructs/C/30/s5-144/CONTCAR	-7.874811777000001	-7.108481801145553	1.3668891191482544
/global/project/projectdirs/m3572/cluster-training-data/nestedStructs/C/30/s5-116/CONTCAR	-7.692886500666666	-6.97061744987297	1.5047534704208374
/global/project/projectdirs/m3572/cluster-training-data/nestedStructs/C/30/s5-19/CONTCAR	-5.440544203	-6.643780625455856	1.831590294837952
/global/project/projectdirs/m3572/cluster-training-data/nestedStructs/C/30/s5-7/CONTCAR	-2.6704488366666665	-6.816478646390914	1.658892273902893
/global/project/projectdirs/m3572/cluster-training-data/nestedStructs/C/30/s5-129/CONTCAR	-7.833592462666667	-7.076269901388168	1.3991010189056396
/global/project/projectdirs/m3572/cluster-training-data/nestedStructs/C/30/s5-96/CONTCAR	-7.478470656	-7.099433220022201	1.3759377002716064
/global/project/projectdirs/m3572/cluster-training-data/nestedStructs/C/30/s5-55/CONTCAR	-6.691798145333333	-6.548338807218551	1.9270321130752563
/global/project/projectdirs/m3572/cluster-training-data/nestedStructs/C/30/s5-79/CONTCAR	-7.337299462	-7.036076701276778	1.4392942190170288
/global/project/projectdirs/m3572/cluster-training-data/nestedStructs/C/30/s5-15/CONTCAR	-4.574471177666666	-6.5908817416362755	1.884489178657532
/global/project/projectdirs/m3572/cluster-training-data/nestedStructs/C/30/s5-145/CONTCAR	-7.846564103333334	-7.095008528821944	1.3803623914718628
/global/project/projectdirs/m3572/cluster-training-data/nestedStructs/C/30/s5-84/CONTCAR	-7.469867417666666	-6.939569509618758	1.5358014106750488
/global/project/projectdirs/m3572/cluster-training-data/nestedStructs/C/30/s5-117/CONTCAR	-7.728122897	-7.036092675321578	1.439278244972229
/global/project/projectdirs/m3572/cluster-training-data/nestedStructs/C/30/s5-8/CONTCAR	-3.285690449666667	-6.7039024001293175	1.7714685201644895
/global/project/projectdirs/m3572/cluster-training-data/nestedStructs/C/30/s5-26/CONTCAR	-5.655687202666667	-6.508560455434798	1.9668104648590088
/global/project/projectdirs/m3572/cluster-training-data/nestedStructs/C/30/s5-77/CONTCAR	-7.41529371	-6.8893096810512535	1.5860612392425537
/global/project/projectdirs/m3572/cluster-training-data/nestedStructs/C/30/s5-133/CONTCAR	-7.799898004666667	-7.068448222272872	1.406922698020935
/global/project/projectdirs/m3572/cluster-training-data/nestedStructs/C/30/s5-105/CONTCAR	-7.629212598666667	-6.9307560092144005	1.5446149110794067
/global/project/projectdirs/m3572/cluster-training-data/nestedStructs/C/30/s5-90/CONTCAR	-7.517743450666667	-6.885777271383285	1.5895936489105225
/global/project/projectdirs/m3572/cluster-training-data/nestedStructs/C/30/tem-Ge-12/CONTCAR	-7.891396261	-7.6806222563915245	0.7947486639022827
/global/project/projectdirs/m3572/cluster-training-data/nestedStructs/C/30/s5-1/CONTCAR	-0.027130394999999998	-6.481575763814925	1.9937951564788816
/global/project/projectdirs/m3572/cluster-training-data/nestedStructs/C/38/tem-Ge-22/CONTCAR	-8.082665502894736	-7.692034102075576	0.7833368182182312
/global/project/projectdirs/m3572/cluster-training-data/nestedStructs/C/38/tem-Ge-16/CONTCAR	-8.002031160263158	-7.698652899854659	0.776718020439148
/global/project/projectdirs/m3572/cluster-training-data/nestedStructs/C/38/13/CONTCAR	-8.172334939210527	-7.795203841321944	0.6801670789718628
/global/project/projectdirs/m3572/cluster-training-data/nestedStructs/C/38/tem-Ge-15/CONTCAR	-7.972457491315789	-7.6517178779773705	0.8236530423164368
/global/project/projectdirs/m3572/cluster-training-data/nestedStructs/C/38/tem-Sc-7/CONTCAR	-8.04600092894737	-7.578484154336929	0.8968867659568787
/global/project/projectdirs/m3572/cluster-training-data/nestedStructs/C/54/21/CONTCAR	-8.038485464999999	-7.58171192466545	0.8936589956283569
/global/project/projectdirs/m3572/cluster-training-data/nestedStructs/C/54/tem-Ge-17/CONTCAR	-8.227029241851852	-7.778646267049789	0.6967246532440186
/global/project/projectdirs/m3572/cluster-training-data/nestedStructs/C/54/11/CONTCAR	-7.9861906311111115	-7.684399998777389	0.7909709215164185
/global/project/projectdirs/m3572/cluster-training-data/nestedStructs/C/54/14/CONTCAR	-7.987018083888889	-7.596273160570144	0.8790977597236633
/global/project/projectdirs/m3572/cluster-training-data/nestedStructs/C/54/tem-Ge-5/CONTCAR	-8.036340716111111	-7.636579728715896	0.8387911915779114
/global/project/projectdirs/m3572/cluster-training-data/nestedStructs/C/54/1/CONTCAR	-8.127699785555555	-7.737626350515365	0.7377445697784424
/global/project/projectdirs/m3572/cluster-training-data/nestedStructs/C/54/tem-Ge-11/CONTCAR	-8.146107790740741	-7.680764651887893	0.7946062684059143
/global/project/projectdirs/m3572/cluster-training-data/nestedStructs/C/54/tem-Sc-2/CONTCAR	-8.111079055185185	-7.436305916898727	1.0390650033950806
/global/project/projectdirs/m3572/cluster-training-data/nestedStructs/C/54/tem-Sc-9/CONTCAR	-8.176402035925927	-7.73337516843605	0.7419957518577576
/global/project/projectdirs/m3572/cluster-training-data/nestedStructs/C/54/9/CONTCAR	-8.217278535740741	-7.701503730409621	0.7738671898841858
/global/project/projectdirs/m3572/cluster-training-data/nestedStructs/C/54/10/CONTCAR	-8.075186081666667	-7.624668038480758	0.8507028818130493
/global/project/projectdirs/m3572/cluster-training-data/nestedStructs/C/54/8/CONTCAR	-8.036653738888889	-7.734366751306533	0.7410041689872742
/global/project/projectdirs/m3572/cluster-training-data/nestedStructs/C/54/18/CONTCAR	-8.109770351666667	-7.4501887923412315	1.0251821279525757
/global/project/projectdirs/m3572/cluster-training-data/nestedStructs/C/52/tem-Sc-25/CONTCAR	-8.297587203653846	-7.823501563661575	0.6518693566322327
/global/project/projectdirs/m3572/cluster-training-data/nestedStructs/C/52/tem-Ge-6/CONTCAR	-8.263293359615385	-7.703977919214248	0.7713930010795593
/global/project/projectdirs/m3572/cluster-training-data/nestedStructs/C/52/tem-Ge-5/CONTCAR	-7.990087892884616	-7.678965068452834	0.7964058518409729
/global/project/projectdirs/m3572/cluster-training-data/nestedStructs/C/52/tem-Ge-1/CONTCAR	-7.923657259615384	-7.512664592855453	0.9627063274383544
/global/project/projectdirs/m3572/cluster-training-data/nestedStructs/C/52/tem-Sc-13/CONTCAR	-8.106011513461539	-7.477156496637344	0.9982144236564636
/global/project/projectdirs/m3572/cluster-training-data/nestedStructs/C/52/tem-Sc-9/CONTCAR	-8.07406192826923	-7.65619353114891	0.8191773891448975
/global/project/projectdirs/m3572/cluster-training-data/nestedStructs/C/52/tem-Sc-19/CONTCAR	-8.046936550576923	-7.646839416616439	0.8285315036773682
/global/project/projectdirs/m3572/cluster-training-data/nestedStructs/C/52/tem-Sc-21/CONTCAR	-7.966357543461539	-7.541316307180404	0.9340546131134032
/global/project/projectdirs/m3572/cluster-training-data/nestedStructs/C/22/s1-12/CONTCAR	1.0103560922727273	-6.42779187022972	2.047579050064087
/global/project/projectdirs/m3572/cluster-training-data/nestedStructs/C/22/tem-Ge-17/CONTCAR	-7.6949026418181825	-7.3864903813533775	1.0888805389404297
/global/project/projectdirs/m3572/cluster-training-data/nestedStructs/C/22/s1-7/CONTCAR	-2.3990383659090906	-6.739558971517562	1.7358119487762451
/global/project/projectdirs/m3572/cluster-training-data/nestedStructs/C/22/s1-8/CONTCAR	0.26840044545454544	-6.9204279547863	1.554942965507507
/global/project/projectdirs/m3572/cluster-training-data/nestedStructs/C/22/s1-11/CONTCAR	1.0103560922727273	-6.42779187022972	2.047579050064087
/global/project/projectdirs/m3572/cluster-training-data/nestedStructs/C/22/s1-9/CONTCAR	-4.468603204090909	-6.579660094373702	1.895710825920105
/global/project/projectdirs/m3572/cluster-training-data/nestedStructs/C/22/5/CONTCAR	-7.895139707727273	-7.680900729291915	0.7944701910018921
/global/project/projectdirs/m3572/cluster-training-data/nestedStructs/C/22/s1-3/CONTCAR	-0.7112129345454545	-6.5184264546566	1.956944465637207
/global/project/projectdirs/m3572/cluster-training-data/nestedStructs/C/22/s1-4/CONTCAR	-3.8172933454545457	-6.8209725981883995	1.6543983221054075
/global/project/projectdirs/m3572/cluster-training-data/nestedStructs/C/22/23/CONTCAR	-7.782535771818181	-7.078321374052047	1.3970495462417605
/global/project/projectdirs/m3572/cluster-training-data/nestedStructs/C/22/tem-Sc-18/CONTCAR	-7.826613819545455	-7.644100344770431	0.8312705755233765
/global/project/projectdirs/m3572/cluster-training-data/nestedStructs/C/22/s1-10/CONTCAR	0.19379037500000001	-6.727817690961837	1.7475532293319702
/global/project/projectdirs/m3572/cluster-training-data/nestedStructs/C/22/1/CONTCAR	-7.549582255000001	-7.306677258604049	1.1686936616897583
/global/project/projectdirs/m3572/cluster-training-data/nestedStructs/C/22/s1-5/CONTCAR	-2.0037500054545454	-6.75568333923149	1.719687581062317
/global/project/projectdirs/m3572/cluster-training-data/nestedStructs/C/22/tem-Sc-15/CONTCAR	-8.065250839545454	-7.565981901281356	0.9093890190124512
/global/project/projectdirs/m3572/cluster-training-data/nestedStructs/C/22/s1-6/CONTCAR	-2.5010635954545455	-6.9418338900737755	1.5335370302200315
/global/project/projectdirs/m3572/cluster-training-data/nestedStructs/C/22/tem-Ge-13/CONTCAR	-7.426118837727273	-7.278095758550643	1.197275161743164
/global/project/projectdirs/m3572/cluster-training-data/nestedStructs/C/22/tem-Sc-3/CONTCAR	-7.83300921	-7.8004183536701195	0.6749525666236877
/global/project/projectdirs/m3572/cluster-training-data/nestedStructs/C/22/tem-Sc-14/CONTCAR	-7.693591063636364	-7.296718633764266	1.178652286529541
/global/project/projectdirs/m3572/cluster-training-data/nestedStructs/C/22/tem-Ge-dft-lit-3/CONTCAR	-7.879651625909091	-7.404827631109237	1.0705432891845703
/global/project/projectdirs/m3572/cluster-training-data/nestedStructs/C/22/tem-Sc-1/CONTCAR	-7.843115026363637	-7.868042743795394	0.6073281764984131
/global/project/projectdirs/m3572/cluster-training-data/nestedStructs/C/22/tem-Ge-21/CONTCAR	-7.6614629031818176	-7.4197707539730064	1.0556001663208008
/global/project/projectdirs/m3572/cluster-training-data/nestedStructs/C/22/s1-2/CONTCAR	-0.11635067181818183	-7.08396509944725	1.3914058208465576
/global/project/projectdirs/m3572/cluster-training-data/nestedStructs/C/22/25/CONTCAR	-7.869727113181818	-7.59922776281166	0.8761431574821472
/global/project/projectdirs/m3572/cluster-training-data/nestedStructs/C/22/tem-Ge-dft-lit-2/CONTCAR	-7.900103606363637	-7.558759427659988	0.9166114926338196
/global/project/projectdirs/m3572/cluster-training-data/nestedStructs/C/22/tem-Sc-21/CONTCAR	-7.9648837536363635	-7.736380136602401	0.7389907836914062
/global/project/projectdirs/m3572/cluster-training-data/nestedStructs/C/22/tem-Ge-19/CONTCAR	-7.725490530000001	-7.56913343726921	0.9062374830245972
/global/project/projectdirs/m3572/cluster-training-data/nestedStructs/C/25/tem-Ge-dft-lit-1/CONTCAR	-7.6831744652	-7.275874412649154	1.199496507644653
/global/project/projectdirs/m3572/cluster-training-data/nestedStructs/C/25/s5-118/CONTCAR	-7.8839494752	-6.910906947248458	1.5644639730453491
/global/project/projectdirs/m3572/cluster-training-data/nestedStructs/C/25/s5-106/CONTCAR	-7.8833057996	-6.898297346227645	1.577073574066162
/global/project/projectdirs/m3572/cluster-training-data/nestedStructs/C/25/s5-2/CONTCAR	-2.890634396	-6.475121534460067	2.00024938583374
/global/project/projectdirs/m3572/cluster-training-data/nestedStructs/C/25/s5-83/CONTCAR	-7.5011956188	-6.943739569776534	1.531631350517273
/global/project/projectdirs/m3572/cluster-training-data/nestedStructs/C/25/s5-50/CONTCAR	-7.032375382400001	-6.756961501234054	1.7184094190597534
/global/project/projectdirs/m3572/cluster-training-data/nestedStructs/C/25/s5-33/CONTCAR	-6.335144805600001	-6.45756915866661	2.0178017616271973
/global/project/projectdirs/m3572/cluster-training-data/nestedStructs/C/25/s5-122/CONTCAR	-7.918077243599999	-6.921569502943038	1.553801417350769
/global/project/projectdirs/m3572/cluster-training-data/nestedStructs/C/25/s5-18/CONTCAR	-4.984498704	-6.588008797758102	1.8873621225357056
/global/project/projectdirs/m3572/cluster-training-data/nestedStructs/C/25/s5-94/CONTCAR	-7.7448644312	-6.89709380924034	1.5782771110534668
/global/project/projectdirs/m3572/cluster-training-data/nestedStructs/C/25/s5-28/CONTCAR	-6.291584804799999	-6.635163224332809	1.8402076959609983
/global/project/projectdirs/m3572/cluster-training-data/nestedStructs/C/25/s5-119/CONTCAR	-7.9110826192	-6.936757481687545	1.5386134386062622
/global/project/projectdirs/m3572/cluster-training-data/nestedStructs/C/25/s5-45/CONTCAR	-6.8659139236	-6.6924853688411705	1.7828855514526367
/global/project/projectdirs/m3572/cluster-training-data/nestedStructs/C/25/s5-38/CONTCAR	-7.08206685	-6.579218781583785	1.896152138710022
/global/project/projectdirs/m3572/cluster-training-data/nestedStructs/C/25/s5-46/CONTCAR	-6.3869729052	-6.779819763296127	1.6955511569976809
/global/project/projectdirs/m3572/cluster-training-data/nestedStructs/C/25/s5-3/CONTCAR	0.3027697016	-7.007891929738998	1.4674789905548096
/global/project/projectdirs/m3572/cluster-training-data/nestedStructs/C/25/s5-47/CONTCAR	-6.6176112048	-6.582686102979659	1.892684817314148
/global/project/projectdirs/m3572/cluster-training-data/nestedStructs/C/25/s5-14/CONTCAR	-5.2297843252	-6.580847538106918	1.8945233821868896
/global/project/projectdirs/m3572/cluster-training-data/nestedStructs/C/25/s5-22/CONTCAR	-6.357066541200001	-6.42608550845909	2.049285411834717
/global/project/projectdirs/m3572/cluster-training-data/nestedStructs/C/25/s5-48/CONTCAR	-6.0577596387999995	-6.641412890546798	1.8339580297470093
/global/project/projectdirs/m3572/cluster-training-data/nestedStructs/C/25/s5-107/CONTCAR	-7.861044237600001	-6.907348669164657	1.5680222511291504
/global/project/projectdirs/m3572/cluster-training-data/nestedStructs/C/25/s5-58/CONTCAR	-7.2305116692	-6.729518092267989	1.745852828025818
/global/project/projectdirs/m3572/cluster-training-data/nestedStructs/C/25/s5-52/CONTCAR	-7.066014451999999	-6.753238237493514	1.722132682800293
/global/project/projectdirs/m3572/cluster-training-data/nestedStructs/C/25/s5-68/CONTCAR	-7.3582938056	-6.742764390104293	1.7326065301895142
/global/project/projectdirs/m3572/cluster-training-data/nestedStructs/C/25/s5-10/CONTCAR	-4.4281560604	-6.705730355375289	1.769640564918518
/global/project/projectdirs/m3572/cluster-training-data/nestedStructs/C/25/s5-123/CONTCAR	-7.9190624464	-6.930360472791671	1.5450104475021362
/global/project/projectdirs/m3572/cluster-training-data/nestedStructs/C/25/s5-78/CONTCAR	-7.41376649	-7.033341086500167	1.44202983379364
/global/project/projectdirs/m3572/cluster-training-data/nestedStructs/C/25/s5-4/CONTCAR	-3.942025106	-6.759734190099715	1.7156367301940918
/global/project/projectdirs/m3572/cluster-training-data/nestedStructs/C/25/s5-88/CONTCAR	-7.5660905616	-6.925884163969039	1.549486756324768
/global/project/projectdirs/m3572/cluster-training-data/nestedStructs/C/25/s5-111/CONTCAR	-7.8891019396	-6.956456697576522	1.5189142227172852
/global/project/projectdirs/m3572/cluster-training-data/nestedStructs/C/25/s5-82/CONTCAR	-7.2091847784	-6.87756267844963	1.5978082418441772
/global/project/projectdirs/m3572/cluster-training-data/nestedStructs/C/25/s5-108/CONTCAR	-7.8632889244	-6.864417112462997	1.6109538078308103
/global/project/projectdirs/m3572/cluster-training-data/nestedStructs/C/25/s5-69/CONTCAR	-7.512855257999999	-6.8612499600582115	1.6141209602355957
/global/project/projectdirs/m3572/cluster-training-data/nestedStructs/C/25/s5-124/CONTCAR	-7.9370926548	-6.937555349462508	1.5378155708312988
/global/project/projectdirs/m3572/cluster-training-data/nestedStructs/C/25/s5-91/CONTCAR	-7.6860420576	-6.962217367284774	1.5131535530090332
/global/project/projectdirs/m3572/cluster-training-data/nestedStructs/C/25/s5-24/CONTCAR	-5.9105880692	-6.425119197957992	2.0502517223358154
/global/project/projectdirs/m3572/cluster-training-data/nestedStructs/C/25/s5-112/CONTCAR	-7.8528241456	-6.928759492033004	1.5466114282608032
/global/project/projectdirs/m3572/cluster-training-data/nestedStructs/C/25/s5-66/CONTCAR	-7.3856221956	-6.813599622838973	1.661771297454834
/global/project/projectdirs/m3572/cluster-training-data/nestedStructs/C/25/3/CONTCAR	-8.1236321696	-7.893267906301498	0.5821030139923096
/global/project/projectdirs/m3572/cluster-training-data/nestedStructs/C/25/s5-17/CONTCAR	-5.5397961336	-6.578775084608077	1.89659583568573
/global/project/projectdirs/m3572/cluster-training-data/nestedStructs/C/25/s5-100/CONTCAR	-7.720449168799999	-6.8604904776744835	1.6148804426193235
/global/project/projectdirs/m3572/cluster-training-data/nestedStructs/C/25/s5-109/CONTCAR	-7.856567469200001	-6.854596651189803	1.620774269104004
/global/project/projectdirs/m3572/cluster-training-data/nestedStructs/C/25/s5-63/CONTCAR	-7.2222103832	-6.793375290029525	1.6819956302642822
/global/project/projectdirs/m3572/cluster-training-data/nestedStructs/C/25/s5-87/CONTCAR	-7.6245017376	-7.020041502111434	1.455329418182373
/global/project/projectdirs/m3572/cluster-training-data/nestedStructs/C/25/s5-81/CONTCAR	-7.464869884	-6.949250019186019	1.526120901107788
/global/project/projectdirs/m3572/cluster-training-data/nestedStructs/C/25/s5-13/CONTCAR	-5.8765864932	-6.473766124837875	2.0016047954559326
/global/project/projectdirs/m3572/cluster-training-data/nestedStructs/C/25/s5-125/CONTCAR	-7.930628779999999	-6.941406882398605	1.5339640378952026
/global/project/projectdirs/m3572/cluster-training-data/nestedStructs/C/25/s5-60/CONTCAR	-7.259363928	-6.7588740950756065	1.716496825218201
/global/project/projectdirs/m3572/cluster-training-data/nestedStructs/C/25/s5-113/CONTCAR	-7.8318145463999995	-6.872207916372298	1.6031630039215088
/global/project/projectdirs/m3572/cluster-training-data/nestedStructs/C/25/s5-71/CONTCAR	-7.5456698296	-6.896703637235641	1.5786672830581665
/global/project/projectdirs/m3572/cluster-training-data/nestedStructs/C/25/s5-95/CONTCAR	-7.8491238004	-6.9451345568828575	1.5302363634109497
/global/project/projectdirs/m3572/cluster-training-data/nestedStructs/C/25/s5-101/CONTCAR	-7.7899637928	-6.986078060262679	1.489292860031128
/global/project/projectdirs/m3572/cluster-training-data/nestedStructs/C/25/s5-34/CONTCAR	-6.205546935999999	-6.599166548841476	1.8762043714523315
/global/project/projectdirs/m3572/cluster-training-data/nestedStructs/C/25/s5-61/CONTCAR	-7.3263654476	-6.760976231687545	1.7143946886062622
/global/project/projectdirs/m3572/cluster-training-data/nestedStructs/C/25/s5-86/CONTCAR	-7.5560626208	-7.074704444997787	1.4006664752960205
/global/project/projectdirs/m3572/cluster-training-data/nestedStructs/C/25/s5-20/CONTCAR	-6.125824370399999	-6.450156486623763	2.025214433670044
/global/project/projectdirs/m3572/cluster-training-data/nestedStructs/C/25/s5-114/CONTCAR	-7.898271415200001	-6.932827985876083	1.5425429344177246
/global/project/projectdirs/m3572/cluster-training-data/nestedStructs/C/25/s5-39/CONTCAR	-6.7863962992	-6.668271458738326	1.807099461555481
/global/project/projectdirs/m3572/cluster-training-data/nestedStructs/C/25/tem-Sc-11/CONTCAR	-8.00541123	-7.652292168729781	0.8230787515640259
/global/project/projectdirs/m3572/cluster-training-data/nestedStructs/C/25/tem-Ge-7/CONTCAR	-7.852476202	-7.68341258823204	0.7919583320617676
/global/project/projectdirs/m3572/cluster-training-data/nestedStructs/C/25/s5-102/CONTCAR	-7.811100358800001	-6.955132878416061	1.5202380418777466
/global/project/projectdirs/m3572/cluster-training-data/nestedStructs/C/25/s5-57/CONTCAR	-7.448353517199999	-6.639614618413924	1.8357563018798828
/global/project/projectdirs/m3572/cluster-training-data/nestedStructs/C/25/s5-16/CONTCAR	-5.7893734951999996	-6.362157142751693	2.1132137775421143
/global/project/projectdirs/m3572/cluster-training-data/nestedStructs/C/25/s5-51/CONTCAR	-6.6032894816	-6.720776951902389	1.7545939683914185
/global/project/projectdirs/m3572/cluster-training-data/nestedStructs/C/25/s5-99/CONTCAR	-7.8100879804	-6.910115039937972	1.565255880355835
/global/project/projectdirs/m3572/cluster-training-data/nestedStructs/C/25/tem-Ge-6/CONTCAR	-7.7289282284	-7.372824586027145	1.1025463342666626
/global/project/projectdirs/m3572/cluster-training-data/nestedStructs/C/25/s5-12/CONTCAR	-4.8628128543999996	-6.693715727918624	1.781655192375183
/global/project/projectdirs/m3572/cluster-training-data/nestedStructs/C/25/s5-115/CONTCAR	-7.893990432000001	-6.939595974081039	1.5357749462127686
/global/project/projectdirs/m3572/cluster-training-data/nestedStructs/C/25/s5-41/CONTCAR	-6.7038364528	-6.6308608418636314	1.844510078430176
/global/project/projectdirs/m3572/cluster-training-data/nestedStructs/C/25/s5-93/CONTCAR	-7.695201143599999	-6.82767573653984	1.6476951837539673
/global/project/projectdirs/m3572/cluster-training-data/nestedStructs/C/25/s5-42/CONTCAR	-6.671990986	-6.560214198225021	1.9151567220687864
/global/project/projectdirs/m3572/cluster-training-data/nestedStructs/C/25/s5-103/CONTCAR	-7.7678593627999994	-6.858339584463119	1.6170313358306885
/global/project/projectdirs/m3572/cluster-training-data/nestedStructs/C/25/s5-43/CONTCAR	-6.5840208012	-6.649962342374801	1.8254085779190063
/global/project/projectdirs/m3572/cluster-training-data/nestedStructs/C/25/s5-85/CONTCAR	-7.4330510275999995	-6.945553458326339	1.5298174619674685
/global/project/projectdirs/m3572/cluster-training-data/nestedStructs/C/25/s5-44/CONTCAR	-6.3075805808	-6.51136509239006	1.964005827903748
/global/project/projectdirs/m3572/cluster-training-data/nestedStructs/C/25/s5-59/CONTCAR	-7.3041687396	-6.82320431529808	1.6521666049957275
/global/project/projectdirs/m3572/cluster-training-data/nestedStructs/C/25/s5-72/CONTCAR	-7.3943219108000005	-6.670073426359176	1.8052974939346316
/global/project/projectdirs/m3572/cluster-training-data/nestedStructs/C/25/1/CONTCAR	-8.0597378748	-7.68019632159996	0.7951745986938477
/global/project/projectdirs/m3572/cluster-training-data/nestedStructs/C/25/s5-31/CONTCAR	-6.3527879424	-6.6674983864955895	1.8078725337982176
/global/project/projectdirs/m3572/cluster-training-data/nestedStructs/C/25/tem-Ge-11/CONTCAR	-8.0821121476	-7.949145591848373	0.5262253284454346
/global/project/projectdirs/m3572/cluster-training-data/nestedStructs/C/25/s5-70/CONTCAR	-7.4134562168	-6.988862312429427	1.48650860786438
/global/project/projectdirs/m3572/cluster-training-data/nestedStructs/C/25/s5-27/CONTCAR	-6.479414295200001	-6.417549646490096	2.057821273803711
/global/project/projectdirs/m3572/cluster-training-data/nestedStructs/C/25/s5-104/CONTCAR	-7.79165891	-6.868983543508529	1.6063873767852783
/global/project/projectdirs/m3572/cluster-training-data/nestedStructs/C/25/s5-36/CONTCAR	-6.7129729976	-6.532136595838546	1.9432343244552608
/global/project/projectdirs/m3572/cluster-training-data/nestedStructs/C/25/s5-21/CONTCAR	-6.031374528	-6.474545038335799	2.000825881958008
/global/project/projectdirs/m3572/cluster-training-data/nestedStructs/C/25/s5-120/CONTCAR	-7.901630096400001	-6.916789329641341	1.5585815906524658
/global/project/projectdirs/m3572/cluster-training-data/nestedStructs/C/25/s5-97/CONTCAR	-7.803254610400001	-6.8741705781154625	1.6012003421783447
/global/project/projectdirs/m3572/cluster-training-data/nestedStructs/C/25/s5-54/CONTCAR	-6.678670346400001	-6.598576462858199	1.876794457435608
/global/project/projectdirs/m3572/cluster-training-data/nestedStructs/C/25/s5-11/CONTCAR	-4.875827623199999	-6.646579540365218	1.8287913799285889
/global/project/projectdirs/m3572/cluster-training-data/nestedStructs/C/25/s5-30/CONTCAR	-6.287276930000001	-6.597315943830489	1.8780549764633176
/global/project/projectdirs/m3572/cluster-training-data/nestedStructs/C/25/tem-Ge-16/CONTCAR	-7.6078195512	-7.735823011987685	0.7395479083061218
/global/project/projectdirs/m3572/cluster-training-data/nestedStructs/C/25/tem-Ge-1/CONTCAR	-7.9477721908	-7.495219386213302	0.9801515340805054
/global/project/projectdirs/m3572/cluster-training-data/nestedStructs/C/25/s5-121/CONTCAR	-7.916489606	-6.928793705099105	1.546577215194702
/global/project/projectdirs/m3572/cluster-training-data/nestedStructs/C/25/s5-75/CONTCAR	-7.02180028	-6.839001215093612	1.636369705200195
/global/project/projectdirs/m3572/cluster-training-data/nestedStructs/C/25/s5-35/CONTCAR	-6.1823260024	-6.744316852682113	1.7310540676116943
/global/project/projectdirs/m3572/cluster-training-data/nestedStructs/C/25/s5-9/CONTCAR	-4.196623177199999	-6.598592436902999	1.876778483390808
/global/project/projectdirs/m3572/cluster-training-data/nestedStructs/C/25/s5-29/CONTCAR	-6.3874724408	-6.696889913671493	1.7784810066223145
/global/project/projectdirs/m3572/cluster-training-data/nestedStructs/C/25/s5-73/CONTCAR	-7.3884198072	-6.896423256986617	1.57894766330719
/global/project/projectdirs/m3572/cluster-training-data/nestedStructs/C/25/s5-56/CONTCAR	-7.201166632	-6.811796939962386	1.663573980331421
/global/project/projectdirs/m3572/cluster-training-data/nestedStructs/C/25/s5-23/CONTCAR	-6.0710125076	-6.575174964063644	1.900195956230164
/global/project/projectdirs/m3572/cluster-training-data/nestedStructs/C/25/tem-Ge-dft-lit-3/CONTCAR	-7.668283927999999	-7.597200906866073	0.8781700134277344
/global/project/projectdirs/m3572/cluster-training-data/nestedStructs/C/25/s5-89/CONTCAR	-7.5488670428	-7.080072320096969	1.3952986001968384
/global/project/projectdirs/m3572/cluster-training-data/nestedStructs/C/25/s5-67/CONTCAR	-7.2031948812	-6.881536877744674	1.5938340425491333
/global/project/projectdirs/m3572/cluster-training-data/nestedStructs/C/25/tem-Ge-15/CONTCAR	-7.8428044536	-7.831411159627914	0.6439597606658936
/global/project/projectdirs/m3572/cluster-training-data/nestedStructs/C/25/tem-Ge-9/CONTCAR	-8.0570005584	-7.842016077630996	0.6333548426628113
/global/project/projectdirs/m3572/cluster-training-data/nestedStructs/C/25/s5-110/CONTCAR	-7.8336787152	-6.921203649633407	1.5541672706604004
/global/project/projectdirs/m3572/cluster-training-data/nestedStructs/C/25/s5-64/CONTCAR	-7.343256397599999	-6.812518633001327	1.6628522872924805
/global/project/projectdirs/m3572/cluster-training-data/nestedStructs/C/25/s5-49/CONTCAR	-7.126450434800001	-6.815392292135238	1.6599786281585691
/global/project/projectdirs/m3572/cluster-training-data/nestedStructs/C/25/s5-80/CONTCAR	-7.3786800368000005	-6.99617520629692	1.4791957139968872
/global/project/projectdirs/m3572/cluster-training-data/nestedStructs/C/25/tem-Ge-20/CONTCAR	-7.8481246052	-7.462257183187484	1.0131137371063232
/global/project/projectdirs/m3572/cluster-training-data/nestedStructs/C/25/s5-65/CONTCAR	-7.235903322	-6.807682431333541	1.667688488960266
/global/project/projectdirs/m3572/cluster-training-data/nestedStructs/C/25/s5-32/CONTCAR	-6.6795078144	-6.703528202169418	1.7718427181243896
/global/project/projectdirs/m3572/cluster-training-data/nestedStructs/C/25/s5-25/CONTCAR	-5.9609625768	-6.592862523191451	1.882508397102356
/global/project/projectdirs/m3572/cluster-training-data/nestedStructs/C/25/s5-98/CONTCAR	-7.819667310800001	-6.933730638616561	1.541640281677246
/global/project/projectdirs/m3572/cluster-training-data/nestedStructs/C/25/s5-76/CONTCAR	-7.3956774956	-6.898570693128585	1.5768002271652222
/global/project/projectdirs/m3572/cluster-training-data/nestedStructs/C/25/22/CONTCAR	-7.795530678	-7.526856577985763	0.9485143423080444
/global/project/projectdirs/m3572/cluster-training-data/nestedStructs/C/25/s5-62/CONTCAR	-7.0421543048	-6.738694227331161	1.7366766929626465
/global/project/projectdirs/m3572/cluster-training-data/nestedStructs/C/25/s5-37/CONTCAR	-6.653582043599999	-6.354053772085189	2.121317148208618
/global/project/projectdirs/m3572/cluster-training-data/nestedStructs/C/25/s5-5/CONTCAR	-4.0416089896	-7.09978643714714	1.3755844831466677
/global/project/projectdirs/m3572/cluster-training-data/nestedStructs/C/25/s5-40/CONTCAR	-6.2598166716	-6.475663579099654	1.9997073411941528
/global/project/projectdirs/m3572/cluster-training-data/nestedStructs/C/25/s5-74/CONTCAR	-7.4609570968000005	-6.860778248899459	1.614592671394348
/global/project/projectdirs/m3572/cluster-training-data/nestedStructs/C/25/s5-92/CONTCAR	-7.7353140248	-6.934952891462325	1.540418028831482
/global/project/projectdirs/m3572/cluster-training-data/nestedStructs/C/25/s5-53/CONTCAR	-7.1774435772	-6.761763370626449	1.7136075496673584
/global/project/projectdirs/m3572/cluster-training-data/nestedStructs/C/25/s5-6/CONTCAR	-4.0456362428	-6.682347572439193	1.7930233478546145
/global/project/projectdirs/m3572/cluster-training-data/nestedStructs/C/25/s5-116/CONTCAR	-7.8456340516	-6.964554823034286	1.5108160972595217
/global/project/projectdirs/m3572/cluster-training-data/nestedStructs/C/25/s5-19/CONTCAR	-5.9360685032000005	-6.814684069746017	1.6606868505477903
/global/project/projectdirs/m3572/cluster-training-data/nestedStructs/C/25/tem-Ge-19/CONTCAR	-8.092589261199999	-7.6661773687534325	0.8091935515403748
/global/project/projectdirs/m3572/cluster-training-data/nestedStructs/C/25/s5-7/CONTCAR	-3.4299314479999996	-6.884219682806014	1.591151237487793
/global/project/projectdirs/m3572/cluster-training-data/nestedStructs/C/25/s5-96/CONTCAR	-7.8367902988	-6.870791471593856	1.6045794486999512
/global/project/projectdirs/m3572/cluster-training-data/nestedStructs/C/25/s5-55/CONTCAR	-6.692183750000001	-6.677762306325912	1.7976086139678955
/global/project/projectdirs/m3572/cluster-training-data/nestedStructs/C/25/s5-79/CONTCAR	-7.402215255600001	-7.00132874309349	1.4740421772003174
/global/project/projectdirs/m3572/cluster-training-data/nestedStructs/C/25/s5-15/CONTCAR	-5.4762340724000005	-6.570183551900863	1.9051873683929443
/global/project/projectdirs/m3572/cluster-training-data/nestedStructs/C/25/s5-84/CONTCAR	-7.565157377599999	-7.013622201078414	1.461748719215393
/global/project/projectdirs/m3572/cluster-training-data/nestedStructs/C/25/s5-117/CONTCAR	-7.9064186188	-6.927913463705062	1.5474574565887451
/global/project/projectdirs/m3572/cluster-training-data/nestedStructs/C/25/s5-8/CONTCAR	-3.7519994884	-6.590985930555343	1.8843849897384644
/global/project/projectdirs/m3572/cluster-training-data/nestedStructs/C/25/s5-26/CONTCAR	-6.0811282576	-6.744583762281417	1.73078715801239
/global/project/projectdirs/m3572/cluster-training-data/nestedStructs/C/25/s5-77/CONTCAR	-7.3845223172	-7.0195491677455895	1.4558217525482178
/global/project/projectdirs/m3572/cluster-training-data/nestedStructs/C/25/s5-105/CONTCAR	-7.8677986643999995	-6.888964093320846	1.5864068269729614
/global/project/projectdirs/m3572/cluster-training-data/nestedStructs/C/25/s5-90/CONTCAR	-7.73414302	-6.8840041524105064	1.5913667678833008
/global/project/projectdirs/m3572/cluster-training-data/nestedStructs/C/25/tem-Ge-12/CONTCAR	-7.7466218604	-7.519484556310653	0.9558863639831544
/global/project/projectdirs/m3572/cluster-training-data/nestedStructs/C/25/s5-1/CONTCAR	-0.5897860672	-6.2027509576015465	2.2726199626922607
/global/project/projectdirs/m3572/cluster-training-data/nestedStructs/C/20/tem-Ge-24/CONTCAR	-7.761579094	-7.2365655070476524	1.2388054132461548
/global/project/projectdirs/m3572/cluster-training-data/nestedStructs/C/20/tem-Ge-17/CONTCAR	-7.7507619640000005	-7.3340375786952965	1.1413333415985107
/global/project/projectdirs/m3572/cluster-training-data/nestedStructs/C/20/tem-Ge-10/CONTCAR	-7.7184756265	-7.379594362371444	1.0957765579223633
/global/project/projectdirs/m3572/cluster-training-data/nestedStructs/C/20/tem-Ge-18/CONTCAR	-7.652047276	-7.282230771177291	1.193140149116516
/global/project/projectdirs/m3572/cluster-training-data/nestedStructs/C/20/tem-Ge-7/CONTCAR	-7.669906579499999	-7.557972229116439	0.9173986911773682
/global/project/projectdirs/m3572/cluster-training-data/nestedStructs/C/20/tem-Ge-5/CONTCAR	-7.7459281645	-7.495674646490096	0.9796962738037108
/global/project/projectdirs/m3572/cluster-training-data/nestedStructs/C/20/4/CONTCAR	-7.9803849845000006	-6.926519787900924	1.5488511323928833
/global/project/projectdirs/m3572/cluster-training-data/nestedStructs/C/20/tem-Ge-11/CONTCAR	-7.924778487499999	-7.63954541742134	0.835825502872467
/global/project/projectdirs/m3572/cluster-training-data/nestedStructs/C/20/tem-Sc-12/CONTCAR	-7.7598144885	-7.6243929630451195	0.8509779572486877
/global/project/projectdirs/m3572/cluster-training-data/nestedStructs/C/20/tem-Ge-3/CONTCAR	-7.904353833499999	-7.412750995748519	1.062619924545288
/global/project/projectdirs/m3572/cluster-training-data/nestedStructs/C/20/tem-Ge-2/CONTCAR	-7.704190895000001	-7.15578213989067	1.3195887804031372
/global/project/projectdirs/m3572/cluster-training-data/nestedStructs/C/20/tem-Ge-14/CONTCAR	-7.792538408	-7.428737915151595	1.046633005142212
/global/project/projectdirs/m3572/cluster-training-data/nestedStructs/C/20/tem-Sc-13/CONTCAR	-7.7718023579999995	-7.508533871763229	0.9668370485305786
/global/project/projectdirs/m3572/cluster-training-data/nestedStructs/C/20/tem-Ge-15/CONTCAR	-7.57227076	-7.507118261449813	0.968252658843994
/global/project/projectdirs/m3572/cluster-training-data/nestedStructs/C/20/tem-Ge-8/CONTCAR	-7.736987745	-7.481298840635299	0.9940720796585084
/global/project/projectdirs/m3572/cluster-training-data/nestedStructs/C/20/tem-Sc-10/CONTCAR	-7.6996755695	-7.445986545675277	1.0293843746185305
/global/project/projectdirs/m3572/cluster-training-data/nestedStructs/C/20/tem-Ge-12/CONTCAR	-7.9499677765	-7.1773085957698814	1.2980623245239258
/global/project/projectdirs/m3572/cluster-training-data/nestedStructs/C/9/s5-2/CONTCAR	-2.7536725533333333	-6.182373798482894	2.292997121810913
/global/project/projectdirs/m3572/cluster-training-data/nestedStructs/C/9/s5-33/CONTCAR	-7.393179527777779	-6.84992972671318	1.6254411935806274
/global/project/projectdirs/m3572/cluster-training-data/nestedStructs/C/9/s1-12/CONTCAR	-3.747481007777778	-6.209999359243392	2.265371561050415
/global/project/projectdirs/m3572/cluster-training-data/nestedStructs/C/9/s5-18/CONTCAR	-6.847066587777778	-6.775785959356307	1.6995849609375
/global/project/projectdirs/m3572/cluster-training-data/nestedStructs/C/9/s5-28/CONTCAR	-7.419027585555556	-6.789160407178878	1.6862105131149292
/global/project/projectdirs/m3572/cluster-training-data/nestedStructs/C/9/s5-45/CONTCAR	-7.5629220833333335	-6.770239747159957	1.70513117313385
/global/project/projectdirs/m3572/cluster-training-data/nestedStructs/C/9/s5-38/CONTCAR	-7.483068707777779	-6.905990398519515	1.569380521774292
/global/project/projectdirs/m3572/cluster-training-data/nestedStructs/C/9/s5-3/CONTCAR	1.2549901300000001	-7.055683768384933	1.4196871519088743
/global/project/projectdirs/m3572/cluster-training-data/nestedStructs/C/9/s5-14/CONTCAR	-6.632335468888889	-6.800245082967757	1.6751258373260498
/global/project/projectdirs/m3572/cluster-training-data/nestedStructs/C/9/s5-22/CONTCAR	-7.10138548	-6.716792739027023	1.758578181266785
/global/project/projectdirs/m3572/cluster-training-data/nestedStructs/C/9/s5-10/CONTCAR	-6.198939611111111	-6.559987819784164	1.915383100509644
/global/project/projectdirs/m3572/cluster-training-data/nestedStructs/C/9/s5-4/CONTCAR	-4.180517663333333	-6.881396449201583	1.593974471092224
/global/project/projectdirs/m3572/cluster-training-data/nestedStructs/C/9/tem-Ge-24/CONTCAR	-6.944269843333334	-5.34535745441246	3.130013465881348
/global/project/projectdirs/m3572/cluster-training-data/nestedStructs/C/9/s1-7/CONTCAR	-5.6432481333333335	-6.873495019071578	1.601875901222229
/global/project/projectdirs/m3572/cluster-training-data/nestedStructs/C/9/s5-24/CONTCAR	-7.270919771111112	-6.799970901601791	1.6754000186920166
/global/project/projectdirs/m3572/cluster-training-data/nestedStructs/C/9/s5-17/CONTCAR	-6.657507208888889	-6.243959940069198	2.2314109802246094
/global/project/projectdirs/m3572/cluster-training-data/nestedStructs/C/9/s1-8/CONTCAR	-3.7980240355555557	-6.951215541952132	1.5241553783416748
/global/project/projectdirs/m3572/cluster-training-data/nestedStructs/C/9/s5-13/CONTCAR	-6.274928562222223	-6.5046273833446495	1.9707435369491575
/global/project/projectdirs/m3572/cluster-training-data/nestedStructs/C/9/s1-11/CONTCAR	-3.747481007777778	-6.209999359243392	2.265371561050415
/global/project/projectdirs/m3572/cluster-training-data/nestedStructs/C/9/s1-9/CONTCAR	-2.0778261555555555	-6.414027488821029	2.0613434314727783
/global/project/projectdirs/m3572/cluster-training-data/nestedStructs/C/9/s5-34/CONTCAR	-7.445862827777778	-6.85213760196495	1.6232333183288574
/global/project/projectdirs/m3572/cluster-training-data/nestedStructs/C/9/s5-20/CONTCAR	-6.949344112222223	-6.9241737490825646	1.551197171211243
/global/project/projectdirs/m3572/cluster-training-data/nestedStructs/C/9/s5-39/CONTCAR	-7.514408351111111	-6.800067461126327	1.6753034591674805
/global/project/projectdirs/m3572/cluster-training-data/nestedStructs/C/9/tem-Sc-11/CONTCAR	-7.06652908	-5.7847752934627525	2.6905956268310547
/global/project/projectdirs/m3572/cluster-training-data/nestedStructs/C/9/tem-Ge-7/CONTCAR	-6.857750463333334	-5.583851612203597	2.89151930809021
/global/project/projectdirs/m3572/cluster-training-data/nestedStructs/C/9/s5-16/CONTCAR	-6.827892702222222	-6.509622610204696	1.9657483100891116
/global/project/projectdirs/m3572/cluster-training-data/nestedStructs/C/9/s1-3/CONTCAR	-3.1367495877777776	-6.491516388051986	1.9838545322418213
/global/project/projectdirs/m3572/cluster-training-data/nestedStructs/C/9/s5-12/CONTCAR	-6.432112341111111	-6.228261983983993	2.2471089363098145
/global/project/projectdirs/m3572/cluster-training-data/nestedStructs/C/9/s5-41/CONTCAR	-7.533017133333333	-6.860213316076278	1.6151576042175293
/global/project/projectdirs/m3572/cluster-training-data/nestedStructs/C/9/s1-4/CONTCAR	-1.178392838888889	-7.208301342123031	1.2670695781707764
/global/project/projectdirs/m3572/cluster-training-data/nestedStructs/C/9/s5-42/CONTCAR	-7.531875348888889	-6.913229859464645	1.5621410608291626
/global/project/projectdirs/m3572/cluster-training-data/nestedStructs/C/9/s5-43/CONTCAR	-7.537571681111111	-6.876616633527755	1.5987542867660522
/global/project/projectdirs/m3572/cluster-training-data/nestedStructs/C/9/s5-44/CONTCAR	-7.558353185555556	-6.881735361211776	1.5936355590820312
/global/project/projectdirs/m3572/cluster-training-data/nestedStructs/C/9/tem-Sc-18/CONTCAR	-6.926068727777778	-4.831460750692367	3.64391016960144
/global/project/projectdirs/m3572/cluster-training-data/nestedStructs/C/9/s1-10/CONTCAR	-4.267946993333333	-6.070416486852645	2.404954433441162
/global/project/projectdirs/m3572/cluster-training-data/nestedStructs/C/9/tem-Ge-4/CONTCAR	-6.894224525555555	-5.104887521856307	3.3704833984375
/global/project/projectdirs/m3572/cluster-training-data/nestedStructs/C/9/s5-31/CONTCAR	-7.369807631111111	-7.044930971258163	1.4304399490356443
/global/project/projectdirs/m3572/cluster-training-data/nestedStructs/C/9/s1-5/CONTCAR	-1.0589371911111112	-5.959649122350692	2.5157217979431152
/global/project/projectdirs/m3572/cluster-training-data/nestedStructs/C/9/tem-Sc-22/CONTCAR	-6.934677602222222	-4.831379449956893	3.643991470336914
/global/project/projectdirs/m3572/cluster-training-data/nestedStructs/C/9/s5-27/CONTCAR	-7.308195118888889	-6.708549774282455	1.7668211460113523
/global/project/projectdirs/m3572/cluster-training-data/nestedStructs/C/9/s5-36/CONTCAR	-7.394597685555556	-6.805973327749252	1.6693975925445557
/global/project/projectdirs/m3572/cluster-training-data/nestedStructs/C/9/tem-Ge-3/CONTCAR	-7.0678752622222225	-5.778651989095687	2.69671893119812
/global/project/projectdirs/m3572/cluster-training-data/nestedStructs/C/9/s5-21/CONTCAR	-6.508549943333333	-6.595294273488998	1.8800766468048096
/global/project/projectdirs/m3572/cluster-training-data/nestedStructs/C/9/s1-6/CONTCAR	0.25672317222222224	-6.8628249531917564	1.6125459671020508
/global/project/projectdirs/m3572/cluster-training-data/nestedStructs/C/9/tem-Ge-2/CONTCAR	-6.944432768888889	-5.34451083003807	3.1308600902557373
/global/project/projectdirs/m3572/cluster-training-data/nestedStructs/C/9/s5-11/CONTCAR	-6.034902788888889	-6.484638965719222	1.990731954574585
/global/project/projectdirs/m3572/cluster-training-data/nestedStructs/C/9/s5-30/CONTCAR	-7.382714957777777	-6.786532557600021	1.6888383626937866
/global/project/projectdirs/m3572/cluster-training-data/nestedStructs/C/9/s5-35/CONTCAR	-7.4859562466666665	-6.928336775892257	1.5470341444015503
/global/project/projectdirs/m3572/cluster-training-data/nestedStructs/C/9/s5-9/CONTCAR	-6.355689728888889	-6.459333217733382	2.016037702560425
/global/project/projectdirs/m3572/cluster-training-data/nestedStructs/C/9/tem-Sc-2/CONTCAR	-6.93433737	-4.832738435857772	3.642632484436035
/global/project/projectdirs/m3572/cluster-training-data/nestedStructs/C/9/tem-Sc-13/CONTCAR	-6.933629981111111	-4.833625114553451	3.641745805740357
/global/project/projectdirs/m3572/cluster-training-data/nestedStructs/C/9/s5-29/CONTCAR	-7.304875725555555	-6.855902469747543	1.6194684505462646
/global/project/projectdirs/m3572/cluster-training-data/nestedStructs/C/9/s5-23/CONTCAR	-7.213561195555556	-6.785669720762252	1.6897011995315552
/global/project/projectdirs/m3572/cluster-training-data/nestedStructs/C/9/s1-1/CONTCAR	-1.3015894522222222	-6.587695754163741	1.887675166130066
/global/project/projectdirs/m3572/cluster-training-data/nestedStructs/C/9/s1-2/CONTCAR	-2.3309591522222224	-6.519040740125655	1.956330180168152
/global/project/projectdirs/m3572/cluster-training-data/nestedStructs/C/9/s5-32/CONTCAR	-7.362645391111111	-6.873553908460616	1.601817011833191
/global/project/projectdirs/m3572/cluster-training-data/nestedStructs/C/9/s5-25/CONTCAR	-7.303940506666667	-6.710548914068221	1.764822006225586
/global/project/projectdirs/m3572/cluster-training-data/nestedStructs/C/9/tem-Sc-8/CONTCAR	-6.885279514444445	-5.206756389730453	3.2686145305633545
/global/project/projectdirs/m3572/cluster-training-data/nestedStructs/C/9/s5-37/CONTCAR	-7.439738707777778	-6.73688188850212	1.738489031791687
/global/project/projectdirs/m3572/cluster-training-data/nestedStructs/C/9/s5-5/CONTCAR	-4.32475256	-6.197413242452621	2.2779576778411865
/global/project/projectdirs/m3572/cluster-training-data/nestedStructs/C/9/s5-40/CONTCAR	-7.517857456666666	-6.760091698759078	1.715279221534729
/global/project/projectdirs/m3572/cluster-training-data/nestedStructs/C/9/s5-6/CONTCAR	-4.683534028888889	-6.861602342718124	1.6137685775756836
/global/project/projectdirs/m3572/cluster-training-data/nestedStructs/C/9/s5-19/CONTCAR	-6.638499094444445	-6.563689029806136	1.911681890487671
/global/project/projectdirs/m3572/cluster-training-data/nestedStructs/C/9/s5-7/CONTCAR	-5.185769778888889	-6.5877418881587975	1.8876290321350095
/global/project/projectdirs/m3572/cluster-training-data/nestedStructs/C/9/s5-15/CONTCAR	-6.771194602222222	-6.624185836904525	1.8511850833892824
/global/project/projectdirs/m3572/cluster-training-data/nestedStructs/C/9/s5-8/CONTCAR	-5.820358888888888	-6.595938242071151	1.879432678222656
/global/project/projectdirs/m3572/cluster-training-data/nestedStructs/C/9/s5-26/CONTCAR	-7.211906440000001	-6.549636996381759	1.9257339239120483
/global/project/projectdirs/m3572/cluster-training-data/nestedStructs/C/9/s5-1/CONTCAR	-4.522781747777778	-6.227737463109969	2.247633457183838
/global/project/projectdirs/m3572/cluster-training-data/nestedStructs/C/28/tem-Ge-dft-lit-1/CONTCAR	-7.853570617142857	-7.668039775484084	0.8073311448097229
/global/project/projectdirs/m3572/cluster-training-data/nestedStructs/C/28/tem-Ge-23/CONTCAR	-7.7422631710714285	-7.428857482069015	1.0465134382247925
/global/project/projectdirs/m3572/cluster-training-data/nestedStructs/C/28/tem-Ge-22/CONTCAR	-7.801002185714286	-7.617610431306838	0.857760488986969
/global/project/projectdirs/m3572/cluster-training-data/nestedStructs/C/28/s1-12/CONTCAR	1.364244682142857	-6.521412647359847	1.95395827293396
/global/project/projectdirs/m3572/cluster-training-data/nestedStructs/C/28/tem-Ge-24/CONTCAR	-7.9404516350000005	-7.733946598165511	0.7414243221282959
/global/project/projectdirs/m3572/cluster-training-data/nestedStructs/C/28/s1-7/CONTCAR	-2.3939148453571426	-6.541260755651473	1.934110164642334
/global/project/projectdirs/m3572/cluster-training-data/nestedStructs/C/28/s1-8/CONTCAR	0.2949074807142857	-7.081047213666915	1.394323706626892
/global/project/projectdirs/m3572/cluster-training-data/nestedStructs/C/28/s1-11/CONTCAR	1.364244682142857	-6.521412647359847	1.95395827293396
/global/project/projectdirs/m3572/cluster-training-data/nestedStructs/C/28/s1-9/CONTCAR	-0.1828166932142857	-6.819025791280746	1.6563451290130615
/global/project/projectdirs/m3572/cluster-training-data/nestedStructs/C/28/tem-Ge-10/CONTCAR	-8.054496128214286	-7.79907933532524	0.6762915849685669
/global/project/projectdirs/m3572/cluster-training-data/nestedStructs/C/28/s1-3/CONTCAR	-0.5041171175	-6.862803137891769	1.6125677824020386
/global/project/projectdirs/m3572/cluster-training-data/nestedStructs/C/28/s1-10/CONTCAR	-0.46161808750000005	-6.81223920642662	1.6631317138671875
/global/project/projectdirs/m3572/cluster-training-data/nestedStructs/C/28/s1-5/CONTCAR	-1.935465250357143	-6.789125836484908	1.686245083808899
/global/project/projectdirs/m3572/cluster-training-data/nestedStructs/C/28/s1-6/CONTCAR	-2.824179603571429	-6.750993288152694	1.7243776321411133
/global/project/projectdirs/m3572/cluster-training-data/nestedStructs/C/28/tem-Ge-2/CONTCAR	-7.810461680357143	-7.572070336931228	0.9033005833625792
/global/project/projectdirs/m3572/cluster-training-data/nestedStructs/C/28/tem-Ge-1/CONTCAR	-7.951856048571429	-7.731042123430251	0.7443287968635559
/global/project/projectdirs/m3572/cluster-training-data/nestedStructs/C/28/s1-1/CONTCAR	-0.5023896785714286	-6.4294472104244225	2.0459237098693848
/global/project/projectdirs/m3572/cluster-training-data/nestedStructs/C/28/tem-Ge-15/CONTCAR	-7.7041962625	-7.457982099645614	1.0173888206481934
/global/project/projectdirs/m3572/cluster-training-data/nestedStructs/C/28/s1-2/CONTCAR	-2.5162198792857144	-6.607578075521468	1.8677928447723389
/global/project/projectdirs/m3572/cluster-training-data/nestedStructs/C/28/tem-Sc-20/CONTCAR	-8.16795262857143	-7.8981451755695335	0.5772257447242737
/global/project/projectdirs/m3572/cluster-training-data/nestedStructs/C/28/15/CONTCAR	-8.000771818571428	-7.742442167394637	0.7329287528991699
/global/project/projectdirs/m3572/cluster-training-data/nestedStructs/C/28/tem-Ge-12/CONTCAR	-7.907129386428571	-7.738210118406295	0.7371608018875122
/global/project/projectdirs/m3572/cluster-training-data/nestedStructs/C/44/tem-Ge-17/CONTCAR	-8.227767280454545	-7.789336360090255	0.6860345602035522
/global/project/projectdirs/m3572/cluster-training-data/nestedStructs/C/44/3/CONTCAR	-8.431208935454546	-7.870149052732467	0.6052218675613403
/global/project/projectdirs/m3572/cluster-training-data/nestedStructs/C/44/tem-Ge-10/CONTCAR	-8.122345972954546	-7.682587779157638	0.7927831411361694
/global/project/projectdirs/m3572/cluster-training-data/nestedStructs/C/44/tem-Ge-18/CONTCAR	-7.849079797954546	-7.440815008275985	1.0345559120178225
/global/project/projectdirs/m3572/cluster-training-data/nestedStructs/C/44/tem-Ge-13/CONTCAR	-7.846007273409091	-7.576032615297317	0.8993383049964905
/global/project/projectdirs/m3572/cluster-training-data/nestedStructs/C/44/tem-Ge-1/CONTCAR	-7.858753407045454	-7.5762062436275475	0.8991646766662598
/global/project/projectdirs/m3572/cluster-training-data/nestedStructs/C/44/tem-Sc-9/CONTCAR	-7.994912643181819	-7.402156508558273	1.073214411735535
/global/project/projectdirs/m3572/cluster-training-data/nestedStructs/C/44/10/CONTCAR	-7.940845757045454	-7.639860904806136	0.8355100154876709
/global/project/projectdirs/m3572/cluster-training-data/nestedStructs/C/44/tem-Ge-12/CONTCAR	-7.901160656136364	-7.519495583169936	0.9558753371238708
/global/project/projectdirs/m3572/cluster-training-data/nestedStructs/C/47/7/CONTCAR	-7.970637328723405	-7.708990431421279	0.7663804888725281
/global/project/projectdirs/m3572/cluster-training-data/nestedStructs/C/47/6/CONTCAR	-7.872857370638298	-7.634684897058486	0.840686023235321
/global/project/projectdirs/m3572/cluster-training-data/nestedStructs/C/47/3/CONTCAR	-7.961264224042553	-7.6699356800251	0.8054352402687073
/global/project/projectdirs/m3572/cluster-training-data/nestedStructs/C/47/tem-Ge-10/CONTCAR	-8.063959341702128	-7.647768533819198	0.8276023864746094
/global/project/projectdirs/m3572/cluster-training-data/nestedStructs/C/47/5/CONTCAR	-7.986619499361702	-7.6769341593914024	0.7984367609024048
/global/project/projectdirs/m3572/cluster-training-data/nestedStructs/C/47/tem-Ge-5/CONTCAR	-7.928731529148936	-7.638872480981826	0.8364984393119812
/global/project/projectdirs/m3572/cluster-training-data/nestedStructs/C/47/4/CONTCAR	-8.092016933617021	-7.743227100961684	0.7321438193321228
/global/project/projectdirs/m3572/cluster-training-data/nestedStructs/C/47/tem-Ge-15/CONTCAR	-7.943897464893617	-7.480472541444778	0.9948983788490297
/global/project/projectdirs/m3572/cluster-training-data/nestedStructs/C/47/tem-Sc-8/CONTCAR	-7.980612509148937	-7.5109057789974205	0.9644651412963868
/global/project/projectdirs/m3572/cluster-training-data/nestedStructs/C/47/9/CONTCAR	-8.025279266170212	-7.661459959142684	0.813910961151123
/global/project/projectdirs/m3572/cluster-training-data/nestedStructs/C/47/15/CONTCAR	-8.200448118723404	-7.808850563161849	0.666520357131958
/global/project/projectdirs/m3572/cluster-training-data/nestedStructs/C/42/tem-Ge-22/CONTCAR	-7.898195637142857	-7.576827800863265	0.898543119430542
/global/project/projectdirs/m3572/cluster-training-data/nestedStructs/C/42/7/CONTCAR	-7.851563088571429	-7.665019488924026	0.8103514313697815
/global/project/projectdirs/m3572/cluster-training-data/nestedStructs/C/42/6/CONTCAR	-8.131310081428571	-7.7716620331935875	0.7037088871002197
/global/project/projectdirs/m3572/cluster-training-data/nestedStructs/C/42/tem-Sc-18/CONTCAR	-8.224616325714285	-7.699800229661941	0.7755706906318665
/global/project/projectdirs/m3572/cluster-training-data/nestedStructs/C/42/tem-Ge-4/CONTCAR	-7.767095390952381	-7.414184725873946	1.0611861944198608
/global/project/projectdirs/m3572/cluster-training-data/nestedStructs/C/42/tem-Ge-11/CONTCAR	-8.023440497857143	-7.73416588365364	0.7412050366401672
/global/project/projectdirs/m3572/cluster-training-data/nestedStructs/C/42/tem-Ge-16/CONTCAR	-7.964352173571429	-7.5786394244365685	0.8967314958572388
/global/project/projectdirs/m3572/cluster-training-data/nestedStructs/C/42/tem-Sc-16/CONTCAR	-7.8820188826190485	-7.444241440885543	1.0311294794082642
/global/project/projectdirs/m3572/cluster-training-data/nestedStructs/C/42/tem-Ge-20/CONTCAR	-7.9416119090476185	-7.599837101095199	0.8755338191986084
/global/project/projectdirs/m3572/cluster-training-data/nestedStructs/C/42/9/CONTCAR	-7.984810984523809	-7.619993305795669	0.8553776144981384
/global/project/projectdirs/m3572/cluster-training-data/nestedStructs/C/42/tem-Sc-19/CONTCAR	-8.20770596047619	-7.791694021814346	0.6836768984794617
/global/project/projectdirs/m3572/cluster-training-data/nestedStructs/C/42/tem-Sc-6/CONTCAR	-8.043690169285714	-7.4812586075000755	0.9941123127937316
/global/project/projectdirs/m3572/cluster-training-data/nestedStructs/C/42/tem-Ge-19/CONTCAR	-7.863398642380952	-7.461095131032943	1.0142757892608645
/global/project/projectdirs/m3572/cluster-training-data/nestedStructs/C/42/12/CONTCAR	-8.140824100952381	-7.776129937761306	0.6992409825325012
/global/project/projectdirs/m3572/cluster-training-data/nestedStructs/C/42/10/CONTCAR	-8.080734380952382	-7.755697525136947	0.7196733951568604
/global/project/projectdirs/m3572/cluster-training-data/nestedStructs/C/12/s5-2/CONTCAR	-0.6421806891666667	-6.841346777074813	1.634024143218994
/global/project/projectdirs/m3572/cluster-training-data/nestedStructs/C/12/s5-50/CONTCAR	-7.574756140000001	-6.903283870809554	1.572087049484253
/global/project/projectdirs/m3572/cluster-training-data/nestedStructs/C/12/s5-33/CONTCAR	-6.993318091666667	-6.843081868284225	1.6322890520095823
/global/project/projectdirs/m3572/cluster-training-data/nestedStructs/C/12/s5-18/CONTCAR	-5.944114094166667	-6.294856107824325	2.1805148124694824
/global/project/projectdirs/m3572/cluster-training-data/nestedStructs/C/12/s5-28/CONTCAR	-7.031718053333333	-6.534395492666244	1.9409754276275637
/global/project/projectdirs/m3572/cluster-training-data/nestedStructs/C/12/s5-45/CONTCAR	-7.518944545833333	-6.9817357426815025	1.493635177612305
/global/project/projectdirs/m3572/cluster-training-data/nestedStructs/C/12/s5-38/CONTCAR	-7.404014443333334	-6.97969583331871	1.4956750869750977
/global/project/projectdirs/m3572/cluster-training-data/nestedStructs/C/12/s5-46/CONTCAR	-7.4892961525	-6.949277198904037	1.5260937213897705
/global/project/projectdirs/m3572/cluster-training-data/nestedStructs/C/12/s5-3/CONTCAR	-3.2155796508333334	-6.878558076017379	1.5968128442764282
/global/project/projectdirs/m3572/cluster-training-data/nestedStructs/C/12/s5-47/CONTCAR	-7.539687649166667	-6.881581700437545	1.5937892198562622
/global/project/projectdirs/m3572/cluster-training-data/nestedStructs/C/12/s5-14/CONTCAR	-6.2341577374999995	-6.278375661962508	2.196995258331299
/global/project/projectdirs/m3572/cluster-training-data/nestedStructs/C/12/s5-22/CONTCAR	-6.990655920833333	-6.768025076978683	1.7073458433151243
/global/project/projectdirs/m3572/cluster-training-data/nestedStructs/C/12/s5-48/CONTCAR	-7.5529587075	-6.87838009654808	1.5969908237457275
/global/project/projectdirs/m3572/cluster-training-data/nestedStructs/C/12/s5-58/CONTCAR	-7.678869450833333	-6.996622837179183	1.478748083114624
/global/project/projectdirs/m3572/cluster-training-data/nestedStructs/C/12/s5-52/CONTCAR	-7.5248573275	-6.950286782377242	1.525084137916565
/global/project/projectdirs/m3572/cluster-training-data/nestedStructs/C/12/s5-68/CONTCAR	-7.7060470966666665	-6.978446639173507	1.4969242811203003
/global/project/projectdirs/m3572/cluster-training-data/nestedStructs/C/12/s5-10/CONTCAR	-5.61836193	-6.85043660461235	1.6249343156814575
/global/project/projectdirs/m3572/cluster-training-data/nestedStructs/C/12/s5-4/CONTCAR	-2.1227095483333334	-5.9347246056728356	2.540646314620972
/global/project/projectdirs/m3572/cluster-training-data/nestedStructs/C/12/tem-Ge-24/CONTCAR	-7.2881370683333335	-6.709818637960433	1.765552282333374
/global/project/projectdirs/m3572/cluster-training-data/nestedStructs/C/12/s5-69/CONTCAR	-7.718623699999999	-6.991304433935165	1.4840664863586426
/global/project/projectdirs/m3572/cluster-training-data/nestedStructs/C/12/s5-24/CONTCAR	-7.079401071666666	-6.623615062826156	1.8517558574676516
/global/project/projectdirs/m3572/cluster-training-data/nestedStructs/C/12/s5-66/CONTCAR	-7.698754815833333	-6.976047909849166	1.4993230104446411
/global/project/projectdirs/m3572/cluster-training-data/nestedStructs/C/12/s5-17/CONTCAR	-6.3284661125	-6.437833345525741	2.0375375747680664
/global/project/projectdirs/m3572/cluster-training-data/nestedStructs/C/12/s5-63/CONTCAR	-7.696364319166666	-6.962109006040572	1.5132619142532349
/global/project/projectdirs/m3572/cluster-training-data/nestedStructs/C/12/s5-13/CONTCAR	-6.343583150833333	-6.482440508001327	1.9929304122924805
/global/project/projectdirs/m3572/cluster-training-data/nestedStructs/C/12/s5-60/CONTCAR	-7.660415049166667	-6.9790947800807945	1.4962761402130127
/global/project/projectdirs/m3572/cluster-training-data/nestedStructs/C/12/s5-71/CONTCAR	-7.71582964	-7.009381688230514	1.4659892320632937
/global/project/projectdirs/m3572/cluster-training-data/nestedStructs/C/12/s5-34/CONTCAR	-7.301662419166667	-6.9307865267925255	1.5445843935012815
/global/project/projectdirs/m3572/cluster-training-data/nestedStructs/C/12/s5-61/CONTCAR	-7.644226345833334	-6.922163165205001	1.5532077550888062
/global/project/projectdirs/m3572/cluster-training-data/nestedStructs/C/12/s5-20/CONTCAR	-6.819707526666666	-6.6211822396450035	1.854188680648804
/global/project/projectdirs/m3572/cluster-training-data/nestedStructs/C/12/s5-39/CONTCAR	-7.386257779166667	-6.988852060430526	1.4865188598632812
/global/project/projectdirs/m3572/cluster-training-data/nestedStructs/C/12/tem-Sc-11/CONTCAR	-7.220658083333333	-6.424979484670638	2.050391435623169
/global/project/projectdirs/m3572/cluster-training-data/nestedStructs/C/12/s5-57/CONTCAR	-7.608979963333333	-6.947000063055038	1.5283708572387695
/global/project/projectdirs/m3572/cluster-training-data/nestedStructs/C/12/s5-16/CONTCAR	-6.593612898333333	-6.591822183721542	1.8835487365722656
/global/project/projectdirs/m3572/cluster-training-data/nestedStructs/C/12/s5-51/CONTCAR	-7.607945415833334	-7.037693894498824	1.437677025794983
/global/project/projectdirs/m3572/cluster-training-data/nestedStructs/C/12/tem-Ge-6/CONTCAR	-7.427290215	-6.385186231725692	2.0901846885681152
/global/project/projectdirs/m3572/cluster-training-data/nestedStructs/C/12/s5-12/CONTCAR	-5.901314608333333	-6.3051891690425865	2.1701817512512207
/global/project/projectdirs/m3572/cluster-training-data/nestedStructs/C/12/s5-41/CONTCAR	-7.453872446666666	-6.905742681615829	1.5696282386779783
/global/project/projectdirs/m3572/cluster-training-data/nestedStructs/C/12/s5-42/CONTCAR	-7.461102082499999	-6.841668999784469	1.6337019205093384
/global/project/projectdirs/m3572/cluster-training-data/nestedStructs/C/12/s5-43/CONTCAR	-7.478758470833333	-6.980362332456588	1.4950085878372192
/global/project/projectdirs/m3572/cluster-training-data/nestedStructs/C/12/s5-44/CONTCAR	-7.520029715	-6.862680948369979	1.612689971923828
/global/project/projectdirs/m3572/cluster-training-data/nestedStructs/C/12/s5-59/CONTCAR	-7.644385473333333	-6.94214574157524	1.533225178718567
/global/project/projectdirs/m3572/cluster-training-data/nestedStructs/C/12/s5-72/CONTCAR	-7.715998300833333	-6.9781592255764	1.4972116947174072
/global/project/projectdirs/m3572/cluster-training-data/nestedStructs/C/12/s5-31/CONTCAR	-7.1890150508333335	-6.675497925870895	1.7998729944229126
/global/project/projectdirs/m3572/cluster-training-data/nestedStructs/C/12/tem-Sc-15/CONTCAR	-7.412868354166666	-6.171444929235458	2.3039259910583496
/global/project/projectdirs/m3572/cluster-training-data/nestedStructs/C/12/s5-70/CONTCAR	-7.711337790833333	-6.973273909681319	1.5020970106124878
/global/project/projectdirs/m3572/cluster-training-data/nestedStructs/C/12/s5-27/CONTCAR	-6.9118653341666665	-6.657036817663192	1.8183341026306152
/global/project/projectdirs/m3572/cluster-training-data/nestedStructs/C/12/s5-36/CONTCAR	-7.319703106666666	-6.903732574575423	1.5716383457183838
/global/project/projectdirs/m3572/cluster-training-data/nestedStructs/C/12/s5-21/CONTCAR	-6.7638162175000005	-6.581606066816329	1.893764853477478
/global/project/projectdirs/m3572/cluster-training-data/nestedStructs/C/12/tem-Ge-14/CONTCAR	-7.360393605833334	-5.834450042837142	2.640920877456665
/global/project/projectdirs/m3572/cluster-training-data/nestedStructs/C/12/s5-54/CONTCAR	-7.6329988325	-6.934182322614669	1.5411885976791382
/global/project/projectdirs/m3572/cluster-training-data/nestedStructs/C/12/s5-11/CONTCAR	-5.648346210833334	-6.302329576604842	2.173041343688965
/global/project/projectdirs/m3572/cluster-training-data/nestedStructs/C/12/s5-30/CONTCAR	-7.026125865833333	-6.892131722562789	1.583239197731018
/global/project/projectdirs/m3572/cluster-training-data/nestedStructs/C/12/tem-Ge-16/CONTCAR	-7.394433569166666	-6.6117546921901695	1.8636162281036377
/global/project/projectdirs/m3572/cluster-training-data/nestedStructs/C/12/s5-75/CONTCAR	-7.734526854166667	-7.029429829710006	1.4459410905838013
/global/project/projectdirs/m3572/cluster-training-data/nestedStructs/C/12/s5-35/CONTCAR	-7.3076731483333335	-6.878382242315292	1.5969886779785156
/global/project/projectdirs/m3572/cluster-training-data/nestedStructs/C/12/16/CONTCAR	-7.251794085833333	-6.828214681737899	1.6471562385559082
/global/project/projectdirs/m3572/cluster-training-data/nestedStructs/C/12/s5-9/CONTCAR	-5.8893423983333335	-6.643923795812606	1.8314471244812007
/global/project/projectdirs/m3572/cluster-training-data/nestedStructs/C/12/tem-Sc-13/CONTCAR	-6.8469661575	-6.193367040746688	2.282003879547119
/global/project/projectdirs/m3572/cluster-training-data/nestedStructs/C/12/s5-29/CONTCAR	-6.8981387575	-6.773058093183517	1.7023128271102903
/global/project/projectdirs/m3572/cluster-training-data/nestedStructs/C/12/s5-73/CONTCAR	-7.733790909166667	-7.031988418691634	1.4433825016021729
/global/project/projectdirs/m3572/cluster-training-data/nestedStructs/C/12/s5-56/CONTCAR	-7.66394359	-6.9257805710964195	1.5495903491973877
/global/project/projectdirs/m3572/cluster-training-data/nestedStructs/C/12/s5-23/CONTCAR	-6.848306462499999	-6.540600097768783	1.9347708225250244
/global/project/projectdirs/m3572/cluster-training-data/nestedStructs/C/12/s5-67/CONTCAR	-7.687576609166666	-6.931828773611068	1.5435421466827393
/global/project/projectdirs/m3572/cluster-training-data/nestedStructs/C/12/s5-64/CONTCAR	-7.6845099999999995	-6.99327460586357	1.4820963144302368
/global/project/projectdirs/m3572/cluster-training-data/nestedStructs/C/12/tem-Ge-8/CONTCAR	-7.4002130625	-6.713998115652084	1.7613728046417236
/global/project/projectdirs/m3572/cluster-training-data/nestedStructs/C/12/s5-49/CONTCAR	-7.5875320825	-6.9001362687282555	1.5752346515655518
/global/project/projectdirs/m3572/cluster-training-data/nestedStructs/C/12/s5-65/CONTCAR	-7.678935785	-6.946861780279159	1.5285091400146484
/global/project/projectdirs/m3572/cluster-training-data/nestedStructs/C/12/s5-32/CONTCAR	-7.171049886666666	-7.034272826307296	1.4410980939865112
/global/project/projectdirs/m3572/cluster-training-data/nestedStructs/C/12/s5-25/CONTCAR	-6.846641040833333	-6.428121364706039	2.047249555587769
/global/project/projectdirs/m3572/cluster-training-data/nestedStructs/C/12/s5-76/CONTCAR	-7.7516753566666665	-7.076410329931258	1.3989605903625488
/global/project/projectdirs/m3572/cluster-training-data/nestedStructs/C/12/tem-Sc-8/CONTCAR	-7.425982609166667	-6.382465160482406	2.0929057598114014
/global/project/projectdirs/m3572/cluster-training-data/nestedStructs/C/12/s5-62/CONTCAR	-7.645721933333333	-6.9574952489070885	1.5178756713867188
/global/project/projectdirs/m3572/cluster-training-data/nestedStructs/C/12/s5-37/CONTCAR	-7.407953385	-6.8907851344280235	1.5845857858657837
/global/project/projectdirs/m3572/cluster-training-data/nestedStructs/C/12/s5-5/CONTCAR	-4.779537045833333	-6.895414865606307	1.5799560546875
/global/project/projectdirs/m3572/cluster-training-data/nestedStructs/C/12/s5-40/CONTCAR	-7.5138176491666675	-6.8680047160320274	1.6073662042617798
/global/project/projectdirs/m3572/cluster-training-data/nestedStructs/C/12/s5-74/CONTCAR	-7.735815373333334	-7.025240576856612	1.4501303434371948
/global/project/projectdirs/m3572/cluster-training-data/nestedStructs/C/12/20/CONTCAR	-6.836572204166667	-6.043190038793563	2.432180881500244
/global/project/projectdirs/m3572/cluster-training-data/nestedStructs/C/12/tem-Sc-7/CONTCAR	-7.3167212775	-5.691337621801376	2.784033298492432
/global/project/projectdirs/m3572/cluster-training-data/nestedStructs/C/12/s5-53/CONTCAR	-7.600090790833334	-6.9360283976726524	1.5393425226211548
/global/project/projectdirs/m3572/cluster-training-data/nestedStructs/C/12/s5-6/CONTCAR	-4.858205048333333	-6.81587735473442	1.6594935655593872
/global/project/projectdirs/m3572/cluster-training-data/nestedStructs/C/12/s5-19/CONTCAR	-6.55003781	-6.734468138807296	1.7409027814865112
/global/project/projectdirs/m3572/cluster-training-data/nestedStructs/C/12/s5-7/CONTCAR	-4.726691395833334	-6.365286386602401	2.1100845336914062
/global/project/projectdirs/m3572/cluster-training-data/nestedStructs/C/12/s5-55/CONTCAR	-7.6396946608333325	-6.9284541970424645	1.5469167232513428
/global/project/projectdirs/m3572/cluster-training-data/nestedStructs/C/12/s5-15/CONTCAR	-6.49842619	-6.666240728490829	1.8091301918029783
/global/project/projectdirs/m3572/cluster-training-data/nestedStructs/C/12/tem-Sc-17/CONTCAR	-7.409971153333333	-6.174910820119857	2.30046010017395
/global/project/projectdirs/m3572/cluster-training-data/nestedStructs/C/12/s5-8/CONTCAR	-5.478223813333333	-6.676048791997909	1.7993221282958984
/global/project/projectdirs/m3572/cluster-training-data/nestedStructs/C/12/s5-26/CONTCAR	-7.208344249166667	-6.856238520734786	1.619132399559021
/global/project/projectdirs/m3572/cluster-training-data/nestedStructs/C/12/s5-1/CONTCAR	-2.5490419225000003	-6.494481003873824	1.980889916419983
/global/project/projectdirs/m3572/cluster-training-data/nestedStructs/C/15/s5-2/CONTCAR	1.603309016	-6.899992383115768	1.5753785371780396
/global/project/projectdirs/m3572/cluster-training-data/nestedStructs/C/15/s5-83/CONTCAR	-7.922396009333334	-6.919108188741683	1.556262731552124
/global/project/projectdirs/m3572/cluster-training-data/nestedStructs/C/15/s5-50/CONTCAR	-7.624303606666667	-6.906849420660018	1.568521499633789
/global/project/projectdirs/m3572/cluster-training-data/nestedStructs/C/15/s5-33/CONTCAR	-7.117827894	-6.982333934896468	1.4930369853973389
/global/project/projectdirs/m3572/cluster-training-data/nestedStructs/C/15/s1-12/CONTCAR	-1.9598178	-6.5032891398601524	1.9720817804336548
/global/project/projectdirs/m3572/cluster-training-data/nestedStructs/C/15/s5-18/CONTCAR	-6.184496386	-6.412683046453475	2.062687873840332
/global/project/projectdirs/m3572/cluster-training-data/nestedStructs/C/15/s5-28/CONTCAR	-6.5551137079999995	-6.61368635951805	1.8616845607757568
/global/project/projectdirs/m3572/cluster-training-data/nestedStructs/C/15/s5-45/CONTCAR	-7.405021535333334	-6.849337137334823	1.6260337829589844
/global/project/projectdirs/m3572/cluster-training-data/nestedStructs/C/15/s5-38/CONTCAR	-7.233315894	-6.684211767309188	1.7911591529846191
/global/project/projectdirs/m3572/cluster-training-data/nestedStructs/C/15/s5-46/CONTCAR	-7.454957720666667	-6.833880341642379	1.6414905786514282
/global/project/projectdirs/m3572/cluster-training-data/nestedStructs/C/15/s5-3/CONTCAR	-0.3815530346666666	-6.40146998225975	2.0739009380340576
/global/project/projectdirs/m3572/cluster-training-data/nestedStructs/C/15/s5-47/CONTCAR	-7.525168189333333	-6.9167460566692345	1.5586248636245728
/global/project/projectdirs/m3572/cluster-training-data/nestedStructs/C/15/s5-14/CONTCAR	-6.059180205333333	-6.497814572446822	1.9775563478469849
/global/project/projectdirs/m3572/cluster-training-data/nestedStructs/C/15/s5-22/CONTCAR	-6.358735998666666	-6.417139089696883	2.058231830596924
/global/project/projectdirs/m3572/cluster-training-data/nestedStructs/C/15/s5-48/CONTCAR	-7.499633302	-6.85730687438774	1.618064045906067
/global/project/projectdirs/m3572/cluster-training-data/nestedStructs/C/15/s5-58/CONTCAR	-7.663718483333333	-6.852421677701949	1.622949242591858
/global/project/projectdirs/m3572/cluster-training-data/nestedStructs/C/15/s5-52/CONTCAR	-7.642662974666666	-6.721647298925399	1.7537236213684082
/global/project/projectdirs/m3572/cluster-training-data/nestedStructs/C/15/s5-68/CONTCAR	-7.791825380000001	-6.949349916570663	1.5260210037231443
/global/project/projectdirs/m3572/cluster-training-data/nestedStructs/C/15/s5-10/CONTCAR	-5.3596777866666665	-6.4792274600200646	1.996143460273743
/global/project/projectdirs/m3572/cluster-training-data/nestedStructs/C/15/s5-78/CONTCAR	-7.907395406	-6.94160977660942	1.5337611436843872
/global/project/projectdirs/m3572/cluster-training-data/nestedStructs/C/15/s5-4/CONTCAR	-3.2530855733333337	-6.697382486455917	1.7779884338378906
/global/project/projectdirs/m3572/cluster-training-data/nestedStructs/C/15/s5-88/CONTCAR	-7.928261572666667	-6.915758407705306	1.559612512588501
/global/project/projectdirs/m3572/cluster-training-data/nestedStructs/C/15/s5-82/CONTCAR	-7.913369748	-6.927526152723312	1.5478447675704956
/global/project/projectdirs/m3572/cluster-training-data/nestedStructs/C/15/s5-69/CONTCAR	-7.798579894	-6.950251138799667	1.5251197814941406
/global/project/projectdirs/m3572/cluster-training-data/nestedStructs/C/15/tem-Ge-17/CONTCAR	-7.393174672	-7.076490080945968	1.3988808393478394
/global/project/projectdirs/m3572/cluster-training-data/nestedStructs/C/15/s1-7/CONTCAR	-3.084887031333333	-5.919383323781966	2.555987596511841
/global/project/projectdirs/m3572/cluster-training-data/nestedStructs/C/15/s5-24/CONTCAR	-6.864292883999999	-6.500084317319869	1.975286602973938
/global/project/projectdirs/m3572/cluster-training-data/nestedStructs/C/15/s5-66/CONTCAR	-7.760958852666667	-6.9110817080669396	1.5642892122268677
/global/project/projectdirs/m3572/cluster-training-data/nestedStructs/C/15/3/CONTCAR	-7.976657587999999	-6.919055736654281	1.5563151836395264
/global/project/projectdirs/m3572/cluster-training-data/nestedStructs/C/15/s5-17/CONTCAR	-6.293872543333333	-6.430733955495834	2.0446369647979736
/global/project/projectdirs/m3572/cluster-training-data/nestedStructs/C/15/s5-63/CONTCAR	-7.782965850666667	-6.871035850637435	1.604335069656372
/global/project/projectdirs/m3572/cluster-training-data/nestedStructs/C/15/s5-87/CONTCAR	-7.922337581333333	-6.91366890727806	1.561702013015747
/global/project/projectdirs/m3572/cluster-training-data/nestedStructs/C/15/s5-81/CONTCAR	-7.836136703333334	-6.973861730688094	1.501509189605713
/global/project/projectdirs/m3572/cluster-training-data/nestedStructs/C/15/s1-8/CONTCAR	1.68756566	-7.000554240339278	1.4748166799545288
/global/project/projectdirs/m3572/cluster-training-data/nestedStructs/C/15/s5-13/CONTCAR	-5.920874025333333	-6.454595125310897	2.02077579498291
/global/project/projectdirs/m3572/cluster-training-data/nestedStructs/C/15/s1-11/CONTCAR	-1.9598178	-6.5032891398601524	1.9720817804336548
/global/project/projectdirs/m3572/cluster-training-data/nestedStructs/C/15/s5-60/CONTCAR	-7.685557012	-6.823248661153793	1.6521222591400146
/global/project/projectdirs/m3572/cluster-training-data/nestedStructs/C/15/s5-71/CONTCAR	-7.829892247999999	-6.931934631460189	1.5434362888336182
/global/project/projectdirs/m3572/cluster-training-data/nestedStructs/C/15/s1-9/CONTCAR	-0.8550849093333334	-6.474804199331283	2.0005667209625244
/global/project/projectdirs/m3572/cluster-training-data/nestedStructs/C/15/tem-Ge-18/CONTCAR	-7.550891303333333	-7.138924158208846	1.336446762084961
/global/project/projectdirs/m3572/cluster-training-data/nestedStructs/C/15/s5-34/CONTCAR	-6.8218979273333336	-6.5030556088619225	1.9723153114318848
/global/project/projectdirs/m3572/cluster-training-data/nestedStructs/C/15/s5-61/CONTCAR	-7.7372297560000005	-6.912819064252853	1.5625518560409546
/global/project/projectdirs/m3572/cluster-training-data/nestedStructs/C/15/s5-86/CONTCAR	-7.9060374373333335	-6.9085052376918785	1.5668656826019287
/global/project/projectdirs/m3572/cluster-training-data/nestedStructs/C/15/s5-20/CONTCAR	-6.712344052000001	-6.531115210645675	1.9442557096481323
/global/project/projectdirs/m3572/cluster-training-data/nestedStructs/C/15/tem-Sc-25/CONTCAR	-7.405161914000001	-7.0948115950756065	1.380559325218201
/global/project/projectdirs/m3572/cluster-training-data/nestedStructs/C/15/s5-39/CONTCAR	-6.926532498	-6.650045908086776	1.8253250122070312
/global/project/projectdirs/m3572/cluster-training-data/nestedStructs/C/15/tem-Ge-7/CONTCAR	-7.4412522186666665	-7.134758031957626	1.3406128883361816
/global/project/projectdirs/m3572/cluster-training-data/nestedStructs/C/15/s5-57/CONTCAR	-7.651839816000001	-6.858920729749679	1.6164501905441284
/global/project/projectdirs/m3572/cluster-training-data/nestedStructs/C/15/s5-16/CONTCAR	-6.109289653333334	-6.400589264028548	2.074781656265259
/global/project/projectdirs/m3572/cluster-training-data/nestedStructs/C/15/s1-3/CONTCAR	2.2210402846666666	-7.143543875806808	1.3318270444869995
/global/project/projectdirs/m3572/cluster-training-data/nestedStructs/C/15/s5-51/CONTCAR	-7.574489843333334	-6.99922970592308	1.4761412143707275
/global/project/projectdirs/m3572/cluster-training-data/nestedStructs/C/15/s5-12/CONTCAR	-6.147115738666667	-6.610846198194503	1.864524722099304
/global/project/projectdirs/m3572/cluster-training-data/nestedStructs/C/15/s5-41/CONTCAR	-7.462366378666667	-6.950354612462997	1.5250163078308103
/global/project/projectdirs/m3572/cluster-training-data/nestedStructs/C/15/s1-4/CONTCAR	-0.20859851866666668	-6.564592755430221	1.9107781648635864
/global/project/projectdirs/m3572/cluster-training-data/nestedStructs/C/15/s5-42/CONTCAR	-7.384835185333333	-6.847292221181869	1.6280786991119385
/global/project/projectdirs/m3572/cluster-training-data/nestedStructs/C/15/s5-43/CONTCAR	-7.273026474	-6.851584947698592	1.6237859725952148
/global/project/projectdirs/m3572/cluster-training-data/nestedStructs/C/15/s5-85/CONTCAR	-7.902496282	-6.896347797506332	1.5790231227874756
/global/project/projectdirs/m3572/cluster-training-data/nestedStructs/C/15/s5-44/CONTCAR	-7.3226478440000005	-6.824532425992965	1.6508384943008425
/global/project/projectdirs/m3572/cluster-training-data/nestedStructs/C/15/s5-59/CONTCAR	-7.715933191333334	-6.83806232272911	1.6373085975646973
/global/project/projectdirs/m3572/cluster-training-data/nestedStructs/C/15/s1-10/CONTCAR	-1.1235168226666665	-6.742564118497848	1.7328068017959597
/global/project/projectdirs/m3572/cluster-training-data/nestedStructs/C/15/s5-72/CONTCAR	-7.843953324666667	-6.9128151303462975	1.5625557899475098
/global/project/projectdirs/m3572/cluster-training-data/nestedStructs/C/15/s5-31/CONTCAR	-6.769685029333333	-6.336665428274154	2.1387054920196533
/global/project/projectdirs/m3572/cluster-training-data/nestedStructs/C/15/s1-5/CONTCAR	1.107232778	-5.704072988622665	2.7712979316711426
/global/project/projectdirs/m3572/cluster-training-data/nestedStructs/C/15/s5-70/CONTCAR	-7.834141502	-6.910977519147872	1.564393401145935
/global/project/projectdirs/m3572/cluster-training-data/nestedStructs/C/15/tem-Sc-12/CONTCAR	-7.601732486666666	-6.838199294202804	1.6371716260910034
/global/project/projectdirs/m3572/cluster-training-data/nestedStructs/C/15/s5-27/CONTCAR	-6.752998336666667	-6.482587493055343	1.9927834272384644
/global/project/projectdirs/m3572/cluster-training-data/nestedStructs/C/15/s5-36/CONTCAR	-7.293114899333333	-6.904173529737472	1.5711973905563354
/global/project/projectdirs/m3572/cluster-training-data/nestedStructs/C/15/s5-21/CONTCAR	-6.64067763	-6.451483762853622	2.023887157440185
/global/project/projectdirs/m3572/cluster-training-data/nestedStructs/C/15/s1-6/CONTCAR	-3.146975003333333	-7.008146322362899	1.4672245979309082
/global/project/projectdirs/m3572/cluster-training-data/nestedStructs/C/15/tem-Ge-2/CONTCAR	-7.542867447333333	-7.079645074003219	1.3957258462905884
/global/project/projectdirs/m3572/cluster-training-data/nestedStructs/C/15/tem-Ge-14/CONTCAR	-7.434450843333334	-6.810476577871322	1.6648943424224854
/global/project/projectdirs/m3572/cluster-training-data/nestedStructs/C/15/s5-54/CONTCAR	-7.6156632680000005	-6.91264716445732	1.5627237558364868
/global/project/projectdirs/m3572/cluster-training-data/nestedStructs/C/15/s5-11/CONTCAR	-6.024728373333334	-6.470637357824325	2.0047335624694824
/global/project/projectdirs/m3572/cluster-training-data/nestedStructs/C/15/s5-30/CONTCAR	-7.0633725793333335	-6.721096313589095	1.754274606704712
/global/project/projectdirs/m3572/cluster-training-data/nestedStructs/C/15/tem-Sc-24/CONTCAR	-7.552048354666667	-7.061784303777694	1.4135866165161133
/global/project/projectdirs/m3572/cluster-training-data/nestedStructs/C/15/tem-Ge-16/CONTCAR	-7.57845625	-7.107231295698165	1.368139624595642
/global/project/projectdirs/m3572/cluster-training-data/nestedStructs/C/15/tem-Ge-1/CONTCAR	-7.580842106666666	-6.993763483160018	1.481607437133789
/global/project/projectdirs/m3572/cluster-training-data/nestedStructs/C/15/s5-75/CONTCAR	-7.866408018666666	-6.937238133543014	1.5381327867507937
/global/project/projectdirs/m3572/cluster-training-data/nestedStructs/C/15/s5-35/CONTCAR	-7.157590423333334	-6.7715468770198814	1.7038240432739258
/global/project/projectdirs/m3572/cluster-training-data/nestedStructs/C/15/s5-9/CONTCAR	-5.3114914786666665	-6.583080208890914	1.892290711402893
/global/project/projectdirs/m3572/cluster-training-data/nestedStructs/C/15/tem-Sc-2/CONTCAR	-7.630177962666666	-6.849562323682784	1.625808596611023
/global/project/projectdirs/m3572/cluster-training-data/nestedStructs/C/15/s5-29/CONTCAR	-6.797531627333333	-6.587137735479354	1.888233184814453
/global/project/projectdirs/m3572/cluster-training-data/nestedStructs/C/15/s5-73/CONTCAR	-7.8495378313333335	-6.902047312849044	1.5733236074447632
/global/project/projectdirs/m3572/cluster-training-data/nestedStructs/C/15/s5-56/CONTCAR	-7.666292322666666	-6.887137807004928	1.5882331132888794
/global/project/projectdirs/m3572/cluster-training-data/nestedStructs/C/15/s5-23/CONTCAR	-6.287347326	-6.5119375353984825	1.9634333848953247
/global/project/projectdirs/m3572/cluster-training-data/nestedStructs/C/15/s5-89/CONTCAR	-7.931047190666666	-6.92186347305107	1.5535074472427368
/global/project/projectdirs/m3572/cluster-training-data/nestedStructs/C/15/s5-67/CONTCAR	-7.745545192	-6.961835420721053	1.513535499572754
/global/project/projectdirs/m3572/cluster-training-data/nestedStructs/C/15/s1-1/CONTCAR	0.30445272533333334	-6.0167394047908775	2.4586315155029297
/global/project/projectdirs/m3572/cluster-training-data/nestedStructs/C/15/s5-64/CONTCAR	-7.819793302	-6.9237404233150475	1.5516304969787598
/global/project/projectdirs/m3572/cluster-training-data/nestedStructs/C/15/tem-Ge-8/CONTCAR	-7.493415164	-6.846011436574935	1.629359483718872
/global/project/projectdirs/m3572/cluster-training-data/nestedStructs/C/15/s5-49/CONTCAR	-7.639427995999999	-6.840767777555465	1.6346031427383425
/global/project/projectdirs/m3572/cluster-training-data/nestedStructs/C/15/s1-2/CONTCAR	-0.06946391	-6.925597942464828	1.5497729778289795
/global/project/projectdirs/m3572/cluster-training-data/nestedStructs/C/15/s5-80/CONTCAR	-7.855197469999999	-6.922240174406051	1.5531307458877563
/global/project/projectdirs/m3572/cluster-training-data/nestedStructs/C/15/s5-65/CONTCAR	-7.751363304666667	-6.921531713598251	1.5538392066955566
/global/project/projectdirs/m3572/cluster-training-data/nestedStructs/C/15/s5-32/CONTCAR	-6.995951499333333	-7.01848486720848	1.4568860530853271
/global/project/projectdirs/m3572/cluster-training-data/nestedStructs/C/15/s5-25/CONTCAR	-6.850575	-6.786908543699264	1.6884623765945437
/global/project/projectdirs/m3572/cluster-training-data/nestedStructs/C/15/s5-76/CONTCAR	-7.8454788859999995	-6.923164046400069	1.5522068738937378
/global/project/projectdirs/m3572/cluster-training-data/nestedStructs/C/15/22/CONTCAR	-7.4421722379999995	-7.396097934835433	1.079272985458374
/global/project/projectdirs/m3572/cluster-training-data/nestedStructs/C/15/s5-62/CONTCAR	-7.738300972666667	-6.886083400838851	1.589287519454956
/global/project/projectdirs/m3572/cluster-training-data/nestedStructs/C/15/s5-37/CONTCAR	-7.153487416666667	-6.841343320005416	1.6340276002883911
/global/project/projectdirs/m3572/cluster-training-data/nestedStructs/C/15/s5-5/CONTCAR	-4.192984869333333	-6.551798141592025	1.9235727787017824
/global/project/projectdirs/m3572/cluster-training-data/nestedStructs/C/15/s5-40/CONTCAR	-7.2927167840000005	-6.633071935766219	1.842298984527588
/global/project/projectdirs/m3572/cluster-training-data/nestedStructs/C/15/s5-74/CONTCAR	-7.834485466	-6.870647824399947	1.60472309589386
/global/project/projectdirs/m3572/cluster-training-data/nestedStructs/C/15/tem-Sc-20/CONTCAR	-7.602085060666667	-6.851703918569564	1.6236670017242432
/global/project/projectdirs/m3572/cluster-training-data/nestedStructs/C/15/s5-53/CONTCAR	-7.6071823620000005	-6.956808126562118	1.5185627937316897
/global/project/projectdirs/m3572/cluster-training-data/nestedStructs/C/15/s5-6/CONTCAR	-3.8072201653333333	-7.098246849172591	1.3771240711212158
/global/project/projectdirs/m3572/cluster-training-data/nestedStructs/C/15/s5-19/CONTCAR	-6.5835479459999995	-6.7806225186519615	1.6947484016418457
/global/project/projectdirs/m3572/cluster-training-data/nestedStructs/C/15/tem-Ge-19/CONTCAR	-7.42403543	-6.871848738782882	1.6035221815109253
/global/project/projectdirs/m3572/cluster-training-data/nestedStructs/C/15/s5-7/CONTCAR	-5.170900578	-6.687033451192855	1.788337469100952
/global/project/projectdirs/m3572/cluster-training-data/nestedStructs/C/15/s5-55/CONTCAR	-7.6765945460000005	-6.855967677228927	1.6194032430648804
/global/project/projectdirs/m3572/cluster-training-data/nestedStructs/C/15/s5-79/CONTCAR	-7.810267045333333	-7.011963880651473	1.463407039642334
/global/project/projectdirs/m3572/cluster-training-data/nestedStructs/C/15/s5-15/CONTCAR	-5.855828053333334	-6.521736419790267	1.95363450050354
/global/project/projectdirs/m3572/cluster-training-data/nestedStructs/C/15/s5-84/CONTCAR	-7.908966088666667	-6.893691337697982	1.5816795825958252
/global/project/projectdirs/m3572/cluster-training-data/nestedStructs/C/15/s5-8/CONTCAR	-5.177906524666667	-6.416465795629501	2.058905124664306
/global/project/projectdirs/m3572/cluster-training-data/nestedStructs/C/15/s5-26/CONTCAR	-6.868443111333334	-6.7170836096935265	1.7582873106002808
/global/project/projectdirs/m3572/cluster-training-data/nestedStructs/C/15/s5-77/CONTCAR	-7.892345113999999	-6.92018369495201	1.5551872253417969
/global/project/projectdirs/m3572/cluster-training-data/nestedStructs/C/15/s5-90/CONTCAR	-7.929460820666667	-6.933816111677169	1.5415548086166382
/global/project/projectdirs/m3572/cluster-training-data/nestedStructs/C/15/tem-Ge-12/CONTCAR	-7.499566292666667	-6.924931681745528	1.5504392385482788
/global/project/projectdirs/m3572/cluster-training-data/nestedStructs/C/15/s5-1/CONTCAR	-1.7803414126666666	-6.301422870748519	2.173948049545288
/global/project/projectdirs/m3572/cluster-training-data/nestedStructs/C/10/s5-2/CONTCAR	-3.0028830589999997	-7.026824629896163	1.448546290397644
/global/project/projectdirs/m3572/cluster-training-data/nestedStructs/C/10/s5-33/CONTCAR	-7.357497327	-6.94446245490837	1.530908465385437
/global/project/projectdirs/m3572/cluster-training-data/nestedStructs/C/10/s1-12/CONTCAR	0.7244792099999999	-7.129696763151168	1.3456741571426392
/global/project/projectdirs/m3572/cluster-training-data/nestedStructs/C/10/s5-18/CONTCAR	-6.776142949	-6.757674491994857	1.7176964282989502
/global/project/projectdirs/m3572/cluster-training-data/nestedStructs/C/10/s5-28/CONTCAR	-7.334796022000001	-6.899448669546127	1.5759222507476809
/global/project/projectdirs/m3572/cluster-training-data/nestedStructs/C/10/s5-45/CONTCAR	-7.520291815	-6.926201618307113	1.5491693019866943
/global/project/projectdirs/m3572/cluster-training-data/nestedStructs/C/10/s5-38/CONTCAR	-7.4769499569999995	-6.758333242528915	1.7170376777648926
/global/project/projectdirs/m3572/cluster-training-data/nestedStructs/C/10/s5-46/CONTCAR	-7.557442061000001	-6.9345683222942345	1.5408025979995728
/global/project/projectdirs/m3572/cluster-training-data/nestedStructs/C/10/s5-3/CONTCAR	-0.500447738	-6.807602799528121	1.667768120765686
/global/project/projectdirs/m3572/cluster-training-data/nestedStructs/C/10/s5-47/CONTCAR	-7.546358746	-6.858765400045394	1.616605520248413
/global/project/projectdirs/m3572/cluster-training-data/nestedStructs/C/10/s5-14/CONTCAR	-6.4128941159999995	-7.114123976819991	1.361246943473816
/global/project/projectdirs/m3572/cluster-training-data/nestedStructs/C/10/s5-22/CONTCAR	-7.192316723999999	-6.8756518727474205	1.5997190475463867
/global/project/projectdirs/m3572/cluster-training-data/nestedStructs/C/10/s5-48/CONTCAR	-7.570231715	-6.929930604093551	1.5454403162002563
/global/project/projectdirs/m3572/cluster-training-data/nestedStructs/C/10/s5-10/CONTCAR	-5.706451770999999	-6.319482124441146	2.155888795852661
/global/project/projectdirs/m3572/cluster-training-data/nestedStructs/C/10/s5-4/CONTCAR	-2.368728387	-7.296610987775802	1.1787599325180054
/global/project/projectdirs/m3572/cluster-training-data/nestedStructs/C/10/tem-Ge-17/CONTCAR	-7.033659846000001	-5.701527631872176	2.773843288421631
/global/project/projectdirs/m3572/cluster-training-data/nestedStructs/C/10/s1-7/CONTCAR	-3.718109549	-6.634940422170638	1.840430498123169
/global/project/projectdirs/m3572/cluster-training-data/nestedStructs/C/10/s5-24/CONTCAR	-7.099851674999999	-6.988413608663558	1.486957311630249
/global/project/projectdirs/m3572/cluster-training-data/nestedStructs/C/10/s5-17/CONTCAR	-6.681832557	-6.372849262350082	2.1025216579437256
/global/project/projectdirs/m3572/cluster-training-data/nestedStructs/C/10/s1-8/CONTCAR	-1.996576894	-6.997014320486068	1.4783565998077393
/global/project/projectdirs/m3572/cluster-training-data/nestedStructs/C/10/s5-13/CONTCAR	-6.293088468	-6.344289816015243	2.1310811042785645
/global/project/projectdirs/m3572/cluster-training-data/nestedStructs/C/10/s1-11/CONTCAR	0.7244792099999999	-7.129696763151168	1.3456741571426392
/global/project/projectdirs/m3572/cluster-training-data/nestedStructs/C/10/s1-9/CONTCAR	-0.650874692	-7.019704616659164	1.4556663036346436
/global/project/projectdirs/m3572/cluster-training-data/nestedStructs/C/10/tem-Ge-10/CONTCAR	-7.1244340699999995	-5.910148180120467	2.56522274017334
/global/project/projectdirs/m3572/cluster-training-data/nestedStructs/C/10/s5-34/CONTCAR	-7.394867764999999	-6.918106473081588	1.5572644472122192
/global/project/projectdirs/m3572/cluster-training-data/nestedStructs/C/10/s5-20/CONTCAR	-6.799403807	-6.640649116628646	1.834721803665161
/global/project/projectdirs/m3572/cluster-training-data/nestedStructs/C/10/s5-39/CONTCAR	-7.455852396999999	-6.913541114919662	1.5618298053741455
/global/project/projectdirs/m3572/cluster-training-data/nestedStructs/C/10/tem-Ge-7/CONTCAR	-7.170523663999999	-5.846034801595687	2.62933611869812
/global/project/projectdirs/m3572/cluster-training-data/nestedStructs/C/10/s5-16/CONTCAR	-6.867268693	-6.634546197050094	1.8408247232437132
/global/project/projectdirs/m3572/cluster-training-data/nestedStructs/C/10/s1-3/CONTCAR	-3.926031226	-5.208180940740585	3.2671899795532227
/global/project/projectdirs/m3572/cluster-training-data/nestedStructs/C/10/tem-Ge-6/CONTCAR	-6.622175520000001	-4.691894806020736	3.7834761142730713
/global/project/projectdirs/m3572/cluster-training-data/nestedStructs/C/10/s5-12/CONTCAR	-6.563675023	-6.649639404409408	1.8257315158843996
/global/project/projectdirs/m3572/cluster-training-data/nestedStructs/C/10/s5-41/CONTCAR	-7.5052938319999996	-6.929719007604598	1.545651912689209
/global/project/projectdirs/m3572/cluster-training-data/nestedStructs/C/10/s1-4/CONTCAR	0.202383867	-6.883753216856002	1.5916177034378052
/global/project/projectdirs/m3572/cluster-training-data/nestedStructs/C/10/s5-42/CONTCAR	-7.494342165000001	-6.995633519285201	1.479737401008606
/global/project/projectdirs/m3572/cluster-training-data/nestedStructs/C/10/s5-43/CONTCAR	-7.5080106749999995	-6.866537249677657	1.60883367061615
/global/project/projectdirs/m3572/cluster-training-data/nestedStructs/C/10/s5-44/CONTCAR	-7.526964363	-6.931353486173629	1.5440174341201782
/global/project/projectdirs/m3572/cluster-training-data/nestedStructs/C/10/s1-10/CONTCAR	-3.9182015800000003	-6.752092397802352	1.723278522491455
/global/project/projectdirs/m3572/cluster-training-data/nestedStructs/C/10/s5-31/CONTCAR	-7.366372203	-6.80826381503868	1.667107105255127
/global/project/projectdirs/m3572/cluster-training-data/nestedStructs/C/10/s1-5/CONTCAR	-1.9455797350000001	-5.856944120519637	2.61842679977417
/global/project/projectdirs/m3572/cluster-training-data/nestedStructs/C/10/s5-27/CONTCAR	-7.177753998999999	-6.885310447805404	1.590060472488403
/global/project/projectdirs/m3572/cluster-training-data/nestedStructs/C/10/s5-36/CONTCAR	-7.4354215319999994	-6.778808153264999	1.6965627670288086
/global/project/projectdirs/m3572/cluster-training-data/nestedStructs/C/10/s5-21/CONTCAR	-7.096678452000001	-6.663562334173202	1.8118085861206052
/global/project/projectdirs/m3572/cluster-training-data/nestedStructs/C/10/s1-6/CONTCAR	-0.071345323	-6.929028905027389	1.5463420152664185
/global/project/projectdirs/m3572/cluster-training-data/nestedStructs/C/10/tem-Sc-4/CONTCAR	-6.410420972	-4.432890928380965	4.042479991912842
/global/project/projectdirs/m3572/cluster-training-data/nestedStructs/C/10/tem-Ge-13/CONTCAR	-7.08223979	-6.152954614751815	2.322416305541992
/global/project/projectdirs/m3572/cluster-training-data/nestedStructs/C/10/s5-11/CONTCAR	-6.285172579999999	-6.837033904188155	1.638337016105652
/global/project/projectdirs/m3572/cluster-training-data/nestedStructs/C/10/s5-30/CONTCAR	-7.3764523969999996	-6.757958686941146	1.7174122333526611
/global/project/projectdirs/m3572/cluster-training-data/nestedStructs/C/10/tem-Ge-1/CONTCAR	-7.154007963	-5.55356959163475	2.9218013286590576
/global/project/projectdirs/m3572/cluster-training-data/nestedStructs/C/10/s5-35/CONTCAR	-7.406869102	-6.981077945821761	1.494292974472046
/global/project/projectdirs/m3572/cluster-training-data/nestedStructs/C/10/s5-9/CONTCAR	-6.050465015	-6.758149183385848	1.717221736907959
/global/project/projectdirs/m3572/cluster-training-data/nestedStructs/C/10/tem-Sc-2/CONTCAR	-7.175575747000001	-5.282879627340316	3.192491292953491
/global/project/projectdirs/m3572/cluster-training-data/nestedStructs/C/10/tem-Sc-13/CONTCAR	-6.405840366	-4.41190151035118	4.063469409942627
/global/project/projectdirs/m3572/cluster-training-data/nestedStructs/C/10/s5-29/CONTCAR	-7.285103338000001	-6.620294368856429	1.855076551437378
/global/project/projectdirs/m3572/cluster-training-data/nestedStructs/C/10/s5-23/CONTCAR	-6.836114282	-6.406610286825179	2.068760633468628
/global/project/projectdirs/m3572/cluster-training-data/nestedStructs/C/10/s1-1/CONTCAR	-3.131863385	-6.192273414724349	2.283097505569458
/global/project/projectdirs/m3572/cluster-training-data/nestedStructs/C/10/tem-Ge-15/CONTCAR	-7.128289898	-6.036104477041244	2.4392664432525635
/global/project/projectdirs/m3572/cluster-training-data/nestedStructs/C/10/s5-49/CONTCAR	-7.583605541	-6.918525016897201	1.5568459033966064
/global/project/projectdirs/m3572/cluster-training-data/nestedStructs/C/10/s1-2/CONTCAR	-1.096795641	-6.583523309820174	1.8918476104736328
/global/project/projectdirs/m3572/cluster-training-data/nestedStructs/C/10/s5-32/CONTCAR	-7.398525309	-6.808215654485702	1.6671552658081057
/global/project/projectdirs/m3572/cluster-training-data/nestedStructs/C/10/s5-25/CONTCAR	-7.124683193	-6.558535850637435	1.916835069656372
/global/project/projectdirs/m3572/cluster-training-data/nestedStructs/C/10/s5-37/CONTCAR	-7.4648838710000005	-6.853476679914474	1.6218942403793335
/global/project/projectdirs/m3572/cluster-training-data/nestedStructs/C/10/s5-5/CONTCAR	-5.781782072	-6.7246331340007774	1.7507377862930298
/global/project/projectdirs/m3572/cluster-training-data/nestedStructs/C/10/s5-40/CONTCAR	-7.4543600979999995	-6.804350531690597	1.6710203886032104
/global/project/projectdirs/m3572/cluster-training-data/nestedStructs/C/10/tem-Sc-7/CONTCAR	-6.5755605	-4.835964239233016	3.639406681060791
/global/project/projectdirs/m3572/cluster-training-data/nestedStructs/C/10/s5-6/CONTCAR	-4.1566425350000005	-6.509547865980148	1.96582305431366
/global/project/projectdirs/m3572/cluster-training-data/nestedStructs/C/10/tem-Sc-19/CONTCAR	-7.1777970909999995	-5.264109171026229	3.211261749267578
/global/project/projectdirs/m3572/cluster-training-data/nestedStructs/C/10/s5-19/CONTCAR	-6.614371457999999	-6.500974810712814	1.9743961095809937
/global/project/projectdirs/m3572/cluster-training-data/nestedStructs/C/10/s5-7/CONTCAR	-4.9975910290000005	-6.442509210699081	2.0328617095947266
/global/project/projectdirs/m3572/cluster-training-data/nestedStructs/C/10/s5-15/CONTCAR	-6.588907086000001	-6.597340739362716	1.8780301809310915
/global/project/projectdirs/m3572/cluster-training-data/nestedStructs/C/10/s5-8/CONTCAR	-5.731446028	-6.491336024396896	1.984034895896912
/global/project/projectdirs/m3572/cluster-training-data/nestedStructs/C/10/s5-26/CONTCAR	-7.231610213000001	-6.7931042081050865	1.6822667121887207
/global/project/projectdirs/m3572/cluster-training-data/nestedStructs/C/10/s5-1/CONTCAR	-3.419378182	-6.277423179738998	2.1979477405548096
/global/project/projectdirs/m3572/cluster-training-data/nestedStructs/C/8/tem-Sc-25/CONTCAR	-6.80073329875	-4.862448013418198	3.6129229068756095
/global/project/projectdirs/m3572/cluster-training-data/nestedStructs/C/8/tem-Sc-5/CONTCAR	-5.8263121775	-4.436521089666366	4.038849830627441
/global/project/projectdirs/m3572/cluster-training-data/nestedStructs/C/8/tem-Sc-4/CONTCAR	-5.98104153375	-4.595412529104232	3.879958391189575
/global/project/projectdirs/m3572/cluster-training-data/nestedStructs/C/8/tem-Ge-14/CONTCAR	-6.83259004375	-6.0879485970668785	2.3874223232269287
/global/project/projectdirs/m3572/cluster-training-data/nestedStructs/C/8/tem-Sc-13/CONTCAR	-6.8881104375	-5.8639870053462975	2.6113839149475098
/global/project/projectdirs/m3572/cluster-training-data/nestedStructs/C/18/tem-Ge-23/CONTCAR	-7.620112962777778	-7.393505132787704	1.0818657875061035
/global/project/projectdirs/m3572/cluster-training-data/nestedStructs/C/18/s5-2/CONTCAR	1.6068518777777778	-6.985068953626632	1.4903019666671753
/global/project/projectdirs/m3572/cluster-training-data/nestedStructs/C/18/s5-83/CONTCAR	-7.928008487222223	-6.929797685735702	1.5455732345581057
/global/project/projectdirs/m3572/cluster-training-data/nestedStructs/C/18/s5-50/CONTCAR	-7.504921963333334	-6.842338002317428	1.6330329179763794
/global/project/projectdirs/m3572/cluster-training-data/nestedStructs/C/18/s5-33/CONTCAR	-6.9089832894444445	-6.614522135847091	1.8608487844467163
/global/project/projectdirs/m3572/cluster-training-data/nestedStructs/C/18/tem-Ge-22/CONTCAR	-7.629894425	-7.310690916173934	1.164680004119873
/global/project/projectdirs/m3572/cluster-training-data/nestedStructs/C/18/s1-12/CONTCAR	-1.0308280522222222	-6.744115150564193	1.7312557697296145
/global/project/projectdirs/m3572/cluster-training-data/nestedStructs/C/18/s5-18/CONTCAR	-6.43992971388889	-6.5857054358654015	1.8896654844284055
/global/project/projectdirs/m3572/cluster-training-data/nestedStructs/C/18/s5-94/CONTCAR	-8.026400945555556	-6.9712446099452965	1.5041263103485107
/global/project/projectdirs/m3572/cluster-training-data/nestedStructs/C/18/s5-28/CONTCAR	-6.727567008333334	-6.873065627210616	1.602305293083191
/global/project/projectdirs/m3572/cluster-training-data/nestedStructs/C/18/s5-45/CONTCAR	-7.19209785611111	-6.834443486326217	1.6409274339675903
/global/project/projectdirs/m3572/cluster-training-data/nestedStructs/C/18/s5-38/CONTCAR	-6.696786269444444	-6.49533132373619	1.9800395965576167
/global/project/projectdirs/m3572/cluster-training-data/nestedStructs/C/18/s5-46/CONTCAR	-7.152418963888888	-6.602008855932235	1.8733620643615725
/global/project/projectdirs/m3572/cluster-training-data/nestedStructs/C/18/s5-3/CONTCAR	1.7348749472222222	-5.911944664113998	2.5634262561798096
/global/project/projectdirs/m3572/cluster-training-data/nestedStructs/C/18/s5-47/CONTCAR	-7.221200682222222	-6.8598872786693565	1.615483641624451
/global/project/projectdirs/m3572/cluster-training-data/nestedStructs/C/18/s5-14/CONTCAR	-6.136243508888889	-6.6212515002422325	1.8541194200515747
/global/project/projectdirs/m3572/cluster-training-data/nestedStructs/C/18/s5-22/CONTCAR	-6.6756330450000005	-6.673140442960738	1.8022304773330688
/global/project/projectdirs/m3572/cluster-training-data/nestedStructs/C/18/s5-48/CONTCAR	-7.201433015	-6.7509793406658165	1.7243915796279907
/global/project/projectdirs/m3572/cluster-training-data/nestedStructs/C/18/s5-58/CONTCAR	-7.706832845	-6.861442244642257	1.6139286756515503
/global/project/projectdirs/m3572/cluster-training-data/nestedStructs/C/18/s5-52/CONTCAR	-7.542699948333333	-6.744546807401656	1.7308241128921509
/global/project/projectdirs/m3572/cluster-training-data/nestedStructs/C/18/s5-68/CONTCAR	-7.806136347222223	-6.94253591357994	1.5328350067138672
/global/project/projectdirs/m3572/cluster-training-data/nestedStructs/C/18/s5-10/CONTCAR	-5.974923562777778	-6.358807600133895	2.116563320159912
/global/project/projectdirs/m3572/cluster-training-data/nestedStructs/C/18/s5-78/CONTCAR	-7.952213142777778	-6.864403164976119	1.610967755317688
/global/project/projectdirs/m3572/cluster-training-data/nestedStructs/C/18/s5-4/CONTCAR	-5.397471850555556	-6.65382901489067	1.8215419054031368
/global/project/projectdirs/m3572/cluster-training-data/nestedStructs/C/18/s5-88/CONTCAR	-8.020471992222221	-6.8979955083065025	1.577375411987305
/global/project/projectdirs/m3572/cluster-training-data/nestedStructs/C/18/s5-82/CONTCAR	-7.954803096666668	-6.863207138174056	1.612163782119751
/global/project/projectdirs/m3572/cluster-training-data/nestedStructs/C/18/tem-Ge-24/CONTCAR	-7.854780105555556	-7.31010559856224	1.1652653217315674
/global/project/projectdirs/m3572/cluster-training-data/nestedStructs/C/18/s5-69/CONTCAR	-7.819906746666667	-6.868475711935043	1.6068952083587646
/global/project/projectdirs/m3572/cluster-training-data/nestedStructs/C/18/s1-7/CONTCAR	-0.5554720594444444	-7.035916722410201	1.439454197883606
/global/project/projectdirs/m3572/cluster-training-data/nestedStructs/C/18/s5-91/CONTCAR	-7.992764108333333	-6.972559488409042	1.5028114318847656
[truncated: 99 more rows]
