# Supplementary material for: Learning in continuous action space for developing high dimensional potential energy models
Source: Nat Commun. 2022 Jan 18;13:368. doi: 10.1038/s41467-021-27849-6 (PMC8766468; doi:10.1038/s41467-021-27849-6)
Supplement: Supplementary file 8 — Supplementary Software 1 [file 41467_2021_27849_MOESM8_ESM.zip › Supplementary Softwares/megnet_data_publication/Si_megnet_compare_v2.csv]

fname	dft_energy	megnet_energy_adjusted	megnet_energy
/global/project/projectdirs/m3572/cluster-training-data/nestedStructs/Si/34/7/CONTCAR	-4.727353361176471	-4.8873130813414285	0.5085926651954651
/global/project/projectdirs/m3572/cluster-training-data/nestedStructs/Si/34/3/CONTCAR	-4.726206956764706	-4.934945447760267	0.4609602987766266
/global/project/projectdirs/m3572/cluster-training-data/nestedStructs/Si/34/11/CONTCAR	-4.73049357382353	-4.900026960688276	0.4958787858486175
/global/project/projectdirs/m3572/cluster-training-data/nestedStructs/Si/34/5/CONTCAR	-4.739362705882352	-4.952781660872144	0.4431240856647491
/global/project/projectdirs/m3572/cluster-training-data/nestedStructs/Si/34/16/CONTCAR	-4.717529605588235	-4.924390657263441	0.4715150892734527
/global/project/projectdirs/m3572/cluster-training-data/nestedStructs/Si/34/20/CONTCAR	-4.730701796470589	-4.8869673147970865	0.5089384317398071
/global/project/projectdirs/m3572/cluster-training-data/nestedStructs/Si/34/15/CONTCAR	-4.722323363529412	-4.9595231250101754	0.4363826215267181
/global/project/projectdirs/m3572/cluster-training-data/nestedStructs/Si/34/18/CONTCAR	-4.73753027764706	-4.891088260727567	0.5048174858093262
/global/project/projectdirs/m3572/cluster-training-data/nestedStructs/Si/37/21/CONTCAR	-4.6891368697297295	-4.833966387825651	0.5619393587112427
/global/project/projectdirs/m3572/cluster-training-data/nestedStructs/Si/37/20/CONTCAR	-4.724660783783784	-4.905579818802519	0.490325927734375
/global/project/projectdirs/m3572/cluster-training-data/nestedStructs/Si/7/s3-1/CONTCAR	-2.056880871428571	-3.4265475407416055	1.969358205795288
/global/project/projectdirs/m3572/cluster-training-data/nestedStructs/Si/7/s4-11/CONTCAR	-3.82015369	-3.503635300713224	1.8922704458236692
/global/project/projectdirs/m3572/cluster-training-data/nestedStructs/Si/7/s1-12/CONTCAR	-2.8931247885714284	-3.8934461012655923	1.5024596452713013
/global/project/projectdirs/m3572/cluster-training-data/nestedStructs/Si/7/s2-3/CONTCAR	-1.4786307028571428	-4.092905057984037	1.3030006885528564
/global/project/projectdirs/m3572/cluster-training-data/nestedStructs/Si/7/s3-11/CONTCAR	-3.4652063642857143	-4.15240551384036	1.2435002326965332
/global/project/projectdirs/m3572/cluster-training-data/nestedStructs/Si/7/s2-4/CONTCAR	-2.6674111014285713	-3.68621374519412	1.7096920013427734
/global/project/projectdirs/m3572/cluster-training-data/nestedStructs/Si/7/s2-5/CONTCAR	-3.2574441514285715	-4.400322152691526	0.9955835938453674
/global/project/projectdirs/m3572/cluster-training-data/nestedStructs/Si/7/s4-6/CONTCAR	-3.2825828442857143	-3.7629361286932657	1.632969617843628
/global/project/projectdirs/m3572/cluster-training-data/nestedStructs/Si/7/s2-11/CONTCAR	-3.644532917142857	-3.6199876204306314	1.7759181261062622
/global/project/projectdirs/m3572/cluster-training-data/nestedStructs/Si/7/s1-7/CONTCAR	-3.4070395042857142	-3.9349873200232217	1.460918426513672
/global/project/projectdirs/m3572/cluster-training-data/nestedStructs/Si/7/s2-6/CONTCAR	-3.065815862857143	-4.2553768292242715	1.140528917312622
/global/project/projectdirs/m3572/cluster-training-data/nestedStructs/Si/7/s4-7/CONTCAR	-3.46746749	-4.438825263100309	0.9570804834365844
/global/project/projectdirs/m3572/cluster-training-data/nestedStructs/Si/7/s1-8/CONTCAR	-2.3016931342857143	-3.870027555542631	1.5258781909942627
/global/project/projectdirs/m3572/cluster-training-data/nestedStructs/Si/7/s1-11/CONTCAR	-2.8931247885714284	-3.8934461012655923	1.5024596452713013
/global/project/projectdirs/m3572/cluster-training-data/nestedStructs/Si/7/s4-8/CONTCAR	-3.39570914	-4.093149079399748	1.302756667137146
/global/project/projectdirs/m3572/cluster-training-data/nestedStructs/Si/7/s3-10/CONTCAR	-3.7074498285714284	-3.690174473839445	1.7057312726974487
/global/project/projectdirs/m3572/cluster-training-data/nestedStructs/Si/7/s1-9/CONTCAR	-3.219134482857143	-4.451844944077177	0.9440608024597168
/global/project/projectdirs/m3572/cluster-training-data/nestedStructs/Si/7/s4-9/CONTCAR	-3.5355447214285713	-3.4978840485388467	1.8980216979980469
/global/project/projectdirs/m3572/cluster-training-data/nestedStructs/Si/7/s2-1/CONTCAR	-3.9991958828571432	-3.7484569683844278	1.6474487781524658
/global/project/projectdirs/m3572/cluster-training-data/nestedStructs/Si/7/s4-2/CONTCAR	-3.5786985985714286	-3.597867025452299	1.7980387210845947
/global/project/projectdirs/m3572/cluster-training-data/nestedStructs/Si/7/s1-3/CONTCAR	-3.4921263057142857	-3.6321025028998086	1.763803243637085
/global/project/projectdirs/m3572/cluster-training-data/nestedStructs/Si/7/s2-2/CONTCAR	-0.7397883542857143	-3.525309933739347	1.8705958127975464
/global/project/projectdirs/m3572/cluster-training-data/nestedStructs/Si/7/s4-3/CONTCAR	0.3105203485714286	-4.239793552475614	1.1561121940612793
/global/project/projectdirs/m3572/cluster-training-data/nestedStructs/Si/7/s1-4/CONTCAR	-3.247336142857143	-4.035009159165067	1.3608965873718262
/global/project/projectdirs/m3572/cluster-training-data/nestedStructs/Si/7/s4-4/CONTCAR	-3.3815229714285713	-4.314343585091276	1.0815621614456177
/global/project/projectdirs/m3572/cluster-training-data/nestedStructs/Si/7/s1-10/CONTCAR	-3.091646285714286	-3.889810575562162	1.5060951709747314
/global/project/projectdirs/m3572/cluster-training-data/nestedStructs/Si/7/s1-5/CONTCAR	-3.2960874585714284	-4.1682137385184	1.2276920080184937
/global/project/projectdirs/m3572/cluster-training-data/nestedStructs/Si/7/s2-12/CONTCAR	-3.644532917142857	-3.6199876204306314	1.7759181261062622
/global/project/projectdirs/m3572/cluster-training-data/nestedStructs/Si/7/s3-6/CONTCAR	-3.423837775714286	-3.612232817726774	1.7836729288101196
/global/project/projectdirs/m3572/cluster-training-data/nestedStructs/Si/7/s4-5/CONTCAR	-2.9101868342857142	-3.9382671252066324	1.4576386213302612
/global/project/projectdirs/m3572/cluster-training-data/nestedStructs/Si/7/s1-6/CONTCAR	-2.790838102857143	-3.8225399390036294	1.5733658075332642
/global/project/projectdirs/m3572/cluster-training-data/nestedStructs/Si/7/dft-lit-3/CONTCAR	-4.40027684	-3.5961899891668985	1.7997157573699951
/global/project/projectdirs/m3572/cluster-training-data/nestedStructs/Si/7/s3-7/CONTCAR	-3.1740536599999998	-3.4591115847403238	1.9367941617965696
/global/project/projectdirs/m3572/cluster-training-data/nestedStructs/Si/7/s3-8/CONTCAR	-3.40857143	-4.283680214005155	1.1122255325317385
/global/project/projectdirs/m3572/cluster-training-data/nestedStructs/Si/7/s3-9/CONTCAR	-3.5839927457142857	-4.031451238709135	1.3644545078277588
/global/project/projectdirs/m3572/cluster-training-data/nestedStructs/Si/7/s1-1/CONTCAR	-1.658661497142857	-3.671988023834867	1.7239177227020264
/global/project/projectdirs/m3572/cluster-training-data/nestedStructs/Si/7/s3-2/CONTCAR	-3.110341722857143	-3.89523269088809	1.5006730556488037
/global/project/projectdirs/m3572/cluster-training-data/nestedStructs/Si/7/s4-1/CONTCAR	-3.848022022857143	-3.941978706436796	1.4539270401000977
/global/project/projectdirs/m3572/cluster-training-data/nestedStructs/Si/7/s4-10/CONTCAR	-3.7648836857142856	-3.6745418444449136	1.72136390209198
/global/project/projectdirs/m3572/cluster-training-data/nestedStructs/Si/7/s1-2/CONTCAR	-2.123285455714286	-3.4889694586569497	1.906936287879944
/global/project/projectdirs/m3572/cluster-training-data/nestedStructs/Si/7/dft-lit-4/CONTCAR	-4.22894429	-3.5848357811743448	1.8110699653625488
/global/project/projectdirs/m3572/cluster-training-data/nestedStructs/Si/7/s3-3/CONTCAR	-1.5983274328571428	-4.303361310082121	1.092544436454773
/global/project/projectdirs/m3572/cluster-training-data/nestedStructs/Si/7/s3-4/CONTCAR	-3.4033195085714287	-4.102491869049711	1.2934138774871826
/global/project/projectdirs/m3572/cluster-training-data/nestedStructs/Si/7/s3-5/CONTCAR	-2.9049832371428574	-4.093370570259733	1.3025351762771606
/global/project/projectdirs/m3572/cluster-training-data/nestedStructs/Si/7/s2-7/CONTCAR	-3.383053425714286	-3.9424560204321573	1.4534497261047363
/global/project/projectdirs/m3572/cluster-training-data/nestedStructs/Si/7/s2-10/CONTCAR	-3.57087097	-3.5442038908774087	1.8517018556594849
/global/project/projectdirs/m3572/cluster-training-data/nestedStructs/Si/7/s3-12/CONTCAR	-3.4652063642857143	-4.15240551384036	1.2435002326965332
/global/project/projectdirs/m3572/cluster-training-data/nestedStructs/Si/7/s2-8/CONTCAR	-3.51682649	-4.4708303943449685	0.925075352191925
/global/project/projectdirs/m3572/cluster-training-data/nestedStructs/Si/7/s2-9/CONTCAR	-3.6641378442857144	-3.7568687334829995	1.639037013053894
/global/project/projectdirs/m3572/cluster-training-data/nestedStructs/Si/7/s4-12/CONTCAR	-3.82015369	-3.503635300713224	1.8922704458236692
/global/project/projectdirs/m3572/cluster-training-data/nestedStructs/Si/51/4/CONTCAR	-4.779316837843138	-4.928154422360105	0.4677513241767883
/global/project/projectdirs/m3572/cluster-training-data/nestedStructs/Si/21/s3-1/CONTCAR	-4.146716395714286	-4.744177056866331	0.6517286896705627
/global/project/projectdirs/m3572/cluster-training-data/nestedStructs/Si/21/s3-11/CONTCAR	-3.411070554285714	-4.523628307896299	0.8722774386405945
/global/project/projectdirs/m3572/cluster-training-data/nestedStructs/Si/21/3/CONTCAR	-4.680823618095238	-4.942609919624967	0.4532958269119262
/global/project/projectdirs/m3572/cluster-training-data/nestedStructs/Si/21/s3-10/CONTCAR	-3.452080001428571	-4.1999520197684	1.1959537267684937
/global/project/projectdirs/m3572/cluster-training-data/nestedStructs/Si/21/2/CONTCAR	-4.6825949795238095	-4.824837340431852	0.5710684061050415
/global/project/projectdirs/m3572/cluster-training-data/nestedStructs/Si/21/s3-6/CONTCAR	-2.176741130952381	-4.414695455151243	0.9812102913856506
/global/project/projectdirs/m3572/cluster-training-data/nestedStructs/Si/21/s3-7/CONTCAR	-2.528511117142857	-4.417099489288969	0.9788062572479248
/global/project/projectdirs/m3572/cluster-training-data/nestedStructs/Si/21/s3-8/CONTCAR	-3.186481358095238	-4.548196865635557	0.8477088809013367
/global/project/projectdirs/m3572/cluster-training-data/nestedStructs/Si/21/s3-9/CONTCAR	-2.934345499047619	-4.544140769558592	0.851764976978302
/global/project/projectdirs/m3572/cluster-training-data/nestedStructs/Si/21/s3-2/CONTCAR	-1.3804688695238094	-3.940268887596769	1.4556368589401243
/global/project/projectdirs/m3572/cluster-training-data/nestedStructs/Si/21/s3-3/CONTCAR	0.042936732857142855	-4.745551301556272	0.6503544449806213
/global/project/projectdirs/m3572/cluster-training-data/nestedStructs/Si/21/s3-4/CONTCAR	-1.2583106719047619	-4.192008866387052	1.2038968801498413
/global/project/projectdirs/m3572/cluster-training-data/nestedStructs/Si/21/s3-5/CONTCAR	-2.3320298676190476	-4.032789005356474	1.36311674118042
/global/project/projectdirs/m3572/cluster-training-data/nestedStructs/Si/21/s3-12/CONTCAR	-3.411070554285714	-4.523628307896299	0.8722774386405945
/global/project/projectdirs/m3572/cluster-training-data/nestedStructs/Si/24/s4-11/CONTCAR	-3.200158612916667	-4.539033724384947	0.856872022151947
/global/project/projectdirs/m3572/cluster-training-data/nestedStructs/Si/24/s4-6/CONTCAR	-1.83189191625	-4.183132065849943	1.212773680686951
/global/project/projectdirs/m3572/cluster-training-data/nestedStructs/Si/24/s4-7/CONTCAR	-2.576805150833333	-4.815391613560362	0.580514132976532
/global/project/projectdirs/m3572/cluster-training-data/nestedStructs/Si/24/s4-8/CONTCAR	-2.9146816775000004	-4.541006399708433	0.8548993468284607
/global/project/projectdirs/m3572/cluster-training-data/nestedStructs/Si/24/s4-9/CONTCAR	-3.5677205633333333	-4.733859612065	0.6620461344718933
/global/project/projectdirs/m3572/cluster-training-data/nestedStructs/Si/24/s4-2/CONTCAR	-1.576655425	-4.2677351370627115	1.128170609474182
/global/project/projectdirs/m3572/cluster-training-data/nestedStructs/Si/24/s4-3/CONTCAR	-0.7261395412499999	-4.62608362587039	0.7698221206665039
/global/project/projectdirs/m3572/cluster-training-data/nestedStructs/Si/24/s4-4/CONTCAR	-1.05290450125	-4.0323156252676675	1.363590121269226
/global/project/projectdirs/m3572/cluster-training-data/nestedStructs/Si/24/s4-5/CONTCAR	-2.4419598395833333	-4.637788070755644	0.75811767578125
/global/project/projectdirs/m3572/cluster-training-data/nestedStructs/Si/24/s4-1/CONTCAR	-3.2168450720833337	-4.679511143284483	0.7163946032524109
/global/project/projectdirs/m3572/cluster-training-data/nestedStructs/Si/24/s4-10/CONTCAR	-3.2227361075	-4.698848916607542	0.6970568299293518
/global/project/projectdirs/m3572/cluster-training-data/nestedStructs/Si/24/s4-12/CONTCAR	-3.200158612916667	-4.539033724384947	0.856872022151947
/global/project/projectdirs/m3572/cluster-training-data/nestedStructs/Si/27/s4-11/CONTCAR	-2.9365451062962964	-4.11183835418765	1.2840673923492432
/global/project/projectdirs/m3572/cluster-training-data/nestedStructs/Si/27/s2-3/CONTCAR	-0.6582998214814815	-4.741841687279386	0.6540640592575073
/global/project/projectdirs/m3572/cluster-training-data/nestedStructs/Si/27/s2-4/CONTCAR	-2.5574892270370366	-4.515043629723234	0.8808621168136597
/global/project/projectdirs/m3572/cluster-training-data/nestedStructs/Si/27/s2-5/CONTCAR	-2.3720767418518522	-4.318923486786527	1.0769822597503662
/global/project/projectdirs/m3572/cluster-training-data/nestedStructs/Si/27/s4-6/CONTCAR	-1.8210854833333332	-4.631454958038969	0.7644507884979248
/global/project/projectdirs/m3572/cluster-training-data/nestedStructs/Si/27/s2-11/CONTCAR	-2.967283923333333	-4.5817153588110635	0.8141903877258301
/global/project/projectdirs/m3572/cluster-training-data/nestedStructs/Si/27/s2-6/CONTCAR	-2.578015048888889	-4.301926864700956	1.0939788818359375
/global/project/projectdirs/m3572/cluster-training-data/nestedStructs/Si/27/s4-7/CONTCAR	-2.370207974814815	-4.772839082794828	0.6230666637420654
/global/project/projectdirs/m3572/cluster-training-data/nestedStructs/Si/27/s4-8/CONTCAR	-2.5468208785185187	-4.21540190132205	1.1805038452148438
/global/project/projectdirs/m3572/cluster-training-data/nestedStructs/Si/27/s4-9/CONTCAR	-2.7525832796296297	-4.580074740963621	0.8158310055732727
/global/project/projectdirs/m3572/cluster-training-data/nestedStructs/Si/27/s4-2/CONTCAR	-0.5533255681481482	-4.773370815830869	0.6225349307060242
/global/project/projectdirs/m3572/cluster-training-data/nestedStructs/Si/27/s2-2/CONTCAR	-0.27788683148148147	-4.840335978584928	0.5555697679519653
/global/project/projectdirs/m3572/cluster-training-data/nestedStructs/Si/27/s4-3/CONTCAR	-0.1314555411111111	-4.881885541992826	0.5140202045440674
/global/project/projectdirs/m3572/cluster-training-data/nestedStructs/Si/27/s4-4/CONTCAR	-0.8995414674074075	-4.73990757616107	0.655998170375824
/global/project/projectdirs/m3572/cluster-training-data/nestedStructs/Si/27/s2-12/CONTCAR	-2.967283923333333	-4.5817153588110635	0.8141903877258301
/global/project/projectdirs/m3572/cluster-training-data/nestedStructs/Si/27/dft-lit-1/CONTCAR	-4.754234349259259	-4.937356962280912	0.4585487842559814
/global/project/projectdirs/m3572/cluster-training-data/nestedStructs/Si/27/s4-5/CONTCAR	-1.4868260288888888	-4.598813129978819	0.797092616558075
/global/project/projectdirs/m3572/cluster-training-data/nestedStructs/Si/27/s4-1/CONTCAR	-4.28905862037037	-4.7587284580046365	0.6371772885322571
/global/project/projectdirs/m3572/cluster-training-data/nestedStructs/Si/27/s4-10/CONTCAR	-2.7312234477777775	-4.781973494606657	0.6139322519302368
/global/project/projectdirs/m3572/cluster-training-data/nestedStructs/Si/27/s2-7/CONTCAR	-2.3340819574074074	-4.518151117878599	0.8777546286582947
/global/project/projectdirs/m3572/cluster-training-data/nestedStructs/Si/27/s2-10/CONTCAR	-2.778764223703704	-4.598404480534239	0.797501266002655
/global/project/projectdirs/m3572/cluster-training-data/nestedStructs/Si/27/s2-8/CONTCAR	-2.2802255085185186	-4.640012814121885	0.7558929324150085
/global/project/projectdirs/m3572/cluster-training-data/nestedStructs/Si/27/18/CONTCAR	-4.659409647407408	-4.885413481312437	0.5104922652244568
/global/project/projectdirs/m3572/cluster-training-data/nestedStructs/Si/27/s2-9/CONTCAR	-2.5534395822222224	-4.779853893833799	0.6160518527030945
/global/project/projectdirs/m3572/cluster-training-data/nestedStructs/Si/27/s4-12/CONTCAR	-2.9365451062962964	-4.11183835418765	1.2840673923492432
/global/project/projectdirs/m3572/cluster-training-data/nestedStructs/Si/43/7/CONTCAR	-4.7579038037209305	-4.954410238581342	0.4414955079555511
/global/project/projectdirs/m3572/cluster-training-data/nestedStructs/Si/43/6/CONTCAR	-4.76091724627907	-4.96093423517291	0.4349715113639831
/global/project/projectdirs/m3572/cluster-training-data/nestedStructs/Si/43/19/CONTCAR	-4.759328235116279	-4.899189426022215	0.4967163205146789
/global/project/projectdirs/m3572/cluster-training-data/nestedStructs/Si/43/4/CONTCAR	-4.772354774186047	-4.962653560953779	0.4332521855831146
/global/project/projectdirs/m3572/cluster-training-data/nestedStructs/Si/43/dft-lit-1/CONTCAR	-4.822403404186047	-4.9503318801695535	0.4455738663673401
/global/project/projectdirs/m3572/cluster-training-data/nestedStructs/Si/43/16/CONTCAR	-4.765000928604651	-4.904988242703123	0.4909175038337707
/global/project/projectdirs/m3572/cluster-training-data/nestedStructs/Si/43/9/CONTCAR	-4.77134626744186	-4.905221505480451	0.4906842410564422
/global/project/projectdirs/m3572/cluster-training-data/nestedStructs/Si/43/15/CONTCAR	-4.784499461395349	-4.90750725420062	0.4883984923362732
/global/project/projectdirs/m3572/cluster-training-data/nestedStructs/Si/43/10/CONTCAR	-4.749062760232558	-4.880833102780027	0.5150726437568665
/global/project/projectdirs/m3572/cluster-training-data/nestedStructs/Si/43/8/CONTCAR	-4.744212570930233	-4.952235205488844	0.4436705410480499
/global/project/projectdirs/m3572/cluster-training-data/nestedStructs/Si/6/s3-1/CONTCAR	-3.9056795533333335	-3.7416471377188394	1.6542586088180542
/global/project/projectdirs/m3572/cluster-training-data/nestedStructs/Si/6/s4-11/CONTCAR	-3.684011735	-3.6531556978995035	1.74275004863739
/global/project/projectdirs/m3572/cluster-training-data/nestedStructs/Si/6/s1-12/CONTCAR	-2.538618725	-4.345432771759672	1.0504729747772217
/global/project/projectdirs/m3572/cluster-training-data/nestedStructs/Si/6/s2-3/CONTCAR	-1.72413059	-3.531538261490507	1.8643674850463867
/global/project/projectdirs/m3572/cluster-training-data/nestedStructs/Si/6/s3-11/CONTCAR	-3.589618226666667	-3.609632147865934	1.7862735986709597
/global/project/projectdirs/m3572/cluster-training-data/nestedStructs/Si/6/s2-4/CONTCAR	-2.7842906233333333	-4.130845321732206	1.2650604248046875
/global/project/projectdirs/m3572/cluster-training-data/nestedStructs/Si/6/s2-5/CONTCAR	-3.2576522266666665	-4.0182716980749795	1.377634048461914
/global/project/projectdirs/m3572/cluster-training-data/nestedStructs/Si/6/s4-6/CONTCAR	-3.3920873933333335	-3.7428670063788125	1.653038740158081
/global/project/projectdirs/m3572/cluster-training-data/nestedStructs/Si/6/s2-11/CONTCAR	-3.735690716666667	-3.7650253907019327	1.630880355834961
/global/project/projectdirs/m3572/cluster-training-data/nestedStructs/Si/6/s1-7/CONTCAR	-3.04110128	-3.7432173624808023	1.6526883840560913
/global/project/projectdirs/m3572/cluster-training-data/nestedStructs/Si/6/s2-6/CONTCAR	-3.50765506	-3.545089139061613	1.8508166074752808
/global/project/projectdirs/m3572/cluster-training-data/nestedStructs/Si/6/s4-7/CONTCAR	-3.4488963433333333	-3.608786954003019	1.7871187925338743
/global/project/projectdirs/m3572/cluster-training-data/nestedStructs/Si/6/s1-8/CONTCAR	-3.126740743333333	-3.7744768992239663	1.6214288473129272
/global/project/projectdirs/m3572/cluster-training-data/nestedStructs/Si/6/s1-11/CONTCAR	-2.538618725	-4.345432771759672	1.0504729747772217
/global/project/projectdirs/m3572/cluster-training-data/nestedStructs/Si/6/s4-8/CONTCAR	-3.5043689683333334	-3.560305370407743	1.8356003761291504
/global/project/projectdirs/m3572/cluster-training-data/nestedStructs/Si/6/s3-10/CONTCAR	-3.8479093483333333	-3.594484104233427	1.8014216423034668
/global/project/projectdirs/m3572/cluster-training-data/nestedStructs/Si/6/s1-9/CONTCAR	-3.2015587350000003	-3.7063424721533487	1.689563274383545
/global/project/projectdirs/m3572/cluster-training-data/nestedStructs/Si/6/s4-9/CONTCAR	-3.749027248333333	-4.088142646866483	1.3077630996704102
/global/project/projectdirs/m3572/cluster-training-data/nestedStructs/Si/6/s2-1/CONTCAR	-4.28284266	-3.5933321848684976	1.802573561668396
/global/project/projectdirs/m3572/cluster-training-data/nestedStructs/Si/6/s4-2/CONTCAR	-1.9631583350000001	-3.36274339111392	2.0331623554229736
/global/project/projectdirs/m3572/cluster-training-data/nestedStructs/Si/6/s1-3/CONTCAR	-1.955685835	-4.00272609146182	1.3931796550750732
/global/project/projectdirs/m3572/cluster-training-data/nestedStructs/Si/6/s2-2/CONTCAR	-2.891802055	-4.202116145210905	1.1937896013259888
/global/project/projectdirs/m3572/cluster-training-data/nestedStructs/Si/6/s4-3/CONTCAR	-0.74689682	-4.774291707592649	0.6216140389442444
/global/project/projectdirs/m3572/cluster-training-data/nestedStructs/Si/6/s1-4/CONTCAR	-2.16166366	-3.3998178377920816	1.996087908744812
/global/project/projectdirs/m3572/cluster-training-data/nestedStructs/Si/6/s4-4/CONTCAR	-2.117402771666667	-3.6908695832068155	1.705036163330078
/global/project/projectdirs/m3572/cluster-training-data/nestedStructs/Si/6/s1-10/CONTCAR	-3.09879134	-3.7154760495001504	1.6804296970367432
/global/project/projectdirs/m3572/cluster-training-data/nestedStructs/Si/6/s1-5/CONTCAR	-3.612832453333333	-3.600500477867765	1.7954052686691284
/global/project/projectdirs/m3572/cluster-training-data/nestedStructs/Si/6/s2-12/CONTCAR	-3.735690716666667	-3.7650253907019327	1.630880355834961
/global/project/projectdirs/m3572/cluster-training-data/nestedStructs/Si/6/s3-6/CONTCAR	-3.5396809566666665	-4.216446770744962	1.1794589757919312
/global/project/projectdirs/m3572/cluster-training-data/nestedStructs/Si/6/s4-5/CONTCAR	-3.0632488483333336	-4.400055541115446	0.9958502054214478
/global/project/projectdirs/m3572/cluster-training-data/nestedStructs/Si/6/s1-6/CONTCAR	-3.2405742233333332	-3.780400051193876	1.6155056953430176
/global/project/projectdirs/m3572/cluster-training-data/nestedStructs/Si/6/s3-7/CONTCAR	-3.34722246	-4.151754750328703	1.244150996208191
/global/project/projectdirs/m3572/cluster-training-data/nestedStructs/Si/6/s3-8/CONTCAR	-3.666138598333333	-3.886034382897062	1.5098713636398315
/global/project/projectdirs/m3572/cluster-training-data/nestedStructs/Si/6/s3-9/CONTCAR	-3.4207250716666664	-3.5248996153647134	1.87100613117218
/global/project/projectdirs/m3572/cluster-training-data/nestedStructs/Si/6/s1-1/CONTCAR	-4.215381703333334	-3.5686787501150796	1.827226996421814
/global/project/projectdirs/m3572/cluster-training-data/nestedStructs/Si/6/s3-2/CONTCAR	0.6803322166666667	-3.8506399527365396	1.545265793800354
/global/project/projectdirs/m3572/cluster-training-data/nestedStructs/Si/6/s4-1/CONTCAR	-4.006067305	-3.8363561764532754	1.5595495700836182
/global/project/projectdirs/m3572/cluster-training-data/nestedStructs/Si/6/s4-10/CONTCAR	-3.6175392433333333	-4.412222220020933	0.9836835265159608
/global/project/projectdirs/m3572/cluster-training-data/nestedStructs/Si/6/s1-2/CONTCAR	-1.75753582	-4.151287807541532	1.244617938995361
/global/project/projectdirs/m3572/cluster-training-data/nestedStructs/Si/6/s3-3/CONTCAR	0.04936327333333334	-4.964487029629392	0.4314187169075012
/global/project/projectdirs/m3572/cluster-training-data/nestedStructs/Si/6/s3-4/CONTCAR	-2.794405336666667	-4.280323518829984	1.1155822277069092
/global/project/projectdirs/m3572/cluster-training-data/nestedStructs/Si/6/s3-5/CONTCAR	-2.8502822733333333	-4.045828594284696	1.3500771522521973
/global/project/projectdirs/m3572/cluster-training-data/nestedStructs/Si/6/s2-7/CONTCAR	-3.6176085133333333	-4.339312089996977	1.056593656539917
/global/project/projectdirs/m3572/cluster-training-data/nestedStructs/Si/6/s2-10/CONTCAR	-3.8474815233333337	-3.554861916618986	1.841043829917908
/global/project/projectdirs/m3572/cluster-training-data/nestedStructs/Si/6/s3-12/CONTCAR	-3.589618226666667	-3.609632147865934	1.7862735986709597
/global/project/projectdirs/m3572/cluster-training-data/nestedStructs/Si/6/s2-8/CONTCAR	-3.395656281666667	-4.102838172035856	1.2930675745010376
/global/project/projectdirs/m3572/cluster-training-data/nestedStructs/Si/6/s2-9/CONTCAR	-3.5236796866666666	-3.6497780218893716	1.746127724647522
/global/project/projectdirs/m3572/cluster-training-data/nestedStructs/Si/6/s4-12/CONTCAR	-3.684011735	-3.6531556978995035	1.74275004863739
/global/project/projectdirs/m3572/cluster-training-data/nestedStructs/Si/46/7/CONTCAR	-4.721611058913044	-4.881058527546568	0.5148472189903259
/global/project/projectdirs/m3572/cluster-training-data/nestedStructs/Si/46/dft-lit-1/CONTCAR	-4.826033625652173	-4.888976766186399	0.5069289803504944
/global/project/projectdirs/m3572/cluster-training-data/nestedStructs/Si/46/22/CONTCAR	-4.746056040869565	-4.909177316742582	0.4867284297943115
/global/project/projectdirs/m3572/cluster-training-data/nestedStructs/Si/41/24/CONTCAR	-4.71727002902439	-4.869752658920927	0.5261530876159668
/global/project/projectdirs/m3572/cluster-training-data/nestedStructs/Si/41/3/CONTCAR	-4.760016293902439	-4.9277973011309335	0.4681084454059601
/global/project/projectdirs/m3572/cluster-training-data/nestedStructs/Si/41/11/CONTCAR	-4.756162829268293	-4.962713553028745	0.4331921935081482
/global/project/projectdirs/m3572/cluster-training-data/nestedStructs/Si/41/14/CONTCAR	-4.749531593170731	-4.941810084896726	0.4540956616401672
/global/project/projectdirs/m3572/cluster-training-data/nestedStructs/Si/41/5/CONTCAR	-4.75978871	-4.910829021053953	0.4850767254829407
/global/project/projectdirs/m3572/cluster-training-data/nestedStructs/Si/41/16/CONTCAR	-4.75922293902439	-4.845676197128935	0.550229549407959
/global/project/projectdirs/m3572/cluster-training-data/nestedStructs/Si/41/9/CONTCAR	-4.790036842926829	-4.986971719580335	0.4089340269565582
/global/project/projectdirs/m3572/cluster-training-data/nestedStructs/Si/41/15/CONTCAR	-4.759177835121951	-4.897231353836698	0.4986743927001953
/global/project/projectdirs/m3572/cluster-training-data/nestedStructs/Si/11/s4-11/CONTCAR	-3.4737537572727275	-4.063351525383634	1.3325542211532593
/global/project/projectdirs/m3572/cluster-training-data/nestedStructs/Si/11/s4-6/CONTCAR	-2.9514040627272724	-4.507114781456632	0.8887909650802612
/global/project/projectdirs/m3572/cluster-training-data/nestedStructs/Si/11/6/CONTCAR	-4.608227793636363	-4.339509381371183	1.0563963651657104
/global/project/projectdirs/m3572/cluster-training-data/nestedStructs/Si/11/s4-7/CONTCAR	-3.2236020745454543	-4.238813413696928	1.1570923328399658
/global/project/projectdirs/m3572/cluster-training-data/nestedStructs/Si/11/s4-8/CONTCAR	-3.1554070336363638	-4.372833384590788	1.023072361946106
/global/project/projectdirs/m3572/cluster-training-data/nestedStructs/Si/11/s4-9/CONTCAR	-3.722619942727273	-3.9086380139166543	1.4872677326202393
/global/project/projectdirs/m3572/cluster-training-data/nestedStructs/Si/11/s4-2/CONTCAR	-2.4040713509090907	-4.469602121430082	0.9263036251068116
/global/project/projectdirs/m3572/cluster-training-data/nestedStructs/Si/11/s4-3/CONTCAR	-1.740262300909091	-4.246349109726591	1.1495566368103027
/global/project/projectdirs/m3572/cluster-training-data/nestedStructs/Si/11/s4-4/CONTCAR	-1.6733485136363635	-4.674372746067686	0.7215330004692078
/global/project/projectdirs/m3572/cluster-training-data/nestedStructs/Si/11/s4-5/CONTCAR	-2.6157429518181816	-4.278726948815031	1.1171787977218628
/global/project/projectdirs/m3572/cluster-training-data/nestedStructs/Si/11/s4-1/CONTCAR	-3.854859595454545	-4.080100668984098	1.3158050775527954
/global/project/projectdirs/m3572/cluster-training-data/nestedStructs/Si/11/s4-10/CONTCAR	-3.3928644345454546	-4.325977577286405	1.0699281692504885
/global/project/projectdirs/m3572/cluster-training-data/nestedStructs/Si/11/dft-lit-4/CONTCAR	-4.569704558181818	-4.6970224514776895	0.6988832950592041
/global/project/projectdirs/m3572/cluster-training-data/nestedStructs/Si/11/s4-12/CONTCAR	-3.4737537572727275	-4.063351525383634	1.3325542211532593
/global/project/projectdirs/m3572/cluster-training-data/nestedStructs/Si/49/7/CONTCAR	-4.7773547251020405	-4.884100212174101	0.511805534362793
/global/project/projectdirs/m3572/cluster-training-data/nestedStructs/Si/49/21/CONTCAR	-4.787583743877551	-4.973899705725355	0.4220060408115387
/global/project/projectdirs/m3572/cluster-training-data/nestedStructs/Si/49/6/CONTCAR	-4.777351473061224	-4.923253907280607	0.4726518392562866
/global/project/projectdirs/m3572/cluster-training-data/nestedStructs/Si/49/3/CONTCAR	-4.801446022653061	-4.95823357852046	0.4376721680164337
/global/project/projectdirs/m3572/cluster-training-data/nestedStructs/Si/49/11/CONTCAR	-4.785455926938775	-4.921171022968931	0.4747347235679626
/global/project/projectdirs/m3572/cluster-training-data/nestedStructs/Si/49/1/CONTCAR	-4.819022380408163	-4.932889296131773	0.4630164504051208
/global/project/projectdirs/m3572/cluster-training-data/nestedStructs/Si/49/dft-lit-1/CONTCAR	-4.83138530877551	-4.978706641512556	0.4171991050243377
/global/project/projectdirs/m3572/cluster-training-data/nestedStructs/Si/49/9/CONTCAR	-4.7692128569387755	-4.894654645043058	0.5012511014938354
/global/project/projectdirs/m3572/cluster-training-data/nestedStructs/Si/49/18/CONTCAR	-4.762023034897959	-4.890722467022581	0.5051832795143127
/global/project/projectdirs/m3572/cluster-training-data/nestedStructs/Si/19/s3-1/CONTCAR	-3.173770164736842	-4.514981819706602	0.8809239268302917
/global/project/projectdirs/m3572/cluster-training-data/nestedStructs/Si/19/s4-11/CONTCAR	-3.2331112647368423	-4.566174878197355	0.8297308683395386
/global/project/projectdirs/m3572/cluster-training-data/nestedStructs/Si/19/s3-11/CONTCAR	-3.476579591052632	-4.744407786446256	0.6514979600906372
/global/project/projectdirs/m3572/cluster-training-data/nestedStructs/Si/19/s4-6/CONTCAR	-2.8428931584210524	-4.702151967602415	0.6937537789344788
/global/project/projectdirs/m3572/cluster-training-data/nestedStructs/Si/19/s4-7/CONTCAR	-2.685963382631579	-4.161487711983366	1.2344180345535278
/global/project/projectdirs/m3572/cluster-training-data/nestedStructs/Si/19/s4-8/CONTCAR	-2.772557958947368	-4.233254684525175	1.1626510620117188
/global/project/projectdirs/m3572/cluster-training-data/nestedStructs/Si/19/s3-10/CONTCAR	-3.217669717368421	-4.367207898216886	1.028697848320007
/global/project/projectdirs/m3572/cluster-training-data/nestedStructs/Si/19/s4-9/CONTCAR	-3.3809104752631582	-4.555667771416349	0.8402379751205444
/global/project/projectdirs/m3572/cluster-training-data/nestedStructs/Si/19/s4-2/CONTCAR	-0.1333602789473684	-4.363988532143278	1.0319172143936155
/global/project/projectdirs/m3572/cluster-training-data/nestedStructs/Si/19/s4-3/CONTCAR	-0.7356013242105263	-4.349995149689359	1.0459105968475342
/global/project/projectdirs/m3572/cluster-training-data/nestedStructs/Si/19/s4-4/CONTCAR	-2.1843227431578947	-4.494465662556333	0.9014400839805604
/global/project/projectdirs/m3572/cluster-training-data/nestedStructs/Si/19/s3-6/CONTCAR	-2.2162043021052633	-4.730627550202055	0.6652781963348389
/global/project/projectdirs/m3572/cluster-training-data/nestedStructs/Si/19/s4-5/CONTCAR	-2.8155927815789474	-4.340828193741483	1.0550775527954102
/global/project/projectdirs/m3572/cluster-training-data/nestedStructs/Si/19/s3-7/CONTCAR	-3.110594777894737	-4.389620317536039	1.0062854290008545
/global/project/projectdirs/m3572/cluster-training-data/nestedStructs/Si/19/s3-8/CONTCAR	-3.3401687305263157	-4.655545426922483	0.7403603196144104
/global/project/projectdirs/m3572/cluster-training-data/nestedStructs/Si/19/s3-9/CONTCAR	-3.0117181689473687	-4.10472656639163	1.2911791801452637
/global/project/projectdirs/m3572/cluster-training-data/nestedStructs/Si/19/s3-2/CONTCAR	-1.7578767926315788	-4.5137017503554056	0.882203996181488
/global/project/projectdirs/m3572/cluster-training-data/nestedStructs/Si/19/s4-1/CONTCAR	-4.122429392105263	-4.741139127331419	0.6547666192054749
/global/project/projectdirs/m3572/cluster-training-data/nestedStructs/Si/19/s4-10/CONTCAR	-3.1702899094736843	-4.6676839128309915	0.7282218337059021
/global/project/projectdirs/m3572/cluster-training-data/nestedStructs/Si/19/s3-3/CONTCAR	-1.6251449515789473	-4.534851266461057	0.8610544800758362
/global/project/projectdirs/m3572/cluster-training-data/nestedStructs/Si/19/s3-4/CONTCAR	-1.1371366705263157	-4.419972910004301	0.9759328365325928
/global/project/projectdirs/m3572/cluster-training-data/nestedStructs/Si/19/s3-5/CONTCAR	-2.0497169363157894	-4.040433897095365	1.3554718494415283
/global/project/projectdirs/m3572/cluster-training-data/nestedStructs/Si/19/s3-12/CONTCAR	-3.476579591052632	-4.744407786446256	0.6514979600906372
/global/project/projectdirs/m3572/cluster-training-data/nestedStructs/Si/19/10/CONTCAR	-4.69401123631579	-4.798702730255766	0.5972030162811279
/global/project/projectdirs/m3572/cluster-training-data/nestedStructs/Si/19/s4-12/CONTCAR	-3.2331112647368423	-4.566174878197355	0.8297308683395386
/global/project/projectdirs/m3572/cluster-training-data/nestedStructs/Si/14/s4-11/CONTCAR	-3.4665983371428575	-4.604993595200224	0.7909121513366699
/global/project/projectdirs/m3572/cluster-training-data/nestedStructs/Si/14/s1-12/CONTCAR	-2.870446531428571	-4.428632630425138	0.9672731161117554
/global/project/projectdirs/m3572/cluster-training-data/nestedStructs/Si/14/s2-3/CONTCAR	-2.6311256907142857	-4.538283599930448	0.8576221466064453
/global/project/projectdirs/m3572/cluster-training-data/nestedStructs/Si/14/s3-11/CONTCAR	-3.4210763128571426	-4.68307311685626	0.7128326296806335
/global/project/projectdirs/m3572/cluster-training-data/nestedStructs/Si/14/s2-4/CONTCAR	-3.1526200471428574	-4.522568537312193	0.8733372092247009
/global/project/projectdirs/m3572/cluster-training-data/nestedStructs/Si/14/s2-5/CONTCAR	-2.841100652857143	-3.8860100642019937	1.5098956823349
/global/project/projectdirs/m3572/cluster-training-data/nestedStructs/Si/14/s4-6/CONTCAR	-2.676979125	-4.578909172135038	0.8169965744018555
/global/project/projectdirs/m3572/cluster-training-data/nestedStructs/Si/14/s2-11/CONTCAR	-3.5883010042857144	-4.202970398979826	1.192935347557068
/global/project/projectdirs/m3572/cluster-training-data/nestedStructs/Si/14/s1-7/CONTCAR	-3.180380265	-4.315658463555021	1.0802472829818726
/global/project/projectdirs/m3572/cluster-training-data/nestedStructs/Si/14/s2-6/CONTCAR	-2.284067112857143	-4.017058266716642	1.3788474798202517
/global/project/projectdirs/m3572/cluster-training-data/nestedStructs/Si/14/s4-7/CONTCAR	-2.9445658528571426	-4.375594748573942	1.0203109979629517
/global/project/projectdirs/m3572/cluster-training-data/nestedStructs/Si/14/s1-8/CONTCAR	-2.4908467557142857	-4.63512481601779	0.760780930519104
/global/project/projectdirs/m3572/cluster-training-data/nestedStructs/Si/14/s1-11/CONTCAR	-2.870446531428571	-4.428632630425138	0.9672731161117554
/global/project/projectdirs/m3572/cluster-training-data/nestedStructs/Si/14/s4-8/CONTCAR	-3.0283918235714284	-4.466457737999601	0.9294480085372924
/global/project/projectdirs/m3572/cluster-training-data/nestedStructs/Si/14/s3-10/CONTCAR	-3.3779457649999998	-4.607400192337675	0.7885055541992188
/global/project/projectdirs/m3572/cluster-training-data/nestedStructs/Si/14/s1-9/CONTCAR	-3.3030997385714285	-4.438815309124632	0.957090437412262
/global/project/projectdirs/m3572/cluster-training-data/nestedStructs/Si/14/s4-9/CONTCAR	-3.3441692078571426	-4.585568083840055	0.8103376626968384
/global/project/projectdirs/m3572/cluster-training-data/nestedStructs/Si/14/s2-1/CONTCAR	1.5985528585714286	-5.058843328076048	0.3370624184608459
/global/project/projectdirs/m3572/cluster-training-data/nestedStructs/Si/14/s4-2/CONTCAR	0.23772413642857143	-4.685715509968443	0.7101902365684509
/global/project/projectdirs/m3572/cluster-training-data/nestedStructs/Si/14/s1-3/CONTCAR	-1.9577240578571427	-4.14470733554904	1.251198410987854
/global/project/projectdirs/m3572/cluster-training-data/nestedStructs/Si/14/s2-2/CONTCAR	-1.4595604292857143	-4.525355471687956	0.870550274848938
/global/project/projectdirs/m3572/cluster-training-data/nestedStructs/Si/14/s4-3/CONTCAR	0.268851465	-4.812928511219663	0.5829772353172302
/global/project/projectdirs/m3572/cluster-training-data/nestedStructs/Si/14/s1-4/CONTCAR	-2.8156544957142855	-4.06560040863101	1.3303053379058838
/global/project/projectdirs/m3572/cluster-training-data/nestedStructs/Si/14/s4-4/CONTCAR	-1.8425606028571428	-4.569383992272062	0.8265217542648315
/global/project/projectdirs/m3572/cluster-training-data/nestedStructs/Si/14/s1-10/CONTCAR	-3.1574461235714284	-4.4823894038969705	0.9135163426399232
/global/project/projectdirs/m3572/cluster-training-data/nestedStructs/Si/14/1/CONTCAR	-4.633748362142858	-4.701874388771696	0.6940313577651978
/global/project/projectdirs/m3572/cluster-training-data/nestedStructs/Si/14/s1-5/CONTCAR	-2.391131509285714	-4.534511937218351	0.8613938093185425
/global/project/projectdirs/m3572/cluster-training-data/nestedStructs/Si/14/s2-12/CONTCAR	-3.5883010042857144	-4.202970398979826	1.192935347557068
/global/project/projectdirs/m3572/cluster-training-data/nestedStructs/Si/14/dft-lit-1/CONTCAR	-4.652877664285714	-4.748396767693205	0.647508978843689
/global/project/projectdirs/m3572/cluster-training-data/nestedStructs/Si/14/s3-6/CONTCAR	-2.7266396457142856	-4.090586556511564	1.3053191900253296
/global/project/projectdirs/m3572/cluster-training-data/nestedStructs/Si/14/s4-5/CONTCAR	-2.3086798699999997	-4.345814122276945	1.0500916242599487
/global/project/projectdirs/m3572/cluster-training-data/nestedStructs/Si/14/s1-6/CONTCAR	-2.4146351757142854	-4.320253862457914	1.0756518840789795
/global/project/projectdirs/m3572/cluster-training-data/nestedStructs/Si/14/s3-7/CONTCAR	-3.233736160714286	-4.560304118710203	0.8356016278266907
/global/project/projectdirs/m3572/cluster-training-data/nestedStructs/Si/14/s3-8/CONTCAR	-3.056618305	-4.5200204983526895	0.8758852481842041
/global/project/projectdirs/m3572/cluster-training-data/nestedStructs/Si/14/16/CONTCAR	-4.655240196428571	-4.675402177887602	0.720503568649292
/global/project/projectdirs/m3572/cluster-training-data/nestedStructs/Si/14/s3-9/CONTCAR	-3.561163509285714	-4.720451904850645	0.6754538416862488
/global/project/projectdirs/m3572/cluster-training-data/nestedStructs/Si/14/s1-1/CONTCAR	-3.7403898250000003	-4.463820828514738	0.9320849180221558
/global/project/projectdirs/m3572/cluster-training-data/nestedStructs/Si/14/s3-2/CONTCAR	-1.2271317764285714	-4.19474555404727	1.201160192489624
/global/project/projectdirs/m3572/cluster-training-data/nestedStructs/Si/14/s4-1/CONTCAR	-4.3215089128571424	-4.284117116051359	1.111788630485535
/global/project/projectdirs/m3572/cluster-training-data/nestedStructs/Si/14/s4-10/CONTCAR	-3.2963887628571427	-4.265483631210966	1.1304221153259275
/global/project/projectdirs/m3572/cluster-training-data/nestedStructs/Si/14/s1-2/CONTCAR	-2.8181024892857143	-4.623499168472929	0.7724065780639648
/global/project/projectdirs/m3572/cluster-training-data/nestedStructs/Si/14/s3-3/CONTCAR	-1.27469225	-4.618212951737089	0.7776927947998047
/global/project/projectdirs/m3572/cluster-training-data/nestedStructs/Si/14/s3-4/CONTCAR	-1.7493432192857143	-4.056247366982145	1.3396583795547483
/global/project/projectdirs/m3572/cluster-training-data/nestedStructs/Si/14/s3-5/CONTCAR	-3.0334635607142855	-4.274527443962736	1.1213783025741575
/global/project/projectdirs/m3572/cluster-training-data/nestedStructs/Si/14/s2-7/CONTCAR	-3.1929772049999996	-4.311370147782011	1.0845355987548828
/global/project/projectdirs/m3572/cluster-training-data/nestedStructs/Si/14/s2-10/CONTCAR	-3.3668995728571427	-4.206988109665556	1.188917636871338
/global/project/projectdirs/m3572/cluster-training-data/nestedStructs/Si/14/s3-12/CONTCAR	-3.4210763128571426	-4.68307311685626	0.7128326296806335
/global/project/projectdirs/m3572/cluster-training-data/nestedStructs/Si/14/s2-8/CONTCAR	-3.202046465	-4.342061533051176	1.0538442134857178
/global/project/projectdirs/m3572/cluster-training-data/nestedStructs/Si/14/s2-9/CONTCAR	-3.4934851507142857	-4.612939251976652	0.7829664945602417
/global/project/projectdirs/m3572/cluster-training-data/nestedStructs/Si/14/s4-12/CONTCAR	-3.4665983371428575	-4.604993595200224	0.7909121513366699
/global/project/projectdirs/m3572/cluster-training-data/nestedStructs/Si/17/s1-12/CONTCAR	-3.315622698823529	-4.2807921305472085	1.115113615989685
/global/project/projectdirs/m3572/cluster-training-data/nestedStructs/Si/17/s1-7/CONTCAR	-2.564112965882353	-4.638079120236082	0.7578266263008118
/global/project/projectdirs/m3572/cluster-training-data/nestedStructs/Si/17/s1-8/CONTCAR	-2.8784670129411762	-4.273055924492521	1.1228498220443726
/global/project/projectdirs/m3572/cluster-training-data/nestedStructs/Si/17/s1-11/CONTCAR	-3.315622698823529	-4.2807921305472085	1.115113615989685
/global/project/projectdirs/m3572/cluster-training-data/nestedStructs/Si/17/s1-9/CONTCAR	-2.8208814711764707	-4.238061203079862	1.1578445434570312
/global/project/projectdirs/m3572/cluster-training-data/nestedStructs/Si/17/2/CONTCAR	-4.578999639999999	-4.649935378151579	0.7459703683853149
/global/project/projectdirs/m3572/cluster-training-data/nestedStructs/Si/17/s4-2/CONTCAR	-4.005476287647059	-4.1922181978995035	1.20368754863739
/global/project/projectdirs/m3572/cluster-training-data/nestedStructs/Si/17/s1-3/CONTCAR	-2.678624441764706	-4.551275147514982	0.8446305990219116
/global/project/projectdirs/m3572/cluster-training-data/nestedStructs/Si/17/s1-4/CONTCAR	-2.443867536470588	-4.321611894684477	1.074293851852417
/global/project/projectdirs/m3572/cluster-training-data/nestedStructs/Si/17/s1-10/CONTCAR	-2.6537514241176474	-4.69254417570178	0.7033615708351135
/global/project/projectdirs/m3572/cluster-training-data/nestedStructs/Si/17/s1-5/CONTCAR	-2.371658815882353	-3.935685171204252	1.4602205753326416
/global/project/projectdirs/m3572/cluster-training-data/nestedStructs/Si/17/s1-6/CONTCAR	-2.569570340588235	-4.71911181362216	0.6767939329147339
/global/project/projectdirs/m3572/cluster-training-data/nestedStructs/Si/17/s1-1/CONTCAR	-3.916765867647059	-4.543324185925169	0.8525815606117249
/global/project/projectdirs/m3572/cluster-training-data/nestedStructs/Si/17/s1-2/CONTCAR	-1.9384624805882353	-4.379891289787931	1.0160144567489624
/global/project/projectdirs/m3572/cluster-training-data/nestedStructs/Si/33/7/CONTCAR	-4.71650030060606	-4.826237691956205	0.5696680545806885
/global/project/projectdirs/m3572/cluster-training-data/nestedStructs/Si/33/21/CONTCAR	-4.717674704848485	-4.9262583986098	0.4696473479270935
/global/project/projectdirs/m3572/cluster-training-data/nestedStructs/Si/33/11/CONTCAR	-4.733457456060606	-4.885269059258146	0.5106366872787476
/global/project/projectdirs/m3572/cluster-training-data/nestedStructs/Si/33/14/CONTCAR	-4.730329020909091	-4.897603167610807	0.4983025789260864
/global/project/projectdirs/m3572/cluster-training-data/nestedStructs/Si/33/17/CONTCAR	-4.7365521724242425	-4.874850882607145	0.5210548639297485
/global/project/projectdirs/m3572/cluster-training-data/nestedStructs/Si/33/5/CONTCAR	-4.720770216969697	-4.816295339184446	0.5796104073524475
/global/project/projectdirs/m3572/cluster-training-data/nestedStructs/Si/33/2/CONTCAR	-4.714082903636364	-4.963275416212721	0.432630330324173
/global/project/projectdirs/m3572/cluster-training-data/nestedStructs/Si/33/15/CONTCAR	-4.717331459090909	-4.855491234379453	0.5404145121574402
/global/project/projectdirs/m3572/cluster-training-data/nestedStructs/Si/33/10/CONTCAR	-4.731891641818182	-4.8830270901495645	0.5128786563873291
/global/project/projectdirs/m3572/cluster-training-data/nestedStructs/Si/5/s3-1/CONTCAR	-4.00898455	-3.562299980240507	1.8336057662963867
/global/project/projectdirs/m3572/cluster-training-data/nestedStructs/Si/5/s4-11/CONTCAR	-3.7644294279999997	-3.5717713967138955	1.824134349822998
/global/project/projectdirs/m3572/cluster-training-data/nestedStructs/Si/5/s1-12/CONTCAR	-3.4189160139999997	-4.315140618401212	1.0807651281356812
/global/project/projectdirs/m3572/cluster-training-data/nestedStructs/Si/5/s2-3/CONTCAR	0.341311514	-4.423451556282682	0.9724541902542114
/global/project/projectdirs/m3572/cluster-training-data/nestedStructs/Si/5/s3-11/CONTCAR	-3.699766236	-3.5659271612936685	1.829978585243225
/global/project/projectdirs/m3572/cluster-training-data/nestedStructs/Si/5/s2-4/CONTCAR	-2.369255228	-3.748572601395292	1.6473331451416016
/global/project/projectdirs/m3572/cluster-training-data/nestedStructs/Si/5/s2-5/CONTCAR	-3.535124906	-3.830956591683073	1.5649491548538208
/global/project/projectdirs/m3572/cluster-training-data/nestedStructs/Si/5/s4-6/CONTCAR	-3.3036360100000004	-3.643042577820463	1.7528631687164309
/global/project/projectdirs/m3572/cluster-training-data/nestedStructs/Si/5/s2-11/CONTCAR	-3.829734966	-3.5506584778601358	1.8452472686767576
/global/project/projectdirs/m3572/cluster-training-data/nestedStructs/Si/5/s1-7/CONTCAR	-2.967457412	-4.12976695449893	1.266138792037964
/global/project/projectdirs/m3572/cluster-training-data/nestedStructs/Si/5/s2-6/CONTCAR	-3.75318166	-3.5668226614767735	1.82908308506012
/global/project/projectdirs/m3572/cluster-training-data/nestedStructs/Si/5/s4-7/CONTCAR	-3.45069376	-3.4678683415228555	1.928037405014038
/global/project/projectdirs/m3572/cluster-training-data/nestedStructs/Si/5/s1-8/CONTCAR	-3.072786996	-3.7719229594046304	1.6239827871322632
/global/project/projectdirs/m3572/cluster-training-data/nestedStructs/Si/5/s1-11/CONTCAR	-3.4189160139999997	-4.315140618401212	1.0807651281356812
/global/project/projectdirs/m3572/cluster-training-data/nestedStructs/Si/5/s4-8/CONTCAR	-3.530837826	-3.6256981030279825	1.7702076435089111
/global/project/projectdirs/m3572/cluster-training-data/nestedStructs/Si/5/s3-10/CONTCAR	-3.797341642	-3.481572760658903	1.9143329858779907
/global/project/projectdirs/m3572/cluster-training-data/nestedStructs/Si/5/s1-9/CONTCAR	-3.055259028	-3.6119752064520547	1.7839305400848389
/global/project/projectdirs/m3572/cluster-training-data/nestedStructs/Si/5/s4-9/CONTCAR	-3.5654473500000003	-3.61017455013339	1.7857311964035034
/global/project/projectdirs/m3572/cluster-training-data/nestedStructs/Si/5/s2-1/CONTCAR	-2.83519108	-3.7342000141913125	1.661705732345581
/global/project/projectdirs/m3572/cluster-training-data/nestedStructs/Si/5/2/CONTCAR	-4.218766402	-3.4919122591788003	1.9039934873580933
/global/project/projectdirs/m3572/cluster-training-data/nestedStructs/Si/5/s4-2/CONTCAR	-2.935370904	-4.119848026352567	1.2760577201843262
/global/project/projectdirs/m3572/cluster-training-data/nestedStructs/Si/5/s1-3/CONTCAR	-3.5599692679999997	-3.531945599632902	1.863960146903992
/global/project/projectdirs/m3572/cluster-training-data/nestedStructs/Si/5/s2-2/CONTCAR	-2.555775442	-4.494703783112211	0.9012019634246826
/global/project/projectdirs/m3572/cluster-training-data/nestedStructs/Si/5/s4-3/CONTCAR	-0.678408432	-4.100127829628629	1.2957779169082642
/global/project/projectdirs/m3572/cluster-training-data/nestedStructs/Si/5/s1-4/CONTCAR	-3.316804982	-4.582459165173216	0.813446581363678
/global/project/projectdirs/m3572/cluster-training-data/nestedStructs/Si/5/s4-4/CONTCAR	-3.070331842	-3.877359403687162	1.5185463428497314
/global/project/projectdirs/m3572/cluster-training-data/nestedStructs/Si/5/s1-10/CONTCAR	-3.201424808	-3.857997192459745	1.5379085540771484
/global/project/projectdirs/m3572/cluster-training-data/nestedStructs/Si/5/s1-5/CONTCAR	-2.8622171080000003	-3.610366715508146	1.7855390310287476
/global/project/projectdirs/m3572/cluster-training-data/nestedStructs/Si/5/s2-12/CONTCAR	-3.829734966	-3.5506584778601358	1.8452472686767576
/global/project/projectdirs/m3572/cluster-training-data/nestedStructs/Si/5/dft-lit-1/CONTCAR	-4.21908408	-3.492294801788969	1.9036109447479248
/global/project/projectdirs/m3572/cluster-training-data/nestedStructs/Si/5/s3-6/CONTCAR	-3.3911796699999996	-4.332078589516325	1.0638271570205688
/global/project/projectdirs/m3572/cluster-training-data/nestedStructs/Si/5/s4-5/CONTCAR	-3.144307398	-3.620118512230558	1.7757872343063354
/global/project/projectdirs/m3572/cluster-training-data/nestedStructs/Si/5/s1-6/CONTCAR	-3.668745456	-3.5724148884588907	1.823490858078003
/global/project/projectdirs/m3572/cluster-training-data/nestedStructs/Si/5/s3-7/CONTCAR	-3.561758242	-3.391242040711088	2.0046637058258057
/global/project/projectdirs/m3572/cluster-training-data/nestedStructs/Si/5/s3-8/CONTCAR	-3.4129943419999997	-3.915866269188566	1.4800394773483276
/global/project/projectdirs/m3572/cluster-training-data/nestedStructs/Si/5/s3-9/CONTCAR	-3.704192196	-3.517291201668425	1.8786145448684688
/global/project/projectdirs/m3572/cluster-training-data/nestedStructs/Si/5/s1-1/CONTCAR	-3.997471994	-3.479126228409452	1.9167795181274412
/global/project/projectdirs/m3572/cluster-training-data/nestedStructs/Si/5/s3-2/CONTCAR	-3.5681722720000004	-3.843620552139921	1.5522851943969729
/global/project/projectdirs/m3572/cluster-training-data/nestedStructs/Si/5/s4-1/CONTCAR	-4.008397146	-3.5853620901877115	1.810543656349182
/global/project/projectdirs/m3572/cluster-training-data/nestedStructs/Si/5/s4-10/CONTCAR	-3.653817072	-3.6019135847861	1.7939921617507937
/global/project/projectdirs/m3572/cluster-training-data/nestedStructs/Si/5/s1-2/CONTCAR	-2.09106536	-3.8380634918982217	1.557842254638672
/global/project/projectdirs/m3572/cluster-training-data/nestedStructs/Si/5/s3-3/CONTCAR	-3.298047572	-4.162932647782011	1.2329730987548828
/global/project/projectdirs/m3572/cluster-training-data/nestedStructs/Si/5/s3-4/CONTCAR	-2.377044374	-3.995374573784513	1.4005311727523804
/global/project/projectdirs/m3572/cluster-training-data/nestedStructs/Si/5/s3-5/CONTCAR	-3.3196582980000002	-3.612375630455656	1.7835301160812378
/global/project/projectdirs/m3572/cluster-training-data/nestedStructs/Si/5/s2-7/CONTCAR	-3.184343854	-3.6598522797400186	1.736053466796875
/global/project/projectdirs/m3572/cluster-training-data/nestedStructs/Si/5/s2-10/CONTCAR	-3.50035441	-3.716472877579374	1.6794328689575195
/global/project/projectdirs/m3572/cluster-training-data/nestedStructs/Si/5/s3-12/CONTCAR	-3.699766236	-3.5659271612936685	1.829978585243225
/global/project/projectdirs/m3572/cluster-training-data/nestedStructs/Si/5/s2-8/CONTCAR	-3.507811856	-3.5400960579687784	1.8558096885681152
/global/project/projectdirs/m3572/cluster-training-data/nestedStructs/Si/5/s2-9/CONTCAR	-3.46877133	-3.587086810188932	1.8088189363479612
/global/project/projectdirs/m3572/cluster-training-data/nestedStructs/Si/5/s4-12/CONTCAR	-3.7644294279999997	-3.5717713967138955	1.824134349822998
/global/project/projectdirs/m3572/cluster-training-data/nestedStructs/Si/2/5/CONTCAR	-2.62792002	-3.4456905260855386	1.950215220451355
/global/project/projectdirs/m3572/cluster-training-data/nestedStructs/Si/2/1/CONTCAR	-2.554532415	-3.7913235560232827	1.6045821905136108
/global/project/projectdirs/m3572/cluster-training-data/nestedStructs/Si/36/7/CONTCAR	-4.7368251019444445	-4.940269453840894	0.4556362926959991
/global/project/projectdirs/m3572/cluster-training-data/nestedStructs/Si/36/21/CONTCAR	-4.794747569166667	-4.9510144129568765	0.4448913335800171
/global/project/projectdirs/m3572/cluster-training-data/nestedStructs/Si/36/dft-lit-2/CONTCAR	-4.782814464444445	-4.951335175352735	0.4445705711841583
/global/project/projectdirs/m3572/cluster-training-data/nestedStructs/Si/36/6/CONTCAR	-4.731872483611111	-4.821638478356046	0.5742672681808472
/global/project/projectdirs/m3572/cluster-training-data/nestedStructs/Si/36/11/CONTCAR	-4.743354849166667	-4.789903654175443	0.6060020923614502
/global/project/projectdirs/m3572/cluster-training-data/nestedStructs/Si/36/14/CONTCAR	-4.738886741666667	-4.880733086186094	0.5151726603507996
/global/project/projectdirs/m3572/cluster-training-data/nestedStructs/Si/36/dft-lit-3/CONTCAR	-4.794642845833334	-4.950953646021528	0.4449521005153656
/global/project/projectdirs/m3572/cluster-training-data/nestedStructs/Si/36/18/CONTCAR	-4.746120507222222	-4.8234081998640725	0.572497546672821
/global/project/projectdirs/m3572/cluster-training-data/nestedStructs/Si/31/21/CONTCAR	-4.757374333548388	-4.9545147851282785	0.4413909614086151
/global/project/projectdirs/m3572/cluster-training-data/nestedStructs/Si/31/6/CONTCAR	-4.705985948064517	-4.797563625889463	0.5983421206474304
/global/project/projectdirs/m3572/cluster-training-data/nestedStructs/Si/31/17/CONTCAR	-4.7437942116129035	-4.975029630976362	0.4208761155605316
/global/project/projectdirs/m3572/cluster-training-data/nestedStructs/Si/31/20/CONTCAR	-4.708117996129032	-4.77734322698657	0.6185625195503235
/global/project/projectdirs/m3572/cluster-training-data/nestedStructs/Si/39/7/CONTCAR	-4.786947133076923	-4.966374947148008	0.4295307993888855
/global/project/projectdirs/m3572/cluster-training-data/nestedStructs/Si/39/21/CONTCAR	-4.773357511282051	-4.855655385571165	0.5402503609657288
/global/project/projectdirs/m3572/cluster-training-data/nestedStructs/Si/39/6/CONTCAR	-4.741875605128206	-4.883381976204557	0.5125237703323364
/global/project/projectdirs/m3572/cluster-training-data/nestedStructs/Si/39/11/CONTCAR	-4.735375776923077	-4.915977580862684	0.4799281656742096
/global/project/projectdirs/m3572/cluster-training-data/nestedStructs/Si/39/19/CONTCAR	-4.740800039487179	-4.9672652915293405	0.4286404550075531
/global/project/projectdirs/m3572/cluster-training-data/nestedStructs/Si/39/4/CONTCAR	-4.728256138717948	-4.85616744907443	0.5397382974624634
/global/project/projectdirs/m3572/cluster-training-data/nestedStructs/Si/39/16/CONTCAR	-4.730368316410257	-4.926719351130171	0.469186395406723
/global/project/projectdirs/m3572/cluster-training-data/nestedStructs/Si/39/15/CONTCAR	-4.755739167435897	-4.970691187697096	0.425214558839798
/global/project/projectdirs/m3572/cluster-training-data/nestedStructs/Si/39/10/CONTCAR	-4.728303994615384	-4.797972811775846	0.5979329347610474
/global/project/projectdirs/m3572/cluster-training-data/nestedStructs/Si/55/3/CONTCAR	-4.8054630250909085	-4.992794676142378	0.403111070394516
/global/project/projectdirs/m3572/cluster-training-data/nestedStructs/Si/55/19/CONTCAR	-4.788657257454545	-4.973124398308439	0.4227813482284546
/global/project/projectdirs/m3572/cluster-training-data/nestedStructs/Si/55/14/CONTCAR	-4.800531520545455	-4.985088361817045	0.4108173847198486
/global/project/projectdirs/m3572/cluster-training-data/nestedStructs/Si/55/13/CONTCAR	-4.819859408181818	-4.94243208916728	0.4534736573696136
/global/project/projectdirs/m3572/cluster-training-data/nestedStructs/Si/55/22/CONTCAR	-4.776915842727273	-4.967832191305799	0.4280735552310943
/global/project/projectdirs/m3572/cluster-training-data/nestedStructs/Si/55/25/CONTCAR	-4.582781477454545	-4.83092023284976	0.5649855136871338
/global/project/projectdirs/m3572/cluster-training-data/nestedStructs/Si/55/20/CONTCAR	-4.785210857454546	-4.997295273857755	0.3986104726791382
/global/project/projectdirs/m3572/cluster-training-data/nestedStructs/Si/55/15/CONTCAR	-4.783118043272728	-4.884455873089475	0.5114498734474182
/global/project/projectdirs/m3572/cluster-training-data/nestedStructs/Si/55/10/CONTCAR	-4.785159965272727	-4.885037614422483	0.5108681321144104
/global/project/projectdirs/m3572/cluster-training-data/nestedStructs/Si/55/8/CONTCAR	-4.810385724545454	-4.976228667812986	0.4196770787239074
/global/project/projectdirs/m3572/cluster-training-data/nestedStructs/Si/55/18/CONTCAR	-4.782643968	-4.911759568768186	0.4841461777687073
/global/project/projectdirs/m3572/cluster-training-data/nestedStructs/Si/50/dft-lit-1/CONTCAR	-4.8350605858	-4.911200238781614	0.4847055077552795
/global/project/projectdirs/m3572/cluster-training-data/nestedStructs/Si/23/s2-3/CONTCAR	-1.192680697826087	-4.811396910267515	0.5845088362693787
/global/project/projectdirs/m3572/cluster-training-data/nestedStructs/Si/23/s2-4/CONTCAR	-0.913052495652174	-4.585798515396757	0.8101072311401367
/global/project/projectdirs/m3572/cluster-training-data/nestedStructs/Si/23/s2-5/CONTCAR	-1.5578645508695654	-4.3791794911200235	1.01672625541687
/global/project/projectdirs/m3572/cluster-training-data/nestedStructs/Si/23/s2-11/CONTCAR	-3.1436676852173915	-4.738279713707609	0.6576260328292847
/global/project/projectdirs/m3572/cluster-training-data/nestedStructs/Si/23/dft-lit-2/CONTCAR	-4.739585167826087	-4.802486850338621	0.5934188961982727
/global/project/projectdirs/m3572/cluster-training-data/nestedStructs/Si/23/s2-6/CONTCAR	-2.96424368	-4.779778255539579	0.6161274909973145
/global/project/projectdirs/m3572/cluster-training-data/nestedStructs/Si/23/3/CONTCAR	-4.730272814347826	-4.953062458353681	0.4428432881832123
/global/project/projectdirs/m3572/cluster-training-data/nestedStructs/Si/23/s2-1/CONTCAR	-3.63844687	-4.7197405234152505	0.6761652231216431
/global/project/projectdirs/m3572/cluster-training-data/nestedStructs/Si/23/s2-2/CONTCAR	-0.23369602130434783	-4.772629393654508	0.6232763528823853
/global/project/projectdirs/m3572/cluster-training-data/nestedStructs/Si/23/s2-12/CONTCAR	-3.1436676852173915	-4.738279713707609	0.6576260328292847
/global/project/projectdirs/m3572/cluster-training-data/nestedStructs/Si/23/s2-7/CONTCAR	-2.798361938695652	-4.495783878880186	0.9001218676567078
/global/project/projectdirs/m3572/cluster-training-data/nestedStructs/Si/23/s2-10/CONTCAR	-3.093803910434783	-4.23507369907443	1.1608320474624634
/global/project/projectdirs/m3572/cluster-training-data/nestedStructs/Si/23/s2-8/CONTCAR	-2.913348019130435	-4.541078223305387	0.8548275232315063
/global/project/projectdirs/m3572/cluster-training-data/nestedStructs/Si/23/s2-9/CONTCAR	-3.010276160434783	-4.524204804020567	0.8717009425163269
/global/project/projectdirs/m3572/cluster-training-data/nestedStructs/Si/26/s4-11/CONTCAR	-3.016667268076923	-4.66515935810153	0.7307463884353638
/global/project/projectdirs/m3572/cluster-training-data/nestedStructs/Si/26/s4-6/CONTCAR	-1.7853217607692309	-4.729541672783537	0.6663640737533569
/global/project/projectdirs/m3572/cluster-training-data/nestedStructs/Si/26/s4-7/CONTCAR	-2.8043460384615386	-4.270671500282926	1.1252342462539673
/global/project/projectdirs/m3572/cluster-training-data/nestedStructs/Si/26/s4-8/CONTCAR	-3.1678263561538462	-4.675738884525938	0.7201668620109558
/global/project/projectdirs/m3572/cluster-training-data/nestedStructs/Si/26/s4-9/CONTCAR	-2.6256087265384616	-4.771293951588316	0.6246117949485779
/global/project/projectdirs/m3572/cluster-training-data/nestedStructs/Si/26/5/CONTCAR	-4.6666506196153845	-4.861612333374662	0.5342934131622314
/global/project/projectdirs/m3572/cluster-training-data/nestedStructs/Si/26/s4-2/CONTCAR	-1.6093398446153846	-4.6696317330176065	0.7262740135192871
/global/project/projectdirs/m3572/cluster-training-data/nestedStructs/Si/26/s4-3/CONTCAR	0.3187823657692308	-4.344548238831205	1.0513575077056885
/global/project/projectdirs/m3572/cluster-training-data/nestedStructs/Si/26/s4-4/CONTCAR	-1.3419405038461538	-4.776496185379667	0.6194095611572266
/global/project/projectdirs/m3572/cluster-training-data/nestedStructs/Si/26/1/CONTCAR	-4.753816303076923	-4.832632674294157	0.5632730722427368
/global/project/projectdirs/m3572/cluster-training-data/nestedStructs/Si/26/s4-5/CONTCAR	-1.7746901180769232	-4.710659457760496	0.6852462887763977
/global/project/projectdirs/m3572/cluster-training-data/nestedStructs/Si/26/s4-1/CONTCAR	-3.623429834230769	-4.725265218334837	0.6706405282020569
/global/project/projectdirs/m3572/cluster-training-data/nestedStructs/Si/26/s4-10/CONTCAR	-3.1508697803846153	-4.729340447502775	0.6665652990341187
/global/project/projectdirs/m3572/cluster-training-data/nestedStructs/Si/26/s4-12/CONTCAR	-3.016667268076923	-4.66515935810153	0.7307463884353638
/global/project/projectdirs/m3572/cluster-training-data/nestedStructs/Si/29/s2-3/CONTCAR	-1.232676493448276	-4.573269321041746	0.8226364254951477
/global/project/projectdirs/m3572/cluster-training-data/nestedStructs/Si/29/s2-4/CONTCAR	-1.4235944686206896	-4.637313438969297	0.7585923075675964
/global/project/projectdirs/m3572/cluster-training-data/nestedStructs/Si/29/s2-5/CONTCAR	-2.194796071034483	-4.738343371468229	0.6575623750686646
/global/project/projectdirs/m3572/cluster-training-data/nestedStructs/Si/29/s2-11/CONTCAR	-2.7493152972413797	-4.667359782772703	0.7285459637641907
/global/project/projectdirs/m3572/cluster-training-data/nestedStructs/Si/29/s2-6/CONTCAR	-1.8165256220689656	-4.500155521946592	0.8957502245903015
/global/project/projectdirs/m3572/cluster-training-data/nestedStructs/Si/29/2/CONTCAR	-4.780192886896552	-4.874658538418455	0.5212472081184387
/global/project/projectdirs/m3572/cluster-training-data/nestedStructs/Si/29/s2-2/CONTCAR	-0.17007015827586205	-4.536604239063902	0.8593015074729919
/global/project/projectdirs/m3572/cluster-training-data/nestedStructs/Si/29/s2-12/CONTCAR	-2.7493152972413797	-4.667359782772703	0.7285459637641907
/global/project/projectdirs/m3572/cluster-training-data/nestedStructs/Si/29/s2-7/CONTCAR	-1.9915858031034481	-4.747245325165434	0.64866042137146
/global/project/projectdirs/m3572/cluster-training-data/nestedStructs/Si/29/s2-10/CONTCAR	-2.8142823427586205	-4.474721445160551	0.9211843013763428
/global/project/projectdirs/m3572/cluster-training-data/nestedStructs/Si/29/s2-8/CONTCAR	-2.180376971724138	-4.608601523953123	0.7873042225837708
/global/project/projectdirs/m3572/cluster-training-data/nestedStructs/Si/29/s2-9/CONTCAR	-2.531269585172414	-4.504160834866209	0.8917449116706848
/global/project/projectdirs/m3572/cluster-training-data/nestedStructs/Si/45/11/CONTCAR	-4.741038485111111	-4.882201387005491	0.5137043595314026
/global/project/projectdirs/m3572/cluster-training-data/nestedStructs/Si/45/14/CONTCAR	-4.779070448666666	-4.946823342161817	0.4490824043750763
/global/project/projectdirs/m3572/cluster-training-data/nestedStructs/Si/45/17/CONTCAR	-4.782207527333333	-4.872752679901762	0.5231530666351318
/global/project/projectdirs/m3572/cluster-training-data/nestedStructs/Si/45/16/CONTCAR	-4.7494619160000004	-4.8364349737936685	0.5594707727432251
/global/project/projectdirs/m3572/cluster-training-data/nestedStructs/Si/45/15/CONTCAR	-4.761978202666667	-4.856118632870359	0.5397871136665344
/global/project/projectdirs/m3572/cluster-training-data/nestedStructs/Si/45/10/CONTCAR	-4.7409309959999995	-4.799020542221708	0.5968852043151855
/global/project/projectdirs/m3572/cluster-training-data/nestedStructs/Si/40/7/CONTCAR	-4.774690908	-4.944277478771848	0.4516282677650451
/global/project/projectdirs/m3572/cluster-training-data/nestedStructs/Si/40/21/CONTCAR	-4.75867884175	-4.850097729283018	0.5458080172538757
/global/project/projectdirs/m3572/cluster-training-data/nestedStructs/Si/40/19/CONTCAR	-4.7550569317499995	-4.880896879749937	0.5150088667869568
/global/project/projectdirs/m3572/cluster-training-data/nestedStructs/Si/40/17/CONTCAR	-4.7440318365000005	-4.874028934555692	0.5218768119812012
/global/project/projectdirs/m3572/cluster-training-data/nestedStructs/Si/40/2/CONTCAR	-4.74221926275	-4.878735496121092	0.517170250415802
/global/project/projectdirs/m3572/cluster-training-data/nestedStructs/Si/40/13/CONTCAR	-4.79455250025	-4.970649494248075	0.4252562522888183
/global/project/projectdirs/m3572/cluster-training-data/nestedStructs/Si/40/20/CONTCAR	-4.76270680575	-4.9715735748583505	0.4243321716785431
/global/project/projectdirs/m3572/cluster-training-data/nestedStructs/Si/40/18/CONTCAR	-4.7515484715	-4.946145547943754	0.4497601985931396
/global/project/projectdirs/m3572/cluster-training-data/nestedStructs/Si/48/21/CONTCAR	-4.7786600325	-4.912911905365629	0.4829938411712646
/global/project/projectdirs/m3572/cluster-training-data/nestedStructs/Si/48/6/CONTCAR	-4.778589533333333	-4.934415949898405	0.4614897966384887
/global/project/projectdirs/m3572/cluster-training-data/nestedStructs/Si/48/3/CONTCAR	-4.772966505208333	-4.924115104990644	0.4717906415462494
/global/project/projectdirs/m3572/cluster-training-data/nestedStructs/Si/48/11/CONTCAR	-4.77426128125	-4.921056969481153	0.4748487770557403
/global/project/projectdirs/m3572/cluster-training-data/nestedStructs/Si/48/14/CONTCAR	-4.778564346666667	-4.940234912949247	0.4556708335876465
/global/project/projectdirs/m3572/cluster-training-data/nestedStructs/Si/48/17/CONTCAR	-4.808729507291667	-4.94962088616435	0.4462848603725433
/global/project/projectdirs/m3572/cluster-training-data/nestedStructs/Si/48/5/CONTCAR	-4.776905188541667	-4.91014174969737	0.4857639968395233
/global/project/projectdirs/m3572/cluster-training-data/nestedStructs/Si/48/2/CONTCAR	-4.797889282708334	-4.933053596335096	0.4628521502017975
/global/project/projectdirs/m3572/cluster-training-data/nestedStructs/Si/48/4/CONTCAR	-4.770826095833333	-4.950723661499662	0.4451820850372314
/global/project/projectdirs/m3572/cluster-training-data/nestedStructs/Si/48/1/CONTCAR	-4.762114395	-4.9266164139086435	0.4692893326282501
/global/project/projectdirs/m3572/cluster-training-data/nestedStructs/Si/48/dft-lit-1/CONTCAR	-4.834442673333333	-4.906684412079496	0.4892213344573974
/global/project/projectdirs/m3572/cluster-training-data/nestedStructs/Si/48/9/CONTCAR	-4.79491669625	-4.869099272804899	0.5268064737319946
/global/project/projectdirs/m3572/cluster-training-data/nestedStructs/Si/48/12/CONTCAR	-4.764814111041667	-4.856612993794126	0.5392927527427673
/global/project/projectdirs/m3572/cluster-training-data/nestedStructs/Si/48/8/CONTCAR	-4.784321976041666	-4.915547980385465	0.4803577661514282
/global/project/projectdirs/m3572/cluster-training-data/nestedStructs/Si/48/18/CONTCAR	-4.762450871875	-4.904519839602155	0.4913859069347381
/global/project/projectdirs/m3572/cluster-training-data/nestedStructs/Si/13/s3-1/CONTCAR	-4.010725173846153	-3.6428773537451455	1.753028392791748
/global/project/projectdirs/m3572/cluster-training-data/nestedStructs/Si/13/s4-11/CONTCAR	-3.5025112423076923	-4.422410084324522	0.9734956622123718
/global/project/projectdirs/m3572/cluster-training-data/nestedStructs/Si/13/s1-12/CONTCAR	-2.6769363530769232	-4.539248777943296	0.8566569685935974
/global/project/projectdirs/m3572/cluster-training-data/nestedStructs/Si/13/7/CONTCAR	-4.46711211	-4.881836070137663	0.514069676399231
/global/project/projectdirs/m3572/cluster-training-data/nestedStructs/Si/13/s3-11/CONTCAR	-3.494535669230769	-4.204418553429289	1.191487193107605
/global/project/projectdirs/m3572/cluster-training-data/nestedStructs/Si/13/s4-6/CONTCAR	-3.007097271538462	-4.4209028616720865	0.9750028848648072
/global/project/projectdirs/m3572/cluster-training-data/nestedStructs/Si/13/s1-7/CONTCAR	-2.9506459084615386	-4.554464949684782	0.8414407968521118
/global/project/projectdirs/m3572/cluster-training-data/nestedStructs/Si/13/6/CONTCAR	-4.582329434615385	-4.779060675221128	0.6168450713157654
/global/project/projectdirs/m3572/cluster-training-data/nestedStructs/Si/13/s4-7/CONTCAR	-2.965798322307692	-4.1973512306982705	1.198554515838623
/global/project/projectdirs/m3572/cluster-training-data/nestedStructs/Si/13/s1-8/CONTCAR	-3.207968146923077	-4.116722001152677	1.2791837453842163
/global/project/projectdirs/m3572/cluster-training-data/nestedStructs/Si/13/s1-11/CONTCAR	-2.6769363530769232	-4.539248777943296	0.8566569685935974
/global/project/projectdirs/m3572/cluster-training-data/nestedStructs/Si/13/s4-8/CONTCAR	-3.0140455176923076	-4.4215163722807596	0.974389374256134
/global/project/projectdirs/m3572/cluster-training-data/nestedStructs/Si/13/s3-10/CONTCAR	-3.2988850938461542	-4.581905974465055	0.8139997720718384
/global/project/projectdirs/m3572/cluster-training-data/nestedStructs/Si/13/s1-9/CONTCAR	-2.3967355730769233	-4.432668818550749	0.963236927986145
/global/project/projectdirs/m3572/cluster-training-data/nestedStructs/Si/13/s4-9/CONTCAR	-3.2741426338461537	-4.400846256333036	0.9950594902038574
/global/project/projectdirs/m3572/cluster-training-data/nestedStructs/Si/13/s4-2/CONTCAR	-0.6463005423076923	-3.797951354103727	1.5979543924331665
/global/project/projectdirs/m3572/cluster-training-data/nestedStructs/Si/13/s1-3/CONTCAR	-2.047818752307692	-4.372025860863371	1.023879885673523
/global/project/projectdirs/m3572/cluster-training-data/nestedStructs/Si/13/s4-3/CONTCAR	-0.7515492353846154	-3.6491122380072305	1.746793508529663
/global/project/projectdirs/m3572/cluster-training-data/nestedStructs/Si/13/s1-4/CONTCAR	-2.9273412738461535	-4.5261773601347635	0.8697283864021301
/global/project/projectdirs/m3572/cluster-training-data/nestedStructs/Si/13/s4-4/CONTCAR	-1.9142161	-4.510612560825987	0.885293185710907
/global/project/projectdirs/m3572/cluster-training-data/nestedStructs/Si/13/s1-10/CONTCAR	-3.1538908492307693	-4.1438045635992715	1.252101182937622
/global/project/projectdirs/m3572/cluster-training-data/nestedStructs/Si/13/1/CONTCAR	-4.596560879230769	-4.701111985760374	0.6947937607765198
/global/project/projectdirs/m3572/cluster-training-data/nestedStructs/Si/13/s1-5/CONTCAR	-2.608202203076923	-4.0405036345297525	1.3554021120071411
/global/project/projectdirs/m3572/cluster-training-data/nestedStructs/Si/13/dft-lit-1/CONTCAR	-4.596689376153846	-4.700936032848997	0.6949697136878967
/global/project/projectdirs/m3572/cluster-training-data/nestedStructs/Si/13/s3-6/CONTCAR	-2.839754792307692	-4.433956755715055	0.9619489908218384
/global/project/projectdirs/m3572/cluster-training-data/nestedStructs/Si/13/s4-5/CONTCAR	-2.356802063076923	-3.6963083878332803	1.6995973587036133
/global/project/projectdirs/m3572/cluster-training-data/nestedStructs/Si/13/s1-6/CONTCAR	-3.4795706207692305	-4.552431716042204	0.8434740304946899
/global/project/projectdirs/m3572/cluster-training-data/nestedStructs/Si/13/s3-7/CONTCAR	-3.4800160876923076	-4.386920227127714	1.0089855194091797
/global/project/projectdirs/m3572/cluster-training-data/nestedStructs/Si/13/s3-8/CONTCAR	-2.9511506846153845	-4.395594729500456	1.000311017036438
/global/project/projectdirs/m3572/cluster-training-data/nestedStructs/Si/13/s3-9/CONTCAR	-3.6099015923076925	-4.240326775627775	1.1555789709091189
/global/project/projectdirs/m3572/cluster-training-data/nestedStructs/Si/13/s1-1/CONTCAR	-4.304705221538462	-4.533119215088529	0.8627865314483643
/global/project/projectdirs/m3572/cluster-training-data/nestedStructs/Si/13/s3-2/CONTCAR	-0.5860857530769231	-3.848054899292631	1.5478508472442627
/global/project/projectdirs/m3572/cluster-training-data/nestedStructs/Si/13/s4-1/CONTCAR	-1.0164703976923077	-4.596868945675535	0.7990368008613586
/global/project/projectdirs/m3572/cluster-training-data/nestedStructs/Si/13/s4-10/CONTCAR	-3.6721362500000003	-4.329501284676237	1.0664044618606567
/global/project/projectdirs/m3572/cluster-training-data/nestedStructs/Si/13/s1-2/CONTCAR	-2.153563034615385	-4.0954986944967935	1.3004070520401
/global/project/projectdirs/m3572/cluster-training-data/nestedStructs/Si/13/s3-3/CONTCAR	-0.25593886615384615	-4.685718132572813	0.7101876139640808
/global/project/projectdirs/m3572/cluster-training-data/nestedStructs/Si/13/s3-4/CONTCAR	-1.43486685	-4.809509588795347	0.5863961577415466
/global/project/projectdirs/m3572/cluster-training-data/nestedStructs/Si/13/s3-5/CONTCAR	-2.1599883776923074	-4.25210775287692	1.1437979936599731
/global/project/projectdirs/m3572/cluster-training-data/nestedStructs/Si/13/s3-12/CONTCAR	-3.494535669230769	-4.204418553429289	1.191487193107605
/global/project/projectdirs/m3572/cluster-training-data/nestedStructs/Si/13/s4-12/CONTCAR	-3.5025112423076923	-4.422410084324522	0.9734956622123718
/global/project/projectdirs/m3572/cluster-training-data/nestedStructs/Si/16/s3-1/CONTCAR	-4.286687441875	-4.570245815830869	0.8256599307060242
/global/project/projectdirs/m3572/cluster-training-data/nestedStructs/Si/16/s2-3/CONTCAR	-1.039606821875	-4.764197780209226	0.6317079663276672
/global/project/projectdirs/m3572/cluster-training-data/nestedStructs/Si/16/s3-11/CONTCAR	-3.566846083125	-4.746925188618345	0.6489805579185486
/global/project/projectdirs/m3572/cluster-training-data/nestedStructs/Si/16/s2-4/CONTCAR	-2.854690916875	-4.53332467229907	0.8625810742378235
/global/project/projectdirs/m3572/cluster-training-data/nestedStructs/Si/16/s2-5/CONTCAR	-2.191302880625	-4.553225828724546	0.8426799178123474
/global/project/projectdirs/m3572/cluster-training-data/nestedStructs/Si/16/s2-11/CONTCAR	-3.414738846875	-4.300117386894865	1.0957883596420288
/global/project/projectdirs/m3572/cluster-training-data/nestedStructs/Si/16/s2-6/CONTCAR	-2.9757293375	-4.45219696910922	0.9437087774276732
/global/project/projectdirs/m3572/cluster-training-data/nestedStructs/Si/16/s3-10/CONTCAR	-3.217265048125	-4.852031005936308	0.5438747406005859
/global/project/projectdirs/m3572/cluster-training-data/nestedStructs/Si/16/s2-1/CONTCAR	-4.27674029625	-3.7456534043127725	1.650252342224121
/global/project/projectdirs/m3572/cluster-training-data/nestedStructs/Si/16/s2-2/CONTCAR	-2.7922225425	-4.082705391960783	1.3132003545761108
/global/project/projectdirs/m3572/cluster-training-data/nestedStructs/Si/16/4/CONTCAR	-4.57562322125	-4.691683782654447	0.7042219638824463
/global/project/projectdirs/m3572/cluster-training-data/nestedStructs/Si/16/s2-12/CONTCAR	-3.414738846875	-4.300117386894865	1.0957883596420288
/global/project/projectdirs/m3572/cluster-training-data/nestedStructs/Si/16/dft-lit-1/CONTCAR	-4.655860989375	-4.865286602097196	0.5306191444396973
/global/project/projectdirs/m3572/cluster-training-data/nestedStructs/Si/16/s3-6/CONTCAR	-2.3146666075	-3.983626140671415	1.4122796058654783
/global/project/projectdirs/m3572/cluster-training-data/nestedStructs/Si/16/dft-lit-3/CONTCAR	-4.63753141625	-4.725319220143003	0.6705865263938904
/global/project/projectdirs/m3572/cluster-training-data/nestedStructs/Si/16/s3-7/CONTCAR	-2.893920113125	-4.129210962372465	1.2666947841644287
/global/project/projectdirs/m3572/cluster-training-data/nestedStructs/Si/16/13/CONTCAR	-4.522592060625	-4.235186113434477	1.160719633102417
/global/project/projectdirs/m3572/cluster-training-data/nestedStructs/Si/16/s3-8/CONTCAR	-3.4148429525	-4.682373298721952	0.7135324478149414
/global/project/projectdirs/m3572/cluster-training-data/nestedStructs/Si/16/s3-9/CONTCAR	-3.155149248125	-4.460154368000669	0.9357513785362244
/global/project/projectdirs/m3572/cluster-training-data/nestedStructs/Si/16/s3-2/CONTCAR	0.298708614375	-4.5798537865454385	0.8160519599914551
/global/project/projectdirs/m3572/cluster-training-data/nestedStructs/Si/16/s3-3/CONTCAR	-1.44470342625	-4.806913687306089	0.5889920592308044
/global/project/projectdirs/m3572/cluster-training-data/nestedStructs/Si/16/s3-4/CONTCAR	-1.85241557625	-4.36517955215518	1.030726194381714
/global/project/projectdirs/m3572/cluster-training-data/nestedStructs/Si/16/s3-5/CONTCAR	-3.05671070375	-4.4670356050306985	0.9288701415061952
/global/project/projectdirs/m3572/cluster-training-data/nestedStructs/Si/16/s2-7/CONTCAR	-2.92972316875	-4.132504476624174	1.2634012699127195
/global/project/projectdirs/m3572/cluster-training-data/nestedStructs/Si/16/s2-10/CONTCAR	-3.1743744625	-3.971077574806852	1.4248281717300415
/global/project/projectdirs/m3572/cluster-training-data/nestedStructs/Si/16/s3-12/CONTCAR	-3.566846083125	-4.746925188618345	0.6489805579185486
/global/project/projectdirs/m3572/cluster-training-data/nestedStructs/Si/16/s2-8/CONTCAR	-3.05091325625	-4.453189744072599	0.9427160024642944
/global/project/projectdirs/m3572/cluster-training-data/nestedStructs/Si/16/s2-9/CONTCAR	-3.4346488875	-4.297800196724577	1.098105549812317
/global/project/projectdirs/m3572/cluster-training-data/nestedStructs/Si/32/dft-lit-3/CONTCAR	-4.7669372853125	-4.973872406798048	0.4220333397388458
/global/project/projectdirs/m3572/cluster-training-data/nestedStructs/Si/35/7/CONTCAR	-4.727458417428571	-4.889703287201566	0.5062024593353271
/global/project/projectdirs/m3572/cluster-training-data/nestedStructs/Si/35/dft-lit-2/CONTCAR	-4.789269570285715	-4.938062293844862	0.4578434526920318
/global/project/projectdirs/m3572/cluster-training-data/nestedStructs/Si/35/6/CONTCAR	-4.727399179142857	-4.918959660845442	0.476946085691452
/global/project/projectdirs/m3572/cluster-training-data/nestedStructs/Si/35/5/CONTCAR	-4.726555514571428	-4.83776016386096	0.5581455826759338
/global/project/projectdirs/m3572/cluster-training-data/nestedStructs/Si/35/2/CONTCAR	-4.724908296285714	-4.94480185063426	0.4511038959026336
/global/project/projectdirs/m3572/cluster-training-data/nestedStructs/Si/35/13/CONTCAR	-4.7575592268571425	-4.968683464842481	0.4272222816944122
/global/project/projectdirs/m3572/cluster-training-data/nestedStructs/Si/35/20/CONTCAR	-4.729561934285714	-4.816623462753935	0.579282283782959
/global/project/projectdirs/m3572/cluster-training-data/nestedStructs/Si/35/9/CONTCAR	-4.722225567428572	-4.927748931961698	0.4681568145751953
/global/project/projectdirs/m3572/cluster-training-data/nestedStructs/Si/35/15/CONTCAR	-4.731367791714286	-4.887155844288511	0.5087499022483826
/global/project/projectdirs/m3572/cluster-training-data/nestedStructs/Si/30/s3-1/CONTCAR	1.409526532	-4.8242597714239785	0.571645975112915
/global/project/projectdirs/m3572/cluster-training-data/nestedStructs/Si/30/s2-3/CONTCAR	-0.16875230366666666	-4.851058496552152	0.5448472499847412
/global/project/projectdirs/m3572/cluster-training-data/nestedStructs/Si/30/s2-4/CONTCAR	-1.801918098	-4.649298621731443	0.7466071248054504
/global/project/projectdirs/m3572/cluster-training-data/nestedStructs/Si/30/s2-5/CONTCAR	-1.3274350746666668	-4.607435001450224	0.7884707450866699
/global/project/projectdirs/m3572/cluster-training-data/nestedStructs/Si/30/s2-11/CONTCAR	-2.753026171666667	-4.655549837666197	0.740355908870697
/global/project/projectdirs/m3572/cluster-training-data/nestedStructs/Si/30/s2-6/CONTCAR	-1.753491917	-4.665468050556822	0.730437695980072
/global/project/projectdirs/m3572/cluster-training-data/nestedStructs/Si/30/3/CONTCAR	-4.760105484333334	-4.778795851784391	0.6171098947525024
/global/project/projectdirs/m3572/cluster-training-data/nestedStructs/Si/30/s2-1/CONTCAR	-3.3778462423333333	-4.841197146492643	0.5547086000442505
/global/project/projectdirs/m3572/cluster-training-data/nestedStructs/Si/30/s2-2/CONTCAR	-2.0855101923333335	-4.605466379242582	0.7904393672943115
/global/project/projectdirs/m3572/cluster-training-data/nestedStructs/Si/30/s2-12/CONTCAR	-2.753026171666667	-4.655549837666197	0.740355908870697
/global/project/projectdirs/m3572/cluster-training-data/nestedStructs/Si/30/s3-6/CONTCAR	-2.8737125879999996	-4.606481446343107	0.7894243001937866
/global/project/projectdirs/m3572/cluster-training-data/nestedStructs/Si/30/s3-2/CONTCAR	-0.52697302	-4.207539810257597	1.1883659362792969
/global/project/projectdirs/m3572/cluster-training-data/nestedStructs/Si/30/s3-3/CONTCAR	-1.335869517	-4.740859402733488	0.6550463438034058
/global/project/projectdirs/m3572/cluster-training-data/nestedStructs/Si/30/s3-4/CONTCAR	-2.8658177113333334	-4.216083659248991	1.1798220872879028
/global/project/projectdirs/m3572/cluster-training-data/nestedStructs/Si/30/s3-5/CONTCAR	-1.166208041	-4.673791421967191	0.7221143245697021
/global/project/projectdirs/m3572/cluster-training-data/nestedStructs/Si/30/s2-7/CONTCAR	-2.0707870863333335	-4.646377159672422	0.7495285868644714
/global/project/projectdirs/m3572/cluster-training-data/nestedStructs/Si/30/s2-10/CONTCAR	-2.7884265313333336	-4.513156129437132	0.882749617099762
/global/project/projectdirs/m3572/cluster-training-data/nestedStructs/Si/30/s2-8/CONTCAR	-2.262697344666667	-4.720280422287626	0.6756253242492676
/global/project/projectdirs/m3572/cluster-training-data/nestedStructs/Si/30/s2-9/CONTCAR	-3.0307582883333333	-4.638959838467283	0.7569459080696106
/global/project/projectdirs/m3572/cluster-training-data/nestedStructs/Si/38/5/CONTCAR	-4.626757143421052	-4.739481224136991	0.6564245223999023
/global/project/projectdirs/m3572/cluster-training-data/nestedStructs/Si/38/dft-lit-3/CONTCAR	-4.782264365789474	-4.886708511429472	0.5091972351074219
/global/project/projectdirs/m3572/cluster-training-data/nestedStructs/Si/38/12/CONTCAR	-4.694438519736842	-4.805168642121	0.5907371044158936
/global/project/projectdirs/m3572/cluster-training-data/nestedStructs/Si/54/6/CONTCAR	-4.77959566462963	-4.92921067627017	0.4666950702667236
/global/project/projectdirs/m3572/cluster-training-data/nestedStructs/Si/54/11/CONTCAR	-4.805472210740741	-4.960604263859434	0.4353014826774597
/global/project/projectdirs/m3572/cluster-training-data/nestedStructs/Si/54/14/CONTCAR	-4.784589914259259	-4.934222562628431	0.4616831839084625
/global/project/projectdirs/m3572/cluster-training-data/nestedStructs/Si/54/17/CONTCAR	-4.776657407037037	-4.936833931523008	0.4590718150138855
/global/project/projectdirs/m3572/cluster-training-data/nestedStructs/Si/54/5/CONTCAR	-4.773825967407407	-4.935041619854612	0.4608641266822815
/global/project/projectdirs/m3572/cluster-training-data/nestedStructs/Si/54/4/CONTCAR	-4.7871660992592595	-4.94186280520503	0.4540429413318634
/global/project/projectdirs/m3572/cluster-training-data/nestedStructs/Si/54/1/CONTCAR	-4.775494325740741	-4.886565937119169	0.5093398094177246
/global/project/projectdirs/m3572/cluster-training-data/nestedStructs/Si/54/13/CONTCAR	-4.816267964259259	-4.944744332152052	0.4511614143848419
/global/project/projectdirs/m3572/cluster-training-data/nestedStructs/Si/54/16/CONTCAR	-4.791895482407408	-4.949421776848478	0.4464839696884155
/global/project/projectdirs/m3572/cluster-training-data/nestedStructs/Si/54/22/CONTCAR	-4.701712889814815	-4.827148391323728	0.5687573552131653
/global/project/projectdirs/m3572/cluster-training-data/nestedStructs/Si/54/9/CONTCAR	-4.787368473148148	-4.971940620260877	0.4239651262760162
/global/project/projectdirs/m3572/cluster-training-data/nestedStructs/Si/54/12/CONTCAR	-4.774866135925926	-4.928344173746748	0.4675615727901459
/global/project/projectdirs/m3572/cluster-training-data/nestedStructs/Si/54/8/CONTCAR	-4.807169612962963	-4.94952739627902	0.4463783502578735
/global/project/projectdirs/m3572/cluster-training-data/nestedStructs/Si/52/2/CONTCAR	-4.735056016923076	-4.852575494366331	0.5433302521705627
/global/project/projectdirs/m3572/cluster-training-data/nestedStructs/Si/52/dft-lit-1/CONTCAR	-4.835959889807692	-4.937079085426969	0.4588266611099243
/global/project/projectdirs/m3572/cluster-training-data/nestedStructs/Si/52/10/CONTCAR	-4.737315568846154	-4.856665505486173	0.5392402410507202
/global/project/projectdirs/m3572/cluster-training-data/nestedStructs/Si/22/s3-1/CONTCAR	-0.0010658927272727272	-4.608300341683073	0.7876054048538208
/global/project/projectdirs/m3572/cluster-training-data/nestedStructs/Si/22/s3-11/CONTCAR	-3.3636810686363634	-4.818440271931333	0.5774654746055603
/global/project/projectdirs/m3572/cluster-training-data/nestedStructs/Si/22/s3-10/CONTCAR	-2.8961843204545454	-4.614138139801664	0.7817676067352295
/global/project/projectdirs/m3572/cluster-training-data/nestedStructs/Si/22/dft-lit-1/CONTCAR	-4.727180681818182	-4.6971838012510965	0.6987219452857971
/global/project/projectdirs/m3572/cluster-training-data/nestedStructs/Si/22/s3-6/CONTCAR	-2.1630377849999998	-4.131593717652006	1.2643120288848877
/global/project/projectdirs/m3572/cluster-training-data/nestedStructs/Si/22/s3-7/CONTCAR	-2.9717813722727273	-4.259976638870878	1.1359291076660156
/global/project/projectdirs/m3572/cluster-training-data/nestedStructs/Si/22/s3-8/CONTCAR	-2.532536698181818	-4.737632228451414	0.6582735180854797
/global/project/projectdirs/m3572/cluster-training-data/nestedStructs/Si/22/s3-9/CONTCAR	-2.795623554090909	-4.602333439903898	0.7935723066329956
/global/project/projectdirs/m3572/cluster-training-data/nestedStructs/Si/22/s3-2/CONTCAR	-1.0012764886363636	-4.356522811966581	1.0393829345703125
/global/project/projectdirs/m3572/cluster-training-data/nestedStructs/Si/22/s3-3/CONTCAR	0.030270473636363638	-4.645847870426817	0.7500578761100769
/global/project/projectdirs/m3572/cluster-training-data/nestedStructs/Si/22/s3-4/CONTCAR	-0.8873527227272727	-4.681613220291776	0.7142925262451172
/global/project/projectdirs/m3572/cluster-training-data/nestedStructs/Si/22/s3-5/CONTCAR	-2.0794156736363636	-4.420047475414915	0.9758582711219788
/global/project/projectdirs/m3572/cluster-training-data/nestedStructs/Si/22/s3-12/CONTCAR	-3.3636810686363634	-4.818440271931333	0.5774654746055603
/global/project/projectdirs/m3572/cluster-training-data/nestedStructs/Si/25/s3-1/CONTCAR	-4.410964454	-4.665489329415006	0.7304164171218872
/global/project/projectdirs/m3572/cluster-training-data/nestedStructs/Si/25/s2-3/CONTCAR	-1.2156003304	-4.486430062370939	0.9094756841659546
/global/project/projectdirs/m3572/cluster-training-data/nestedStructs/Si/25/s3-11/CONTCAR	-3.0770810436	-4.742618693428678	0.6532870531082153
/global/project/projectdirs/m3572/cluster-training-data/nestedStructs/Si/25/s2-4/CONTCAR	-0.7058322892	-4.4305188790137	0.9653868675231934
/global/project/projectdirs/m3572/cluster-training-data/nestedStructs/Si/25/s2-5/CONTCAR	-1.5166690332	-4.714688552933378	0.6812171936035156
/global/project/projectdirs/m3572/cluster-training-data/nestedStructs/Si/25/s2-11/CONTCAR	-3.1662966888	-4.390656127052946	1.0052496194839478
/global/project/projectdirs/m3572/cluster-training-data/nestedStructs/Si/25/s2-6/CONTCAR	-2.0811790416	-4.637412799912138	0.7584929466247559
/global/project/projectdirs/m3572/cluster-training-data/nestedStructs/Si/25/17/CONTCAR	-4.6820562167999995	-4.847259117680235	0.5486466288566589
/global/project/projectdirs/m3572/cluster-training-data/nestedStructs/Si/25/s3-10/CONTCAR	-3.1936463192000004	-4.685995294171018	0.7099104523658752
/global/project/projectdirs/m3572/cluster-training-data/nestedStructs/Si/25/s2-2/CONTCAR	-0.6780632184	-4.68118889482562	0.7147168517112732
/global/project/projectdirs/m3572/cluster-training-data/nestedStructs/Si/25/1/CONTCAR	-4.723687657599999	-4.970932526903791	0.4249732196331024
/global/project/projectdirs/m3572/cluster-training-data/nestedStructs/Si/25/s2-12/CONTCAR	-3.1662966888	-4.390656127052946	1.0052496194839478
/global/project/projectdirs/m3572/cluster-training-data/nestedStructs/Si/25/dft-lit-1/CONTCAR	-4.7238465344	-4.970928443985624	0.4249773025512695
/global/project/projectdirs/m3572/cluster-training-data/nestedStructs/Si/25/s3-6/CONTCAR	-1.9746050324000002	-4.649563325958891	0.7463424205780029
/global/project/projectdirs/m3572/cluster-training-data/nestedStructs/Si/25/s3-7/CONTCAR	-2.6802123912	-4.537471903877897	0.8584338426589966
/global/project/projectdirs/m3572/cluster-training-data/nestedStructs/Si/25/s3-8/CONTCAR	-2.3955497048	-4.491418494301481	0.9044872522354126
/global/project/projectdirs/m3572/cluster-training-data/nestedStructs/Si/25/s3-9/CONTCAR	-2.72278642	-4.809064342098875	0.5868414044380188
/global/project/projectdirs/m3572/cluster-training-data/nestedStructs/Si/25/s3-3/CONTCAR	-1.2408132072	-4.739065541344328	0.6568402051925659
/global/project/projectdirs/m3572/cluster-training-data/nestedStructs/Si/25/s3-4/CONTCAR	-0.6623812296	-4.493975771980924	0.9019299745559692
/global/project/projectdirs/m3572/cluster-training-data/nestedStructs/Si/25/s3-5/CONTCAR	-1.5385763976000002	-4.828094674664182	0.5678110718727112
/global/project/projectdirs/m3572/cluster-training-data/nestedStructs/Si/25/s2-7/CONTCAR	-2.9177650716	-4.6467293635184	0.7491763830184937
/global/project/projectdirs/m3572/cluster-training-data/nestedStructs/Si/25/s2-10/CONTCAR	-3.0435598684	-4.6602299347693155	0.7356758117675781
/global/project/projectdirs/m3572/cluster-training-data/nestedStructs/Si/25/s3-12/CONTCAR	-3.0770810436	-4.742618693428678	0.6532870531082153
/global/project/projectdirs/m3572/cluster-training-data/nestedStructs/Si/25/s2-8/CONTCAR	-2.5362925179999998	-4.636294020729704	0.7596117258071899
/global/project/projectdirs/m3572/cluster-training-data/nestedStructs/Si/25/s2-9/CONTCAR	-2.6813498284	-4.58361889274661	0.8122868537902832
/global/project/projectdirs/m3572/cluster-training-data/nestedStructs/Si/20/s4-11/CONTCAR	-3.1655173345	-4.47440065296237	0.921505093574524
/global/project/projectdirs/m3572/cluster-training-data/nestedStructs/Si/20/s2-3/CONTCAR	-0.461384318	-4.5789788499647806	0.816926896572113
/global/project/projectdirs/m3572/cluster-training-data/nestedStructs/Si/20/s2-4/CONTCAR	-1.2054946210000002	-4.5735395685011575	0.8223661780357361
/global/project/projectdirs/m3572/cluster-training-data/nestedStructs/Si/20/s2-5/CONTCAR	-1.483662742	-4.605254365521116	0.7906513810157776
/global/project/projectdirs/m3572/cluster-training-data/nestedStructs/Si/20/s4-6/CONTCAR	-2.6684324889999997	-4.338775648193998	1.0571300983428955
/global/project/projectdirs/m3572/cluster-training-data/nestedStructs/Si/20/s2-11/CONTCAR	-3.3924118004999997	-4.491654111462278	0.9042516350746156
/global/project/projectdirs/m3572/cluster-training-data/nestedStructs/Si/20/s2-6/CONTCAR	-2.2756314884999997	-4.411662711220426	0.9842430353164672
/global/project/projectdirs/m3572/cluster-training-data/nestedStructs/Si/20/s4-7/CONTCAR	-3.0987108119999998	-4.725394262390775	0.6705114841461182
/global/project/projectdirs/m3572/cluster-training-data/nestedStructs/Si/20/s4-8/CONTCAR	-2.887809605	-4.408294273930235	0.9876114726066588
/global/project/projectdirs/m3572/cluster-training-data/nestedStructs/Si/20/17/CONTCAR	-4.707176254	-4.833075894432707	0.562829852104187
/global/project/projectdirs/m3572/cluster-training-data/nestedStructs/Si/20/s4-9/CONTCAR	-2.9639065655	-4.533753646927519	0.862152099609375
/global/project/projectdirs/m3572/cluster-training-data/nestedStructs/Si/20/s2-1/CONTCAR	-3.076688098	-4.60884912164752	0.7870566248893738
/global/project/projectdirs/m3572/cluster-training-data/nestedStructs/Si/20/s4-2/CONTCAR	-0.25092928849999996	-4.73382927330081	0.662076473236084
/global/project/projectdirs/m3572/cluster-training-data/nestedStructs/Si/20/s2-2/CONTCAR	-3.1453503444999997	-4.403346969204588	0.992558777332306
/global/project/projectdirs/m3572/cluster-training-data/nestedStructs/Si/20/s4-3/CONTCAR	-0.9684979630000001	-4.442437483387632	0.9534682631492616
/global/project/projectdirs/m3572/cluster-training-data/nestedStructs/Si/20/s4-4/CONTCAR	-1.2418311794999999	-4.603722228127165	0.792183518409729
/global/project/projectdirs/m3572/cluster-training-data/nestedStructs/Si/20/s2-12/CONTCAR	-3.3924118004999997	-4.491654111462278	0.9042516350746156
/global/project/projectdirs/m3572/cluster-training-data/nestedStructs/Si/20/s4-5/CONTCAR	-2.5377391275	-4.757564379292173	0.6383413672447205
/global/project/projectdirs/m3572/cluster-training-data/nestedStructs/Si/20/s4-1/CONTCAR	-3.937191101	-4.799019171314878	0.5968865752220154
/global/project/projectdirs/m3572/cluster-training-data/nestedStructs/Si/20/s4-10/CONTCAR	-3.1565459705	-4.56097633989398	0.8349294066429138
/global/project/projectdirs/m3572/cluster-training-data/nestedStructs/Si/20/9/CONTCAR	-4.677510803	-4.7051724925810525	0.6907332539558411
/global/project/projectdirs/m3572/cluster-training-data/nestedStructs/Si/20/s2-7/CONTCAR	-2.338269858	-4.317334784584684	1.0785709619522097
/global/project/projectdirs/m3572/cluster-training-data/nestedStructs/Si/20/s2-10/CONTCAR	-3.171801191	-4.683996869640989	0.7119088768959045
/global/project/projectdirs/m3572/cluster-training-data/nestedStructs/Si/20/s2-8/CONTCAR	-2.639989675	-4.504525615292234	0.8913801312446594
/global/project/projectdirs/m3572/cluster-training-data/nestedStructs/Si/20/18/CONTCAR	-4.69807855	-4.859614445286436	0.5362913012504578
/global/project/projectdirs/m3572/cluster-training-data/nestedStructs/Si/20/s2-9/CONTCAR	-2.9196219615	-4.471221698837919	0.9246840476989746
/global/project/projectdirs/m3572/cluster-training-data/nestedStructs/Si/20/s4-12/CONTCAR	-3.1655173345	-4.47440065296237	0.921505093574524
/global/project/projectdirs/m3572/cluster-training-data/nestedStructs/Si/9/s3-1/CONTCAR	-1.98544363	-4.251559151726408	1.1443465948104858
/global/project/projectdirs/m3572/cluster-training-data/nestedStructs/Si/9/s4-11/CONTCAR	-3.582042081111111	-3.8665577307516763	1.5293480157852173
/global/project/projectdirs/m3572/cluster-training-data/nestedStructs/Si/9/s1-12/CONTCAR	-2.4154959044444446	-3.839392079430265	1.5565136671066284
/global/project/projectdirs/m3572/cluster-training-data/nestedStructs/Si/9/s2-3/CONTCAR	-2.0077531066666667	-4.567498280125303	0.8284074664115906
/global/project/projectdirs/m3572/cluster-training-data/nestedStructs/Si/9/s3-11/CONTCAR	-3.6973891555555554	-4.41463924797122	0.9812664985656738
/global/project/projectdirs/m3572/cluster-training-data/nestedStructs/Si/9/s2-4/CONTCAR	-1.6120058366666667	-3.9793445006186197	1.416561245918274
/global/project/projectdirs/m3572/cluster-training-data/nestedStructs/Si/9/s2-5/CONTCAR	-2.536920028888889	-4.077952875214262	1.3179528713226318
/global/project/projectdirs/m3572/cluster-training-data/nestedStructs/Si/9/s4-6/CONTCAR	-3.4756726588888887	-4.294694317894621	1.101211428642273
/global/project/projectdirs/m3572/cluster-training-data/nestedStructs/Si/9/s2-11/CONTCAR	-3.4873880688888885	-4.264792098122282	1.1311136484146118
/global/project/projectdirs/m3572/cluster-training-data/nestedStructs/Si/9/s1-7/CONTCAR	-2.6769468444444446	-3.921320928650541	1.4745848178863523
/global/project/projectdirs/m3572/cluster-training-data/nestedStructs/Si/9/dft-lit-2/CONTCAR	-4.515927372222222	-3.7686214581305215	1.627284288406372
/global/project/projectdirs/m3572/cluster-training-data/nestedStructs/Si/9/s2-6/CONTCAR	-3.2300405788888886	-3.782464398461027	1.6134413480758667
/global/project/projectdirs/m3572/cluster-training-data/nestedStructs/Si/9/s4-7/CONTCAR	-3.3142171066666664	-4.519159688072843	0.8767460584640503
/global/project/projectdirs/m3572/cluster-training-data/nestedStructs/Si/9/s1-8/CONTCAR	-2.8939678133333335	-4.518404199200315	0.8775015473365784
/global/project/projectdirs/m3572/cluster-training-data/nestedStructs/Si/9/s1-11/CONTCAR	-2.4154959044444446	-3.839392079430265	1.5565136671066284
/global/project/projectdirs/m3572/cluster-training-data/nestedStructs/Si/9/s4-8/CONTCAR	-3.44127851	-4.700470341759367	0.6954354047775269
/global/project/projectdirs/m3572/cluster-training-data/nestedStructs/Si/9/s3-10/CONTCAR	-3.4991925555555556	-3.7149206534201333	1.6809850931167605
/global/project/projectdirs/m3572/cluster-training-data/nestedStructs/Si/9/s1-9/CONTCAR	-2.5396540755555552	-3.833028329926176	1.5628774166107178
/global/project/projectdirs/m3572/cluster-training-data/nestedStructs/Si/9/s4-9/CONTCAR	-3.416568592222222	-3.622575654106779	1.7733300924301147
/global/project/projectdirs/m3572/cluster-training-data/nestedStructs/Si/9/s2-1/CONTCAR	-4.288202956666667	-4.168369664269132	1.2275360822677612
/global/project/projectdirs/m3572/cluster-training-data/nestedStructs/Si/9/s4-2/CONTCAR	-2.566878811111111	-4.402513517456693	0.9933922290802002
/global/project/projectdirs/m3572/cluster-training-data/nestedStructs/Si/9/s1-3/CONTCAR	-1.9765248944444442	-4.312842740135832	1.083063006401062
/global/project/projectdirs/m3572/cluster-training-data/nestedStructs/Si/9/s2-2/CONTCAR	-2.9820177233333336	-4.286862148361845	1.1090435981750488
/global/project/projectdirs/m3572/cluster-training-data/nestedStructs/Si/9/s4-3/CONTCAR	-1.228313377777778	-4.294173492508573	1.1017322540283203
/global/project/projectdirs/m3572/cluster-training-data/nestedStructs/Si/9/s1-4/CONTCAR	-2.2133265166666667	-4.378762735443754	1.0171430110931396
/global/project/projectdirs/m3572/cluster-training-data/nestedStructs/Si/9/s4-4/CONTCAR	-1.495372721111111	-4.451656414585752	0.9442493319511414
/global/project/projectdirs/m3572/cluster-training-data/nestedStructs/Si/9/s1-10/CONTCAR	-3.3147359222222224	-4.369144333916349	1.0267614126205444
/global/project/projectdirs/m3572/cluster-training-data/nestedStructs/Si/9/s1-5/CONTCAR	-2.4064386055555556	-3.786338819580717	1.6095669269561768
/global/project/projectdirs/m3572/cluster-training-data/nestedStructs/Si/9/s2-12/CONTCAR	-3.4873880688888885	-4.264792098122282	1.1311136484146118
/global/project/projectdirs/m3572/cluster-training-data/nestedStructs/Si/9/s3-6/CONTCAR	-3.0955194133333332	-3.9743309155279825	1.4215748310089111
/global/project/projectdirs/m3572/cluster-training-data/nestedStructs/Si/9/s4-5/CONTCAR	-2.5595334266666665	-3.813667191582365	1.5822385549545288
/global/project/projectdirs/m3572/cluster-training-data/nestedStructs/Si/9/s1-6/CONTCAR	-2.811706327777778	-4.089542283135099	1.3063634634017944
/global/project/projectdirs/m3572/cluster-training-data/nestedStructs/Si/9/dft-lit-3/CONTCAR	-4.4805886344444446	-3.643242611008329	1.7526631355285645
/global/project/projectdirs/m3572/cluster-training-data/nestedStructs/Si/9/s3-7/CONTCAR	-3.0606043455555554	-4.237611903267545	1.158293843269348
/global/project/projectdirs/m3572/cluster-training-data/nestedStructs/Si/9/s3-8/CONTCAR	-3.3472787455555553	-4.094381941872282	1.3015238046646118
/global/project/projectdirs/m3572/cluster-training-data/nestedStructs/Si/9/s3-9/CONTCAR	-3.493157442222222	-3.9116448298269937	1.4842609167099
/global/project/projectdirs/m3572/cluster-training-data/nestedStructs/Si/9/s1-1/CONTCAR	-2.3476843622222225	-3.682259215431852	1.7136465311050415
/global/project/projectdirs/m3572/cluster-training-data/nestedStructs/Si/9/s3-2/CONTCAR	-2.984345577777778	-4.298624290543241	1.0972814559936523
/global/project/projectdirs/m3572/cluster-training-data/nestedStructs/Si/9/s4-1/CONTCAR	-3.019515558888889	-3.852546586113615	1.5433591604232788
/global/project/projectdirs/m3572/cluster-training-data/nestedStructs/Si/9/s4-10/CONTCAR	-3.552110517777778	-4.521616770344419	0.8742889761924744
/global/project/projectdirs/m3572/cluster-training-data/nestedStructs/Si/9/s1-2/CONTCAR	-3.2525755255555553	-4.536538018303556	0.8593677282333374
/global/project/projectdirs/m3572/cluster-training-data/nestedStructs/Si/9/s3-3/CONTCAR	-2.568444533333333	-3.9122530356222818	1.4836527109146118
/global/project/projectdirs/m3572/cluster-training-data/nestedStructs/Si/9/s3-4/CONTCAR	-1.4920315811111111	-3.9411113396460244	1.4547944068908691
/global/project/projectdirs/m3572/cluster-training-data/nestedStructs/Si/9/9/CONTCAR	-4.4885192244444445	-3.6249112025076577	1.7709945440292358
/global/project/projectdirs/m3572/cluster-training-data/nestedStructs/Si/9/s3-5/CONTCAR	-2.506723631111111	-3.6666144266897867	1.729291319847107
/global/project/projectdirs/m3572/cluster-training-data/nestedStructs/Si/9/s2-7/CONTCAR	-3.2257164822222224	-4.344182147102995	1.051723599433899
/global/project/projectdirs/m3572/cluster-training-data/nestedStructs/Si/9/s2-10/CONTCAR	-3.51397653	-4.256327523308439	1.1395782232284546
/global/project/projectdirs/m3572/cluster-training-data/nestedStructs/Si/9/s3-12/CONTCAR	-3.6973891555555554	-4.41463924797122	0.9812664985656738
/global/project/projectdirs/m3572/cluster-training-data/nestedStructs/Si/9/s2-8/CONTCAR	-3.5079073566666668	-4.338976515846891	1.0569292306900024
/global/project/projectdirs/m3572/cluster-training-data/nestedStructs/Si/9/s2-9/CONTCAR	-3.6912308244444443	-4.2807111874396035	1.11519455909729
/global/project/projectdirs/m3572/cluster-training-data/nestedStructs/Si/9/s4-12/CONTCAR	-3.582042081111111	-3.8665577307516763	1.5293480157852173
/global/project/projectdirs/m3572/cluster-training-data/nestedStructs/Si/28/s4-11/CONTCAR	-2.8926421414285715	-4.144273652153654	1.2516320943832395
/global/project/projectdirs/m3572/cluster-training-data/nestedStructs/Si/28/s4-6/CONTCAR	-2.2408060360714286	-4.723945988732023	0.6719597578048706
/global/project/projectdirs/m3572/cluster-training-data/nestedStructs/Si/28/s4-7/CONTCAR	-2.5126019825	-4.5066747799689	0.8892309665679932
/global/project/projectdirs/m3572/cluster-training-data/nestedStructs/Si/28/s4-8/CONTCAR	-2.4084966207142857	-4.680807186680479	0.7150985598564148
/global/project/projectdirs/m3572/cluster-training-data/nestedStructs/Si/28/s4-9/CONTCAR	-2.745662503214286	-4.604382707195921	0.7915230393409729
/global/project/projectdirs/m3572/cluster-training-data/nestedStructs/Si/28/s4-2/CONTCAR	-0.1384067317857143	-4.4533796444708535	0.94252610206604
/global/project/projectdirs/m3572/cluster-training-data/nestedStructs/Si/28/s4-3/CONTCAR	0.10339952357142856	-4.558522178249998	0.8373835682868958
/global/project/projectdirs/m3572/cluster-training-data/nestedStructs/Si/28/s4-4/CONTCAR	-0.6277797510714286	-4.7011324897581765	0.694773256778717
/global/project/projectdirs/m3572/cluster-training-data/nestedStructs/Si/28/s4-5/CONTCAR	-2.337118841428571	-4.534261657314939	0.8616440892219543
/global/project/projectdirs/m3572/cluster-training-data/nestedStructs/Si/28/s4-1/CONTCAR	-4.236715600357143	-4.807543708401365	0.5883620381355286
/global/project/projectdirs/m3572/cluster-training-data/nestedStructs/Si/28/s4-10/CONTCAR	-2.8093614232142854	-4.366661681252165	1.029244065284729
/global/project/projectdirs/m3572/cluster-training-data/nestedStructs/Si/28/s4-12/CONTCAR	-2.8926421414285715	-4.144273652153654	1.2516320943832395
/global/project/projectdirs/m3572/cluster-training-data/nestedStructs/Si/44/6/CONTCAR	-4.729458567272728	-4.854284419136686	0.5416213274002075
/global/project/projectdirs/m3572/cluster-training-data/nestedStructs/Si/44/dft-lit-1/CONTCAR	-4.830017855909091	-4.962311340885801	0.4335944056510925
/global/project/projectdirs/m3572/cluster-training-data/nestedStructs/Si/47/17/CONTCAR	-4.79731037	-4.973630143719358	0.4222756028175354
/global/project/projectdirs/m3572/cluster-training-data/nestedStructs/Si/47/4/CONTCAR	-4.770305038510639	-4.875673903542204	0.5202318429946899
/global/project/projectdirs/m3572/cluster-training-data/nestedStructs/Si/47/13/CONTCAR	-4.779605792553191	-4.89990182073657	0.4960039258003235
/global/project/projectdirs/m3572/cluster-training-data/nestedStructs/Si/47/16/CONTCAR	-4.76867520787234	-4.992003156262083	0.4039025902748108
/global/project/projectdirs/m3572/cluster-training-data/nestedStructs/Si/47/22/CONTCAR	-4.730871742340426	-4.854077710228605	0.5418280363082886
/global/project/projectdirs/m3572/cluster-training-data/nestedStructs/Si/47/12/CONTCAR	-4.816804665957447	-4.984729988890333	0.4111757576465606
/global/project/projectdirs/m3572/cluster-training-data/nestedStructs/Si/42/24/CONTCAR	-4.371274223571429	-4.353574050980253	1.0423316955566406
/global/project/projectdirs/m3572/cluster-training-data/nestedStructs/Si/42/19/CONTCAR	-4.772033464047619	-4.895673109608335	0.5002326369285583
/global/project/projectdirs/m3572/cluster-training-data/nestedStructs/Si/42/14/CONTCAR	-4.7883296473809525	-4.962939305620832	0.4329664409160614
/global/project/projectdirs/m3572/cluster-training-data/nestedStructs/Si/42/17/CONTCAR	-4.749757170238095	-4.897088451700849	0.4988172948360443
/global/project/projectdirs/m3572/cluster-training-data/nestedStructs/Si/42/2/CONTCAR	-4.78752930047619	-4.869384004192991	0.5265217423439026
/global/project/projectdirs/m3572/cluster-training-data/nestedStructs/Si/42/13/CONTCAR	-4.745819972142857	-4.9177871480757425	0.4781185984611511
/global/project/projectdirs/m3572/cluster-training-data/nestedStructs/Si/42/9/CONTCAR	-4.764549733571429	-4.8823087349707315	0.5135970115661621
/global/project/projectdirs/m3572/cluster-training-data/nestedStructs/Si/42/12/CONTCAR	-4.763940281190476	-4.9219393864447305	0.4739663600921631
/global/project/projectdirs/m3572/cluster-training-data/nestedStructs/Si/42/15/CONTCAR	-4.757699391190476	-4.930401070433302	0.4655046761035919
/global/project/projectdirs/m3572/cluster-training-data/nestedStructs/Si/42/18/CONTCAR	-4.754002160238095	-4.943548782187147	0.4523569643497467
/global/project/projectdirs/m3572/cluster-training-data/nestedStructs/Si/12/s3-1/CONTCAR	-4.169784218333334	-4.098209513741178	1.297696232795715
/global/project/projectdirs/m3572/cluster-training-data/nestedStructs/Si/12/s4-11/CONTCAR	-3.624718988333333	-4.79252637775485	0.6033793687820435
/global/project/projectdirs/m3572/cluster-training-data/nestedStructs/Si/12/s1-12/CONTCAR	-3.0168358325	-4.137143863754911	1.2587618827819824
/global/project/projectdirs/m3572/cluster-training-data/nestedStructs/Si/12/s2-3/CONTCAR	0.2505601791666667	-4.40155650528018	0.994349241256714
/global/project/projectdirs/m3572/cluster-training-data/nestedStructs/Si/12/7/CONTCAR	-4.55158115	-4.395213855820341	1.0006918907165527
/global/project/projectdirs/m3572/cluster-training-data/nestedStructs/Si/12/s3-11/CONTCAR	-3.455528185	-4.664667619782133	0.7312381267547607
/global/project/projectdirs/m3572/cluster-training-data/nestedStructs/Si/12/s2-4/CONTCAR	-2.2596636466666666	-4.3413390055472085	1.054566740989685
/global/project/projectdirs/m3572/cluster-training-data/nestedStructs/Si/12/s2-5/CONTCAR	-2.1263854575	-4.223344577866239	1.1725611686706543
/global/project/projectdirs/m3572/cluster-training-data/nestedStructs/Si/12/s4-6/CONTCAR	-2.8434234800000002	-4.327835573273344	1.0680701732635498
/global/project/projectdirs/m3572/cluster-training-data/nestedStructs/Si/12/s2-11/CONTCAR	-3.699915959166667	-4.668774558621092	0.727131187915802
/global/project/projectdirs/m3572/cluster-training-data/nestedStructs/Si/12/s1-7/CONTCAR	-3.0812452725	-4.177226556854887	1.2186791896820068
/global/project/projectdirs/m3572/cluster-training-data/nestedStructs/Si/12/dft-lit-2/CONTCAR	-4.5497230725	-4.602756156044645	0.7931495904922485
/global/project/projectdirs/m3572/cluster-training-data/nestedStructs/Si/12/s2-6/CONTCAR	-3.1421298833333338	-4.458619727211637	0.9372860193252563
/global/project/projectdirs/m3572/cluster-training-data/nestedStructs/Si/12/6/CONTCAR	-4.533790456666667	-4.409730924683256	0.9861748218536376
/global/project/projectdirs/m3572/cluster-training-data/nestedStructs/Si/12/s4-7/CONTCAR	-3.1057922391666666	-4.581554366665525	0.8143513798713684
/global/project/projectdirs/m3572/cluster-training-data/nestedStructs/Si/12/s1-8/CONTCAR	-2.8650274316666664	-3.872471345978422	1.5234344005584717
/global/project/projectdirs/m3572/cluster-training-data/nestedStructs/Si/12/s1-11/CONTCAR	-3.0168358325	-4.137143863754911	1.2587618827819824
/global/project/projectdirs/m3572/cluster-training-data/nestedStructs/Si/12/s4-8/CONTCAR	-3.6213699508333335	-4.190419210510893	1.205486536026001
/global/project/projectdirs/m3572/cluster-training-data/nestedStructs/Si/12/s3-10/CONTCAR	-3.5308651391666666	-4.674492074566526	0.7214136719703674
/global/project/projectdirs/m3572/cluster-training-data/nestedStructs/Si/12/s1-9/CONTCAR	-2.961472115	-4.546109272556944	0.84979647397995
/global/project/projectdirs/m3572/cluster-training-data/nestedStructs/Si/12/s4-9/CONTCAR	-3.3950873583333334	-4.713045431690855	0.6828603148460388
/global/project/projectdirs/m3572/cluster-training-data/nestedStructs/Si/12/s2-1/CONTCAR	-4.379491563333334	-4.4501628413969705	0.9457429051399232
/global/project/projectdirs/m3572/cluster-training-data/nestedStructs/Si/12/2/CONTCAR	-4.549624394166666	-4.602903141098661	0.7930026054382324
/global/project/projectdirs/m3572/cluster-training-data/nestedStructs/Si/12/s4-2/CONTCAR	-2.0711020766666666	-4.055281175690336	1.3406245708465576
/global/project/projectdirs/m3572/cluster-training-data/nestedStructs/Si/12/s1-3/CONTCAR	-2.9191278191666665	-4.50292266758029	0.892983078956604
/global/project/projectdirs/m3572/cluster-training-data/nestedStructs/Si/12/s2-2/CONTCAR	0.37465372916666667	-4.274076475220365	1.1218292713165283
/global/project/projectdirs/m3572/cluster-training-data/nestedStructs/Si/12/s4-3/CONTCAR	-2.5887476	-4.198187483864469	1.1977182626724243
/global/project/projectdirs/m3572/cluster-training-data/nestedStructs/Si/12/s1-4/CONTCAR	-3.4830974683333333	-4.32659722717349	1.069308519363403
/global/project/projectdirs/m3572/cluster-training-data/nestedStructs/Si/12/s4-4/CONTCAR	-2.5847740708333333	-4.505585564690275	0.8903201818466187
/global/project/projectdirs/m3572/cluster-training-data/nestedStructs/Si/12/s1-10/CONTCAR	-3.451639185	-4.449926568585081	0.9459791779518129
/global/project/projectdirs/m3572/cluster-training-data/nestedStructs/Si/12/s1-5/CONTCAR	-3.0291647066666667	-4.68550528438632	0.7104004621505737
/global/project/projectdirs/m3572/cluster-training-data/nestedStructs/Si/12/s2-12/CONTCAR	-3.699915959166667	-4.668774558621092	0.727131187915802
/global/project/projectdirs/m3572/cluster-training-data/nestedStructs/Si/12/s3-6/CONTCAR	-2.6184070916666666	-4.563437236862821	0.8324685096740723
/global/project/projectdirs/m3572/cluster-training-data/nestedStructs/Si/12/s4-5/CONTCAR	-3.471563065833333	-4.562838329392118	0.8330674171447754
/global/project/projectdirs/m3572/cluster-training-data/nestedStructs/Si/12/s1-6/CONTCAR	-2.440964404166667	-4.330058707314176	1.0658470392227173
/global/project/projectdirs/m3572/cluster-training-data/nestedStructs/Si/12/s3-7/CONTCAR	-3.1047551708333336	-4.220538629608793	1.1753671169281006
/global/project/projectdirs/m3572/cluster-training-data/nestedStructs/Si/12/s3-8/CONTCAR	-3.2302753691666664	-4.093802346306486	1.3021034002304075
/global/project/projectdirs/m3572/cluster-training-data/nestedStructs/Si/12/s3-9/CONTCAR	-3.5595378916666665	-4.59132267387454	0.8045830726623535
/global/project/projectdirs/m3572/cluster-training-data/nestedStructs/Si/12/s1-1/CONTCAR	-4.323487679166667	-4.406626833992643	0.9892789125442504
/global/project/projectdirs/m3572/cluster-training-data/nestedStructs/Si/12/s3-2/CONTCAR	-1.3953475524999999	-4.0224857464606	1.373420000076294
/global/project/projectdirs/m3572/cluster-training-data/nestedStructs/Si/12/s4-10/CONTCAR	-3.435449525833333	-4.472968532162351	0.9229372143745422
/global/project/projectdirs/m3572/cluster-training-data/nestedStructs/Si/12/s1-2/CONTCAR	-2.8184353275	-3.988772524910612	1.4071332216262815
/global/project/projectdirs/m3572/cluster-training-data/nestedStructs/Si/12/s3-3/CONTCAR	-1.4034220591666668	-3.818075193482084	1.5778305530548096
/global/project/projectdirs/m3572/cluster-training-data/nestedStructs/Si/12/s3-4/CONTCAR	-2.495910405	-4.034954322891874	1.3609514236450195
/global/project/projectdirs/m3572/cluster-training-data/nestedStructs/Si/12/9/CONTCAR	-4.469559479166667	-4.516468001919431	0.8794377446174622
/global/project/projectdirs/m3572/cluster-training-data/nestedStructs/Si/12/s3-5/CONTCAR	-2.5560911416666667	-4.475125326233549	0.9207804203033448
/global/project/projectdirs/m3572/cluster-training-data/nestedStructs/Si/12/s2-7/CONTCAR	-3.507008575	-4.658039881306333	0.7378658652305603
/global/project/projectdirs/m3572/cluster-training-data/nestedStructs/Si/12/s2-10/CONTCAR	-3.448406053333333	-4.564129664021177	0.8317760825157166
/global/project/projectdirs/m3572/cluster-training-data/nestedStructs/Si/12/s3-12/CONTCAR	-3.455528185	-4.664667619782133	0.7312381267547607
/global/project/projectdirs/m3572/cluster-training-data/nestedStructs/Si/12/s2-8/CONTCAR	-3.1449709274999997	-4.075279964523954	1.3206257820129397
/global/project/projectdirs/m3572/cluster-training-data/nestedStructs/Si/12/18/CONTCAR	-4.6362660025	-4.424420548992796	0.971485197544098
/global/project/projectdirs/m3572/cluster-training-data/nestedStructs/Si/12/s2-9/CONTCAR	-3.332700571666667	-4.702987386303587	0.6929183602333069
/global/project/projectdirs/m3572/cluster-training-data/nestedStructs/Si/12/s4-12/CONTCAR	-3.624718988333333	-4.79252637775485	0.6033793687820435
/global/project/projectdirs/m3572/cluster-training-data/nestedStructs/Si/15/s4-11/CONTCAR	-3.338059024	-4.648615969734831	0.747289776802063
/global/project/projectdirs/m3572/cluster-training-data/nestedStructs/Si/15/s1-12/CONTCAR	-2.4167912686666666	-4.767179860191984	0.6287258863449097
/global/project/projectdirs/m3572/cluster-training-data/nestedStructs/Si/15/s2-3/CONTCAR	-2.78325916	-4.339431418495817	1.0564743280410769
/global/project/projectdirs/m3572/cluster-training-data/nestedStructs/Si/15/s2-4/CONTCAR	-1.0162720353333332	-4.784319473820371	0.6115862727165222
/global/project/projectdirs/m3572/cluster-training-data/nestedStructs/Si/15/s2-5/CONTCAR	-1.8673182513333333	-4.491065336781187	0.9048404097557068
/global/project/projectdirs/m3572/cluster-training-data/nestedStructs/Si/15/s4-6/CONTCAR	-2.456571390666667	-4.1693889036947915	1.226516842842102
/global/project/projectdirs/m3572/cluster-training-data/nestedStructs/Si/15/s2-11/CONTCAR	-3.41673601	-4.60639972837512	0.7895060181617737
/global/project/projectdirs/m3572/cluster-training-data/nestedStructs/Si/15/s1-7/CONTCAR	-2.7093911846666665	-4.2873027458960244	1.1086030006408691
/global/project/projectdirs/m3572/cluster-training-data/nestedStructs/Si/15/s2-6/CONTCAR	-2.453254858	-4.469035638886137	0.9268701076507568
/global/project/projectdirs/m3572/cluster-training-data/nestedStructs/Si/15/s4-7/CONTCAR	-2.8162627060000003	-4.420583321171446	0.975322425365448
/global/project/projectdirs/m3572/cluster-training-data/nestedStructs/Si/15/s1-8/CONTCAR	-2.6396848226666667	-4.579147292690916	0.8167584538459778
/global/project/projectdirs/m3572/cluster-training-data/nestedStructs/Si/15/s1-11/CONTCAR	-2.4167912686666666	-4.767179860191984	0.6287258863449097
/global/project/projectdirs/m3572/cluster-training-data/nestedStructs/Si/15/s4-8/CONTCAR	-2.900703861333333	-4.498929514008207	0.8969762325286865
/global/project/projectdirs/m3572/cluster-training-data/nestedStructs/Si/15/s1-9/CONTCAR	-3.3775746273333334	-4.647545351105375	0.7483603954315186
/global/project/projectdirs/m3572/cluster-training-data/nestedStructs/Si/15/s4-9/CONTCAR	-3.116438512	-4.739661826210661	0.6562439203262329
/global/project/projectdirs/m3572/cluster-training-data/nestedStructs/Si/15/s2-1/CONTCAR	-3.8054676106666667	-4.2170701161200235	1.17883563041687
/global/project/projectdirs/m3572/cluster-training-data/nestedStructs/Si/15/2/CONTCAR	-4.686516928666666	-4.564841701107664	0.8310640454292297
/global/project/projectdirs/m3572/cluster-training-data/nestedStructs/Si/15/s4-2/CONTCAR	-0.028307179999999998	-4.723665310459776	0.6722404360771179
/global/project/projectdirs/m3572/cluster-training-data/nestedStructs/Si/15/s1-3/CONTCAR	-2.14988966	-4.568128360825224	0.8277773857116699
/global/project/projectdirs/m3572/cluster-training-data/nestedStructs/Si/15/s2-2/CONTCAR	-0.3768168233333334	-4.715303970890684	0.6806017756462097
/global/project/projectdirs/m3572/cluster-training-data/nestedStructs/Si/15/s4-3/CONTCAR	-1.389306364	-4.514053298550291	0.8818524479866028
/global/project/projectdirs/m3572/cluster-training-data/nestedStructs/Si/15/s1-4/CONTCAR	-3.3173472273333333	-4.297677887993498	1.098227858543396
/global/project/projectdirs/m3572/cluster-training-data/nestedStructs/Si/15/s4-4/CONTCAR	-0.8866587713333334	-4.327870501595182	1.0680352449417114
/global/project/projectdirs/m3572/cluster-training-data/nestedStructs/Si/15/s1-10/CONTCAR	-2.7124052793333333	-4.609053505974455	0.786852240562439
/global/project/projectdirs/m3572/cluster-training-data/nestedStructs/Si/15/s1-5/CONTCAR	-2.4367387993333334	-4.601188851910276	0.7947168946266174
/global/project/projectdirs/m3572/cluster-training-data/nestedStructs/Si/15/s2-12/CONTCAR	-3.41673601	-4.60639972837512	0.7895060181617737
/global/project/projectdirs/m3572/cluster-training-data/nestedStructs/Si/15/s4-5/CONTCAR	-3.1807984293333336	-4.413344098644895	0.9825616478919984
/global/project/projectdirs/m3572/cluster-training-data/nestedStructs/Si/15/s1-6/CONTCAR	-2.499133528666667	-4.021417869644804	1.3744878768920898
/global/project/projectdirs/m3572/cluster-training-data/nestedStructs/Si/15/s4-1/CONTCAR	-4.285672324666667	-4.033694280701322	1.3622114658355713
/global/project/projectdirs/m3572/cluster-training-data/nestedStructs/Si/15/s4-10/CONTCAR	-3.5627899246666668	-4.758278740959806	0.6376270055770874
/global/project/projectdirs/m3572/cluster-training-data/nestedStructs/Si/15/s1-2/CONTCAR	-1.8292232579999999	-4.676793648319883	0.7191120982170105
/global/project/projectdirs/m3572/cluster-training-data/nestedStructs/Si/15/9/CONTCAR	-4.517088850666667	-4.60618068130557	0.7897250652313232
/global/project/projectdirs/m3572/cluster-training-data/nestedStructs/Si/15/s2-7/CONTCAR	-2.6172321726666667	-4.570072604733152	0.8258331418037415
/global/project/projectdirs/m3572/cluster-training-data/nestedStructs/Si/15/s2-10/CONTCAR	-3.23974728	-4.298917545395536	1.0969882011413574
/global/project/projectdirs/m3572/cluster-training-data/nestedStructs/Si/15/s2-8/CONTCAR	-3.067656818666667	-4.442819847183866	0.9530858993530272
/global/project/projectdirs/m3572/cluster-training-data/nestedStructs/Si/15/8/CONTCAR	-4.649540002666667	-4.829484774189634	0.5664209723472595
/global/project/projectdirs/m3572/cluster-training-data/nestedStructs/Si/15/s2-9/CONTCAR	-3.546672033333333	-4.424358381348295	0.9715473651885986
/global/project/projectdirs/m3572/cluster-training-data/nestedStructs/Si/15/s4-12/CONTCAR	-3.338059024	-4.648615969734831	0.747289776802063
/global/project/projectdirs/m3572/cluster-training-data/nestedStructs/Si/10/s3-1/CONTCAR	-1.0896269410000001	-4.2107529774481485	1.1851527690887451
/global/project/projectdirs/m3572/cluster-training-data/nestedStructs/Si/10/s4-11/CONTCAR	-3.52213842	-3.8370736971670816	1.558832049369812
/global/project/projectdirs/m3572/cluster-training-data/nestedStructs/Si/10/s1-12/CONTCAR	-3.209243765	-4.269824756699247	1.1260809898376465
/global/project/projectdirs/m3572/cluster-training-data/nestedStructs/Si/10/s2-3/CONTCAR	-1.9445177489999999	-3.7889745369726846	1.606931209564209
/global/project/projectdirs/m3572/cluster-training-data/nestedStructs/Si/10/s3-11/CONTCAR	-3.6213650029999997	-4.422694219666166	0.9732115268707277
/global/project/projectdirs/m3572/cluster-training-data/nestedStructs/Si/10/s2-4/CONTCAR	-2.090288919	-3.671304477768583	1.7246012687683103
/global/project/projectdirs/m3572/cluster-training-data/nestedStructs/Si/10/s2-5/CONTCAR	-3.1277691489999997	-4.18013943584506	1.2157663106918335
/global/project/projectdirs/m3572/cluster-training-data/nestedStructs/Si/10/s4-6/CONTCAR	-2.784825149	-3.85623921306674	1.5396665334701538
/global/project/projectdirs/m3572/cluster-training-data/nestedStructs/Si/10/s2-11/CONTCAR	-3.6678901269999997	-4.158569706993742	1.237336039543152
/global/project/projectdirs/m3572/cluster-training-data/nestedStructs/Si/10/s1-7/CONTCAR	-2.248038768	-3.7701344624335	1.6257712841033936
/global/project/projectdirs/m3572/cluster-training-data/nestedStructs/Si/10/dft-lit-2/CONTCAR	-4.6138059149999995	-3.6537199154669473	1.7421858310699463
/global/project/projectdirs/m3572/cluster-training-data/nestedStructs/Si/10/s2-6/CONTCAR	-2.912031773	-3.8960960045630166	1.499809741973877
/global/project/projectdirs/m3572/cluster-training-data/nestedStructs/Si/10/s4-7/CONTCAR	-3.5710601840000002	-4.581293596344633	0.8146121501922607
/global/project/projectdirs/m3572/cluster-training-data/nestedStructs/Si/10/s1-8/CONTCAR	-2.571514189	-4.152017129975004	1.2438886165618896
/global/project/projectdirs/m3572/cluster-training-data/nestedStructs/Si/10/19/CONTCAR	-4.564422840000001	-3.803082002716703	1.5928237438201904
/global/project/projectdirs/m3572/cluster-training-data/nestedStructs/Si/10/s1-11/CONTCAR	-3.209243765	-4.269824756699247	1.1260809898376465
/global/project/projectdirs/m3572/cluster-training-data/nestedStructs/Si/10/s4-8/CONTCAR	-3.4937958809999996	-3.7068004742438028	1.6891052722930908
/global/project/projectdirs/m3572/cluster-training-data/nestedStructs/Si/10/s3-10/CONTCAR	-3.5517820729999996	-4.422164870815916	0.9737408757209778
/global/project/projectdirs/m3572/cluster-training-data/nestedStructs/Si/10/s1-9/CONTCAR	-3.228322058	-4.029874934273405	1.3660308122634888
/global/project/projectdirs/m3572/cluster-training-data/nestedStructs/Si/10/s4-9/CONTCAR	-3.458276498	-4.462713672238035	0.9331920742988586
/global/project/projectdirs/m3572/cluster-training-data/nestedStructs/Si/10/s2-1/CONTCAR	1.474699567	-3.7190840378576944	1.6768217086791992
/global/project/projectdirs/m3572/cluster-training-data/nestedStructs/Si/10/s4-2/CONTCAR	0.1464861	-4.548546923714323	0.8473588228225708
/global/project/projectdirs/m3572/cluster-training-data/nestedStructs/Si/10/s1-3/CONTCAR	-2.685568556	-4.121077074127836	1.2748286724090576
/global/project/projectdirs/m3572/cluster-training-data/nestedStructs/Si/10/s2-2/CONTCAR	-1.821333362	-3.670375479775114	1.7255302667617798
/global/project/projectdirs/m3572/cluster-training-data/nestedStructs/Si/10/s4-3/CONTCAR	-3.221283733	-4.19550444038455	1.2004013061523438
/global/project/projectdirs/m3572/cluster-training-data/nestedStructs/Si/10/s1-4/CONTCAR	-2.303428361	-4.05667330177371	1.3392324447631836
/global/project/projectdirs/m3572/cluster-training-data/nestedStructs/Si/10/s4-4/CONTCAR	-1.7419827179999998	-3.5853549376303384	1.8105508089065552
/global/project/projectdirs/m3572/cluster-training-data/nestedStructs/Si/10/s1-10/CONTCAR	-2.387814159	-3.7556767597967813	1.6402289867401123
/global/project/projectdirs/m3572/cluster-training-data/nestedStructs/Si/10/4/CONTCAR	-4.524432301	-3.826749576645536	1.5691561698913574
/global/project/projectdirs/m3572/cluster-training-data/nestedStructs/Si/10/s1-5/CONTCAR	-3.0436153619999997	-3.5996196404272744	1.7962861061096191
/global/project/projectdirs/m3572/cluster-training-data/nestedStructs/Si/10/s2-12/CONTCAR	-3.6678901269999997	-4.158569706993742	1.237336039543152
/global/project/projectdirs/m3572/cluster-training-data/nestedStructs/Si/10/s3-6/CONTCAR	-3.0023405050000003	-4.06183995159213	1.3340657949447632
/global/project/projectdirs/m3572/cluster-training-data/nestedStructs/Si/10/s4-5/CONTCAR	-2.114885168	-3.825719966011686	1.5701857805252075
/global/project/projectdirs/m3572/cluster-training-data/nestedStructs/Si/10/s1-6/CONTCAR	-2.623519513	-4.335376037674589	1.060529708862305
/global/project/projectdirs/m3572/cluster-training-data/nestedStructs/Si/10/s3-7/CONTCAR	-3.20554986	-4.413334979134245	0.9825707674026488
/global/project/projectdirs/m3572/cluster-training-data/nestedStructs/Si/10/s3-8/CONTCAR	-3.324542366	-4.521325363236112	0.8745803833007812
/global/project/projectdirs/m3572/cluster-training-data/nestedStructs/Si/10/s3-9/CONTCAR	-3.540474131	-4.620859994011564	0.7750457525253296
/global/project/projectdirs/m3572/cluster-training-data/nestedStructs/Si/10/s1-1/CONTCAR	-3.5955512749999996	-3.601741446571989	1.7941642999649048
/global/project/projectdirs/m3572/cluster-training-data/nestedStructs/Si/10/s3-2/CONTCAR	-0.837224187	-3.7748487129980752	1.6210570335388184
/global/project/projectdirs/m3572/cluster-training-data/nestedStructs/Si/10/s4-1/CONTCAR	-4.1579393840000005	-3.976721777039213	1.4191839694976809
/global/project/projectdirs/m3572/cluster-training-data/nestedStructs/Si/10/s4-10/CONTCAR	-3.587670077	-3.99397159965579	1.4019341468811035
/global/project/projectdirs/m3572/cluster-training-data/nestedStructs/Si/10/s1-2/CONTCAR	-2.213862635	-4.344374074059171	1.0515316724777222
/global/project/projectdirs/m3572/cluster-training-data/nestedStructs/Si/10/s3-3/CONTCAR	-3.337838766	-4.50641490371768	0.8894908428192139
/global/project/projectdirs/m3572/cluster-training-data/nestedStructs/Si/10/s3-4/CONTCAR	-2.146690372	-4.455452276783628	0.9404534697532654
/global/project/projectdirs/m3572/cluster-training-data/nestedStructs/Si/10/s3-5/CONTCAR	-2.829897476	-4.221674694138212	1.1742310523986816
/global/project/projectdirs/m3572/cluster-training-data/nestedStructs/Si/10/s2-7/CONTCAR	-3.3220040099999997	-4.2063361540610025	1.1895695924758911
/global/project/projectdirs/m3572/cluster-training-data/nestedStructs/Si/10/s2-10/CONTCAR	-3.538272322	-4.237772835808439	1.1581329107284546
/global/project/projectdirs/m3572/cluster-training-data/nestedStructs/Si/10/s3-12/CONTCAR	-3.6213650029999997	-4.422694219666166	0.9732115268707277
/global/project/projectdirs/m3572/cluster-training-data/nestedStructs/Si/10/s2-8/CONTCAR	-3.5612665649999995	-4.80455954225604	0.5913462042808533
/global/project/projectdirs/m3572/cluster-training-data/nestedStructs/Si/10/s2-9/CONTCAR	-3.5533372819999998	-3.9441802635962198	1.4517254829406738
/global/project/projectdirs/m3572/cluster-training-data/nestedStructs/Si/10/s4-12/CONTCAR	-3.52213842	-3.8370736971670816	1.558832049369812
/global/project/projectdirs/m3572/cluster-training-data/nestedStructs/Si/8/s3-1/CONTCAR	-3.7078468675	-4.401405586319608	0.9945001602172852
/global/project/projectdirs/m3572/cluster-training-data/nestedStructs/Si/8/s4-11/CONTCAR	-3.69908576	-3.764917506294889	1.6309882402420044
/global/project/projectdirs/m3572/cluster-training-data/nestedStructs/Si/8/s1-12/CONTCAR	-2.8563948375	-4.373428477364225	1.0224772691726685
/global/project/projectdirs/m3572/cluster-training-data/nestedStructs/Si/8/s2-3/CONTCAR	0.39529226125	-4.646820797043485	0.7490849494934082
/global/project/projectdirs/m3572/cluster-training-data/nestedStructs/Si/8/s3-11/CONTCAR	-3.59413375875	-4.1480101481253335	1.24789559841156
/global/project/projectdirs/m3572/cluster-training-data/nestedStructs/Si/8/s2-4/CONTCAR	-2.47957880125	-4.168454660492582	1.2274510860443115
/global/project/projectdirs/m3572/cluster-training-data/nestedStructs/Si/8/s2-5/CONTCAR	-2.57289841	-3.8218120470816324	1.5740936994552612
/global/project/projectdirs/m3572/cluster-training-data/nestedStructs/Si/8/s4-6/CONTCAR	-3.4128061975	-4.1574281588370035	1.23847758769989
/global/project/projectdirs/m3572/cluster-training-data/nestedStructs/Si/8/s2-11/CONTCAR	-3.69471403	-3.9487991467291543	1.4471065998077393
/global/project/projectdirs/m3572/cluster-training-data/nestedStructs/Si/8/s1-7/CONTCAR	-2.89737663625	-4.3048139944845865	1.0910917520523071
/global/project/projectdirs/m3572/cluster-training-data/nestedStructs/Si/8/s2-6/CONTCAR	-3.2875512325	-4.257758630829496	1.1381471157073977
/global/project/projectdirs/m3572/cluster-training-data/nestedStructs/Si/8/s4-7/CONTCAR	-3.455169825	-4.012781871872587	1.3831238746643066
/global/project/projectdirs/m3572/cluster-training-data/nestedStructs/Si/8/s1-8/CONTCAR	-2.97301405375	-4.265580548363371	1.130325198173523
/global/project/projectdirs/m3572/cluster-training-data/nestedStructs/Si/8/s1-11/CONTCAR	-2.8563948375	-4.373428477364225	1.0224772691726685
/global/project/projectdirs/m3572/cluster-training-data/nestedStructs/Si/8/s4-8/CONTCAR	-3.460895065	-4.244646205025358	1.1512595415115356
/global/project/projectdirs/m3572/cluster-training-data/nestedStructs/Si/8/s3-10/CONTCAR	-3.6660943575	-4.389089716988249	1.006816029548645
/global/project/projectdirs/m3572/cluster-training-data/nestedStructs/Si/8/s1-9/CONTCAR	-3.3523658775	-4.093804730492277	1.3021010160446167
/global/project/projectdirs/m3572/cluster-training-data/nestedStructs/Si/8/s4-9/CONTCAR	-3.6473248025	-4.009882463532133	1.3860232830047607
/global/project/projectdirs/m3572/cluster-training-data/nestedStructs/Si/8/s2-1/CONTCAR	-1.96484715875	-3.5112617150122354	1.8846440315246584
/global/project/projectdirs/m3572/cluster-training-data/nestedStructs/Si/8/s4-2/CONTCAR	-3.04580344125	-4.140223039704008	1.2556827068328855
/global/project/projectdirs/m3572/cluster-training-data/nestedStructs/Si/8/s1-3/CONTCAR	-3.11224666	-4.657957626896543	0.7379481196403503
/global/project/projectdirs/m3572/cluster-training-data/nestedStructs/Si/8/s2-2/CONTCAR	-0.0232284875	-4.854868783074064	0.5410369634628296
/global/project/projectdirs/m3572/cluster-training-data/nestedStructs/Si/8/s4-3/CONTCAR	-1.18816882	-4.354305996018095	1.0415997505187988
/global/project/projectdirs/m3572/cluster-training-data/nestedStructs/Si/8/s1-4/CONTCAR	-3.40173616375	-3.5506506100470254	1.845255136489868
/global/project/projectdirs/m3572/cluster-training-data/nestedStructs/Si/8/s4-4/CONTCAR	-2.72156387625	-4.0945738688284585	1.301331877708435
/global/project/projectdirs/m3572/cluster-training-data/nestedStructs/Si/8/s1-10/CONTCAR	-3.37373757125	-4.608871890621824	0.7870338559150696
/global/project/projectdirs/m3572/cluster-training-data/nestedStructs/Si/8/s1-5/CONTCAR	-2.77994283875	-3.851481808739347	1.5444239377975464
/global/project/projectdirs/m3572/cluster-training-data/nestedStructs/Si/8/s2-12/CONTCAR	-3.69471403	-3.9487991467291543	1.4471065998077393
/global/project/projectdirs/m3572/cluster-training-data/nestedStructs/Si/8/s3-6/CONTCAR	-3.44679844625	-4.007575048523588	1.3883306980133057
/global/project/projectdirs/m3572/cluster-training-data/nestedStructs/Si/8/s4-5/CONTCAR	-2.60610120125	-4.0998942986303994	1.296011447906494
/global/project/projectdirs/m3572/cluster-training-data/nestedStructs/Si/8/s1-6/CONTCAR	-2.59286476875	-4.048883689957304	1.3470220565795898
/global/project/projectdirs/m3572/cluster-training-data/nestedStructs/Si/8/dft-lit-3/CONTCAR	-4.41816060625	-3.672311796265287	1.7235939502716064
/global/project/projectdirs/m3572/cluster-training-data/nestedStructs/Si/8/s3-7/CONTCAR	-3.3875109975	-3.7734068766409585	1.622498869895935
/global/project/projectdirs/m3572/cluster-training-data/nestedStructs/Si/8/s3-8/CONTCAR	-3.29126466125	-4.358013404923124	1.0378923416137695
/global/project/projectdirs/m3572/cluster-training-data/nestedStructs/Si/8/s3-9/CONTCAR	-3.64835373625	-3.907383216934843	1.4885225296020508
/global/project/projectdirs/m3572/cluster-training-data/nestedStructs/Si/8/s1-1/CONTCAR	-3.9108017275	-3.6283704176718423	1.7675353288650513
/global/project/projectdirs/m3572/cluster-training-data/nestedStructs/Si/8/s3-2/CONTCAR	-2.27959189125	-4.240037573891325	1.1558681726455688
/global/project/projectdirs/m3572/cluster-training-data/nestedStructs/Si/8/s4-1/CONTCAR	-3.54695117875	-3.528805746155424	1.8671000003814695
/global/project/projectdirs/m3572/cluster-training-data/nestedStructs/Si/8/s4-10/CONTCAR	-3.5492469975	-4.223883284645719	1.1720224618911743
/global/project/projectdirs/m3572/cluster-training-data/nestedStructs/Si/8/s1-2/CONTCAR	-1.94407562	-3.919302834587736	1.4766029119491575
/global/project/projectdirs/m3572/cluster-training-data/nestedStructs/Si/8/s3-3/CONTCAR	0.29292497	-4.857403351383848	0.5385023951530457
/global/project/projectdirs/m3572/cluster-training-data/nestedStructs/Si/8/s3-4/CONTCAR	-2.44168273875	-4.374230040627165	1.021675705909729
/global/project/projectdirs/m3572/cluster-training-data/nestedStructs/Si/8/20/CONTCAR	-4.38437428875	-3.6058168545538614	1.7900888919830322
/global/project/projectdirs/m3572/cluster-training-data/nestedStructs/Si/8/s3-5/CONTCAR	-2.92989115375	-4.5189014211470315	0.8770043253898621
/global/project/projectdirs/m3572/cluster-training-data/nestedStructs/Si/8/s2-7/CONTCAR	-3.244163365	-4.332680000382108	1.0632257461547852
/global/project/projectdirs/m3572/cluster-training-data/nestedStructs/Si/8/s2-10/CONTCAR	-3.667140045	-3.8536291256720254	1.5422766208648682
/global/project/projectdirs/m3572/cluster-training-data/nestedStructs/Si/8/s3-12/CONTCAR	-3.59413375875	-4.1480101481253335	1.24789559841156
/global/project/projectdirs/m3572/cluster-training-data/nestedStructs/Si/8/s2-8/CONTCAR	-3.4591477275	-3.5109682217413614	1.884937524795532
/global/project/projectdirs/m3572/cluster-training-data/nestedStructs/Si/8/15/CONTCAR	-4.4135303725	-3.5864076748663614	1.809498071670532
/global/project/projectdirs/m3572/cluster-training-data/nestedStructs/Si/8/10/CONTCAR	-4.16824837625	-4.564105226116819	0.8318005204200745
/global/project/projectdirs/m3572/cluster-training-data/nestedStructs/Si/8/s2-9/CONTCAR	-3.5398190525	-4.030757798271818	1.3651479482650757
/global/project/projectdirs/m3572/cluster-training-data/nestedStructs/Si/8/s4-12/CONTCAR	-3.69908576	-3.764917506294889	1.6309882402420044
/global/project/projectdirs/m3572/cluster-training-data/nestedStructs/Si/18/s4-11/CONTCAR	-3.1868067144444443	-4.247189535217924	1.1487162113189695
/global/project/projectdirs/m3572/cluster-training-data/nestedStructs/Si/18/s4-6/CONTCAR	-2.43992597	-4.2866093054587076	1.109296441078186
/global/project/projectdirs/m3572/cluster-training-data/nestedStructs/Si/18/s4-7/CONTCAR	-2.702837118333333	-4.390833868103666	1.0050718784332275
/global/project/projectdirs/m3572/cluster-training-data/nestedStructs/Si/18/s4-8/CONTCAR	-3.022546871111111	-4.283902777748747	1.112002968788147
/global/project/projectdirs/m3572/cluster-training-data/nestedStructs/Si/18/s4-9/CONTCAR	-3.2071960733333333	-4.272462023811979	1.1234437227249146
/global/project/projectdirs/m3572/cluster-training-data/nestedStructs/Si/18/s4-2/CONTCAR	-1.1594466883333334	-4.46363974960391	0.9322659969329834
/global/project/projectdirs/m3572/cluster-training-data/nestedStructs/Si/18/s4-3/CONTCAR	0.49152756444444445	-4.6100763216788	0.7858294248580933
/global/project/projectdirs/m3572/cluster-training-data/nestedStructs/Si/18/s4-4/CONTCAR	-2.0646619105555555	-4.396983040886564	0.9989227056503296
/global/project/projectdirs/m3572/cluster-training-data/nestedStructs/Si/18/1/CONTCAR	-4.6894254122222225	-4.6256548300558755	0.7702509164810181
/global/project/projectdirs/m3572/cluster-training-data/nestedStructs/Si/18/s4-5/CONTCAR	-1.6803472727777777	-4.01398576648776	1.3819199800491333
/global/project/projectdirs/m3572/cluster-training-data/nestedStructs/Si/18/s4-10/CONTCAR	-3.1710801927777776	-4.614261104183836	0.7816446423530579
/global/project/projectdirs/m3572/cluster-training-data/nestedStructs/Si/18/s4-12/CONTCAR	-3.1868067144444443	-4.247189535217924	1.1487162113189695
