# Supplementary material for: Learning in continuous action space for developing high dimensional potential energy models
Source: Nat Commun. 2022 Jan 18;13:368. doi: 10.1038/s41467-021-27849-6 (PMC8766468; doi:10.1038/s41467-021-27849-6)
Supplement: Supplementary file 8 — Supplementary Software 1 [file 41467_2021_27849_MOESM8_ESM.zip › Supplementary Softwares/megnet_data_publication/Al_megnet_compare_v2.csv]

fname	dft_energy	megnet_energy_adjusted	megnet_energy
/global/project/projectdirs/m3572/cluster-training-data/nestedStructs/Al/34/3/CONTCAR	-3.111851974117647	-3.594420908576689	0.1720485985279083
/global/project/projectdirs/m3572/cluster-training-data/nestedStructs/Al/34/17/CONTCAR	-3.083082927647059	-3.5568897711102583	0.209579735994339
/global/project/projectdirs/m3572/cluster-training-data/nestedStructs/Al/34/13/CONTCAR	-3.1055708905882353	-3.532927377707205	0.2335421293973922
/global/project/projectdirs/m3572/cluster-training-data/nestedStructs/Al/34/12/CONTCAR	-3.057657143235294	-3.5793218897645094	0.1871476173400879
/global/project/projectdirs/m3572/cluster-training-data/nestedStructs/Al/34/15/CONTCAR	-3.0466297223529413	-3.5449969904486753	0.2214725166559219
/global/project/projectdirs/m3572/cluster-training-data/nestedStructs/Al/37/14/CONTCAR	-3.136864046756757	-3.595960466748915	0.1705090403556823
/global/project/projectdirs/m3572/cluster-training-data/nestedStructs/Al/37/17/CONTCAR	-3.1164163135135134	-3.628051428682051	0.1384180784225464
/global/project/projectdirs/m3572/cluster-training-data/nestedStructs/Al/37/5/CONTCAR	-3.09756417027027	-3.6232965128485777	0.1431729942560196
/global/project/projectdirs/m3572/cluster-training-data/nestedStructs/Al/37/12/CONTCAR	-3.103102534324324	-3.6254065768782713	0.141062930226326
/global/project/projectdirs/m3572/cluster-training-data/nestedStructs/Al/37/15/CONTCAR	-3.1215349227027027	-3.6199999289576628	0.1464695781469345
/global/project/projectdirs/m3572/cluster-training-data/nestedStructs/Al/37/10/CONTCAR	-3.107083207027027	-3.595026178843222	0.1714433282613754
/global/project/projectdirs/m3572/cluster-training-data/nestedStructs/Al/37/8/CONTCAR	-3.111756771351351	-3.5877128677432157	0.1787566393613815
/global/project/projectdirs/m3572/cluster-training-data/nestedStructs/Al/53/3/CONTCAR	-3.191323434716981	-3.661364405042372	0.1051051020622253
/global/project/projectdirs/m3572/cluster-training-data/nestedStructs/Al/53/14/CONTCAR	-3.1908347477358494	-3.6303126798932173	0.13615682721138
/global/project/projectdirs/m3572/cluster-training-data/nestedStructs/Al/53/17/CONTCAR	-3.171085973018868	-3.6638205932442762	0.102648913860321
/global/project/projectdirs/m3572/cluster-training-data/nestedStructs/Al/53/5/CONTCAR	-3.1863461394339625	-3.6611230434839346	0.1053464636206626
/global/project/projectdirs/m3572/cluster-training-data/nestedStructs/Al/53/9/CONTCAR	-3.19120540754717	-3.6408674703900434	0.1256020367145538
/global/project/projectdirs/m3572/cluster-training-data/nestedStructs/Al/7/s1-12/CONTCAR	-2.1961390528571427	-3.509469030982695	0.2570004761219024
/global/project/projectdirs/m3572/cluster-training-data/nestedStructs/Al/7/s1-15/CONTCAR	-2.1162443085714284	-3.152216582185469	0.6142529249191284
/global/project/projectdirs/m3572/cluster-training-data/nestedStructs/Al/7/s1-18/CONTCAR	-2.1803967371428574	-1.8397668885056593	1.926702618598938
/global/project/projectdirs/m3572/cluster-training-data/nestedStructs/Al/7/s1-28/CONTCAR	-2.40977734	-2.336134581453047	1.4303349256515503
/global/project/projectdirs/m3572/cluster-training-data/nestedStructs/Al/7/s1-31/CONTCAR	-2.32146908	-1.9082271145646192	1.858242392539978
/global/project/projectdirs/m3572/cluster-training-data/nestedStructs/Al/7/s1-7/CONTCAR	-1.90168654	-1.8794257925812816	1.8870437145233157
/global/project/projectdirs/m3572/cluster-training-data/nestedStructs/Al/7/6/CONTCAR	-2.295184627142857	-1.8427188681428053	1.923750638961792
/global/project/projectdirs/m3572/cluster-training-data/nestedStructs/Al/7/s1-21/CONTCAR	-2.22777503	-2.045623211747847	1.7208462953567505
/global/project/projectdirs/m3572/cluster-training-data/nestedStructs/Al/7/11/CONTCAR	-2.3178059928571426	-1.7665314959351637	1.9999380111694336
/global/project/projectdirs/m3572/cluster-training-data/nestedStructs/Al/7/s1-23/CONTCAR	-2.415479567142857	-2.214781312829695	1.5516881942749023
/global/project/projectdirs/m3572/cluster-training-data/nestedStructs/Al/7/s1-8/CONTCAR	-2.1000073657142857	-1.9229758070771317	1.8434937000274656
/global/project/projectdirs/m3572/cluster-training-data/nestedStructs/Al/7/s1-11/CONTCAR	-2.070426847142857	-1.8973646448914625	1.8691048622131348
/global/project/projectdirs/m3572/cluster-training-data/nestedStructs/Al/7/s1-14/CONTCAR	-2.0122821571428573	-2.2180919932190992	1.548377513885498
/global/project/projectdirs/m3572/cluster-training-data/nestedStructs/Al/7/s1-9/CONTCAR	-2.0048231585714285	-3.1691945480172254	0.5972749590873718
/global/project/projectdirs/m3572/cluster-training-data/nestedStructs/Al/7/2/CONTCAR	-2.354156087142857	-1.7928318070237252	1.973637700080872
/global/project/projectdirs/m3572/cluster-training-data/nestedStructs/Al/7/s1-24/CONTCAR	-2.2841435214285712	-1.973669676667891	1.7927998304367063
/global/project/projectdirs/m3572/cluster-training-data/nestedStructs/Al/7/s1-3/CONTCAR	-1.2932527685714288	-1.8247031258408644	1.941766381263733
/global/project/projectdirs/m3572/cluster-training-data/nestedStructs/Al/7/s1-32/CONTCAR	-2.3279412014285716	-1.8581477688614942	1.908321738243103
/global/project/projectdirs/m3572/cluster-training-data/nestedStructs/Al/7/s1-26/CONTCAR	-2.4348602414285714	-1.9669645117585282	1.7995049953460691
/global/project/projectdirs/m3572/cluster-training-data/nestedStructs/Al/7/s1-4/CONTCAR	-1.4752199400000001	-1.7537792013947584	2.012690305709839
/global/project/projectdirs/m3572/cluster-training-data/nestedStructs/Al/7/s1-10/CONTCAR	-2.0319184800000003	-1.8896937655274488	1.8767757415771484
/global/project/projectdirs/m3572/cluster-training-data/nestedStructs/Al/7/s1-5/CONTCAR	-1.4367390128571427	-1.7896575020615677	1.9768120050430296
/global/project/projectdirs/m3572/cluster-training-data/nestedStructs/Al/7/s1-6/CONTCAR	-1.6171285071428572	-1.8230326460663893	1.943436861038208
/global/project/projectdirs/m3572/cluster-training-data/nestedStructs/Al/7/s1-29/CONTCAR	-2.401715578571429	-1.8403723524872877	1.9260971546173096
/global/project/projectdirs/m3572/cluster-training-data/nestedStructs/Al/7/s1-17/CONTCAR	-2.2417485714285714	-3.4878170477215864	0.2786524593830108
/global/project/projectdirs/m3572/cluster-training-data/nestedStructs/Al/7/s1-1/CONTCAR	-2.296284832857143	-1.9436657713715653	1.822803735733032
/global/project/projectdirs/m3572/cluster-training-data/nestedStructs/Al/7/s1-20/CONTCAR	-2.2025829885714283	-2.685234217530928	1.0812352895736694
/global/project/projectdirs/m3572/cluster-training-data/nestedStructs/Al/7/s1-2/CONTCAR	-0.8368314857142857	-1.7497992800538165	2.016670227050781
/global/project/projectdirs/m3572/cluster-training-data/nestedStructs/Al/7/s1-22/CONTCAR	-2.31002171	-2.182350425607405	1.5841190814971924
/global/project/projectdirs/m3572/cluster-training-data/nestedStructs/Al/7/20/CONTCAR	-2.3701893157142857	-1.7957626866166212	1.970706820487976
/global/project/projectdirs/m3572/cluster-training-data/nestedStructs/Al/7/s1-13/CONTCAR	-2.0808716685714286	-3.4019197510544874	0.3645497560501098
/global/project/projectdirs/m3572/cluster-training-data/nestedStructs/Al/7/s1-16/CONTCAR	-2.229381752857143	-3.5662406818930723	0.2002288252115249
/global/project/projectdirs/m3572/cluster-training-data/nestedStructs/Al/7/s1-19/CONTCAR	-2.273797815714286	-2.003589539415083	1.7628799676895142
/global/project/projectdirs/m3572/cluster-training-data/nestedStructs/Al/7/s1-25/CONTCAR	-2.4429310442857144	-2.5025319145981886	1.2639375925064087
/global/project/projectdirs/m3572/cluster-training-data/nestedStructs/Al/7/s1-30/CONTCAR	-2.3149625657142856	-1.8968580054108717	1.8696115016937256
/global/project/projectdirs/m3572/cluster-training-data/nestedStructs/Al/7/s1-27/CONTCAR	-2.3870354	-1.9837814854447462	1.782688021659851
/global/project/projectdirs/m3572/cluster-training-data/nestedStructs/Al/7/18/CONTCAR	-2.540733797142857	-1.825178770906172	1.9412907361984253
/global/project/projectdirs/m3572/cluster-training-data/nestedStructs/Al/51/14/CONTCAR	-3.1750316594117645	-3.6402698742215254	0.1261996328830719
/global/project/projectdirs/m3572/cluster-training-data/nestedStructs/Al/51/2/CONTCAR	-3.1804073813725493	-3.6587241725985624	0.1077453345060348
/global/project/projectdirs/m3572/cluster-training-data/nestedStructs/Al/51/4/CONTCAR	-3.1706562403921565	-3.6612503813569166	0.1052191257476806
/global/project/projectdirs/m3572/cluster-training-data/nestedStructs/Al/51/1/CONTCAR	-3.1752606625490194	-3.6432287679974653	0.1232407391071319
/global/project/projectdirs/m3572/cluster-training-data/nestedStructs/Al/51/9/CONTCAR	-3.184875080196078	-3.653137265330992	0.1133322417736053
/global/project/projectdirs/m3572/cluster-training-data/nestedStructs/Al/51/10/CONTCAR	-3.192879623529412	-3.663392885214529	0.103076621890068
/global/project/projectdirs/m3572/cluster-training-data/nestedStructs/Al/21/s1-74/CONTCAR	-2.9016938576190476	-3.6069392101828672	0.15953029692173
/global/project/projectdirs/m3572/cluster-training-data/nestedStructs/Al/21/s1-77/CONTCAR	-2.901009859047619	-3.5561357574526884	0.2103337496519088
/global/project/projectdirs/m3572/cluster-training-data/nestedStructs/Al/21/s1-61/CONTCAR	-2.801260471904762	-3.6541852788989164	0.1122842282056808
/global/project/projectdirs/m3572/cluster-training-data/nestedStructs/Al/21/s1-43/CONTCAR	-2.6522759733333334	-3.543735756165228	0.2227337509393692
/global/project/projectdirs/m3572/cluster-training-data/nestedStructs/Al/21/s1-49/CONTCAR	-2.70113818	-3.582957832700453	0.1835116744041443
/global/project/projectdirs/m3572/cluster-training-data/nestedStructs/Al/21/s1-12/CONTCAR	-1.9356526547619046	-2.0982648419205763	1.668204665184021
/global/project/projectdirs/m3572/cluster-training-data/nestedStructs/Al/21/s1-15/CONTCAR	-2.094821877142857	-3.397220252639494	0.3692492544651031
/global/project/projectdirs/m3572/cluster-training-data/nestedStructs/Al/21/s1-18/CONTCAR	-2.17014506	-3.3387555764977552	0.427713930606842
/global/project/projectdirs/m3572/cluster-training-data/nestedStructs/Al/21/s1-53/CONTCAR	-2.725986807619048	-3.5781274126832106	0.1883420944213867
/global/project/projectdirs/m3572/cluster-training-data/nestedStructs/Al/21/s1-28/CONTCAR	-2.3753008642857143	-3.3826377080742933	0.3838317990303039
/global/project/projectdirs/m3572/cluster-training-data/nestedStructs/Al/21/s1-51/CONTCAR	-2.693824731904762	-3.6381767826144316	0.1282927244901657
/global/project/projectdirs/m3572/cluster-training-data/nestedStructs/Al/21/s1-38/CONTCAR	-2.5843830323809525	-3.568931131250105	0.1975383758544922
/global/project/projectdirs/m3572/cluster-training-data/nestedStructs/Al/21/s1-80/CONTCAR	-2.920757591904762	-3.2398252772156813	0.526644229888916
/global/project/projectdirs/m3572/cluster-training-data/nestedStructs/Al/21/s1-42/CONTCAR	-2.624844037619048	-3.5218163119618513	0.2446531951427459
/global/project/projectdirs/m3572/cluster-training-data/nestedStructs/Al/21/7/CONTCAR	-2.9946653047619045	-3.3798419522111036	0.3866275548934936
/global/project/projectdirs/m3572/cluster-training-data/nestedStructs/Al/21/s1-48/CONTCAR	-2.6626277223809525	-3.5047535287205793	0.2617159783840179
/global/project/projectdirs/m3572/cluster-training-data/nestedStructs/Al/21/s1-72/CONTCAR	-2.8664547828571427	-3.60911753643199	0.1573519706726074
/global/project/projectdirs/m3572/cluster-training-data/nestedStructs/Al/21/s1-68/CONTCAR	-2.82758981	-3.6506653862063505	0.1158041208982467
/global/project/projectdirs/m3572/cluster-training-data/nestedStructs/Al/21/s1-56/CONTCAR	-2.744414465238095	-3.6555274637405493	0.110942043364048
/global/project/projectdirs/m3572/cluster-training-data/nestedStructs/Al/21/s1-75/CONTCAR	-2.928832372380952	-3.656614361888609	0.1098551452159881
/global/project/projectdirs/m3572/cluster-training-data/nestedStructs/Al/21/s1-41/CONTCAR	-2.5552943676190476	-3.591043619996748	0.1754258871078491
/global/project/projectdirs/m3572/cluster-training-data/nestedStructs/Al/21/s1-78/CONTCAR	-2.914239522380952	-3.570909618026457	0.1955598890781402
/global/project/projectdirs/m3572/cluster-training-data/nestedStructs/Al/21/s1-40/CONTCAR	-2.5783422638095237	-3.518177314287863	0.2482921928167343
/global/project/projectdirs/m3572/cluster-training-data/nestedStructs/Al/21/s1-31/CONTCAR	-2.4891771395238096	-3.4455280886952497	0.3209414184093475
/global/project/projectdirs/m3572/cluster-training-data/nestedStructs/Al/21/6/CONTCAR	-2.9739823495238094	-3.3315421329800703	0.434927374124527
/global/project/projectdirs/m3572/cluster-training-data/nestedStructs/Al/21/s1-21/CONTCAR	-2.295861475238095	-3.418249933606825	0.3482195734977722
/global/project/projectdirs/m3572/cluster-training-data/nestedStructs/Al/21/s1-37/CONTCAR	-2.5681218733333333	-3.5337964581315138	0.2326730489730835
/global/project/projectdirs/m3572/cluster-training-data/nestedStructs/Al/21/s1-23/CONTCAR	-2.2684993485714284	-3.464178650266371	0.3022908568382263
/global/project/projectdirs/m3572/cluster-training-data/nestedStructs/Al/21/s1-76/CONTCAR	-2.8909783404761904	-3.542297585493765	0.2241719216108322
/global/project/projectdirs/m3572/cluster-training-data/nestedStructs/Al/21/s1-8/CONTCAR	-1.9349415747619045	-1.838182239419661	1.9282872676849363
/global/project/projectdirs/m3572/cluster-training-data/nestedStructs/Al/21/s1-79/CONTCAR	-2.913425957142857	-3.473862706309996	0.2926068007946014
/global/project/projectdirs/m3572/cluster-training-data/nestedStructs/Al/21/s1-14/CONTCAR	-2.0448874361904763	-3.263642816430769	0.5028266906738281
/global/project/projectdirs/m3572/cluster-training-data/nestedStructs/Al/21/14/CONTCAR	-2.9657796966666665	-3.0320533798997023	0.734416127204895
/global/project/projectdirs/m3572/cluster-training-data/nestedStructs/Al/21/s1-65/CONTCAR	-2.7956692857142857	-3.5979361670081236	0.1685333400964737
/global/project/projectdirs/m3572/cluster-training-data/nestedStructs/Al/21/s1-9/CONTCAR	-1.8491155847619047	-2.0987389372651197	1.6677305698394775
/global/project/projectdirs/m3572/cluster-training-data/nestedStructs/Al/21/s1-39/CONTCAR	-2.5891323976190477	-3.449237017518721	0.3172324895858764
/global/project/projectdirs/m3572/cluster-training-data/nestedStructs/Al/21/5/CONTCAR	-2.9769568423809525	-3.320182947999678	0.4462865591049194
/global/project/projectdirs/m3572/cluster-training-data/nestedStructs/Al/21/s1-24/CONTCAR	-2.3908644323809525	-3.4172531949345686	0.3492163121700287
/global/project/projectdirs/m3572/cluster-training-data/nestedStructs/Al/21/s1-3/CONTCAR	-0.8681210314285714	-1.775860814935408	1.9906086921691892
/global/project/projectdirs/m3572/cluster-training-data/nestedStructs/Al/21/s1-32/CONTCAR	-2.4595222038095237	-3.4602556811635115	0.3062138259410858
/global/project/projectdirs/m3572/cluster-training-data/nestedStructs/Al/21/s1-26/CONTCAR	-2.4106225814285716	-3.399041442758284	0.3674280643463135
/global/project/projectdirs/m3572/cluster-training-data/nestedStructs/Al/21/s1-57/CONTCAR	-2.753216839047619	-3.57461932171031	0.1918501853942871
/global/project/projectdirs/m3572/cluster-training-data/nestedStructs/Al/21/s1-55/CONTCAR	-2.742421253333333	-3.5775575624768354	0.1889119446277618
/global/project/projectdirs/m3572/cluster-training-data/nestedStructs/Al/21/s1-62/CONTCAR	-2.780658550952381	-3.6654504971568205	0.1010190099477768
/global/project/projectdirs/m3572/cluster-training-data/nestedStructs/Al/21/s1-4/CONTCAR	-1.699120983809524	-1.7762806700532052	1.990188837051392
/global/project/projectdirs/m3572/cluster-training-data/nestedStructs/Al/21/s1-63/CONTCAR	-2.774917061904762	-3.635547681338034	0.1309218257665634
/global/project/projectdirs/m3572/cluster-training-data/nestedStructs/Al/21/s1-10/CONTCAR	-1.9394237066666666	-3.312974600679121	0.4534949064254761
/global/project/projectdirs/m3572/cluster-training-data/nestedStructs/Al/21/s1-5/CONTCAR	-1.5330824166666666	-1.8054333018128492	1.961036205291748
/global/project/projectdirs/m3572/cluster-training-data/nestedStructs/Al/21/s1-47/CONTCAR	-2.670861566190476	-3.5712866174046614	0.1951828896999359
/global/project/projectdirs/m3572/cluster-training-data/nestedStructs/Al/21/s1-69/CONTCAR	-2.8340389723809523	-3.6608868675295927	0.1055826395750045
/global/project/projectdirs/m3572/cluster-training-data/nestedStructs/Al/21/s1-6/CONTCAR	-1.5788767099999998	-1.8000332402054884	1.9664362668991089
/global/project/projectdirs/m3572/cluster-training-data/nestedStructs/Al/21/s1-46/CONTCAR	-2.6680208542857144	-3.582344009167395	0.1841254979372024
/global/project/projectdirs/m3572/cluster-training-data/nestedStructs/Al/21/s1-29/CONTCAR	-2.4500364385714284	-3.4335561679665663	0.332913339138031
/global/project/projectdirs/m3572/cluster-training-data/nestedStructs/Al/21/s1-45/CONTCAR	-2.6776063514285715	-3.5398744182650663	0.2265950888395309
/global/project/projectdirs/m3572/cluster-training-data/nestedStructs/Al/21/s1-60/CONTCAR	-2.776960235238095	-3.641242100483618	0.1252274066209793
/global/project/projectdirs/m3572/cluster-training-data/nestedStructs/Al/21/s1-44/CONTCAR	-2.643381265714286	-3.4738865779702284	0.2925829291343689
/global/project/projectdirs/m3572/cluster-training-data/nestedStructs/Al/21/s1-17/CONTCAR	-2.1773361857142857	-3.302274076825819	0.4641954302787781
/global/project/projectdirs/m3572/cluster-training-data/nestedStructs/Al/21/s1-33/CONTCAR	-2.523526661904762	-3.377162127382002	0.3893073797225952
/global/project/projectdirs/m3572/cluster-training-data/nestedStructs/Al/21/s1-1/CONTCAR	-1.8789747738095237	-3.2767876969639875	0.4896818101406097
/global/project/projectdirs/m3572/cluster-training-data/nestedStructs/Al/21/s1-66/CONTCAR	-2.8322386814285716	-3.6251990633074858	0.1412704437971115
/global/project/projectdirs/m3572/cluster-training-data/nestedStructs/Al/21/s1-20/CONTCAR	-2.2001055285714286	-3.3831066476170637	0.3833628594875335
/global/project/projectdirs/m3572/cluster-training-data/nestedStructs/Al/21/s1-67/CONTCAR	-2.8387829871428574	-3.648777096158705	0.1176924109458923
/global/project/projectdirs/m3572/cluster-training-data/nestedStructs/Al/21/s1-2/CONTCAR	-0.7878650233333333	-1.8292926834885692	1.937176823616028
/global/project/projectdirs/m3572/cluster-training-data/nestedStructs/Al/21/s1-35/CONTCAR	-2.5119247342857145	-3.567573516256056	0.1988959908485412
/global/project/projectdirs/m3572/cluster-training-data/nestedStructs/Al/21/s1-54/CONTCAR	-2.703541654285714	-3.5280978964631178	0.2383716106414795
/global/project/projectdirs/m3572/cluster-training-data/nestedStructs/Al/21/s1-52/CONTCAR	-2.7364801023809524	-3.610725744253836	0.1557437628507614
/global/project/projectdirs/m3572/cluster-training-data/nestedStructs/Al/21/s1-59/CONTCAR	-2.7581359504761904	-3.652470334059439	0.1139991730451583
/global/project/projectdirs/m3572/cluster-training-data/nestedStructs/Al/21/20/CONTCAR	-2.992686605714286	-3.155989079362593	0.6104804277420044
/global/project/projectdirs/m3572/cluster-training-data/nestedStructs/Al/21/s1-16/CONTCAR	-2.1175676023809524	-3.383774517661772	0.3826949894428253
/global/project/projectdirs/m3572/cluster-training-data/nestedStructs/Al/21/s1-19/CONTCAR	-2.1555162723809524	-3.408010630494795	0.3584588766098022
/global/project/projectdirs/m3572/cluster-training-data/nestedStructs/Al/21/s1-73/CONTCAR	-2.870188545714286	-3.6194041656319715	0.1470653414726257
/global/project/projectdirs/m3572/cluster-training-data/nestedStructs/Al/21/s1-25/CONTCAR	-2.3698643752380955	-3.5289092497889616	0.2375602573156356
/global/project/projectdirs/m3572/cluster-training-data/nestedStructs/Al/21/s1-30/CONTCAR	-2.41745752	-3.444187401420317	0.3222821056842804
/global/project/projectdirs/m3572/cluster-training-data/nestedStructs/Al/21/s1-27/CONTCAR	-2.5062082876190477	-3.399142174607954	0.367327332496643
/global/project/projectdirs/m3572/cluster-training-data/nestedStructs/Al/21/s1-71/CONTCAR	-2.8474226671428573	-3.6133729951445677	0.1530965119600296
/global/project/projectdirs/m3572/cluster-training-data/nestedStructs/Al/21/s1-36/CONTCAR	-2.5568960623809525	-3.5564820008341886	0.2099875062704086
/global/project/projectdirs/m3572/cluster-training-data/nestedStructs/Al/24/s1-74/CONTCAR	-2.8773712820833333	-3.6566969813768484	0.1097725257277488
/global/project/projectdirs/m3572/cluster-training-data/nestedStructs/Al/24/s1-89/CONTCAR	-2.9595930820833334	-3.552348463422499	0.2141210436820984
/global/project/projectdirs/m3572/cluster-training-data/nestedStructs/Al/24/s1-77/CONTCAR	-2.86375447	-3.6417489485804655	0.1247205585241317
/global/project/projectdirs/m3572/cluster-training-data/nestedStructs/Al/24/s1-61/CONTCAR	-2.7514345891666667	-3.5279388116662123	0.238530695438385
/global/project/projectdirs/m3572/cluster-training-data/nestedStructs/Al/24/s1-43/CONTCAR	-2.613157832916667	-3.4324494885270216	0.3340200185775757
/global/project/projectdirs/m3572/cluster-training-data/nestedStructs/Al/24/s1-49/CONTCAR	-2.63095749625	-3.4821330295865156	0.2843364775180816
/global/project/projectdirs/m3572/cluster-training-data/nestedStructs/Al/24/s1-12/CONTCAR	-2.0920677429166665	-2.546586661225996	1.219882845878601
/global/project/projectdirs/m3572/cluster-training-data/nestedStructs/Al/24/s1-15/CONTCAR	-2.1480598020833335	-3.3297738121811964	0.4366956949234009
/global/project/projectdirs/m3572/cluster-training-data/nestedStructs/Al/24/s1-18/CONTCAR	-2.168277515	-3.385056017524443	0.3814134895801544
/global/project/projectdirs/m3572/cluster-training-data/nestedStructs/Al/24/s1-53/CONTCAR	-2.6901857270833336	-3.5123658763234236	0.2541036307811737
/global/project/projectdirs/m3572/cluster-training-data/nestedStructs/Al/24/s1-28/CONTCAR	-2.359971536666667	-3.4858479486767866	0.2806215584278106
/global/project/projectdirs/m3572/cluster-training-data/nestedStructs/Al/24/s1-51/CONTCAR	-2.6717069791666668	-3.475512443668089	0.2909570634365082
/global/project/projectdirs/m3572/cluster-training-data/nestedStructs/Al/24/s1-38/CONTCAR	-2.518194987083333	-3.4617237733666517	0.3047457337379455
/global/project/projectdirs/m3572/cluster-training-data/nestedStructs/Al/24/s1-80/CONTCAR	-2.8919670829166666	-3.6122922735278227	0.1541772335767746
/global/project/projectdirs/m3572/cluster-training-data/nestedStructs/Al/24/s1-42/CONTCAR	-2.5894793620833334	-3.458077131396971	0.3083923757076263
/global/project/projectdirs/m3572/cluster-training-data/nestedStructs/Al/24/s1-48/CONTCAR	-2.6192023275	-3.4912409471337416	0.2752285599708557
/global/project/projectdirs/m3572/cluster-training-data/nestedStructs/Al/24/s1-58/CONTCAR	-2.7395861220833333	-3.6125923829142668	0.1538771241903305
/global/project/projectdirs/m3572/cluster-training-data/nestedStructs/Al/24/s1-84/CONTCAR	-2.941464485833333	-3.6237425195042707	0.1427269876003265
/global/project/projectdirs/m3572/cluster-training-data/nestedStructs/Al/24/s1-72/CONTCAR	-2.8673803766666666	-3.620091198569975	0.1463783085346222
/global/project/projectdirs/m3572/cluster-training-data/nestedStructs/Al/24/s1-68/CONTCAR	-2.827198308333333	-3.671121581083975	0.0953479260206222
/global/project/projectdirs/m3572/cluster-training-data/nestedStructs/Al/24/s1-56/CONTCAR	-2.7161919541666664	-3.5995711224143125	0.1668983846902847
/global/project/projectdirs/m3572/cluster-training-data/nestedStructs/Al/24/s1-75/CONTCAR	-2.8516112725	-3.6503581540648558	0.1161113530397415
/global/project/projectdirs/m3572/cluster-training-data/nestedStructs/Al/24/s1-41/CONTCAR	-2.6142759983333335	-3.4840177880589582	0.282451719045639
/global/project/projectdirs/m3572/cluster-training-data/nestedStructs/Al/24/s1-78/CONTCAR	-2.8821239725	-3.656651868111334	0.1098176389932632
/global/project/projectdirs/m3572/cluster-training-data/nestedStructs/Al/24/s1-88/CONTCAR	-2.966383657916667	-3.6112932549779035	0.1551762521266937
/global/project/projectdirs/m3572/cluster-training-data/nestedStructs/Al/24/s1-40/CONTCAR	-2.535441393333333	-3.480459062940321	0.2860104441642761
/global/project/projectdirs/m3572/cluster-training-data/nestedStructs/Al/24/s1-31/CONTCAR	-2.41348807375	-3.4520747648541548	0.3143947422504425
/global/project/projectdirs/m3572/cluster-training-data/nestedStructs/Al/24/s1-7/CONTCAR	-1.5926681941666667	-1.8601179407899	1.9063515663146973
/global/project/projectdirs/m3572/cluster-training-data/nestedStructs/Al/24/s1-21/CONTCAR	-2.192953044583333	-3.4327477799718	0.3337217271327972
/global/project/projectdirs/m3572/cluster-training-data/nestedStructs/Al/24/s1-37/CONTCAR	-2.5290149325	-3.470494328624449	0.2959751784801483
/global/project/projectdirs/m3572/cluster-training-data/nestedStructs/Al/24/s1-23/CONTCAR	-2.2703510650000003	-3.327610252982817	0.4388592541217804
/global/project/projectdirs/m3572/cluster-training-data/nestedStructs/Al/24/s1-76/CONTCAR	-2.89173467375	-3.675858444160662	0.0906110629439354
/global/project/projectdirs/m3572/cluster-training-data/nestedStructs/Al/24/s1-8/CONTCAR	-1.7354440004166667	-1.819623260385237	1.9468462467193604
/global/project/projectdirs/m3572/cluster-training-data/nestedStructs/Al/24/s1-79/CONTCAR	-2.8864464358333333	-3.6627706276242353	0.1036988794803619
/global/project/projectdirs/m3572/cluster-training-data/nestedStructs/Al/24/s1-83/CONTCAR	-2.9119389691666666	-3.642904965764723	0.1235645413398742
/global/project/projectdirs/m3572/cluster-training-data/nestedStructs/Al/24/s1-11/CONTCAR	-1.9852130387500002	-2.356349139100752	1.4101203680038452
/global/project/projectdirs/m3572/cluster-training-data/nestedStructs/Al/24/s1-14/CONTCAR	-2.05612025875	-3.0558195995156385	0.7106499075889587
/global/project/projectdirs/m3572/cluster-training-data/nestedStructs/Al/24/s1-65/CONTCAR	-2.82112152125	-3.5645134882990934	0.2019560188055038
/global/project/projectdirs/m3572/cluster-training-data/nestedStructs/Al/24/s1-87/CONTCAR	-2.9463521570833335	-3.634660376793585	0.1318091303110122
/global/project/projectdirs/m3572/cluster-training-data/nestedStructs/Al/24/s1-9/CONTCAR	-1.82556040625	-3.211136906034193	0.555332601070404
/global/project/projectdirs/m3572/cluster-training-data/nestedStructs/Al/24/s1-90/CONTCAR	-2.9724819275	-3.5295714126889326	0.2368980944156646
/global/project/projectdirs/m3572/cluster-training-data/nestedStructs/Al/24/s1-39/CONTCAR	-2.5782536129166664	-3.51682601738616	0.2496434897184372
/global/project/projectdirs/m3572/cluster-training-data/nestedStructs/Al/24/2/CONTCAR	-3.0364701354166663	-3.525238095409117	0.2412314116954803
/global/project/projectdirs/m3572/cluster-training-data/nestedStructs/Al/24/s1-24/CONTCAR	-2.2610382545833336	-3.401942788249693	0.3645267188549042
/global/project/projectdirs/m3572/cluster-training-data/nestedStructs/Al/24/s1-3/CONTCAR	-0.8983787791666668	-1.8514043377701852	1.915065169334412
/global/project/projectdirs/m3572/cluster-training-data/nestedStructs/Al/24/s1-50/CONTCAR	-2.664593645	-3.5001645969216444	0.2663049101829529
/global/project/projectdirs/m3572/cluster-training-data/nestedStructs/Al/24/s1-32/CONTCAR	-2.53139253125	-3.487978993541441	0.2784905135631561
/global/project/projectdirs/m3572/cluster-training-data/nestedStructs/Al/24/s1-26/CONTCAR	-2.29639543875	-3.4628864215676405	0.3035830855369568
/global/project/projectdirs/m3572/cluster-training-data/nestedStructs/Al/24/s1-57/CONTCAR	-2.6497897837499997	-3.5536595420901396	0.2128099650144577
/global/project/projectdirs/m3572/cluster-training-data/nestedStructs/Al/24/s1-55/CONTCAR	-2.7173991999999996	-3.633169247395239	0.1333002597093582
/global/project/projectdirs/m3572/cluster-training-data/nestedStructs/Al/24/s1-62/CONTCAR	-2.7776145808333332	-3.6299016760651686	0.1365678310394287
/global/project/projectdirs/m3572/cluster-training-data/nestedStructs/Al/24/s1-4/CONTCAR	-1.3950875104166667	-2.1720843600098707	1.5943851470947266
/global/project/projectdirs/m3572/cluster-training-data/nestedStructs/Al/24/s1-63/CONTCAR	-2.76988888625	-3.5545739220444776	0.2118955850601196
/global/project/projectdirs/m3572/cluster-training-data/nestedStructs/Al/24/s1-10/CONTCAR	-1.9399500029166665	-2.060836820489607	1.7056326866149902
/global/project/projectdirs/m3572/cluster-training-data/nestedStructs/Al/24/4/CONTCAR	-3.0292853683333334	-3.368508814460478	0.3979606926441192
/global/project/projectdirs/m3572/cluster-training-data/nestedStructs/Al/24/1/CONTCAR	-3.0165899041666666	-3.6001662300889112	0.166303277015686
/global/project/projectdirs/m3572/cluster-training-data/nestedStructs/Al/24/s1-5/CONTCAR	-1.49466872125	-1.7988893078629589	1.9675801992416384
/global/project/projectdirs/m3572/cluster-training-data/nestedStructs/Al/24/s1-34/CONTCAR	-2.4839168162500003	-3.431492088920317	0.3349774181842804
/global/project/projectdirs/m3572/cluster-training-data/nestedStructs/Al/24/s1-47/CONTCAR	-2.663046815	-3.4852606641118147	0.2812088429927826
/global/project/projectdirs/m3572/cluster-training-data/nestedStructs/Al/24/s1-69/CONTCAR	-2.86062389125	-3.6677595214907743	0.0987099856138229
/global/project/projectdirs/m3572/cluster-training-data/nestedStructs/Al/24/s1-6/CONTCAR	-1.51519136625	-1.9757643030945875	1.7907052040100098
/global/project/projectdirs/m3572/cluster-training-data/nestedStructs/Al/24/s1-46/CONTCAR	-2.6366776216666667	-3.553541808015547	0.2129276990890503
/global/project/projectdirs/m3572/cluster-training-data/nestedStructs/Al/24/s1-29/CONTCAR	-2.3349238629166664	-3.330617277509413	0.4358522295951843
/global/project/projectdirs/m3572/cluster-training-data/nestedStructs/Al/24/s1-45/CONTCAR	-2.6421148716666667	-3.504044620877943	0.262424886226654
/global/project/projectdirs/m3572/cluster-training-data/nestedStructs/Al/24/16/CONTCAR	-3.023329089583333	-3.2578252838914015	0.5086442232131958
/global/project/projectdirs/m3572/cluster-training-data/nestedStructs/Al/24/s1-60/CONTCAR	-2.75178760875	-3.565658120996199	0.2008113861083984
/global/project/projectdirs/m3572/cluster-training-data/nestedStructs/Al/24/s1-44/CONTCAR	-2.58088559625	-3.41572159398242	0.3507479131221771
/global/project/projectdirs/m3572/cluster-training-data/nestedStructs/Al/24/s1-17/CONTCAR	-2.124656074166667	-3.3342891024415113	0.4321804046630859
/global/project/projectdirs/m3572/cluster-training-data/nestedStructs/Al/24/s1-33/CONTCAR	-2.499477267916667	-3.4625616358582594	0.3039078712463379
/global/project/projectdirs/m3572/cluster-training-data/nestedStructs/Al/24/s1-1/CONTCAR	-1.6911912383333334	-2.523082284814558	1.243387222290039
/global/project/projectdirs/m3572/cluster-training-data/nestedStructs/Al/24/s1-66/CONTCAR	-2.835737770416667	-3.590209557301245	0.1762599498033523
/global/project/projectdirs/m3572/cluster-training-data/nestedStructs/Al/24/s1-20/CONTCAR	-2.1506249933333335	-2.118878393060408	1.6475911140441897
/global/project/projectdirs/m3572/cluster-training-data/nestedStructs/Al/24/s1-67/CONTCAR	-2.794850607083333	-3.6143401103083708	0.1521293967962265
/global/project/projectdirs/m3572/cluster-training-data/nestedStructs/Al/24/s1-35/CONTCAR	-2.5045536483333333	-3.426472543365202	0.3399969637393951
/global/project/projectdirs/m3572/cluster-training-data/nestedStructs/Al/24/s1-54/CONTCAR	-2.7197774166666666	-3.5365387784306623	0.2299307286739349
/global/project/projectdirs/m3572/cluster-training-data/nestedStructs/Al/24/s1-52/CONTCAR	-2.6765986545833336	-3.577068878895483	0.189400628209114
/global/project/projectdirs/m3572/cluster-training-data/nestedStructs/Al/24/s1-82/CONTCAR	-2.928711612083333	-3.576884447223387	0.1895850598812103
/global/project/projectdirs/m3572/cluster-training-data/nestedStructs/Al/24/s1-59/CONTCAR	-2.743721451666667	-3.6242826120917417	0.1421868950128555
/global/project/projectdirs/m3572/cluster-training-data/nestedStructs/Al/24/25/CONTCAR	-3.0491279025	-2.526288776284895	1.240180730819702
/global/project/projectdirs/m3572/cluster-training-data/nestedStructs/Al/24/s1-86/CONTCAR	-2.9348368116666665	-3.6041288511817076	0.1623406559228897
/global/project/projectdirs/m3572/cluster-training-data/nestedStructs/Al/24/9/CONTCAR	-3.0193657495833333	-3.3569040881459333	0.4095654189586639
/global/project/projectdirs/m3572/cluster-training-data/nestedStructs/Al/24/s1-13/CONTCAR	-1.9810072066666666	-2.0038203285996534	1.7626491785049438
/global/project/projectdirs/m3572/cluster-training-data/nestedStructs/Al/24/s1-16/CONTCAR	-2.1523800591666666	-3.3221696304146864	0.4442998766899109
/global/project/projectdirs/m3572/cluster-training-data/nestedStructs/Al/24/s1-19/CONTCAR	-2.2065592525	-3.3159025596444227	0.4505669474601745
/global/project/projectdirs/m3572/cluster-training-data/nestedStructs/Al/24/s1-70/CONTCAR	-2.8204554858333335	-3.607151521927557	0.1593179851770401
/global/project/projectdirs/m3572/cluster-training-data/nestedStructs/Al/24/s1-73/CONTCAR	-2.8565126425000003	-3.6299594925706007	0.1365100145339965
/global/project/projectdirs/m3572/cluster-training-data/nestedStructs/Al/24/s1-64/CONTCAR	-2.6953875358333335	-3.6025041030709364	0.1639654040336609
/global/project/projectdirs/m3572/cluster-training-data/nestedStructs/Al/24/s1-25/CONTCAR	-2.3196282495833334	-3.415802000648222	0.3506675064563751
/global/project/projectdirs/m3572/cluster-training-data/nestedStructs/Al/24/s1-30/CONTCAR	-2.4129546520833336	-3.3911027001206495	0.3753668069839477
/global/project/projectdirs/m3572/cluster-training-data/nestedStructs/Al/24/s1-27/CONTCAR	-2.31994748	-3.4064437435929396	0.3600257635116577
/global/project/projectdirs/m3572/cluster-training-data/nestedStructs/Al/24/s1-81/CONTCAR	-2.9151492599999997	-3.6414854513470747	0.1249840557575225
/global/project/projectdirs/m3572/cluster-training-data/nestedStructs/Al/24/s1-85/CONTCAR	-2.9218317558333333	-3.620291887408934	0.1461776196956634
/global/project/projectdirs/m3572/cluster-training-data/nestedStructs/Al/24/s1-71/CONTCAR	-2.838766877083333	-3.67555299270793	0.0909165143966674
/global/project/projectdirs/m3572/cluster-training-data/nestedStructs/Al/43/7/CONTCAR	-3.1521019104651162	-3.639186515099249	0.1272829920053482
/global/project/projectdirs/m3572/cluster-training-data/nestedStructs/Al/43/5/CONTCAR	-3.1872382744186045	-3.568498029000006	0.1979714781045913
/global/project/projectdirs/m3572/cluster-training-data/nestedStructs/Al/43/16/CONTCAR	-3.1586392520930233	-3.624924718028746	0.1415447890758514
/global/project/projectdirs/m3572/cluster-training-data/nestedStructs/Al/43/9/CONTCAR	-3.1551825623255816	-3.6341364072625257	0.1323330998420715
/global/project/projectdirs/m3572/cluster-training-data/nestedStructs/Al/43/12/CONTCAR	-3.1356026625581395	-3.663852407223425	0.1026170998811721
/global/project/projectdirs/m3572/cluster-training-data/nestedStructs/Al/6/s1-12/CONTCAR	-2.01720904	-1.832818536645613	1.9336509704589844
/global/project/projectdirs/m3572/cluster-training-data/nestedStructs/Al/6/s1-15/CONTCAR	-2.0904639266666667	-1.8174175309006788	1.9490519762039185
/global/project/projectdirs/m3572/cluster-training-data/nestedStructs/Al/6/s1-18/CONTCAR	-2.1497546450000002	-2.5214062022034742	1.245063304901123
/global/project/projectdirs/m3572/cluster-training-data/nestedStructs/Al/6/s1-28/CONTCAR	-2.315230975	-1.7625067519013502	2.003962755203247
/global/project/projectdirs/m3572/cluster-training-data/nestedStructs/Al/6/s1-7/CONTCAR	-1.848466785	-1.9216885851685621	1.8447809219360352
/global/project/projectdirs/m3572/cluster-training-data/nestedStructs/Al/6/s1-21/CONTCAR	-2.15011581	-1.8645186709229564	1.9019508361816408
/global/project/projectdirs/m3572/cluster-training-data/nestedStructs/Al/6/s1-23/CONTCAR	-2.2577388683333335	-1.830005078202925	1.9364644289016724
/global/project/projectdirs/m3572/cluster-training-data/nestedStructs/Al/6/s1-8/CONTCAR	-1.80223772	-1.8524577902619457	1.9140117168426516
/global/project/projectdirs/m3572/cluster-training-data/nestedStructs/Al/6/s1-11/CONTCAR	-1.8945755316666668	-1.8788775490586376	1.8875919580459597
/global/project/projectdirs/m3572/cluster-training-data/nestedStructs/Al/6/s1-14/CONTCAR	-2.0930124633333334	-1.809829501992903	1.9566400051116943
/global/project/projectdirs/m3572/cluster-training-data/nestedStructs/Al/6/s1-9/CONTCAR	-1.7865734516666667	-1.8960478590790846	1.8704216480255127
/global/project/projectdirs/m3572/cluster-training-data/nestedStructs/Al/6/s1-24/CONTCAR	-2.1727121666666664	-1.8456225680176832	1.920846939086914
/global/project/projectdirs/m3572/cluster-training-data/nestedStructs/Al/6/s1-3/CONTCAR	-1.7402912383333333	-1.8187595890824413	1.947709918022156
/global/project/projectdirs/m3572/cluster-training-data/nestedStructs/Al/6/s1-26/CONTCAR	-2.3018571766666667	-1.7841481255356886	1.9823213815689087
/global/project/projectdirs/m3572/cluster-training-data/nestedStructs/Al/6/s1-4/CONTCAR	-1.8463181666666666	-2.02847149837657	1.7379980087280271
/global/project/projectdirs/m3572/cluster-training-data/nestedStructs/Al/6/s1-10/CONTCAR	-1.9868157316666668	-1.8341802643601517	1.9322892427444456
/global/project/projectdirs/m3572/cluster-training-data/nestedStructs/Al/6/1/CONTCAR	-2.239280948333333	-1.8224602030579664	1.9440093040466309
/global/project/projectdirs/m3572/cluster-training-data/nestedStructs/Al/6/s1-5/CONTCAR	-1.6850289116666666	-1.7900320576493365	1.9764374494552608
/global/project/projectdirs/m3572/cluster-training-data/nestedStructs/Al/6/s1-6/CONTCAR	-1.7311513433333332	-1.8139084862534616	1.9525610208511357
/global/project/projectdirs/m3572/cluster-training-data/nestedStructs/Al/6/s1-17/CONTCAR	-2.0636681666666665	-1.9219234274689774	1.84454607963562
/global/project/projectdirs/m3572/cluster-training-data/nestedStructs/Al/6/s1-1/CONTCAR	-1.79533059	-1.7951002405945877	1.9713692665100095
/global/project/projectdirs/m3572/cluster-training-data/nestedStructs/Al/6/s1-20/CONTCAR	-2.2099418366666668	-1.8358943747346022	1.9305751323699951
/global/project/projectdirs/m3572/cluster-training-data/nestedStructs/Al/6/s1-2/CONTCAR	-1.7871901416666667	-1.8650385426346876	1.9014309644699097
/global/project/projectdirs/m3572/cluster-training-data/nestedStructs/Al/6/s1-22/CONTCAR	-2.2410535433333334	-1.9115933464829542	1.854876160621643
/global/project/projectdirs/m3572/cluster-training-data/nestedStructs/Al/6/s1-13/CONTCAR	-2.0150100066666665	-2.239041118509016	1.527428388595581
/global/project/projectdirs/m3572/cluster-training-data/nestedStructs/Al/6/s1-16/CONTCAR	-2.075040915	-1.8201253699128248	1.9463441371917725
/global/project/projectdirs/m3572/cluster-training-data/nestedStructs/Al/6/s1-19/CONTCAR	-1.9923983600000001	-1.7976355837647533	1.968833923339844
/global/project/projectdirs/m3572/cluster-training-data/nestedStructs/Al/6/s1-25/CONTCAR	-2.276683568333333	-1.796319513208113	1.9701499938964844
/global/project/projectdirs/m3572/cluster-training-data/nestedStructs/Al/6/s1-27/CONTCAR	-2.31196301	-1.765548734552107	2.0009207725524902
/global/project/projectdirs/m3572/cluster-training-data/nestedStructs/Al/46/14/CONTCAR	-3.161758983043478	-3.6470168815915205	0.1194526255130767
/global/project/projectdirs/m3572/cluster-training-data/nestedStructs/Al/46/17/CONTCAR	-3.161128485	-3.6347153769795515	0.1317541301250457
/global/project/projectdirs/m3572/cluster-training-data/nestedStructs/Al/46/15/CONTCAR	-3.170758973695652	-3.632831780797682	0.1336377263069152
/global/project/projectdirs/m3572/cluster-training-data/nestedStructs/Al/46/8/CONTCAR	-3.156233008043478	-3.646753414160452	0.1197160929441452
/global/project/projectdirs/m3572/cluster-training-data/nestedStructs/Al/41/14/CONTCAR	-3.139668073902439	-3.6333694444958784	0.1331000626087188
/global/project/projectdirs/m3572/cluster-training-data/nestedStructs/Al/41/13/CONTCAR	-3.1477360321951218	-3.63497122991725	0.1314982771873474
/global/project/projectdirs/m3572/cluster-training-data/nestedStructs/Al/41/12/CONTCAR	-3.14088577097561	-3.632857455498419	0.1336120516061782
/global/project/projectdirs/m3572/cluster-training-data/nestedStructs/Al/41/15/CONTCAR	-3.13256648	-3.656333385593138	0.1101361215114593
/global/project/projectdirs/m3572/cluster-training-data/nestedStructs/Al/41/8/CONTCAR	-3.1381031382926827	-3.633406920916281	0.1330625861883163
/global/project/projectdirs/m3572/cluster-training-data/nestedStructs/Al/11/s1-43/CONTCAR	-2.54703724	-3.019880382901869	0.7465891242027283
/global/project/projectdirs/m3572/cluster-training-data/nestedStructs/Al/11/s1-12/CONTCAR	-2.0584620136363636	-3.593335820919714	0.1731336861848831
/global/project/projectdirs/m3572/cluster-training-data/nestedStructs/Al/11/s1-15/CONTCAR	-2.210982911818182	-3.42971661556407	0.3367528915405273
/global/project/projectdirs/m3572/cluster-training-data/nestedStructs/Al/11/s1-18/CONTCAR	-2.2183727236363637	-3.408093659764967	0.3583758473396301
/global/project/projectdirs/m3572/cluster-training-data/nestedStructs/Al/11/s1-28/CONTCAR	-2.4682269481818184	-2.4813243435685255	1.2851451635360718
/global/project/projectdirs/m3572/cluster-training-data/nestedStructs/Al/11/s1-38/CONTCAR	-2.573402385454546	-3.609233839995108	0.1572356671094894
/global/project/projectdirs/m3572/cluster-training-data/nestedStructs/Al/11/s1-42/CONTCAR	-2.5388105299999997	-3.3554972397153	0.4109722673892975
/global/project/projectdirs/m3572/cluster-training-data/nestedStructs/Al/11/s1-48/CONTCAR	-2.688342199090909	-2.2218195484940626	1.544649958610535
/global/project/projectdirs/m3572/cluster-training-data/nestedStructs/Al/11/s1-41/CONTCAR	-2.633198938181818	-2.6252556132142164	1.1412138938903809
/global/project/projectdirs/m3572/cluster-training-data/nestedStructs/Al/11/s1-40/CONTCAR	-2.5645105154545456	-3.5144644366566755	0.2520050704479217
/global/project/projectdirs/m3572/cluster-training-data/nestedStructs/Al/11/s1-31/CONTCAR	-2.4802165863636363	-3.185134618169508	0.5813348889350891
/global/project/projectdirs/m3572/cluster-training-data/nestedStructs/Al/11/s1-7/CONTCAR	-1.9613339845454545	-2.026540069467268	1.739929437637329
/global/project/projectdirs/m3572/cluster-training-data/nestedStructs/Al/11/s1-21/CONTCAR	-2.287089120909091	-3.426545559055052	0.3399239480495453
/global/project/projectdirs/m3572/cluster-training-data/nestedStructs/Al/11/s1-37/CONTCAR	-2.466637579090909	-3.524990423208914	0.2414790838956833
/global/project/projectdirs/m3572/cluster-training-data/nestedStructs/Al/11/s1-23/CONTCAR	-2.365206728181818	-3.42455845940753	0.3419110476970672
/global/project/projectdirs/m3572/cluster-training-data/nestedStructs/Al/11/s1-8/CONTCAR	-1.8344038036363637	-2.607064037210188	1.1594054698944092
/global/project/projectdirs/m3572/cluster-training-data/nestedStructs/Al/11/s1-11/CONTCAR	-1.6917141036363637	-2.1629004763428785	1.6035690307617188
/global/project/projectdirs/m3572/cluster-training-data/nestedStructs/Al/11/s1-14/CONTCAR	-2.225914868181818	-3.4056636380021192	0.360805869102478
/global/project/projectdirs/m3572/cluster-training-data/nestedStructs/Al/11/s1-9/CONTCAR	-1.9574545472727274	-3.421596853620253	0.3448726534843445
/global/project/projectdirs/m3572/cluster-training-data/nestedStructs/Al/11/s1-39/CONTCAR	-2.558105585454545	-3.6149715768162825	0.1514979302883148
/global/project/projectdirs/m3572/cluster-training-data/nestedStructs/Al/11/5/CONTCAR	-2.595378527272727	-2.4204826639954664	1.3459868431091309
/global/project/projectdirs/m3572/cluster-training-data/nestedStructs/Al/11/2/CONTCAR	-2.6579752972727273	-2.113844780809126	1.6526247262954712
/global/project/projectdirs/m3572/cluster-training-data/nestedStructs/Al/11/s1-24/CONTCAR	-2.379099755454545	-3.4519543634717085	0.3145151436328888
/global/project/projectdirs/m3572/cluster-training-data/nestedStructs/Al/11/s1-3/CONTCAR	-1.1141547263636364	-1.6429152773682691	2.123554229736328
/global/project/projectdirs/m3572/cluster-training-data/nestedStructs/Al/11/s1-32/CONTCAR	-2.488742383636364	-3.426961659080229	0.3395078480243683
/global/project/projectdirs/m3572/cluster-training-data/nestedStructs/Al/11/s1-26/CONTCAR	-2.43945275	-3.5949353115622618	0.1715341955423355
/global/project/projectdirs/m3572/cluster-training-data/nestedStructs/Al/11/s1-4/CONTCAR	-1.4305978345454546	-1.7925651358430004	1.973904371261597
/global/project/projectdirs/m3572/cluster-training-data/nestedStructs/Al/11/s1-10/CONTCAR	-2.07070594	-2.151165633088789	1.615303874015808
/global/project/projectdirs/m3572/cluster-training-data/nestedStructs/Al/11/s1-5/CONTCAR	-1.6926717627272725	-1.708741216546736	2.0577282905578613
/global/project/projectdirs/m3572/cluster-training-data/nestedStructs/Al/11/s1-34/CONTCAR	-2.564022230909091	-3.5164967464272596	0.2499727606773376
/global/project/projectdirs/m3572/cluster-training-data/nestedStructs/Al/11/s1-47/CONTCAR	-2.6939720754545458	-2.266359715348921	1.5001097917556765
/global/project/projectdirs/m3572/cluster-training-data/nestedStructs/Al/11/s1-6/CONTCAR	-1.8970262972727274	-2.2414655970399	1.5250039100646973
/global/project/projectdirs/m3572/cluster-training-data/nestedStructs/Al/11/s1-46/CONTCAR	-2.647015619090909	-2.7342508124177076	1.0322186946868896
/global/project/projectdirs/m3572/cluster-training-data/nestedStructs/Al/11/s1-29/CONTCAR	-2.432998189090909	-3.500783918983183	0.2656855881214142
/global/project/projectdirs/m3572/cluster-training-data/nestedStructs/Al/11/s1-45/CONTCAR	-2.614108323636364	-2.363619475251875	1.4028500318527222
/global/project/projectdirs/m3572/cluster-training-data/nestedStructs/Al/11/13/CONTCAR	-2.7197281936363638	-2.1631918238465406	1.6032776832580566
/global/project/projectdirs/m3572/cluster-training-data/nestedStructs/Al/11/s1-44/CONTCAR	-2.595749120909091	-2.9636423872773268	0.8028271198272705
/global/project/projectdirs/m3572/cluster-training-data/nestedStructs/Al/11/s1-17/CONTCAR	-2.3302414354545458	-3.527695416099272	0.2387740910053253
/global/project/projectdirs/m3572/cluster-training-data/nestedStructs/Al/11/s1-33/CONTCAR	-2.5322455136363637	-3.492685316688261	0.273784190416336
/global/project/projectdirs/m3572/cluster-training-data/nestedStructs/Al/11/s1-1/CONTCAR	-2.1992901218181817	-1.9346255348984813	1.831843972206116
/global/project/projectdirs/m3572/cluster-training-data/nestedStructs/Al/11/s1-20/CONTCAR	-2.198122223636364	-3.531111462599478	0.2353580445051193
/global/project/projectdirs/m3572/cluster-training-data/nestedStructs/Al/11/s1-2/CONTCAR	-0.7924193181818182	-1.7736882256333448	1.9927812814712524
/global/project/projectdirs/m3572/cluster-training-data/nestedStructs/Al/11/s1-22/CONTCAR	-2.329439211818182	-3.3113955544297315	0.4550739526748657
/global/project/projectdirs/m3572/cluster-training-data/nestedStructs/Al/11/s1-35/CONTCAR	-2.520104500909091	-3.4459739314381697	0.3204955756664276
/global/project/projectdirs/m3572/cluster-training-data/nestedStructs/Al/11/9/CONTCAR	-2.692624892727273	-2.298967866784773	1.4675016403198242
/global/project/projectdirs/m3572/cluster-training-data/nestedStructs/Al/11/s1-13/CONTCAR	-2.1017809190909094	-3.428584246522627	0.3378852605819702
/global/project/projectdirs/m3572/cluster-training-data/nestedStructs/Al/11/s1-16/CONTCAR	-2.1290743454545455	-3.3155171262089826	0.4509523808956146
/global/project/projectdirs/m3572/cluster-training-data/nestedStructs/Al/11/s1-19/CONTCAR	-2.365818135454546	-2.8312092112366773	0.93526029586792
/global/project/projectdirs/m3572/cluster-training-data/nestedStructs/Al/11/s1-25/CONTCAR	-2.402193329090909	-3.4801852690045454	0.2862842381000519
/global/project/projectdirs/m3572/cluster-training-data/nestedStructs/Al/11/s1-30/CONTCAR	-2.525996931818182	-3.4291801141564466	0.3372893929481506
/global/project/projectdirs/m3572/cluster-training-data/nestedStructs/Al/11/s1-27/CONTCAR	-2.4848005954545456	-3.675344629770956	0.091124877333641
/global/project/projectdirs/m3572/cluster-training-data/nestedStructs/Al/11/10/CONTCAR	-2.6696006681818183	-2.246371178514204	1.520098328590393
/global/project/projectdirs/m3572/cluster-training-data/nestedStructs/Al/11/18/CONTCAR	-2.69382751	-2.2219970511262037	1.5444724559783936
/global/project/projectdirs/m3572/cluster-training-data/nestedStructs/Al/11/s1-36/CONTCAR	-2.5630217372727273	-3.539091019517622	0.2273784875869751
/global/project/projectdirs/m3572/cluster-training-data/nestedStructs/Al/49/3/CONTCAR	-3.1831195361224487	-3.6556582586829283	0.110811248421669
/global/project/projectdirs/m3572/cluster-training-data/nestedStructs/Al/49/14/CONTCAR	-3.18956425877551	-3.6288111047808744	0.1376584023237228
/global/project/projectdirs/m3572/cluster-training-data/nestedStructs/Al/49/23/CONTCAR	-3.1919085730612244	-3.63998672235652	0.1264827847480774
/global/project/projectdirs/m3572/cluster-training-data/nestedStructs/Al/49/16/CONTCAR	-3.1768433955102044	-3.650735287553511	0.1157342195510864
/global/project/projectdirs/m3572/cluster-training-data/nestedStructs/Al/49/10/CONTCAR	-3.184409421836735	-3.6331565814082243	0.1333129256963729
/global/project/projectdirs/m3572/cluster-training-data/nestedStructs/Al/49/8/CONTCAR	-3.17140397	-3.6525508599345304	0.1139186471700668
/global/project/projectdirs/m3572/cluster-training-data/nestedStructs/Al/19/s1-74/CONTCAR	-2.861467390526316	-3.6424615519110777	0.1240079551935195
/global/project/projectdirs/m3572/cluster-training-data/nestedStructs/Al/19/s1-77/CONTCAR	-2.8477884642105264	-3.513870506173811	0.2525990009307861
/global/project/projectdirs/m3572/cluster-training-data/nestedStructs/Al/19/s1-61/CONTCAR	-2.7935591557894734	-3.645038961059294	0.1214305460453033
/global/project/projectdirs/m3572/cluster-training-data/nestedStructs/Al/19/s1-43/CONTCAR	-2.6234077305263157	-3.588839812761984	0.1776296943426132
/global/project/projectdirs/m3572/cluster-training-data/nestedStructs/Al/19/s1-49/CONTCAR	-2.6809223421052635	-3.643441899306021	0.1230276077985763
/global/project/projectdirs/m3572/cluster-training-data/nestedStructs/Al/19/s1-12/CONTCAR	-2.1343488889473683	-3.3364530192677595	0.4300164878368377
/global/project/projectdirs/m3572/cluster-training-data/nestedStructs/Al/19/s1-15/CONTCAR	-2.1610718500000003	-3.4807246016327955	0.2857449054718017
/global/project/projectdirs/m3572/cluster-training-data/nestedStructs/Al/19/s1-18/CONTCAR	-2.1872513557894737	-2.342258005029402	1.424211502075195
/global/project/projectdirs/m3572/cluster-training-data/nestedStructs/Al/19/s1-53/CONTCAR	-2.7232490831578944	-3.6089512543742277	0.1575182527303695
/global/project/projectdirs/m3572/cluster-training-data/nestedStructs/Al/19/s1-51/CONTCAR	-2.6942388542105262	-3.5571842776600935	0.2092852294445037
/global/project/projectdirs/m3572/cluster-training-data/nestedStructs/Al/19/s1-38/CONTCAR	-2.5733013957894735	-3.524062453395567	0.2424070537090301
/global/project/projectdirs/m3572/cluster-training-data/nestedStructs/Al/19/s1-42/CONTCAR	-2.6660459852631577	-3.553320436364851	0.2131490707397461
/global/project/projectdirs/m3572/cluster-training-data/nestedStructs/Al/19/s1-48/CONTCAR	-2.709836245263158	-3.5900332616631605	0.1764362454414367
/global/project/projectdirs/m3572/cluster-training-data/nestedStructs/Al/19/s1-58/CONTCAR	-2.7288453510526316	-3.622723175770483	0.143746331334114
/global/project/projectdirs/m3572/cluster-training-data/nestedStructs/Al/19/s1-72/CONTCAR	-2.8321427831578947	-3.614286466128073	0.1521830409765243
/global/project/projectdirs/m3572/cluster-training-data/nestedStructs/Al/19/21/CONTCAR	-2.9543085531578948	-3.0658408092324354	0.7006286978721619
/global/project/projectdirs/m3572/cluster-training-data/nestedStructs/Al/19/s1-68/CONTCAR	-2.809203537368421	-3.6810378270213224	0.0854316800832748
/global/project/projectdirs/m3572/cluster-training-data/nestedStructs/Al/19/s1-56/CONTCAR	-2.7275388336842106	-3.576032965070448	0.1904365420341491
/global/project/projectdirs/m3572/cluster-training-data/nestedStructs/Al/19/s1-75/CONTCAR	-2.831652428421053	-3.6327795373265364	0.1336899697780609
/global/project/projectdirs/m3572/cluster-training-data/nestedStructs/Al/19/s1-41/CONTCAR	-2.605118094210526	-3.5580550717179396	0.2084144353866577
/global/project/projectdirs/m3572/cluster-training-data/nestedStructs/Al/19/s1-40/CONTCAR	-2.6519713363157895	-3.558954788929663	0.2075147181749344
/global/project/projectdirs/m3572/cluster-training-data/nestedStructs/Al/19/s1-31/CONTCAR	-2.4714167263157893	-3.4195102738206007	0.3469592332839966
/global/project/projectdirs/m3572/cluster-training-data/nestedStructs/Al/19/s1-7/CONTCAR	-1.7969471994736843	-1.764666108972273	2.001803398132324
/global/project/projectdirs/m3572/cluster-training-data/nestedStructs/Al/19/s1-21/CONTCAR	-2.296653892631579	-3.399554877168379	0.3669146299362182
/global/project/projectdirs/m3572/cluster-training-data/nestedStructs/Al/19/s1-37/CONTCAR	-2.5996679310526316	-3.5511895405118086	0.2152799665927887
/global/project/projectdirs/m3572/cluster-training-data/nestedStructs/Al/19/s1-23/CONTCAR	-2.335627229473684	-3.448898641950331	0.3175708651542663
/global/project/projectdirs/m3572/cluster-training-data/nestedStructs/Al/19/s1-76/CONTCAR	-2.8462301663157894	-3.5584597276513197	0.2080097794532776
/global/project/projectdirs/m3572/cluster-training-data/nestedStructs/Al/19/s1-8/CONTCAR	-1.7807132763157894	-1.8673312949006178	1.8991382122039795
/global/project/projectdirs/m3572/cluster-training-data/nestedStructs/Al/19/s1-11/CONTCAR	-1.9753104389473684	-2.01972225177928	1.7467472553253174
/global/project/projectdirs/m3572/cluster-training-data/nestedStructs/Al/19/s1-14/CONTCAR	-2.099787159473684	-3.3304545270268537	0.4360149800777435
/global/project/projectdirs/m3572/cluster-training-data/nestedStructs/Al/19/s1-65/CONTCAR	-2.8001783257894735	-3.581632985359869	0.1848365217447281
/global/project/projectdirs/m3572/cluster-training-data/nestedStructs/Al/19/17/CONTCAR	-2.928050405263158	-2.8974724100892164	0.8689970970153809
/global/project/projectdirs/m3572/cluster-training-data/nestedStructs/Al/19/s1-39/CONTCAR	-2.6288672705263156	-3.5469976948563673	0.2194718122482299
/global/project/projectdirs/m3572/cluster-training-data/nestedStructs/Al/19/s1-24/CONTCAR	-2.353945415789474	-3.4238000201050856	0.3426694869995117
/global/project/projectdirs/m3572/cluster-training-data/nestedStructs/Al/19/s1-3/CONTCAR	-1.4086613284210525	-2.325221447831831	1.441248059272766
/global/project/projectdirs/m3572/cluster-training-data/nestedStructs/Al/19/s1-50/CONTCAR	-2.66103056	-3.61910071838542	0.1473687887191772
/global/project/projectdirs/m3572/cluster-training-data/nestedStructs/Al/19/s1-32/CONTCAR	-2.488230883157895	-3.5477544801299192	0.218715026974678
/global/project/projectdirs/m3572/cluster-training-data/nestedStructs/Al/19/s1-26/CONTCAR	-2.382436722105263	-3.497761427051268	0.2687080800533294
/global/project/projectdirs/m3572/cluster-training-data/nestedStructs/Al/19/s1-57/CONTCAR	-2.7127910463157896	-3.592554433829031	0.1739150732755661
/global/project/projectdirs/m3572/cluster-training-data/nestedStructs/Al/19/s1-55/CONTCAR	-2.7129360984210527	-3.550505428201399	0.2159640789031982
/global/project/projectdirs/m3572/cluster-training-data/nestedStructs/Al/19/s1-62/CONTCAR	-2.793707731578947	-3.631777508742056	0.1346919983625412
/global/project/projectdirs/m3572/cluster-training-data/nestedStructs/Al/19/s1-4/CONTCAR	-1.3714900089473683	-1.9296020554368116	1.8368674516677856
/global/project/projectdirs/m3572/cluster-training-data/nestedStructs/Al/19/s1-63/CONTCAR	-2.294652401578947	-3.665586179680071	0.1008833274245262
/global/project/projectdirs/m3572/cluster-training-data/nestedStructs/Al/19/s1-10/CONTCAR	-2.026168943157895	-3.2281970070664503	0.538272500038147
/global/project/projectdirs/m3572/cluster-training-data/nestedStructs/Al/19/4/CONTCAR	-2.944806437894737	-3.115826337224684	0.6506431698799133
/global/project/projectdirs/m3572/cluster-training-data/nestedStructs/Al/19/s1-5/CONTCAR	-1.8191712510526317	-2.2341794060532667	1.5322901010513306
/global/project/projectdirs/m3572/cluster-training-data/nestedStructs/Al/19/s1-34/CONTCAR	-2.5633618710526314	-3.590530409104071	0.1759390980005264
/global/project/projectdirs/m3572/cluster-training-data/nestedStructs/Al/19/s1-47/CONTCAR	-2.7025380294736845	-3.5579134659831144	0.2085560411214828
/global/project/projectdirs/m3572/cluster-training-data/nestedStructs/Al/19/s1-69/CONTCAR	-2.8116678321052633	-3.6585715996090986	0.1078979074954986
/global/project/projectdirs/m3572/cluster-training-data/nestedStructs/Al/19/s1-6/CONTCAR	-1.6993341684210528	-1.8392564343278028	1.9272130727767944
/global/project/projectdirs/m3572/cluster-training-data/nestedStructs/Al/19/s1-46/CONTCAR	-2.6706336984210526	-3.6144955294196226	0.1519739776849746
/global/project/projectdirs/m3572/cluster-training-data/nestedStructs/Al/19/s1-29/CONTCAR	-2.4546930205263156	-3.485182909852705	0.2812865972518921
/global/project/projectdirs/m3572/cluster-training-data/nestedStructs/Al/19/s1-45/CONTCAR	-2.6365375110526315	-3.466765968686781	0.2997035384178161
/global/project/projectdirs/m3572/cluster-training-data/nestedStructs/Al/19/13/CONTCAR	-2.929958235263158	-2.8031196879212477	0.9633498191833496
/global/project/projectdirs/m3572/cluster-training-data/nestedStructs/Al/19/s1-60/CONTCAR	-2.7452665484210526	-3.6374528842036344	0.1290166229009628
/global/project/projectdirs/m3572/cluster-training-data/nestedStructs/Al/19/s1-17/CONTCAR	-2.196499748421053	-3.41158318389102	0.3548863232135772
/global/project/projectdirs/m3572/cluster-training-data/nestedStructs/Al/19/s1-33/CONTCAR	-2.4994575531578946	-3.4439297901455976	0.3225397169589996
/global/project/projectdirs/m3572/cluster-training-data/nestedStructs/Al/19/s1-1/CONTCAR	-2.7495681631578948	-3.6217983501021482	0.144671157002449
/global/project/projectdirs/m3572/cluster-training-data/nestedStructs/Al/19/s1-66/CONTCAR	-2.7845737863157893	-3.654834954625807	0.1116345524787902
/global/project/projectdirs/m3572/cluster-training-data/nestedStructs/Al/19/s1-20/CONTCAR	-2.3404583105263157	-3.335164486057005	0.4313050210475921
/global/project/projectdirs/m3572/cluster-training-data/nestedStructs/Al/19/s1-67/CONTCAR	-2.812468575789474	-3.634070767647467	0.1323987394571304
/global/project/projectdirs/m3572/cluster-training-data/nestedStructs/Al/19/s1-2/CONTCAR	-1.4256326610526315	-1.7363639162842848	2.0301055908203125
/global/project/projectdirs/m3572/cluster-training-data/nestedStructs/Al/19/s1-22/CONTCAR	-2.3815458336842106	-3.4155120836560346	0.3509574234485626
/global/project/projectdirs/m3572/cluster-training-data/nestedStructs/Al/19/s1-35/CONTCAR	-2.580656012631579	-3.5161838816468336	0.2502856254577636
/global/project/projectdirs/m3572/cluster-training-data/nestedStructs/Al/19/s1-52/CONTCAR	-2.7517226805263157	-3.6255940036837675	0.1408755034208297
/global/project/projectdirs/m3572/cluster-training-data/nestedStructs/Al/19/s1-59/CONTCAR	-2.7654317715789474	-3.5715002404515364	0.1949692666530609
/global/project/projectdirs/m3572/cluster-training-data/nestedStructs/Al/19/25/CONTCAR	-2.8935106205263157	-3.5945148752991773	0.1719546318054199
/global/project/projectdirs/m3572/cluster-training-data/nestedStructs/Al/19/s1-13/CONTCAR	-2.16322617	-3.4359185682599165	0.3305509388446808
/global/project/projectdirs/m3572/cluster-training-data/nestedStructs/Al/19/s1-16/CONTCAR	-2.119699545263158	-3.4413228915993788	0.3251466155052185
/global/project/projectdirs/m3572/cluster-training-data/nestedStructs/Al/19/s1-19/CONTCAR	-2.298915082631579	-3.396310089713774	0.3701594173908233
/global/project/projectdirs/m3572/cluster-training-data/nestedStructs/Al/19/s1-70/CONTCAR	-2.849851150526316	-3.659338949805937	0.1071305572986602
/global/project/projectdirs/m3572/cluster-training-data/nestedStructs/Al/19/s1-73/CONTCAR	-2.8436113463157895	-3.5798446374003507	0.1866248697042465
/global/project/projectdirs/m3572/cluster-training-data/nestedStructs/Al/19/s1-64/CONTCAR	-2.7894391331578947	-3.592212332970343	0.1742571741342544
/global/project/projectdirs/m3572/cluster-training-data/nestedStructs/Al/19/s1-25/CONTCAR	-2.3411648836842107	-3.5251269178454496	0.2413425892591476
/global/project/projectdirs/m3572/cluster-training-data/nestedStructs/Al/19/s1-30/CONTCAR	-2.4819683289473686	-3.5096611069504835	0.2568084001541137
/global/project/projectdirs/m3572/cluster-training-data/nestedStructs/Al/19/s1-27/CONTCAR	-2.4102938042105264	-3.402422993070326	0.3640465140342712
/global/project/projectdirs/m3572/cluster-training-data/nestedStructs/Al/19/8/CONTCAR	-2.921079955789474	-3.236098437196455	0.5303710699081421
/global/project/projectdirs/m3572/cluster-training-data/nestedStructs/Al/19/s1-71/CONTCAR	-2.833225455263158	-3.636416553146086	0.1300529539585113
/global/project/projectdirs/m3572/cluster-training-data/nestedStructs/Al/19/s1-36/CONTCAR	-2.5732861042105264	-3.5226633833710768	0.2438061237335205
/global/project/projectdirs/m3572/cluster-training-data/nestedStructs/Al/14/s1-43/CONTCAR	-2.68657044	-3.646963140553675	0.1195063665509224
/global/project/projectdirs/m3572/cluster-training-data/nestedStructs/Al/14/s1-49/CONTCAR	-2.747186367857143	-3.6094471948210813	0.1570223122835159
/global/project/projectdirs/m3572/cluster-training-data/nestedStructs/Al/14/s1-12/CONTCAR	-2.05810122	-2.1413113163773634	1.625158190727234
/global/project/projectdirs/m3572/cluster-training-data/nestedStructs/Al/14/s1-15/CONTCAR	-2.2086639871428573	-3.377664087897978	0.3888054192066192
/global/project/projectdirs/m3572/cluster-training-data/nestedStructs/Al/14/s1-18/CONTCAR	-2.367890862142857	-3.386616258508406	0.3798532485961914
/global/project/projectdirs/m3572/cluster-training-data/nestedStructs/Al/14/s1-53/CONTCAR	-2.798772435	-3.647593824750624	0.1188756823539733
/global/project/projectdirs/m3572/cluster-training-data/nestedStructs/Al/14/s1-28/CONTCAR	-2.4717313214285714	-3.499223737603865	0.2672457695007324
/global/project/projectdirs/m3572/cluster-training-data/nestedStructs/Al/14/s1-51/CONTCAR	-2.7938543399999998	-3.56149451304122	0.2049749940633773
/global/project/projectdirs/m3572/cluster-training-data/nestedStructs/Al/14/s1-38/CONTCAR	-2.588693967142857	-3.6161580817763426	0.1503114253282547
/global/project/projectdirs/m3572/cluster-training-data/nestedStructs/Al/14/s1-42/CONTCAR	-2.683861142142857	-3.6069648252789595	0.1595046818256378
/global/project/projectdirs/m3572/cluster-training-data/nestedStructs/Al/14/s1-48/CONTCAR	-2.69524301	-3.6006784575049497	0.1657910495996475
/global/project/projectdirs/m3572/cluster-training-data/nestedStructs/Al/14/s1-58/CONTCAR	-2.8494815407142857	-3.2830531882111647	0.4834163188934326
/global/project/projectdirs/m3572/cluster-training-data/nestedStructs/Al/14/21/CONTCAR	-2.829139826428572	-2.954550950414381	0.8119185566902161
/global/project/projectdirs/m3572/cluster-training-data/nestedStructs/Al/14/s1-56/CONTCAR	-2.847378892857143	-3.3318353282277204	0.4346341788768768
/global/project/projectdirs/m3572/cluster-training-data/nestedStructs/Al/14/s1-41/CONTCAR	-2.608285216428571	-3.6666574465100386	0.0998120605945587
/global/project/projectdirs/m3572/cluster-training-data/nestedStructs/Al/14/24/CONTCAR	-2.841115922857143	-2.4723357247178175	1.2941337823867798
/global/project/projectdirs/m3572/cluster-training-data/nestedStructs/Al/14/s1-40/CONTCAR	-2.622267322857143	-3.548230527526579	0.2182389795780182
/global/project/projectdirs/m3572/cluster-training-data/nestedStructs/Al/14/s1-31/CONTCAR	-2.4621177207142857	-3.4781090902154066	0.2883604168891907
/global/project/projectdirs/m3572/cluster-training-data/nestedStructs/Al/14/s1-7/CONTCAR	-1.9510009392857144	-2.8626792119805433	0.903790295124054
/global/project/projectdirs/m3572/cluster-training-data/nestedStructs/Al/14/s1-21/CONTCAR	-2.352794345714286	-3.4416312860314466	0.3248382210731506
/global/project/projectdirs/m3572/cluster-training-data/nestedStructs/Al/14/3/CONTCAR	-2.7838670678571424	-2.5429998921219923	1.223469614982605
/global/project/projectdirs/m3572/cluster-training-data/nestedStructs/Al/14/s1-37/CONTCAR	-2.5475882892857142	-3.610317571646414	0.1561519354581833
/global/project/projectdirs/m3572/cluster-training-data/nestedStructs/Al/14/s1-23/CONTCAR	-2.38120141	-3.487795172816954	0.2786743342876434
/global/project/projectdirs/m3572/cluster-training-data/nestedStructs/Al/14/s1-8/CONTCAR	-1.9540931292857144	-2.3409666107956983	1.425502896308899
/global/project/projectdirs/m3572/cluster-training-data/nestedStructs/Al/14/s1-11/CONTCAR	-2.041610117142857	-2.1905464218918898	1.5759230852127075
/global/project/projectdirs/m3572/cluster-training-data/nestedStructs/Al/14/s1-14/CONTCAR	-2.2095625414285713	-3.378182201272688	0.3882873058319092
/global/project/projectdirs/m3572/cluster-training-data/nestedStructs/Al/14/s1-9/CONTCAR	-1.8963653871428572	-1.9178109453980543	1.848658561706543
/global/project/projectdirs/m3572/cluster-training-data/nestedStructs/Al/14/s1-39/CONTCAR	-2.6120682821428574	-3.6285404400889494	0.1379290670156479
/global/project/projectdirs/m3572/cluster-training-data/nestedStructs/Al/14/s1-24/CONTCAR	-1.9788108821428572	-3.5190852867428877	0.2473842203617096
/global/project/projectdirs/m3572/cluster-training-data/nestedStructs/Al/14/s1-3/CONTCAR	-1.172564255	-1.7500427054230787	2.0164268016815186
/global/project/projectdirs/m3572/cluster-training-data/nestedStructs/Al/14/s1-50/CONTCAR	-2.7589111964285715	-3.6471568481986143	0.1193126589059829
/global/project/projectdirs/m3572/cluster-training-data/nestedStructs/Al/14/s1-26/CONTCAR	-2.396695705	-3.483945129996977	0.2825243771076202
/global/project/projectdirs/m3572/cluster-training-data/nestedStructs/Al/14/s1-57/CONTCAR	-2.836006288571429	-3.530374108440123	0.2360953986644745
/global/project/projectdirs/m3572/cluster-training-data/nestedStructs/Al/14/s1-55/CONTCAR	-2.8191549785714285	-3.633350669032774	0.1331188380718231
/global/project/projectdirs/m3572/cluster-training-data/nestedStructs/Al/14/s1-4/CONTCAR	-1.5947034764285715	-1.8592973040406324	1.9071722030639648
/global/project/projectdirs/m3572/cluster-training-data/nestedStructs/Al/14/s1-10/CONTCAR	-2.006536312857143	-3.355164317971907	0.4113051891326904
/global/project/projectdirs/m3572/cluster-training-data/nestedStructs/Al/14/4/CONTCAR	-2.7858603021428574	-2.383411316758833	1.3830581903457642
/global/project/projectdirs/m3572/cluster-training-data/nestedStructs/Al/14/s1-5/CONTCAR	-1.85408832	-2.9779833840195753	0.788486123085022
/global/project/projectdirs/m3572/cluster-training-data/nestedStructs/Al/14/s1-34/CONTCAR	-2.5672233442857144	-3.568516878968916	0.1979526281356811
/global/project/projectdirs/m3572/cluster-training-data/nestedStructs/Al/14/s1-47/CONTCAR	-2.7370128964285714	-3.573739050513945	0.1927304565906524
/global/project/projectdirs/m3572/cluster-training-data/nestedStructs/Al/14/s1-6/CONTCAR	-1.7284349342857142	-1.8668580340211012	1.899611473083496
/global/project/projectdirs/m3572/cluster-training-data/nestedStructs/Al/14/s1-46/CONTCAR	-2.7366501614285714	-3.631956367379866	0.1345131397247314
/global/project/projectdirs/m3572/cluster-training-data/nestedStructs/Al/14/s1-29/CONTCAR	-2.4802542478571428	-3.5433830158774473	0.2230864912271499
/global/project/projectdirs/m3572/cluster-training-data/nestedStructs/Al/14/s1-45/CONTCAR	-2.6801765814285714	-3.6449704306189634	0.1214990764856338
/global/project/projectdirs/m3572/cluster-training-data/nestedStructs/Al/14/16/CONTCAR	-2.6821248	-3.3851065622632124	0.3813629448413849
/global/project/projectdirs/m3572/cluster-training-data/nestedStructs/Al/14/s1-60/CONTCAR	-2.8606367607142857	-3.255993037111006	0.5104764699935913
/global/project/projectdirs/m3572/cluster-training-data/nestedStructs/Al/14/s1-44/CONTCAR	-2.6643273699999996	-3.5724708275858976	0.1939986795186996
/global/project/projectdirs/m3572/cluster-training-data/nestedStructs/Al/14/s1-17/CONTCAR	-2.2216511257142857	-2.7876714752976515	0.9787980318069458
/global/project/projectdirs/m3572/cluster-training-data/nestedStructs/Al/14/s1-33/CONTCAR	-2.5032569157142857	-3.571379451638899	0.1950900554656982
/global/project/projectdirs/m3572/cluster-training-data/nestedStructs/Al/14/s1-1/CONTCAR	-1.32796353	-3.0742259906594374	0.6922435164451599
/global/project/projectdirs/m3572/cluster-training-data/nestedStructs/Al/14/s1-2/CONTCAR	-1.587345195	-1.8919089125458812	1.874560594558716
/global/project/projectdirs/m3572/cluster-training-data/nestedStructs/Al/14/s1-22/CONTCAR	-2.359522458571429	-3.429475872403822	0.3369936347007751
/global/project/projectdirs/m3572/cluster-training-data/nestedStructs/Al/14/s1-35/CONTCAR	-2.558865281428571	-3.5148578571145155	0.2516116499900818
/global/project/projectdirs/m3572/cluster-training-data/nestedStructs/Al/14/s1-54/CONTCAR	-2.8232942878571428	-3.5442974852387525	0.2221720218658447
/global/project/projectdirs/m3572/cluster-training-data/nestedStructs/Al/14/s1-52/CONTCAR	-2.8014635735714286	-3.5848538266484358	0.1816156804561615
/global/project/projectdirs/m3572/cluster-training-data/nestedStructs/Al/14/s1-59/CONTCAR	-2.8520206642857144	-3.3788738535706617	0.3875956535339355
/global/project/projectdirs/m3572/cluster-training-data/nestedStructs/Al/14/s1-13/CONTCAR	-2.0584026085714284	-2.3955152319733717	1.3709542751312256
/global/project/projectdirs/m3572/cluster-training-data/nestedStructs/Al/14/s1-16/CONTCAR	-2.253203147857143	-3.308419852143965	0.4580496549606323
/global/project/projectdirs/m3572/cluster-training-data/nestedStructs/Al/14/s1-19/CONTCAR	-2.3010508085714285	-2.5975076245133497	1.1689618825912476
/global/project/projectdirs/m3572/cluster-training-data/nestedStructs/Al/14/s1-25/CONTCAR	-2.439446922142857	-3.467052994853697	0.2994165122509002
/global/project/projectdirs/m3572/cluster-training-data/nestedStructs/Al/14/s1-30/CONTCAR	-2.4922900685714287	-3.541238992101393	0.2252305150032043
/global/project/projectdirs/m3572/cluster-training-data/nestedStructs/Al/14/s1-27/CONTCAR	-2.386359314285714	-2.729412226564131	1.0370572805404663
/global/project/projectdirs/m3572/cluster-training-data/nestedStructs/Al/14/8/CONTCAR	-2.9130990907142857	-2.4877096699540235	1.2787598371505735
/global/project/projectdirs/m3572/cluster-training-data/nestedStructs/Al/14/s1-36/CONTCAR	-2.593046737857143	-3.6084062146012403	0.1580632925033569
/global/project/projectdirs/m3572/cluster-training-data/nestedStructs/Al/17/5/CONTCAR	-2.89265476	-2.840084581262312	0.9263849258422852
/global/project/projectdirs/m3572/cluster-training-data/nestedStructs/Al/17/13/CONTCAR	-2.8915187352941176	-2.7434532927338697	1.0230162143707275
/global/project/projectdirs/m3572/cluster-training-data/nestedStructs/Al/17/12/CONTCAR	-2.888064216470588	-2.5654539154831983	1.201015591621399
/global/project/projectdirs/m3572/cluster-training-data/nestedStructs/Al/33/7/CONTCAR	-3.099844392121212	-3.5632673637930967	0.2032021433115005
/global/project/projectdirs/m3572/cluster-training-data/nestedStructs/Al/33/16/CONTCAR	-3.0642968815151517	-3.5631279932324507	0.2033415138721466
/global/project/projectdirs/m3572/cluster-training-data/nestedStructs/Al/33/9/CONTCAR	-3.0910814821212123	-3.5823731260363676	0.1840963810682296
/global/project/projectdirs/m3572/cluster-training-data/nestedStructs/Al/5/s1-12/CONTCAR	-2.0064740260000002	-1.9573532627884962	1.809116244316101
/global/project/projectdirs/m3572/cluster-training-data/nestedStructs/Al/5/s1-15/CONTCAR	-2.0107866860000003	-1.8070862578217604	1.959383249282837
/global/project/projectdirs/m3572/cluster-training-data/nestedStructs/Al/5/s1-18/CONTCAR	-1.97970698	-1.7826899575059036	1.9837795495986936
/global/project/projectdirs/m3572/cluster-training-data/nestedStructs/Al/5/s1-7/CONTCAR	-1.77811297	-1.8344846056763744	1.9319849014282229
/global/project/projectdirs/m3572/cluster-training-data/nestedStructs/Al/5/s1-8/CONTCAR	-1.8092462179999997	-1.8256666945283033	1.940802812576294
/global/project/projectdirs/m3572/cluster-training-data/nestedStructs/Al/5/s1-11/CONTCAR	-2.025091078	-1.8388067768876173	1.92766273021698
/global/project/projectdirs/m3572/cluster-training-data/nestedStructs/Al/5/s1-14/CONTCAR	-1.983986804	-1.8348412798707106	1.9316282272338867
/global/project/projectdirs/m3572/cluster-training-data/nestedStructs/Al/5/s1-9/CONTCAR	-1.944577044	-1.9091444300477125	1.8573250770568848
/global/project/projectdirs/m3572/cluster-training-data/nestedStructs/Al/5/s1-3/CONTCAR	-1.806056766	-2.8884086297814466	0.8780608773231506
/global/project/projectdirs/m3572/cluster-training-data/nestedStructs/Al/5/s1-4/CONTCAR	-1.722553956	-2.032830147630415	1.733639359474182
/global/project/projectdirs/m3572/cluster-training-data/nestedStructs/Al/5/s1-10/CONTCAR	-1.967871086	-1.9327191399399852	1.833750367164612
/global/project/projectdirs/m3572/cluster-training-data/nestedStructs/Al/5/s1-5/CONTCAR	-1.6712142719999998	-3.620598925835333	0.1458705812692642
/global/project/projectdirs/m3572/cluster-training-data/nestedStructs/Al/5/s1-6/CONTCAR	-1.892723136	-2.061718969232283	1.7047505378723145
/global/project/projectdirs/m3572/cluster-training-data/nestedStructs/Al/5/16/CONTCAR	-2.0319872660000002	-1.8097210215394122	1.956748485565185
/global/project/projectdirs/m3572/cluster-training-data/nestedStructs/Al/5/s1-17/CONTCAR	-1.9704820980000002	-1.7840701626603224	1.982399344444275
/global/project/projectdirs/m3572/cluster-training-data/nestedStructs/Al/5/s1-1/CONTCAR	-2.043074222	-1.8273866461579418	1.9390828609466555
/global/project/projectdirs/m3572/cluster-training-data/nestedStructs/Al/5/s1-20/CONTCAR	-1.969802068	-1.8094364689652536	1.9570330381393437
/global/project/projectdirs/m3572/cluster-training-data/nestedStructs/Al/5/s1-2/CONTCAR	-1.122638228	-1.627787618524275	2.1386818885803223
/global/project/projectdirs/m3572/cluster-training-data/nestedStructs/Al/5/s1-13/CONTCAR	-1.896559502	-1.8343010233704664	1.9321684837341309
/global/project/projectdirs/m3572/cluster-training-data/nestedStructs/Al/5/s1-16/CONTCAR	-1.9250107060000001	-1.841190962678633	1.9252785444259644
/global/project/projectdirs/m3572/cluster-training-data/nestedStructs/Al/5/s1-19/CONTCAR	-1.992881244	-1.7671300457779981	1.9993394613265991
/global/project/projectdirs/m3572/cluster-training-data/nestedStructs/Al/2/5/CONTCAR	-1.140544185	-1.8531294153992748	1.9133400917053225
/global/project/projectdirs/m3572/cluster-training-data/nestedStructs/Al/36/6/CONTCAR	-3.0986957391666667	-3.6084582792584516	0.1580112278461456
/global/project/projectdirs/m3572/cluster-training-data/nestedStructs/Al/36/14/CONTCAR	-3.1095880841666665	-3.605955554730139	0.1605139523744583
/global/project/projectdirs/m3572/cluster-training-data/nestedStructs/Al/36/5/CONTCAR	-3.1252155088888887	-3.626240684277258	0.1402288228273391
/global/project/projectdirs/m3572/cluster-training-data/nestedStructs/Al/36/15/CONTCAR	-3.097253623888889	-3.587292014247618	0.1791774928569793
/global/project/projectdirs/m3572/cluster-training-data/nestedStructs/Al/36/10/CONTCAR	-3.115181282777778	-3.599605752712927	0.1668637543916702
/global/project/projectdirs/m3572/cluster-training-data/nestedStructs/Al/31/14/CONTCAR	-3.0276381874193548	-3.50407802928134	0.2623914778232574
/global/project/projectdirs/m3572/cluster-training-data/nestedStructs/Al/31/17/CONTCAR	-3.062946638064516	-3.452393262273512	0.3140762448310852
/global/project/projectdirs/m3572/cluster-training-data/nestedStructs/Al/31/5/CONTCAR	-3.1094538438709676	-3.569582297093115	0.1968872100114822
/global/project/projectdirs/m3572/cluster-training-data/nestedStructs/Al/39/6/CONTCAR	-3.147187363076923	-3.6191456304852583	0.147323876619339
/global/project/projectdirs/m3572/cluster-training-data/nestedStructs/Al/39/17/CONTCAR	-3.1403902643589743	-3.608470691925726	0.1579988151788711
/global/project/projectdirs/m3572/cluster-training-data/nestedStructs/Al/39/2/CONTCAR	-3.155863464871795	-3.6071693139140226	0.1593001931905746
/global/project/projectdirs/m3572/cluster-training-data/nestedStructs/Al/39/13/CONTCAR	-3.119698478205128	-3.6424024986092665	0.1240670084953308
/global/project/projectdirs/m3572/cluster-training-data/nestedStructs/Al/39/9/CONTCAR	-3.1336361546153846	-3.6071029739443876	0.1593665331602096
/global/project/projectdirs/m3572/cluster-training-data/nestedStructs/Al/39/15/CONTCAR	-3.129351648205128	-3.6038710163895704	0.1625984907150268
/global/project/projectdirs/m3572/cluster-training-data/nestedStructs/Al/39/10/CONTCAR	-3.117066938205128	-3.609638823754034	0.156830683350563
/global/project/projectdirs/m3572/cluster-training-data/nestedStructs/Al/55/21/CONTCAR	-3.1985528656363638	-3.6420074688260176	0.1244620382785797
/global/project/projectdirs/m3572/cluster-training-data/nestedStructs/Al/55/24/CONTCAR	-3.2055867063636367	-3.625414027458868	0.141055479645729
/global/project/projectdirs/m3572/cluster-training-data/nestedStructs/Al/55/17/CONTCAR	-3.1686471149090907	-3.6242237823073484	0.1422457247972488
/global/project/projectdirs/m3572/cluster-training-data/nestedStructs/Al/55/5/CONTCAR	-3.155772198727273	-3.6142803119485	0.1521891951560974
/global/project/projectdirs/m3572/cluster-training-data/nestedStructs/Al/55/4/CONTCAR	-3.1922387325454546	-3.6606096016232588	0.1058599054813385
/global/project/projectdirs/m3572/cluster-training-data/nestedStructs/Al/55/13/CONTCAR	-3.1494672596363635	-3.6298558400933363	0.136613667011261
/global/project/projectdirs/m3572/cluster-training-data/nestedStructs/Al/55/22/CONTCAR	-3.193057604	-3.645671530253134	0.1207979768514633
/global/project/projectdirs/m3572/cluster-training-data/nestedStructs/Al/55/25/CONTCAR	-3.2025118605454543	-3.6561752097670652	0.110294297337532
/global/project/projectdirs/m3572/cluster-training-data/nestedStructs/Al/55/12/CONTCAR	-3.2046710887272725	-3.66237626839324	0.1040932387113571
/global/project/projectdirs/m3572/cluster-training-data/nestedStructs/Al/55/15/CONTCAR	-3.1781385614545457	-3.6275022463862516	0.1389672607183456
/global/project/projectdirs/m3572/cluster-training-data/nestedStructs/Al/50/5/CONTCAR	-3.1715639205999997	-3.6392272995774366	0.1272422075271606
/global/project/projectdirs/m3572/cluster-training-data/nestedStructs/Al/50/16/CONTCAR	-3.1836019508	-3.631810246593199	0.1346592605113983
/global/project/projectdirs/m3572/cluster-training-data/nestedStructs/Al/50/9/CONTCAR	-3.1751725219999996	-3.6398729072873213	0.126596599817276
/global/project/projectdirs/m3572/cluster-training-data/nestedStructs/Al/23/s1-74/CONTCAR	-2.8607503160869565	-3.658405511266432	0.1080639958381652
/global/project/projectdirs/m3572/cluster-training-data/nestedStructs/Al/23/s1-77/CONTCAR	-2.890578858695652	-3.6665513800446607	0.0999181270599365
/global/project/projectdirs/m3572/cluster-training-data/nestedStructs/Al/23/s1-61/CONTCAR	-2.7836431608695653	-3.599313645250044	0.1671558618545532
/global/project/projectdirs/m3572/cluster-training-data/nestedStructs/Al/23/s1-43/CONTCAR	-2.586835881304348	-3.5820721523825743	0.184397354722023
/global/project/projectdirs/m3572/cluster-training-data/nestedStructs/Al/23/s1-49/CONTCAR	-2.679220123043478	-3.582484154588423	0.1839853525161743
/global/project/projectdirs/m3572/cluster-training-data/nestedStructs/Al/23/s1-12/CONTCAR	-1.8688536426086955	-1.960263638383589	1.8062058687210083
/global/project/projectdirs/m3572/cluster-training-data/nestedStructs/Al/23/s1-15/CONTCAR	-2.140922207826087	-3.311443953401289	0.4550255537033081
/global/project/projectdirs/m3572/cluster-training-data/nestedStructs/Al/23/s1-18/CONTCAR	-2.2029020708695652	-3.4058481441800215	0.3606213629245758
/global/project/projectdirs/m3572/cluster-training-data/nestedStructs/Al/23/s1-53/CONTCAR	-2.725411275652174	-3.5821060078208067	0.1843634992837906
/global/project/projectdirs/m3572/cluster-training-data/nestedStructs/Al/23/s1-28/CONTCAR	-2.3614105613043477	-3.428090273029051	0.3383792340755462
/global/project/projectdirs/m3572/cluster-training-data/nestedStructs/Al/23/s1-51/CONTCAR	-2.720925046521739	-3.533246396667204	0.2332231104373932
/global/project/projectdirs/m3572/cluster-training-data/nestedStructs/Al/23/s1-38/CONTCAR	-2.5741886939130434	-3.5053525255982496	0.2611169815063476
/global/project/projectdirs/m3572/cluster-training-data/nestedStructs/Al/23/s1-80/CONTCAR	-2.896964648695652	-3.522522969729147	0.2439465373754501
/global/project/projectdirs/m3572/cluster-training-data/nestedStructs/Al/23/s1-42/CONTCAR	-2.616388877826087	-3.497166542894087	0.2693029642105102
/global/project/projectdirs/m3572/cluster-training-data/nestedStructs/Al/23/s1-48/CONTCAR	-2.6013362995652174	-3.580897940880499	0.1855715662240982
/global/project/projectdirs/m3572/cluster-training-data/nestedStructs/Al/23/s1-58/CONTCAR	-2.766622261304348	-3.6064724164073088	0.1599970906972885
/global/project/projectdirs/m3572/cluster-training-data/nestedStructs/Al/23/s1-84/CONTCAR	-2.948334269130435	-3.6245114194218733	0.141958087682724
/global/project/projectdirs/m3572/cluster-training-data/nestedStructs/Al/23/s1-72/CONTCAR	-2.884091858695652	-3.6293285327021696	0.1371409744024276
/global/project/projectdirs/m3572/cluster-training-data/nestedStructs/Al/23/s1-68/CONTCAR	-2.8273392365217394	-3.602219043857298	0.1642504632472992
/global/project/projectdirs/m3572/cluster-training-data/nestedStructs/Al/23/s1-56/CONTCAR	-2.722532742173913	-3.5710833953682997	0.1953861117362976
/global/project/projectdirs/m3572/cluster-training-data/nestedStructs/Al/23/s1-75/CONTCAR	-2.8951809334782608	-3.6470602290694334	0.1194092780351638
/global/project/projectdirs/m3572/cluster-training-data/nestedStructs/Al/23/s1-41/CONTCAR	-2.601011319565217	-3.492858497983656	0.2736110091209411
/global/project/projectdirs/m3572/cluster-training-data/nestedStructs/Al/23/s1-78/CONTCAR	-2.899584369565217	-3.6600147770707228	0.1064547300338745
/global/project/projectdirs/m3572/cluster-training-data/nestedStructs/Al/23/s1-40/CONTCAR	-2.6088201752173914	-3.4777289019887068	0.2887406051158905
/global/project/projectdirs/m3572/cluster-training-data/nestedStructs/Al/23/s1-31/CONTCAR	-2.4070821821739132	-3.4674392925564863	0.2990302145481109
/global/project/projectdirs/m3572/cluster-training-data/nestedStructs/Al/23/s1-7/CONTCAR	-1.693464091304348	-1.8935237215821363	1.872945785522461
/global/project/projectdirs/m3572/cluster-training-data/nestedStructs/Al/23/s1-21/CONTCAR	-2.209810962173913	-3.407699166423521	0.358770340681076
/global/project/projectdirs/m3572/cluster-training-data/nestedStructs/Al/23/s1-37/CONTCAR	-2.51305140826087	-3.497815548068724	0.2686539590358734
/global/project/projectdirs/m3572/cluster-training-data/nestedStructs/Al/23/s1-23/CONTCAR	-2.2920738386956523	-3.367170421964369	0.3992990851402282
/global/project/projectdirs/m3572/cluster-training-data/nestedStructs/Al/23/s1-76/CONTCAR	-2.8877187108695654	-3.615436776167593	0.1510327309370041
/global/project/projectdirs/m3572/cluster-training-data/nestedStructs/Al/23/s1-8/CONTCAR	-1.80368915	-1.7755303667847733	1.990939140319824
/global/project/projectdirs/m3572/cluster-training-data/nestedStructs/Al/23/s1-79/CONTCAR	-2.883458472608696	-3.648999443835459	0.1174700632691383
/global/project/projectdirs/m3572/cluster-training-data/nestedStructs/Al/23/s1-83/CONTCAR	-2.920064833043478	-3.6574443565671064	0.1090251505374908
/global/project/projectdirs/m3572/cluster-training-data/nestedStructs/Al/23/s1-11/CONTCAR	-2.0782568252173914	-3.251028208619795	0.5154412984848022
/global/project/projectdirs/m3572/cluster-training-data/nestedStructs/Al/23/s1-14/CONTCAR	-2.0340090269565216	-2.388034610635481	1.3784348964691162
/global/project/projectdirs/m3572/cluster-training-data/nestedStructs/Al/23/14/CONTCAR	-2.990301870434783	-3.172976999170027	0.5934925079345703
/global/project/projectdirs/m3572/cluster-training-data/nestedStructs/Al/23/s1-65/CONTCAR	-2.803315804347826	-3.6532078819338896	0.1132616251707077
/global/project/projectdirs/m3572/cluster-training-data/nestedStructs/Al/23/s1-87/CONTCAR	-2.9667352073913045	-3.523372544533453	0.2430969625711441
/global/project/projectdirs/m3572/cluster-training-data/nestedStructs/Al/23/s1-9/CONTCAR	-1.9980977317391306	-2.9231562303368666	0.8433132767677307
/global/project/projectdirs/m3572/cluster-training-data/nestedStructs/Al/23/s1-39/CONTCAR	-2.596241838695652	-3.47858780491992	0.2878817021846771
/global/project/projectdirs/m3572/cluster-training-data/nestedStructs/Al/23/s1-24/CONTCAR	-2.2847106491304348	-3.3963232027356245	0.3701463043689728
/global/project/projectdirs/m3572/cluster-training-data/nestedStructs/Al/23/s1-3/CONTCAR	-1.4880404639130433	-1.8249752806489088	1.9414942264556885
/global/project/projectdirs/m3572/cluster-training-data/nestedStructs/Al/23/s1-50/CONTCAR	-2.696163878695652	-3.565317987090788	0.2011515200138092
/global/project/projectdirs/m3572/cluster-training-data/nestedStructs/Al/23/s1-32/CONTCAR	-2.4515001152173914	-3.5167281167571165	0.2497413903474807
/global/project/projectdirs/m3572/cluster-training-data/nestedStructs/Al/23/s1-26/CONTCAR	-2.3560647556521737	-3.4479375766579725	0.3185319304466247
/global/project/projectdirs/m3572/cluster-training-data/nestedStructs/Al/23/s1-57/CONTCAR	-2.760993165652174	-3.6245730953280546	0.1418964117765426
/global/project/projectdirs/m3572/cluster-training-data/nestedStructs/Al/23/s1-55/CONTCAR	-2.705628526956522	-3.5833703713481047	0.1830991357564926
/global/project/projectdirs/m3572/cluster-training-data/nestedStructs/Al/23/s1-62/CONTCAR	-2.773050403043478	-3.578965960628233	0.1875035464763641
/global/project/projectdirs/m3572/cluster-training-data/nestedStructs/Al/23/s1-4/CONTCAR	-1.2968212513043478	-1.8584703491990189	1.9079991579055784
/global/project/projectdirs/m3572/cluster-training-data/nestedStructs/Al/23/s1-63/CONTCAR	-2.7956530678260867	-3.571971579081259	0.1944979280233383
/global/project/projectdirs/m3572/cluster-training-data/nestedStructs/Al/23/s1-10/CONTCAR	-2.001410893043478	-3.244523434526167	0.5219460725784302
/global/project/projectdirs/m3572/cluster-training-data/nestedStructs/Al/23/1/CONTCAR	-3.023533173478261	-3.4023215757672407	0.3641479313373565
/global/project/projectdirs/m3572/cluster-training-data/nestedStructs/Al/23/s1-5/CONTCAR	-1.4562408508695655	-2.4505994604889967	1.3158700466156006
/global/project/projectdirs/m3572/cluster-training-data/nestedStructs/Al/23/s1-34/CONTCAR	-2.5232010808695655	-3.4417102323834516	0.3247592747211456
/global/project/projectdirs/m3572/cluster-training-data/nestedStructs/Al/23/s1-47/CONTCAR	-2.619278625217391	-3.4657353149716474	0.3007341921329498
/global/project/projectdirs/m3572/cluster-training-data/nestedStructs/Al/23/s1-69/CONTCAR	-2.848248846086957	-3.64436989892169	0.1220996081829071
/global/project/projectdirs/m3572/cluster-training-data/nestedStructs/Al/23/s1-46/CONTCAR	-2.654512843043478	-3.5299290107552626	0.2365404963493347
/global/project/projectdirs/m3572/cluster-training-data/nestedStructs/Al/23/s1-29/CONTCAR	-2.4176915795652176	-3.3927414106194593	0.3737280964851379
/global/project/projectdirs/m3572/cluster-training-data/nestedStructs/Al/23/s1-45/CONTCAR	-2.651703695652174	-3.468369631654463	0.2980998754501343
/global/project/projectdirs/m3572/cluster-training-data/nestedStructs/Al/23/13/CONTCAR	-2.947183523043478	-2.9503416107956983	0.8161278963088989
/global/project/projectdirs/m3572/cluster-training-data/nestedStructs/Al/23/s1-60/CONTCAR	-2.7798215869565217	-3.556216745263777	0.2102527618408203
/global/project/projectdirs/m3572/cluster-training-data/nestedStructs/Al/23/s1-44/CONTCAR	-2.6373603304347824	-3.4884291576211073	0.27804034948349
/global/project/projectdirs/m3572/cluster-training-data/nestedStructs/Al/23/s1-17/CONTCAR	-2.2685011286956525	-3.3017496155564405	0.4647198915481567
/global/project/projectdirs/m3572/cluster-training-data/nestedStructs/Al/23/s1-33/CONTCAR	-2.4748976734782606	-3.4180149720971205	0.3484545350074768
/global/project/projectdirs/m3572/cluster-training-data/nestedStructs/Al/23/s1-1/CONTCAR	-2.6484721047826087	-3.3656335161988356	0.4008359909057617
/global/project/projectdirs/m3572/cluster-training-data/nestedStructs/Al/23/s1-66/CONTCAR	-2.829510551304348	-3.6211561100546934	0.1453133970499038
/global/project/projectdirs/m3572/cluster-training-data/nestedStructs/Al/23/s1-20/CONTCAR	-2.2139522682608694	-3.369167654401503	0.3973018527030945
/global/project/projectdirs/m3572/cluster-training-data/nestedStructs/Al/23/s1-67/CONTCAR	-2.819058556521739	-3.5811956213776686	0.1852738857269287
/global/project/projectdirs/m3572/cluster-training-data/nestedStructs/Al/23/s1-2/CONTCAR	-1.4355588047826087	-1.8298024224106886	1.9366670846939087
/global/project/projectdirs/m3572/cluster-training-data/nestedStructs/Al/23/s1-22/CONTCAR	-2.1968602430434783	-3.2751472877328016	0.4913222193717956
/global/project/projectdirs/m3572/cluster-training-data/nestedStructs/Al/23/s1-35/CONTCAR	-2.5210660413043477	-3.534442497975073	0.2320270091295242
/global/project/projectdirs/m3572/cluster-training-data/nestedStructs/Al/23/s1-54/CONTCAR	-2.7043980817391304	-3.579315005428038	0.1871545016765594
/global/project/projectdirs/m3572/cluster-training-data/nestedStructs/Al/23/s1-52/CONTCAR	-2.686156146521739	-3.5554849641387083	0.2109845429658889
/global/project/projectdirs/m3572/cluster-training-data/nestedStructs/Al/23/s1-82/CONTCAR	-2.93073094	-3.6100200401608564	0.1564494669437408
/global/project/projectdirs/m3572/cluster-training-data/nestedStructs/Al/23/s1-59/CONTCAR	-2.763780706521739	-3.5934795873229124	0.1729899197816848
/global/project/projectdirs/m3572/cluster-training-data/nestedStructs/Al/23/s1-86/CONTCAR	-2.9501864552173913	-3.5821141289536573	0.1843553781509399
/global/project/projectdirs/m3572/cluster-training-data/nestedStructs/Al/23/s1-13/CONTCAR	-2.1091064017391306	-3.0654446171586134	0.7010248899459839
/global/project/projectdirs/m3572/cluster-training-data/nestedStructs/Al/23/s1-16/CONTCAR	-2.1756222695652174	-3.2243185924355604	0.5421509146690369
/global/project/projectdirs/m3572/cluster-training-data/nestedStructs/Al/23/s1-19/CONTCAR	-2.202496246521739	-3.3097923384968855	0.4566771686077118
/global/project/projectdirs/m3572/cluster-training-data/nestedStructs/Al/23/s1-73/CONTCAR	-2.8717677386956524	-3.6773843826715567	0.0890851244330406
/global/project/projectdirs/m3572/cluster-training-data/nestedStructs/Al/23/s1-64/CONTCAR	-2.7886814395652175	-3.621930478698454	0.1445390284061432
/global/project/projectdirs/m3572/cluster-training-data/nestedStructs/Al/23/s1-25/CONTCAR	-2.3662592191304346	-3.373774825221739	0.3926946818828583
/global/project/projectdirs/m3572/cluster-training-data/nestedStructs/Al/23/s1-30/CONTCAR	-2.3945779943478263	-3.440384088641844	0.3260854184627533
/global/project/projectdirs/m3572/cluster-training-data/nestedStructs/Al/23/s1-81/CONTCAR	-2.9157764708695653	-3.6752105193202116	0.0912589877843856
/global/project/projectdirs/m3572/cluster-training-data/nestedStructs/Al/23/s1-85/CONTCAR	-2.9396782382608695	-3.5707485960785963	0.1957209110260009
/global/project/projectdirs/m3572/cluster-training-data/nestedStructs/Al/23/s1-71/CONTCAR	-2.83609474826087	-3.6461903737847425	0.1202791333198547
/global/project/projectdirs/m3572/cluster-training-data/nestedStructs/Al/23/s1-36/CONTCAR	-2.552301296521739	-3.3688424514596083	0.397627055644989
/global/project/projectdirs/m3572/cluster-training-data/nestedStructs/Al/4/17/CONTCAR	-1.9038913025	-1.8351807879273512	1.931288719177246
/global/project/projectdirs/m3572/cluster-training-data/nestedStructs/Al/4/9/CONTCAR	-1.7858652525	-1.7723061131302933	1.994163393974304
/global/project/projectdirs/m3572/cluster-training-data/nestedStructs/Al/26/s1-74/CONTCAR	-2.877046786923077	-3.6228989349667646	0.1435705721378326
/global/project/projectdirs/m3572/cluster-training-data/nestedStructs/Al/26/s1-77/CONTCAR	-2.871348951923077	-3.6143683629099943	0.1521011441946029
/global/project/projectdirs/m3572/cluster-training-data/nestedStructs/Al/26/s1-61/CONTCAR	-2.7614811653846156	-3.558693526870451	0.2077759802341461
/global/project/projectdirs/m3572/cluster-training-data/nestedStructs/Al/26/s1-43/CONTCAR	-2.5819900526923076	-3.486874430066786	0.2795950770378113
/global/project/projectdirs/m3572/cluster-training-data/nestedStructs/Al/26/s1-49/CONTCAR	-2.6709233165384614	-3.503933756238661	0.2625357508659363
/global/project/projectdirs/m3572/cluster-training-data/nestedStructs/Al/26/s1-12/CONTCAR	-2.0077234796153847	-1.9076750563447094	1.858794450759888
/global/project/projectdirs/m3572/cluster-training-data/nestedStructs/Al/26/s1-53/CONTCAR	-2.6522672207692306	-3.5257499502961256	0.2407195568084716
/global/project/projectdirs/m3572/cluster-training-data/nestedStructs/Al/26/s1-28/CONTCAR	-2.356630825	-3.4539693878953077	0.3125001192092895
/global/project/projectdirs/m3572/cluster-training-data/nestedStructs/Al/26/s1-51/CONTCAR	-2.671076011923077	-3.4586084472004988	0.3078610599040985
/global/project/projectdirs/m3572/cluster-training-data/nestedStructs/Al/26/s1-38/CONTCAR	-2.533068638846154	-3.414404092914305	0.3520654141902923
/global/project/projectdirs/m3572/cluster-training-data/nestedStructs/Al/26/s1-80/CONTCAR	-2.893858283076923	-3.669341786390982	0.0971277207136154
/global/project/projectdirs/m3572/cluster-training-data/nestedStructs/Al/26/s1-48/CONTCAR	-2.6310292696153845	-3.482046722060881	0.2844227850437164
/global/project/projectdirs/m3572/cluster-training-data/nestedStructs/Al/26/s1-58/CONTCAR	-2.7183405746153846	-3.498479096776686	0.2679904103279114
/global/project/projectdirs/m3572/cluster-training-data/nestedStructs/Al/26/s1-84/CONTCAR	-2.927391944230769	-3.6641093702976324	0.1023601368069648
/global/project/projectdirs/m3572/cluster-training-data/nestedStructs/Al/26/s1-72/CONTCAR	-2.8548553534615384	-3.6313393997017958	0.1351301074028015
/global/project/projectdirs/m3572/cluster-training-data/nestedStructs/Al/26/s1-68/CONTCAR	-2.7938338949999997	-3.615940107590399	0.1505293995141983
/global/project/projectdirs/m3572/cluster-training-data/nestedStructs/Al/26/s1-56/CONTCAR	-2.692908309230769	-3.4821796702210523	0.2842898368835449
/global/project/projectdirs/m3572/cluster-training-data/nestedStructs/Al/26/s1-75/CONTCAR	-2.869411425769231	-3.6061293320719816	0.1603401750326156
/global/project/projectdirs/m3572/cluster-training-data/nestedStructs/Al/26/s1-41/CONTCAR	-2.589952442307692	-3.480831115133009	0.2856383919715881
/global/project/projectdirs/m3572/cluster-training-data/nestedStructs/Al/26/s1-78/CONTCAR	-2.909688986153846	-3.6460644440714933	0.1204050630331039
/global/project/projectdirs/m3572/cluster-training-data/nestedStructs/Al/26/s1-88/CONTCAR	-2.952221806923077	-3.6276509152714826	0.1388185918331146
/global/project/projectdirs/m3572/cluster-training-data/nestedStructs/Al/26/s1-40/CONTCAR	-2.5747571546153845	-3.507641224748335	0.2588282823562622
/global/project/projectdirs/m3572/cluster-training-data/nestedStructs/Al/26/s1-31/CONTCAR	-2.3805443865384612	-3.421108214742384	0.3453612923622131
/global/project/projectdirs/m3572/cluster-training-data/nestedStructs/Al/26/s1-7/CONTCAR	-1.8291388884615385	-2.1819622801606275	1.5845072269439695
/global/project/projectdirs/m3572/cluster-training-data/nestedStructs/Al/26/s1-21/CONTCAR	-2.201505699615385	-3.1133680032555677	0.6531015038490295
/global/project/projectdirs/m3572/cluster-training-data/nestedStructs/Al/26/s1-37/CONTCAR	-2.5335194123076925	-3.4341684566800215	0.3323010504245758
/global/project/projectdirs/m3572/cluster-training-data/nestedStructs/Al/26/s1-23/CONTCAR	-2.318630194230769	-3.437840132600508	0.3286293745040893
/global/project/projectdirs/m3572/cluster-training-data/nestedStructs/Al/26/s1-76/CONTCAR	-2.7849003650000004	-3.618918775207243	0.1475507318973541
/global/project/projectdirs/m3572/cluster-training-data/nestedStructs/Al/26/s1-8/CONTCAR	-1.889396438076923	-1.8276466416184523	1.938822865486145
/global/project/projectdirs/m3572/cluster-training-data/nestedStructs/Al/26/s1-79/CONTCAR	-2.8922484015384615	-3.6460988359515287	0.1203706711530685
/global/project/projectdirs/m3572/cluster-training-data/nestedStructs/Al/26/s1-83/CONTCAR	-2.913810138076923	-3.6232847558323957	0.1431847512722015
/global/project/projectdirs/m3572/cluster-training-data/nestedStructs/Al/26/s1-11/CONTCAR	-1.9759015596153846	-3.428881733304701	0.3375877737998962
/global/project/projectdirs/m3572/cluster-training-data/nestedStructs/Al/26/s1-14/CONTCAR	-1.996078326923077	-3.2061372088257887	0.5603322982788086
/global/project/projectdirs/m3572/cluster-training-data/nestedStructs/Al/26/s1-65/CONTCAR	-2.792393604230769	-3.5872985260550596	0.1791709810495376
/global/project/projectdirs/m3572/cluster-training-data/nestedStructs/Al/26/s1-87/CONTCAR	-2.902262656923077	-3.6417167322699644	0.1247527748346328
/global/project/projectdirs/m3572/cluster-training-data/nestedStructs/Al/26/s1-9/CONTCAR	-1.8544812396153847	-3.3121715473000624	0.4542979598045349
/global/project/projectdirs/m3572/cluster-training-data/nestedStructs/Al/26/s1-90/CONTCAR	-2.977892423076923	-3.5776025490824797	0.1888669580221176
/global/project/projectdirs/m3572/cluster-training-data/nestedStructs/Al/26/s1-39/CONTCAR	-2.5736412630769228	-3.456406353599272	0.3100631535053253
/global/project/projectdirs/m3572/cluster-training-data/nestedStructs/Al/26/5/CONTCAR	-3.012492896153846	-3.6145263450209715	0.1519431620836258
/global/project/projectdirs/m3572/cluster-training-data/nestedStructs/Al/26/s1-24/CONTCAR	-2.2946724653846156	-3.367461918479643	0.3990075886249542
/global/project/projectdirs/m3572/cluster-training-data/nestedStructs/Al/26/s1-3/CONTCAR	-1.1972630742307693	-1.7359884070222003	2.030481100082397
/global/project/projectdirs/m3572/cluster-training-data/nestedStructs/Al/26/s1-50/CONTCAR	-2.677639008846154	-3.545246420985899	0.2212230861186981
/global/project/projectdirs/m3572/cluster-training-data/nestedStructs/Al/26/s1-32/CONTCAR	-2.3222486307692307	-3.403205453044615	0.3632640540599823
/global/project/projectdirs/m3572/cluster-training-data/nestedStructs/Al/26/s1-26/CONTCAR	-2.369193277692308	-3.4003412412469007	0.3661282658576965
/global/project/projectdirs/m3572/cluster-training-data/nestedStructs/Al/26/s1-57/CONTCAR	-2.729578105	-3.5017047213379957	0.2647647857666015
/global/project/projectdirs/m3572/cluster-training-data/nestedStructs/Al/26/s1-55/CONTCAR	-2.7118078526923077	-3.5124320374791242	0.254037469625473
/global/project/projectdirs/m3572/cluster-training-data/nestedStructs/Al/26/s1-62/CONTCAR	-2.7806310788461537	-3.623020647651396	0.1434488594532013
/global/project/projectdirs/m3572/cluster-training-data/nestedStructs/Al/26/s1-4/CONTCAR	-1.7194861384615385	-2.2720135735337355	1.4944559335708618
/global/project/projectdirs/m3572/cluster-training-data/nestedStructs/Al/26/s1-63/CONTCAR	-2.764081026923077	-3.5412089662615873	0.2252605408430099
/global/project/projectdirs/m3572/cluster-training-data/nestedStructs/Al/26/s1-92/CONTCAR	-2.9964219138461536	-3.6189241992299177	0.1475453078746795
/global/project/projectdirs/m3572/cluster-training-data/nestedStructs/Al/26/s1-10/CONTCAR	-1.8414394415384616	-1.8282120512787916	1.9382574558258057
/global/project/projectdirs/m3572/cluster-training-data/nestedStructs/Al/26/s1-5/CONTCAR	-1.5818650380769232	-1.8249799298112013	1.941489577293396
/global/project/projectdirs/m3572/cluster-training-data/nestedStructs/Al/26/s1-34/CONTCAR	-2.4159653853846157	-3.462761162406645	0.3037083446979522
/global/project/projectdirs/m3572/cluster-training-data/nestedStructs/Al/26/s1-47/CONTCAR	-2.5591070657692305	-3.5273959027592756	0.2390736043453216
/global/project/projectdirs/m3572/cluster-training-data/nestedStructs/Al/26/s1-69/CONTCAR	-2.81387049	-3.641634388453207	0.12483511865139
/global/project/projectdirs/m3572/cluster-training-data/nestedStructs/Al/26/s1-6/CONTCAR	-1.7722839865384614	-1.760910062677107	2.0055594444274902
/global/project/projectdirs/m3572/cluster-training-data/nestedStructs/Al/26/s1-46/CONTCAR	-2.599377996923077	-3.3725840734307386	0.3938854336738586
/global/project/projectdirs/m3572/cluster-training-data/nestedStructs/Al/26/s1-29/CONTCAR	-2.362738437692308	-3.4612736986939527	0.3051958084106445
/global/project/projectdirs/m3572/cluster-training-data/nestedStructs/Al/26/s1-45/CONTCAR	-2.6425109723076923	-3.4866445647542097	0.2798249423503876
/global/project/projectdirs/m3572/cluster-training-data/nestedStructs/Al/26/16/CONTCAR	-3.0523637480769232	-3.481852023488722	0.2846174836158752
/global/project/projectdirs/m3572/cluster-training-data/nestedStructs/Al/26/s1-60/CONTCAR	-2.7285463573076925	-3.560570939070425	0.205898568034172
/global/project/projectdirs/m3572/cluster-training-data/nestedStructs/Al/26/s1-44/CONTCAR	-2.5893540719230765	-3.537867142445288	0.2286023646593094
/global/project/projectdirs/m3572/cluster-training-data/nestedStructs/Al/26/s1-17/CONTCAR	-2.1495178184615384	-2.5375207947556593	1.228948712348938
/global/project/projectdirs/m3572/cluster-training-data/nestedStructs/Al/26/s1-33/CONTCAR	-2.407704380769231	-3.4460528479878523	0.320416659116745
/global/project/projectdirs/m3572/cluster-training-data/nestedStructs/Al/26/s1-93/CONTCAR	-3.002956731153846	-3.530788003093443	0.2356815040111541
/global/project/projectdirs/m3572/cluster-training-data/nestedStructs/Al/26/s1-1/CONTCAR	-2.3305202684615383	-3.5286797272030928	0.2377897799015045
/global/project/projectdirs/m3572/cluster-training-data/nestedStructs/Al/26/s1-66/CONTCAR	-2.814514369615385	-3.6245516525570967	0.1419178545475006
/global/project/projectdirs/m3572/cluster-training-data/nestedStructs/Al/26/s1-20/CONTCAR	-2.1800583488461536	-3.3630798744027235	0.4033896327018738
/global/project/projectdirs/m3572/cluster-training-data/nestedStructs/Al/26/s1-67/CONTCAR	-2.8085064296153845	-3.5753501640622236	0.1911193430423736
/global/project/projectdirs/m3572/cluster-training-data/nestedStructs/Al/26/s1-2/CONTCAR	-1.70409542	-1.854024557954512	1.9124449491500852
/global/project/projectdirs/m3572/cluster-training-data/nestedStructs/Al/26/s1-22/CONTCAR	-2.2228597742307694	-3.3060326265160658	0.4604368805885315
/global/project/projectdirs/m3572/cluster-training-data/nestedStructs/Al/26/s1-35/CONTCAR	-2.506045325769231	-3.4838312255208113	0.282638281583786
/global/project/projectdirs/m3572/cluster-training-data/nestedStructs/Al/26/s1-54/CONTCAR	-2.644162778461538	-3.56248430777236	0.2039851993322372
/global/project/projectdirs/m3572/cluster-training-data/nestedStructs/Al/26/s1-52/CONTCAR	-2.6919027026923077	-3.560120149141989	0.2063493579626083
/global/project/projectdirs/m3572/cluster-training-data/nestedStructs/Al/26/s1-82/CONTCAR	-2.905477912692308	-3.667208714968405	0.0992607921361923
/global/project/projectdirs/m3572/cluster-training-data/nestedStructs/Al/26/s1-59/CONTCAR	-2.7192816373076925	-3.5003176616494276	0.2661518454551697
/global/project/projectdirs/m3572/cluster-training-data/nestedStructs/Al/26/s1-86/CONTCAR	-2.924355135	-3.634988142735205	0.1314813643693924
/global/project/projectdirs/m3572/cluster-training-data/nestedStructs/Al/26/s1-13/CONTCAR	-2.001047939230769	-3.2313638614480116	0.5351056456565857
/global/project/projectdirs/m3572/cluster-training-data/nestedStructs/Al/26/s1-16/CONTCAR	-2.2304911553846156	-3.3860184835259535	0.3804510235786438
/global/project/projectdirs/m3572/cluster-training-data/nestedStructs/Al/26/s1-19/CONTCAR	-2.243071791153846	-3.3256633268658735	0.4408061802387237
/global/project/projectdirs/m3572/cluster-training-data/nestedStructs/Al/26/s1-70/CONTCAR	-2.8227173742307694	-3.634383408910475	0.1320860981941223
/global/project/projectdirs/m3572/cluster-training-data/nestedStructs/Al/26/s1-73/CONTCAR	-2.8710410103846153	-3.6164191203181364	0.1500503867864608
/global/project/projectdirs/m3572/cluster-training-data/nestedStructs/Al/26/s1-64/CONTCAR	-2.778154418461538	-3.558769686705313	0.2076998203992843
/global/project/projectdirs/m3572/cluster-training-data/nestedStructs/Al/26/s1-91/CONTCAR	-2.993974990769231	-3.607603131419859	0.1588663756847381
/global/project/projectdirs/m3572/cluster-training-data/nestedStructs/Al/26/s1-25/CONTCAR	-2.2081633380769228	-3.4287148999039747	0.3377546072006225
/global/project/projectdirs/m3572/cluster-training-data/nestedStructs/Al/26/s1-30/CONTCAR	-2.365246907692308	-3.4311494516198255	0.3353200554847717
/global/project/projectdirs/m3572/cluster-training-data/nestedStructs/Al/26/s1-27/CONTCAR	-2.3457238023076923	-3.381996421701155	0.3844730854034424
/global/project/projectdirs/m3572/cluster-training-data/nestedStructs/Al/26/s1-81/CONTCAR	-2.8941522665384616	-3.634163333660803	0.1323061734437942
/global/project/projectdirs/m3572/cluster-training-data/nestedStructs/Al/26/s1-85/CONTCAR	-2.9429209142307693	-3.643722249752722	0.1227472573518753
/global/project/projectdirs/m3572/cluster-training-data/nestedStructs/Al/26/s1-71/CONTCAR	-2.837671028846154	-3.6108672456805326	0.1556022614240646
/global/project/projectdirs/m3572/cluster-training-data/nestedStructs/Al/26/s1-36/CONTCAR	-2.5046637065384614	-3.4482898699109175	0.3181796371936798
/global/project/projectdirs/m3572/cluster-training-data/nestedStructs/Al/29/s1-74/CONTCAR	-2.846266213103448	-3.58736406136199	0.1791054457426071
/global/project/projectdirs/m3572/cluster-training-data/nestedStructs/Al/29/s1-89/CONTCAR	-2.9541616258620693	-3.667950047737799	0.0985194593667984
/global/project/projectdirs/m3572/cluster-training-data/nestedStructs/Al/29/s1-77/CONTCAR	-2.8780157817241383	-3.617068483120642	0.1494010239839553
/global/project/projectdirs/m3572/cluster-training-data/nestedStructs/Al/29/s1-61/CONTCAR	-2.7460845093103448	-3.5127941953007795	0.2536753118038177
/global/project/projectdirs/m3572/cluster-training-data/nestedStructs/Al/29/s1-43/CONTCAR	-2.5436127917241382	-3.5044598268334486	0.2620096802711487
/global/project/projectdirs/m3572/cluster-training-data/nestedStructs/Al/29/s1-49/CONTCAR	-2.657719488965517	-3.5079593347375013	0.2585101723670959
/global/project/projectdirs/m3572/cluster-training-data/nestedStructs/Al/29/s1-12/CONTCAR	-2.0471448679310345	-3.2971838997666456	0.4692856073379516
/global/project/projectdirs/m3572/cluster-training-data/nestedStructs/Al/29/s1-18/CONTCAR	-2.05795057	-2.8524104045693495	0.9140591025352478
/global/project/projectdirs/m3572/cluster-training-data/nestedStructs/Al/29/s1-53/CONTCAR	-2.6902560982758623	-3.540765641814909	0.2257038652896881
/global/project/projectdirs/m3572/cluster-training-data/nestedStructs/Al/29/s1-28/CONTCAR	-2.2804743803448275	-3.4387252019707777	0.3277443051338196
/global/project/projectdirs/m3572/cluster-training-data/nestedStructs/Al/29/s1-51/CONTCAR	-2.680857350689655	-3.5814135657612898	0.1850559413433075
/global/project/projectdirs/m3572/cluster-training-data/nestedStructs/Al/29/s1-38/CONTCAR	-2.4796183986206897	-3.4534541653458692	0.313015341758728
/global/project/projectdirs/m3572/cluster-training-data/nestedStructs/Al/29/s1-80/CONTCAR	-2.898058805862069	-3.620468481070242	0.1460010260343551
/global/project/projectdirs/m3572/cluster-training-data/nestedStructs/Al/29/s1-42/CONTCAR	-2.563170914137931	-3.407691089994154	0.3587784171104431
/global/project/projectdirs/m3572/cluster-training-data/nestedStructs/Al/29/s1-48/CONTCAR	-2.6059173320689655	-3.490603952295027	0.2758655548095703
/global/project/projectdirs/m3572/cluster-training-data/nestedStructs/Al/29/s1-58/CONTCAR	-2.714773936551724	-3.574903129226408	0.1915663778781891
/global/project/projectdirs/m3572/cluster-training-data/nestedStructs/Al/29/s1-84/CONTCAR	-2.915259270689655	-3.6625286998216726	0.1039408072829246
/global/project/projectdirs/m3572/cluster-training-data/nestedStructs/Al/29/s1-72/CONTCAR	-2.8216838931034482	-3.555337189323149	0.2111323177814483
/global/project/projectdirs/m3572/cluster-training-data/nestedStructs/Al/29/s1-68/CONTCAR	-2.7503009151724136	-3.610661713964186	0.1558077931404113
/global/project/projectdirs/m3572/cluster-training-data/nestedStructs/Al/29/s1-56/CONTCAR	-2.719627592758621	-3.533350093847952	0.2331194132566452
/global/project/projectdirs/m3572/cluster-training-data/nestedStructs/Al/29/s1-75/CONTCAR	-2.8674724403448275	-3.582003547436438	0.1844659596681594
/global/project/projectdirs/m3572/cluster-training-data/nestedStructs/Al/29/s1-41/CONTCAR	-2.504735684827586	-3.4391916977231123	0.327277809381485
/global/project/projectdirs/m3572/cluster-training-data/nestedStructs/Al/29/s1-78/CONTCAR	-2.880571317586207	-3.6102103875939466	0.1562591195106506
/global/project/projectdirs/m3572/cluster-training-data/nestedStructs/Al/29/s1-88/CONTCAR	-2.9259369831034485	-3.6510077105824568	0.1154617965221405
/global/project/projectdirs/m3572/cluster-training-data/nestedStructs/Al/29/s1-98/CONTCAR	-3.0209975548275865	-3.6148741679255583	0.151595339179039
/global/project/projectdirs/m3572/cluster-training-data/nestedStructs/Al/29/s1-40/CONTCAR	-2.5341779879310344	-3.42892253268405	0.3375469744205475
/global/project/projectdirs/m3572/cluster-training-data/nestedStructs/Al/29/s1-31/CONTCAR	-2.354149	-3.3933348046605207	0.3731347024440765
/global/project/projectdirs/m3572/cluster-training-data/nestedStructs/Al/29/s1-100/CONTCAR	-3.044216315172414	-3.5763089494769194	0.1901605576276779
/global/project/projectdirs/m3572/cluster-training-data/nestedStructs/Al/29/s1-7/CONTCAR	-1.6973958710344828	-1.8960418986146068	1.8704276084899905
/global/project/projectdirs/m3572/cluster-training-data/nestedStructs/Al/29/6/CONTCAR	-3.0591118903448278	-3.5786950128142454	0.1877744942903518
/global/project/projectdirs/m3572/cluster-training-data/nestedStructs/Al/29/s1-21/CONTCAR	-2.2410089437931036	-3.3329319046799757	0.4335376024246216
/global/project/projectdirs/m3572/cluster-training-data/nestedStructs/Al/29/s1-37/CONTCAR	-2.451624466206897	-3.432068704253874	0.3344008028507232
/global/project/projectdirs/m3572/cluster-training-data/nestedStructs/Al/29/s1-94/CONTCAR	-2.993825569310345	-3.6577457921568968	0.1087237149477005
/global/project/projectdirs/m3572/cluster-training-data/nestedStructs/Al/29/s1-23/CONTCAR	-2.219277124827586	-3.3539274321858503	0.4125420749187469
/global/project/projectdirs/m3572/cluster-training-data/nestedStructs/Al/29/s1-76/CONTCAR	-2.854802030344828	-3.5868459032837965	0.1796236038208007
/global/project/projectdirs/m3572/cluster-training-data/nestedStructs/Al/29/s1-8/CONTCAR	-1.6689910896551725	-1.7759801434342484	1.990489363670349
/global/project/projectdirs/m3572/cluster-training-data/nestedStructs/Al/29/s1-79/CONTCAR	-2.8878593896551723	-3.639791099912367	0.1266784071922302
/global/project/projectdirs/m3572/cluster-training-data/nestedStructs/Al/29/s1-83/CONTCAR	-2.903118121724138	-3.6526031928126432	0.113866314291954
/global/project/projectdirs/m3572/cluster-training-data/nestedStructs/Al/29/s1-11/CONTCAR	-2.0280180886206898	-2.3018682287995436	1.4646012783050537
/global/project/projectdirs/m3572/cluster-training-data/nestedStructs/Al/29/s1-14/CONTCAR	-2.041955896551724	-3.3446135209862806	0.4218559861183166
/global/project/projectdirs/m3572/cluster-training-data/nestedStructs/Al/29/s1-65/CONTCAR	-2.765422823448276	-3.5240262882773497	0.2424432188272476
/global/project/projectdirs/m3572/cluster-training-data/nestedStructs/Al/29/s1-87/CONTCAR	-2.9382470524137934	-3.6608810113732435	0.1055884957313537
/global/project/projectdirs/m3572/cluster-training-data/nestedStructs/Al/29/17/CONTCAR	-3.0090397679310343	-3.535517527348242	0.2309519797563552
/global/project/projectdirs/m3572/cluster-training-data/nestedStructs/Al/29/s1-9/CONTCAR	-1.7343417779310344	-1.7889633463685133	1.977506160736084
/global/project/projectdirs/m3572/cluster-training-data/nestedStructs/Al/29/s1-90/CONTCAR	-2.9611237641379313	-3.6859150366847135	0.0805544704198837
/global/project/projectdirs/m3572/cluster-training-data/nestedStructs/Al/29/s1-39/CONTCAR	-2.532587074827586	-3.421359120494566	0.3451103866100311
/global/project/projectdirs/m3572/cluster-training-data/nestedStructs/Al/29/s1-96/CONTCAR	-2.9961682755172414	-3.62447780240222	0.1419917047023773
/global/project/projectdirs/m3572/cluster-training-data/nestedStructs/Al/29/s1-24/CONTCAR	-2.231453558275862	-3.386618583089552	0.3798509240150451
/global/project/projectdirs/m3572/cluster-training-data/nestedStructs/Al/29/s1-3/CONTCAR	-1.2786613996551726	-1.8671896742646317	1.8992798328399656
/global/project/projectdirs/m3572/cluster-training-data/nestedStructs/Al/29/s1-50/CONTCAR	-2.663366240689655	-3.494949518329344	0.2715199887752533
/global/project/projectdirs/m3572/cluster-training-data/nestedStructs/Al/29/s1-32/CONTCAR	-2.3936702134482757	-3.3188205646340467	0.4476489424705505
/global/project/projectdirs/m3572/cluster-training-data/nestedStructs/Al/29/s1-26/CONTCAR	-2.2640002937931034	-3.391575245744429	0.3748942613601684
/global/project/projectdirs/m3572/cluster-training-data/nestedStructs/Al/29/s1-57/CONTCAR	-2.710511037931034	-3.523042454010687	0.2434270530939102
/global/project/projectdirs/m3572/cluster-training-data/nestedStructs/Al/29/s1-55/CONTCAR	-2.6694055020689653	-3.5630333410565473	0.2034361660480499
/global/project/projectdirs/m3572/cluster-training-data/nestedStructs/Al/29/s1-62/CONTCAR	-2.7371588051724136	-3.5481751250092604	0.2182943820953369
/global/project/projectdirs/m3572/cluster-training-data/nestedStructs/Al/29/s1-4/CONTCAR	-1.3648603120689655	-1.9330314682786085	1.8334380388259888
/global/project/projectdirs/m3572/cluster-training-data/nestedStructs/Al/29/s1-63/CONTCAR	-2.7559334937931035	-3.6401572214429	0.1263122856616974
/global/project/projectdirs/m3572/cluster-training-data/nestedStructs/Al/29/s1-92/CONTCAR	-2.965144061724138	-3.6692611413066007	0.0972083657979965
/global/project/projectdirs/m3572/cluster-training-data/nestedStructs/Al/29/s1-10/CONTCAR	-1.7839839737931034	-1.9379461096589186	1.8285233974456787
/global/project/projectdirs/m3572/cluster-training-data/nestedStructs/Al/29/s1-5/CONTCAR	-1.6664700089655171	-1.8305232809846022	1.9359462261199951
/global/project/projectdirs/m3572/cluster-training-data/nestedStructs/Al/29/s1-34/CONTCAR	-2.434951626896552	-3.3756333576504804	0.3908361494541168
/global/project/projectdirs/m3572/cluster-training-data/nestedStructs/Al/29/s1-47/CONTCAR	-2.6437012737931034	-3.4911783622567274	0.2752911448478699
/global/project/projectdirs/m3572/cluster-training-data/nestedStructs/Al/29/s1-69/CONTCAR	-2.7988316172413796	-3.6326341914002516	0.1338353157043457
/global/project/projectdirs/m3572/cluster-training-data/nestedStructs/Al/29/s1-6/CONTCAR	-1.7145853272413794	-1.81342342365428	1.9530460834503172
/global/project/projectdirs/m3572/cluster-training-data/nestedStructs/Al/29/s1-46/CONTCAR	-2.628625179310345	-3.4538477646176435	0.3126217424869537
/global/project/projectdirs/m3572/cluster-training-data/nestedStructs/Al/29/s1-97/CONTCAR	-3.0174451579310344	-3.627104325777731	0.1393651813268661
/global/project/projectdirs/m3572/cluster-training-data/nestedStructs/Al/29/s1-29/CONTCAR	-2.302739525172414	-3.414165942556105	0.3523035645484924
/global/project/projectdirs/m3572/cluster-training-data/nestedStructs/Al/29/s1-45/CONTCAR	-2.5678115137931035	-3.4479087578122236	0.3185607492923736
/global/project/projectdirs/m3572/cluster-training-data/nestedStructs/Al/29/s1-60/CONTCAR	-2.7355413775862067	-3.4742706404988386	0.2921988666057586
/global/project/projectdirs/m3572/cluster-training-data/nestedStructs/Al/29/s1-44/CONTCAR	-2.533165232413793	-3.4501321600739576	0.3163373470306396
/global/project/projectdirs/m3572/cluster-training-data/nestedStructs/Al/29/s1-17/CONTCAR	-2.1160669113793102	-3.2817683802907087	0.4847011268138885
/global/project/projectdirs/m3572/cluster-training-data/nestedStructs/Al/29/s1-33/CONTCAR	-2.4407678858620687	-3.4205667065445997	0.3459028005599975
/global/project/projectdirs/m3572/cluster-training-data/nestedStructs/Al/29/s1-93/CONTCAR	-2.975864306551724	-3.633446200377188	0.1330233067274093
/global/project/projectdirs/m3572/cluster-training-data/nestedStructs/Al/29/s1-1/CONTCAR	-2.840778772068966	-3.5460166024033644	0.2204529047012329
/global/project/projectdirs/m3572/cluster-training-data/nestedStructs/Al/29/s1-66/CONTCAR	-2.791515696551724	-3.580873964912138	0.1855955421924591
/global/project/projectdirs/m3572/cluster-training-data/nestedStructs/Al/29/s1-20/CONTCAR	-2.152377145862069	-3.3325345503155805	0.4339349567890167
/global/project/projectdirs/m3572/cluster-training-data/nestedStructs/Al/29/s1-67/CONTCAR	-2.7834290968965516	-3.540062947756491	0.2264065593481063
/global/project/projectdirs/m3572/cluster-training-data/nestedStructs/Al/29/s1-2/CONTCAR	-1.0094234944827587	-1.7894963311020948	1.9769731760025024
/global/project/projectdirs/m3572/cluster-training-data/nestedStructs/Al/29/s1-99/CONTCAR	-3.035040424137931	-3.5886766450469114	0.1777928620576858
/global/project/projectdirs/m3572/cluster-training-data/nestedStructs/Al/29/s1-22/CONTCAR	-2.122339148275862	-3.216934292203627	0.5495352149009705
/global/project/projectdirs/m3572/cluster-training-data/nestedStructs/Al/29/s1-35/CONTCAR	-2.465677521724138	-3.519313319212637	0.2471561878919601
/global/project/projectdirs/m3572/cluster-training-data/nestedStructs/Al/29/s1-54/CONTCAR	-2.684164486551724	-3.499630628711424	0.2668388783931732
/global/project/projectdirs/m3572/cluster-training-data/nestedStructs/Al/29/s1-52/CONTCAR	-2.610180209310345	-3.489519863015852	0.2769496440887451
/global/project/projectdirs/m3572/cluster-training-data/nestedStructs/Al/29/s1-82/CONTCAR	-2.8992161493103445	-3.670784352904997	0.0956851541996002
/global/project/projectdirs/m3572/cluster-training-data/nestedStructs/Al/29/s1-59/CONTCAR	-2.7190207434482763	-3.5254233019415953	0.241046205163002
/global/project/projectdirs/m3572/cluster-training-data/nestedStructs/Al/29/s1-95/CONTCAR	-2.9888616906896552	-3.674216611868582	0.0922528952360153
/global/project/projectdirs/m3572/cluster-training-data/nestedStructs/Al/29/s1-86/CONTCAR	-2.9273604941379308	-3.6759302305047132	0.090539276599884
/global/project/projectdirs/m3572/cluster-training-data/nestedStructs/Al/29/9/CONTCAR	-3.0599357693103446	-3.588016538507185	0.1784529685974121
/global/project/projectdirs/m3572/cluster-training-data/nestedStructs/Al/29/s1-13/CONTCAR	-1.8913531327586208	-1.9637856768433668	1.8026838302612305
/global/project/projectdirs/m3572/cluster-training-data/nestedStructs/Al/29/s1-16/CONTCAR	-2.1223894168965516	-3.389992504007063	0.3764770030975342
/global/project/projectdirs/m3572/cluster-training-data/nestedStructs/Al/29/s1-19/CONTCAR	-2.320446656551724	-3.321964441425047	0.4445050656795501
/global/project/projectdirs/m3572/cluster-training-data/nestedStructs/Al/29/s1-70/CONTCAR	-2.789812406896552	-3.5264096396033384	0.2400598675012588
/global/project/projectdirs/m3572/cluster-training-data/nestedStructs/Al/29/s1-73/CONTCAR	-2.8353666837931035	-3.6282673167054273	0.1382021903991699
/global/project/projectdirs/m3572/cluster-training-data/nestedStructs/Al/29/s1-64/CONTCAR	-2.7693500255172414	-3.5752645270888426	0.1912049800157547
/global/project/projectdirs/m3572/cluster-training-data/nestedStructs/Al/29/s1-91/CONTCAR	-2.9594424779310344	-3.661628453618727	0.1048410534858703
/global/project/projectdirs/m3572/cluster-training-data/nestedStructs/Al/29/s1-25/CONTCAR	-2.2512214579310346	-3.366251199132643	0.4002183079719543
/global/project/projectdirs/m3572/cluster-training-data/nestedStructs/Al/29/s1-30/CONTCAR	-2.3972694431034482	-3.4047150598828413	0.361754447221756
/global/project/projectdirs/m3572/cluster-training-data/nestedStructs/Al/29/s1-27/CONTCAR	-2.2948028079310343	-3.3761953698460676	0.3902741372585296
/global/project/projectdirs/m3572/cluster-training-data/nestedStructs/Al/29/s1-81/CONTCAR	-2.883099590689655	-3.6226637052361585	0.1438058018684387
/global/project/projectdirs/m3572/cluster-training-data/nestedStructs/Al/29/s1-85/CONTCAR	-2.914636256896552	-3.6520004855458357	0.1144690215587616
/global/project/projectdirs/m3572/cluster-training-data/nestedStructs/Al/29/s1-71/CONTCAR	-2.8119000379310344	-3.5787737952534773	0.18769571185112
/global/project/projectdirs/m3572/cluster-training-data/nestedStructs/Al/29/s1-36/CONTCAR	-2.436005948965517	-3.37661602962657	0.3898534774780273
/global/project/projectdirs/m3572/cluster-training-data/nestedStructs/Al/45/21/CONTCAR	-3.169781812222222	-3.611458181029997	0.1550113260746002
/global/project/projectdirs/m3572/cluster-training-data/nestedStructs/Al/45/6/CONTCAR	-3.190874542222222	-3.5498550074164488	0.2166144996881485
/global/project/projectdirs/m3572/cluster-training-data/nestedStructs/Al/45/3/CONTCAR	-3.1637564486666667	-3.6430365281169035	0.1234329789876937
/global/project/projectdirs/m3572/cluster-training-data/nestedStructs/Al/45/17/CONTCAR	-3.1627551937777776	-3.636564447170935	0.1299050599336624
/global/project/projectdirs/m3572/cluster-training-data/nestedStructs/Al/45/13/CONTCAR	-3.164133519777778	-3.6580529646937467	0.1084165424108505
/global/project/projectdirs/m3572/cluster-training-data/nestedStructs/Al/45/16/CONTCAR	-3.1616326493333338	-3.619205711967192	0.1472637951374054
/global/project/projectdirs/m3572/cluster-training-data/nestedStructs/Al/45/9/CONTCAR	-3.1559412324444445	-3.6453476386134245	0.1211218684911727
/global/project/projectdirs/m3572/cluster-training-data/nestedStructs/Al/45/10/CONTCAR	-3.1511022264444444	-3.649525283462248	0.1169442236423492
/global/project/projectdirs/m3572/cluster-training-data/nestedStructs/Al/45/8/CONTCAR	-3.154794078666667	-3.643937735444746	0.122531771659851
/global/project/projectdirs/m3572/cluster-training-data/nestedStructs/Al/40/6/CONTCAR	-3.12408314975	-3.6398162083689787	0.1266532987356186
/global/project/projectdirs/m3572/cluster-training-data/nestedStructs/Al/40/5/CONTCAR	-3.16730982	-3.5918422626320936	0.1746272444725036
/global/project/projectdirs/m3572/cluster-training-data/nestedStructs/Al/48/3/CONTCAR	-3.175677325416667	-3.64227148760005	0.1241980195045471
/global/project/projectdirs/m3572/cluster-training-data/nestedStructs/Al/48/14/CONTCAR	-3.1613753018749997	-3.656483455187521	0.1099860519170761
/global/project/projectdirs/m3572/cluster-training-data/nestedStructs/Al/48/13/CONTCAR	-3.166815508333333	-3.6308541582886793	0.1356153488159179
/global/project/projectdirs/m3572/cluster-training-data/nestedStructs/Al/48/16/CONTCAR	-3.1762472610416665	-3.6476050900284864	0.1188644170761108
/global/project/projectdirs/m3572/cluster-training-data/nestedStructs/Al/48/9/CONTCAR	-3.1601205575000004	-3.657118840700827	0.1093506664037704
/global/project/projectdirs/m3572/cluster-training-data/nestedStructs/Al/48/10/CONTCAR	-3.1606557645833333	-3.6627803133790113	0.1036891937255859
/global/project/projectdirs/m3572/cluster-training-data/nestedStructs/Al/13/s1-43/CONTCAR	-2.6919837915384615	-3.554206191188536	0.2122633159160614
/global/project/projectdirs/m3572/cluster-training-data/nestedStructs/Al/13/s1-49/CONTCAR	-2.7591174415384616	-3.5111876117055036	0.2552818953990936
/global/project/projectdirs/m3572/cluster-training-data/nestedStructs/Al/13/s1-12/CONTCAR	-2.144858809230769	-2.600628881341658	1.1658406257629397
/global/project/projectdirs/m3572/cluster-training-data/nestedStructs/Al/13/s1-15/CONTCAR	-2.2759902453846155	-3.291965811139784	0.4745036959648132
/global/project/projectdirs/m3572/cluster-training-data/nestedStructs/Al/13/s1-18/CONTCAR	-2.3113535492307693	-3.4461632655922987	0.3203062415122986
/global/project/projectdirs/m3572/cluster-training-data/nestedStructs/Al/13/s1-53/CONTCAR	-2.7930465376923075	-3.0249918388192274	0.7414776682853699
/global/project/projectdirs/m3572/cluster-training-data/nestedStructs/Al/13/s1-28/CONTCAR	-2.5265717607692304	-3.589032454973898	0.1774370521306991
/global/project/projectdirs/m3572/cluster-training-data/nestedStructs/Al/13/s1-51/CONTCAR	-2.7809061038461538	-3.37966778743907	0.3868017196655273
/global/project/projectdirs/m3572/cluster-training-data/nestedStructs/Al/13/s1-38/CONTCAR	-2.6240584915384613	-3.6540032463137724	0.1124662607908248
/global/project/projectdirs/m3572/cluster-training-data/nestedStructs/Al/13/s1-42/CONTCAR	-2.6574608292307693	-3.4828034924332716	0.2836660146713257
/global/project/projectdirs/m3572/cluster-training-data/nestedStructs/Al/13/s1-48/CONTCAR	-2.683144606923077	-3.5744447546069242	0.192024752497673
/global/project/projectdirs/m3572/cluster-training-data/nestedStructs/Al/13/s1-41/CONTCAR	-2.6172347307692307	-3.620653568393431	0.1458159387111663
/global/project/projectdirs/m3572/cluster-training-data/nestedStructs/Al/13/s1-40/CONTCAR	-2.673958444615385	-2.966639428025923	0.7998300790786743
/global/project/projectdirs/m3572/cluster-training-data/nestedStructs/Al/13/s1-31/CONTCAR	-2.4999546346153845	-3.617662994748793	0.1488065123558044
/global/project/projectdirs/m3572/cluster-training-data/nestedStructs/Al/13/s1-7/CONTCAR	-1.937372193846154	-2.053841619378767	1.71262788772583
/global/project/projectdirs/m3572/cluster-training-data/nestedStructs/Al/13/6/CONTCAR	-2.888476420769231	-2.291257767564497	1.4752117395401
/global/project/projectdirs/m3572/cluster-training-data/nestedStructs/Al/13/s1-21/CONTCAR	-2.317564676923077	-3.4747792171303846	0.2916902899742126
/global/project/projectdirs/m3572/cluster-training-data/nestedStructs/Al/13/s1-37/CONTCAR	-2.6145779292307694	-3.6318484233681776	0.1346210837364196
/global/project/projectdirs/m3572/cluster-training-data/nestedStructs/Al/13/s1-23/CONTCAR	-2.3701807292307695	-3.4282346056763746	0.3382349014282226
/global/project/projectdirs/m3572/cluster-training-data/nestedStructs/Al/13/s1-8/CONTCAR	-2.0061983115384616	-3.34552591908618	0.4209435880184173
/global/project/projectdirs/m3572/cluster-training-data/nestedStructs/Al/13/s1-11/CONTCAR	-2.0356543530769233	-1.9228472994629957	1.8436222076416016
/global/project/projectdirs/m3572/cluster-training-data/nestedStructs/Al/13/s1-14/CONTCAR	-2.162640136923077	-3.3560301648442366	0.4104393422603607
/global/project/projectdirs/m3572/cluster-training-data/nestedStructs/Al/13/s1-9/CONTCAR	-2.017613083076923	-1.9604742811982252	1.805995225906372
/global/project/projectdirs/m3572/cluster-training-data/nestedStructs/Al/13/s1-39/CONTCAR	-2.607502360769231	-3.5832700269286253	0.1831994801759719
/global/project/projectdirs/m3572/cluster-training-data/nestedStructs/Al/13/s1-24/CONTCAR	-2.4933025069230768	-3.485859273559294	0.2806102335453033
/global/project/projectdirs/m3572/cluster-training-data/nestedStructs/Al/13/s1-3/CONTCAR	-1.7841190107692309	-1.7630195902649972	2.0034499168396
/global/project/projectdirs/m3572/cluster-training-data/nestedStructs/Al/13/s1-50/CONTCAR	-2.792751772307692	-2.595725564843855	1.1707439422607422
/global/project/projectdirs/m3572/cluster-training-data/nestedStructs/Al/13/s1-32/CONTCAR	-2.525230940769231	-3.290664611942015	0.4758048951625824
/global/project/projectdirs/m3572/cluster-training-data/nestedStructs/Al/13/s1-26/CONTCAR	-2.4409497053846154	-3.5792789446179487	0.1871905624866485
/global/project/projectdirs/m3572/cluster-training-data/nestedStructs/Al/13/s1-55/CONTCAR	-2.821058547692308	-2.3899722384278395	1.3764972686767578
/global/project/projectdirs/m3572/cluster-training-data/nestedStructs/Al/13/s1-4/CONTCAR	-1.5144246092307692	-1.8190496252839186	1.9474198818206787
/global/project/projectdirs/m3572/cluster-training-data/nestedStructs/Al/13/s1-10/CONTCAR	-1.9501346146153844	-3.3819500492875196	0.3845194578170776
/global/project/projectdirs/m3572/cluster-training-data/nestedStructs/Al/13/s1-5/CONTCAR	-1.8483294076923078	-2.0143000172440626	1.752169489860535
/global/project/projectdirs/m3572/cluster-training-data/nestedStructs/Al/13/s1-34/CONTCAR	-2.513334670769231	-3.593316196090422	0.1731533110141754
/global/project/projectdirs/m3572/cluster-training-data/nestedStructs/Al/13/s1-47/CONTCAR	-2.7139599815384616	-3.6252101795737364	0.1412593275308609
/global/project/projectdirs/m3572/cluster-training-data/nestedStructs/Al/13/s1-6/CONTCAR	-1.6628578207692306	-1.8111380623643016	1.9553314447402956
/global/project/projectdirs/m3572/cluster-training-data/nestedStructs/Al/13/s1-46/CONTCAR	-2.5663046361538457	-3.5412061350409605	0.2252633720636367
/global/project/projectdirs/m3572/cluster-training-data/nestedStructs/Al/13/s1-45/CONTCAR	-2.6725520353846153	-3.490361271983824	0.2761082351207733
/global/project/projectdirs/m3572/cluster-training-data/nestedStructs/Al/13/13/CONTCAR	-2.7634740423076924	-2.4627244757477857	1.3037450313568115
/global/project/projectdirs/m3572/cluster-training-data/nestedStructs/Al/13/s1-44/CONTCAR	-2.6717807515384613	-3.214507191068373	0.5519623160362244
/global/project/projectdirs/m3572/cluster-training-data/nestedStructs/Al/13/s1-17/CONTCAR	-2.1870790253846155	-2.5837147520844557	1.1827547550201416
/global/project/projectdirs/m3572/cluster-training-data/nestedStructs/Al/13/s1-33/CONTCAR	-2.5177435553846155	-3.6109202789132215	0.1555492281913757
/global/project/projectdirs/m3572/cluster-training-data/nestedStructs/Al/13/s1-1/CONTCAR	-2.597131520769231	-2.55259623993083	1.213873267173767
/global/project/projectdirs/m3572/cluster-training-data/nestedStructs/Al/13/s1-20/CONTCAR	-2.2910463653846156	-3.5052358197037794	0.2612336874008178
/global/project/projectdirs/m3572/cluster-training-data/nestedStructs/Al/13/s1-2/CONTCAR	-1.6139403892307693	-1.9538116740052325	1.8126578330993648
/global/project/projectdirs/m3572/cluster-training-data/nestedStructs/Al/13/s1-22/CONTCAR	-2.350143420769231	-3.4147003279988386	0.3517691791057586
/global/project/projectdirs/m3572/cluster-training-data/nestedStructs/Al/13/s1-35/CONTCAR	-2.568293913076923	-3.5216319100920774	0.2448375970125198
/global/project/projectdirs/m3572/cluster-training-data/nestedStructs/Al/13/s1-54/CONTCAR	-2.788146169230769	-2.9172782586876966	0.8491912484169006
/global/project/projectdirs/m3572/cluster-training-data/nestedStructs/Al/13/s1-52/CONTCAR	-2.7655532907692306	-3.2579365061585523	0.5085330009460449
/global/project/projectdirs/m3572/cluster-training-data/nestedStructs/Al/13/9/CONTCAR	-2.6764542015384616	-3.3254655288521864	0.4410039782524109
/global/project/projectdirs/m3572/cluster-training-data/nestedStructs/Al/13/s1-13/CONTCAR	-2.2104611492307695	-2.1117986725632765	1.6546708345413208
/global/project/projectdirs/m3572/cluster-training-data/nestedStructs/Al/13/s1-16/CONTCAR	-2.1762009984615385	-2.4105761336152174	1.35589337348938
/global/project/projectdirs/m3572/cluster-training-data/nestedStructs/Al/13/s1-19/CONTCAR	-2.352562680769231	-3.08270779121562	0.683761715888977
/global/project/projectdirs/m3572/cluster-training-data/nestedStructs/Al/13/s1-25/CONTCAR	-2.3875006392307694	-3.450401245242796	0.3160682618618011
/global/project/projectdirs/m3572/cluster-training-data/nestedStructs/Al/13/s1-30/CONTCAR	-2.505439684615385	-3.5018040822808363	0.264665424823761
/global/project/projectdirs/m3572/cluster-training-data/nestedStructs/Al/13/s1-27/CONTCAR	-2.4526367907692306	-3.4656088637177564	0.3008606433868408
/global/project/projectdirs/m3572/cluster-training-data/nestedStructs/Al/13/s1-36/CONTCAR	-2.5974463953846154	-3.4929752336804487	0.2734942734241485
/global/project/projectdirs/m3572/cluster-training-data/nestedStructs/Al/16/s1-61/CONTCAR	-2.7039076725	-3.6595780389372923	0.1068914681673049
/global/project/projectdirs/m3572/cluster-training-data/nestedStructs/Al/16/s1-43/CONTCAR	-2.64052874125	-3.6595036523406126	0.1069658547639846
/global/project/projectdirs/m3572/cluster-training-data/nestedStructs/Al/16/s1-49/CONTCAR	-2.692327455625	-3.667467607742987	0.0990018993616104
/global/project/projectdirs/m3572/cluster-training-data/nestedStructs/Al/16/s1-12/CONTCAR	-1.99056232625	-2.6118246601883985	1.1546448469161987
/global/project/projectdirs/m3572/cluster-training-data/nestedStructs/Al/16/s1-15/CONTCAR	-2.106095253125	-3.1263487027947523	0.640120804309845
/global/project/projectdirs/m3572/cluster-training-data/nestedStructs/Al/16/s1-18/CONTCAR	-2.274203608125	-3.353382466918669	0.4130870401859283
/global/project/projectdirs/m3572/cluster-training-data/nestedStructs/Al/16/s1-53/CONTCAR	-2.674622175625	-3.6367594288651564	0.1297100782394409
/global/project/projectdirs/m3572/cluster-training-data/nestedStructs/Al/16/s1-28/CONTCAR	-2.44836776125	-3.4607759999100782	0.305693507194519
/global/project/projectdirs/m3572/cluster-training-data/nestedStructs/Al/16/s1-51/CONTCAR	-2.70529059125	-3.5792538659636595	0.1872156411409378
/global/project/projectdirs/m3572/cluster-training-data/nestedStructs/Al/16/s1-38/CONTCAR	-2.568597365625	-3.6048660265271284	0.1616034805774688
/global/project/projectdirs/m3572/cluster-training-data/nestedStructs/Al/16/s1-42/CONTCAR	-2.6350313625	-3.5451703356568434	0.2212991714477539
/global/project/projectdirs/m3572/cluster-training-data/nestedStructs/Al/16/s1-48/CONTCAR	-2.67624523	-3.675740657932005	0.0907288491725921
/global/project/projectdirs/m3572/cluster-training-data/nestedStructs/Al/16/s1-58/CONTCAR	-2.682133628125	-3.648079796320639	0.1183897107839584
/global/project/projectdirs/m3572/cluster-training-data/nestedStructs/Al/16/s1-68/CONTCAR	-2.743101061875	-3.521513192540846	0.2449563145637512
/global/project/projectdirs/m3572/cluster-training-data/nestedStructs/Al/16/s1-56/CONTCAR	-2.68857252	-3.6519322680298902	0.114537239074707
/global/project/projectdirs/m3572/cluster-training-data/nestedStructs/Al/16/s1-41/CONTCAR	-2.64540753625	-3.6105351435010054	0.1559343636035919
/global/project/projectdirs/m3572/cluster-training-data/nestedStructs/Al/16/24/CONTCAR	-2.77977349625	-2.7056815909211256	1.0607879161834717
/global/project/projectdirs/m3572/cluster-training-data/nestedStructs/Al/16/s1-40/CONTCAR	-2.63237398875	-3.6200998412434675	0.1463696658611297
/global/project/projectdirs/m3572/cluster-training-data/nestedStructs/Al/16/s1-31/CONTCAR	-2.53285815125	-3.5007707463566877	0.2656987607479095
/global/project/projectdirs/m3572/cluster-training-data/nestedStructs/Al/16/s1-7/CONTCAR	-1.83276776375	-2.1120029972855665	1.6544665098190308
/global/project/projectdirs/m3572/cluster-training-data/nestedStructs/Al/16/s1-21/CONTCAR	-2.31077838	-3.3930524276558973	0.3734170794486999
/global/project/projectdirs/m3572/cluster-training-data/nestedStructs/Al/16/s1-37/CONTCAR	-2.58074413125	-3.4640038298432447	0.3024656772613525
/global/project/projectdirs/m3572/cluster-training-data/nestedStructs/Al/16/s1-23/CONTCAR	-2.320534443125	-3.404468505269728	0.3620010018348694
/global/project/projectdirs/m3572/cluster-training-data/nestedStructs/Al/16/s1-8/CONTCAR	-1.926206196875	-2.00701632965251	1.7594531774520874
/global/project/projectdirs/m3572/cluster-training-data/nestedStructs/Al/16/s1-11/CONTCAR	-2.072820075625	-2.324145464784346	1.4423240423202517
/global/project/projectdirs/m3572/cluster-training-data/nestedStructs/Al/16/s1-14/CONTCAR	-2.125953900625	-3.2429146455590345	0.5235548615455627
/global/project/projectdirs/m3572/cluster-training-data/nestedStructs/Al/16/s1-65/CONTCAR	-2.7338472525	-3.5459969328705885	0.2204725742340088
/global/project/projectdirs/m3572/cluster-training-data/nestedStructs/Al/16/s1-9/CONTCAR	-1.94292289	-3.2971409844224073	0.4693285226821899
/global/project/projectdirs/m3572/cluster-training-data/nestedStructs/Al/16/s1-39/CONTCAR	-2.62025156625	-3.532382352835379	0.2340871542692184
/global/project/projectdirs/m3572/cluster-training-data/nestedStructs/Al/16/s1-24/CONTCAR	-2.364843874375	-3.431701807862959	0.3347676992416382
/global/project/projectdirs/m3572/cluster-training-data/nestedStructs/Al/16/s1-3/CONTCAR	-1.495218543125	-1.7483344363038165	2.018135070800781
/global/project/projectdirs/m3572/cluster-training-data/nestedStructs/Al/16/s1-50/CONTCAR	-2.74455289125	-3.598651392943106	0.1678181141614914
/global/project/projectdirs/m3572/cluster-training-data/nestedStructs/Al/16/s1-32/CONTCAR	-2.54061103625	-3.417257844096861	0.3492116630077362
/global/project/projectdirs/m3572/cluster-training-data/nestedStructs/Al/16/s1-26/CONTCAR	-2.378949566875	-3.4280221449200727	0.3384473621845245
/global/project/projectdirs/m3572/cluster-training-data/nestedStructs/Al/16/s1-57/CONTCAR	-2.680369506875	-3.43732204902812	0.329147458076477
/global/project/projectdirs/m3572/cluster-training-data/nestedStructs/Al/16/s1-55/CONTCAR	-2.703430604375	-3.6113789664570906	0.1550905406475067
/global/project/projectdirs/m3572/cluster-training-data/nestedStructs/Al/16/s1-62/CONTCAR	-2.74753179875	-3.612278236633978	0.1541912704706192
/global/project/projectdirs/m3572/cluster-training-data/nestedStructs/Al/16/s1-4/CONTCAR	-1.509797245	-2.058807282335005	1.7076622247695925
/global/project/projectdirs/m3572/cluster-training-data/nestedStructs/Al/16/s1-63/CONTCAR	-2.714040663125	-3.645065336114607	0.1214041709899902
/global/project/projectdirs/m3572/cluster-training-data/nestedStructs/Al/16/s1-10/CONTCAR	-2.059877410625	-2.074673204309187	1.6917963027954102
/global/project/projectdirs/m3572/cluster-training-data/nestedStructs/Al/16/s1-5/CONTCAR	-1.618875580625	-1.8334697769944288	1.9329997301101685
/global/project/projectdirs/m3572/cluster-training-data/nestedStructs/Al/16/s1-34/CONTCAR	-2.524906710625	-2.885286955720625	0.8811825513839722
/global/project/projectdirs/m3572/cluster-training-data/nestedStructs/Al/16/s1-47/CONTCAR	-2.66676737875	-3.56978893149539	0.1966805756092071
/global/project/projectdirs/m3572/cluster-training-data/nestedStructs/Al/16/s1-6/CONTCAR	-1.6045563875	-1.7319994257752516	2.0344700813293457
/global/project/projectdirs/m3572/cluster-training-data/nestedStructs/Al/16/s1-46/CONTCAR	-2.685306091875	-3.6272278117005445	0.1392416954040527
/global/project/projectdirs/m3572/cluster-training-data/nestedStructs/Al/16/s1-29/CONTCAR	-2.521586606875	-3.5346211777989485	0.2318483293056488
/global/project/projectdirs/m3572/cluster-training-data/nestedStructs/Al/16/13/CONTCAR	-2.881491836875	-2.7911675261323072	0.97530198097229
/global/project/projectdirs/m3572/cluster-training-data/nestedStructs/Al/16/s1-60/CONTCAR	-2.72772716375	-3.5105874525372602	0.255882054567337
/global/project/projectdirs/m3572/cluster-training-data/nestedStructs/Al/16/s1-44/CONTCAR	-2.64000862875	-3.547783984429083	0.2186855226755142
/global/project/projectdirs/m3572/cluster-training-data/nestedStructs/Al/16/s1-17/CONTCAR	-2.2345207525	-3.344267158395491	0.4222023487091064
/global/project/projectdirs/m3572/cluster-training-data/nestedStructs/Al/16/s1-33/CONTCAR	-2.271087886875	-3.498153953439436	0.2683155536651611
/global/project/projectdirs/m3572/cluster-training-data/nestedStructs/Al/16/s1-1/CONTCAR	-1.755672873125	-2.1862328337494947	1.5802366733551023
/global/project/projectdirs/m3572/cluster-training-data/nestedStructs/Al/16/s1-66/CONTCAR	-2.73414370375	-3.6077159183089353	0.1587535887956619
/global/project/projectdirs/m3572/cluster-training-data/nestedStructs/Al/16/s1-20/CONTCAR	-2.29953248375	-3.4279898392026045	0.3384796679019928
/global/project/projectdirs/m3572/cluster-training-data/nestedStructs/Al/16/s1-67/CONTCAR	-2.753460801875	-3.52927157152339	0.2371979355812072
/global/project/projectdirs/m3572/cluster-training-data/nestedStructs/Al/16/s1-2/CONTCAR	-1.686899585625	-1.8550913618867018	1.9113781452178955
/global/project/projectdirs/m3572/cluster-training-data/nestedStructs/Al/16/s1-22/CONTCAR	-2.36994258	-3.428263931161604	0.3382055759429931
/global/project/projectdirs/m3572/cluster-training-data/nestedStructs/Al/16/s1-35/CONTCAR	-2.555770384375	-3.542247994429312	0.2242215126752853
/global/project/projectdirs/m3572/cluster-training-data/nestedStructs/Al/16/s1-54/CONTCAR	-2.69417817375	-3.6291255937878706	0.1373439133167266
/global/project/projectdirs/m3572/cluster-training-data/nestedStructs/Al/16/s1-52/CONTCAR	-2.687292155	-3.583360476977072	0.1831090301275253
/global/project/projectdirs/m3572/cluster-training-data/nestedStructs/Al/16/s1-59/CONTCAR	-2.731789973125	-3.627792222983084	0.1386772841215133
/global/project/projectdirs/m3572/cluster-training-data/nestedStructs/Al/16/9/CONTCAR	-2.818850820625	-2.5816889094178297	1.1847805976867676
/global/project/projectdirs/m3572/cluster-training-data/nestedStructs/Al/16/s1-13/CONTCAR	-2.159286764375	-3.0988398479287245	0.6676296591758728
/global/project/projectdirs/m3572/cluster-training-data/nestedStructs/Al/16/s1-16/CONTCAR	-2.18553869625	-3.535491077787123	0.2309784293174743
/global/project/projectdirs/m3572/cluster-training-data/nestedStructs/Al/16/s1-19/CONTCAR	-2.3181114725	-3.1777336286370375	0.5887358784675598
/global/project/projectdirs/m3572/cluster-training-data/nestedStructs/Al/16/s1-64/CONTCAR	-2.742273280625	-3.634885756856642	0.1315837502479553
/global/project/projectdirs/m3572/cluster-training-data/nestedStructs/Al/16/s1-25/CONTCAR	-2.4153645575	-3.6058296250168898	0.1606398820877075
/global/project/projectdirs/m3572/cluster-training-data/nestedStructs/Al/16/s1-30/CONTCAR	-2.47325829625	-3.432548313028059	0.3339211940765381
/global/project/projectdirs/m3572/cluster-training-data/nestedStructs/Al/16/s1-27/CONTCAR	-2.489532344375	-3.4122740613286116	0.3541954457759857
/global/project/projectdirs/m3572/cluster-training-data/nestedStructs/Al/16/s1-36/CONTCAR	-2.55982878875	-3.493177740461073	0.2732917666435241
/global/project/projectdirs/m3572/cluster-training-data/nestedStructs/Al/32/14/CONTCAR	-3.092938064375	-3.5836202042166807	0.1828493028879165
/global/project/projectdirs/m3572/cluster-training-data/nestedStructs/Al/32/16/CONTCAR	-3.06772441375	-3.581960289365492	0.1845092177391052
/global/project/projectdirs/m3572/cluster-training-data/nestedStructs/Al/32/20/CONTCAR	-3.1144168553125	-3.546847625261984	0.2196218818426132
/global/project/projectdirs/m3572/cluster-training-data/nestedStructs/Al/32/12/CONTCAR	-3.0988750659375	-3.513013689405165	0.2534558176994324
/global/project/projectdirs/m3572/cluster-training-data/nestedStructs/Al/32/8/CONTCAR	-3.097255575625	-3.586683659440718	0.1797858476638794
/global/project/projectdirs/m3572/cluster-training-data/nestedStructs/Al/35/7/CONTCAR	-3.10658322	-3.5807179497544386	0.1857515573501587
/global/project/projectdirs/m3572/cluster-training-data/nestedStructs/Al/35/6/CONTCAR	-3.099543804285714	-3.626682608014784	0.1397868990898132
/global/project/projectdirs/m3572/cluster-training-data/nestedStructs/Al/35/3/CONTCAR	-3.102082227142857	-3.651373236066542	0.1150962710380554
/global/project/projectdirs/m3572/cluster-training-data/nestedStructs/Al/35/17/CONTCAR	-3.0931333125714287	-3.2144746469323255	0.5519948601722717
/global/project/projectdirs/m3572/cluster-training-data/nestedStructs/Al/35/5/CONTCAR	-3.136060495142857	-3.583330734259329	0.1831387728452682
/global/project/projectdirs/m3572/cluster-training-data/nestedStructs/Al/35/2/CONTCAR	-3.093388837142857	-3.6136720018450834	0.1527975052595138
/global/project/projectdirs/m3572/cluster-training-data/nestedStructs/Al/35/13/CONTCAR	-3.053025684857143	-3.493862717038832	0.2726067900657654
/global/project/projectdirs/m3572/cluster-training-data/nestedStructs/Al/35/16/CONTCAR	-3.0875172154285715	-3.588065339810095	0.1784041672945022
/global/project/projectdirs/m3572/cluster-training-data/nestedStructs/Al/35/15/CONTCAR	-3.080825388857143	-3.5609123246733763	0.205557182431221
/global/project/projectdirs/m3572/cluster-training-data/nestedStructs/Al/35/10/CONTCAR	-3.079937688857143	-3.5200575279061415	0.2464119791984558
/global/project/projectdirs/m3572/cluster-training-data/nestedStructs/Al/35/8/CONTCAR	-3.1478851434285713	-3.611222265845976	0.1552472412586212
/global/project/projectdirs/m3572/cluster-training-data/nestedStructs/Al/30/s1-74/CONTCAR	-2.8263631893333336	-3.5861581252877333	0.180311381816864
/global/project/projectdirs/m3572/cluster-training-data/nestedStructs/Al/30/s1-89/CONTCAR	-2.935494886	-3.667804314381323	0.0986651927232742
/global/project/projectdirs/m3572/cluster-training-data/nestedStructs/Al/30/s1-77/CONTCAR	-2.8600144286666667	-3.5763337003056623	0.1901358067989349
/global/project/projectdirs/m3572/cluster-training-data/nestedStructs/Al/30/s1-61/CONTCAR	-2.727014044333333	-3.5051309155289747	0.2613385915756225
/global/project/projectdirs/m3572/cluster-training-data/nestedStructs/Al/30/s1-43/CONTCAR	-2.5246561906666667	-3.4621954249207594	0.3042740821838379
/global/project/projectdirs/m3572/cluster-training-data/nestedStructs/Al/30/s1-49/CONTCAR	-2.6316743443333332	-3.4816310392682173	0.28483846783638
/global/project/projectdirs/m3572/cluster-training-data/nestedStructs/Al/30/s1-12/CONTCAR	-2.0019092283333335	-2.6289665983979322	1.137502908706665
/global/project/projectdirs/m3572/cluster-training-data/nestedStructs/Al/30/s1-18/CONTCAR	-2.0323636063333335	-2.2405687855546095	1.5259007215499878
/global/project/projectdirs/m3572/cluster-training-data/nestedStructs/Al/30/s1-53/CONTCAR	-2.650046076	-3.452316014653883	0.3141534924507141
/global/project/projectdirs/m3572/cluster-training-data/nestedStructs/Al/30/s1-28/CONTCAR	-2.347253563	-3.3671732233826734	0.3992962837219238
/global/project/projectdirs/m3572/cluster-training-data/nestedStructs/Al/30/s1-51/CONTCAR	-2.650408333333333	-3.4711395489041426	0.2953299582004547
/global/project/projectdirs/m3572/cluster-training-data/nestedStructs/Al/30/s1-38/CONTCAR	-2.532270416333333	-3.42065358031436	0.3458159267902374
/global/project/projectdirs/m3572/cluster-training-data/nestedStructs/Al/30/s1-80/CONTCAR	-2.8714430770000003	-3.6365008639161207	0.1299686431884765
/global/project/projectdirs/m3572/cluster-training-data/nestedStructs/Al/30/s1-42/CONTCAR	-2.5478193056666667	-3.433862953073225	0.332606554031372
/global/project/projectdirs/m3572/cluster-training-data/nestedStructs/Al/30/s1-48/CONTCAR	-2.540523858333333	-3.456046281940184	0.3104232251644134
/global/project/projectdirs/m3572/cluster-training-data/nestedStructs/Al/30/s1-58/CONTCAR	-2.68792562	-3.499712734109602	0.2667567729949951
/global/project/projectdirs/m3572/cluster-training-data/nestedStructs/Al/30/s1-84/CONTCAR	-2.913003851	-3.6570400284592726	0.1094294786453247
/global/project/projectdirs/m3572/cluster-training-data/nestedStructs/Al/30/s1-72/CONTCAR	-2.843925649	-3.5547140525643446	0.2117554545402526
/global/project/projectdirs/m3572/cluster-training-data/nestedStructs/Al/30/s1-56/CONTCAR	-2.6884774213333333	-3.4994920777146437	0.2669774293899536
/global/project/projectdirs/m3572/cluster-training-data/nestedStructs/Al/30/s1-75/CONTCAR	-2.8395115273333333	-3.5847384916607954	0.1817310154438018
/global/project/projectdirs/m3572/cluster-training-data/nestedStructs/Al/30/s1-41/CONTCAR	-2.5655659253333334	-3.3912883387868025	0.3751811683177948
/global/project/projectdirs/m3572/cluster-training-data/nestedStructs/Al/30/s1-78/CONTCAR	-2.874027086	-3.592693878895483	0.173775628209114
/global/project/projectdirs/m3572/cluster-training-data/nestedStructs/Al/30/s1-88/CONTCAR	-2.9257856226666665	-3.660897357947073	0.1055721491575241
/global/project/projectdirs/m3572/cluster-training-data/nestedStructs/Al/30/s1-98/CONTCAR	-3.0060898826666667	-3.655071793681822	0.1113977134227752
/global/project/projectdirs/m3572/cluster-training-data/nestedStructs/Al/30/s1-40/CONTCAR	-2.5059006596666666	-3.518915592319212	0.2475539147853851
/global/project/projectdirs/m3572/cluster-training-data/nestedStructs/Al/30/s1-31/CONTCAR	-2.3995402369999996	-3.4369021939103224	0.3295673131942749
/global/project/projectdirs/m3572/cluster-training-data/nestedStructs/Al/30/s1-100/CONTCAR	-3.0220488116666666	-3.623328043705664	0.1431414633989334
/global/project/projectdirs/m3572/cluster-training-data/nestedStructs/Al/30/s1-7/CONTCAR	-1.609758475	-1.9059624956910228	1.8605070114135744
/global/project/projectdirs/m3572/cluster-training-data/nestedStructs/Al/30/s1-21/CONTCAR	-2.027877064666667	-2.2200094746415235	1.5464600324630735
/global/project/projectdirs/m3572/cluster-training-data/nestedStructs/Al/30/s1-37/CONTCAR	-2.495548137666667	-3.378297506458006	0.3881720006465912
/global/project/projectdirs/m3572/cluster-training-data/nestedStructs/Al/30/s1-94/CONTCAR	-2.976359669333333	-3.6716318266455747	0.0948376804590225
/global/project/projectdirs/m3572/cluster-training-data/nestedStructs/Al/30/s1-23/CONTCAR	-2.1839447006666663	-3.3884438859288313	0.378025621175766
/global/project/projectdirs/m3572/cluster-training-data/nestedStructs/Al/30/s1-76/CONTCAR	-2.75045437	-3.6548261629407026	0.1116433441638946
/global/project/projectdirs/m3572/cluster-training-data/nestedStructs/Al/30/s1-8/CONTCAR	-1.6138690736666668	-1.8010309027497389	1.9654386043548584
/global/project/projectdirs/m3572/cluster-training-data/nestedStructs/Al/30/s1-79/CONTCAR	-2.862689872	-3.5908791558806517	0.1755903512239456
/global/project/projectdirs/m3572/cluster-training-data/nestedStructs/Al/30/s1-83/CONTCAR	-2.900054863333333	-3.65575601030036	0.1107134968042373
/global/project/projectdirs/m3572/cluster-training-data/nestedStructs/Al/30/s1-11/CONTCAR	-2.031014625666667	-3.2829207466904737	0.4835487604141235
/global/project/projectdirs/m3572/cluster-training-data/nestedStructs/Al/30/s1-14/CONTCAR	-2.049552046666667	-2.922613470441542	0.8438560366630554
/global/project/projectdirs/m3572/cluster-training-data/nestedStructs/Al/30/s1-65/CONTCAR	-2.747584650333333	-3.557295023090086	0.2091744840145111
/global/project/projectdirs/m3572/cluster-training-data/nestedStructs/Al/30/s1-87/CONTCAR	-2.936296012	-3.6419554339711286	0.1245140731334686
/global/project/projectdirs/m3572/cluster-training-data/nestedStructs/Al/30/s1-9/CONTCAR	-1.8243169246666668	-1.8602354811493973	1.9062340259552
/global/project/projectdirs/m3572/cluster-training-data/nestedStructs/Al/30/s1-90/CONTCAR	-2.954706431	-3.655218227392874	0.1112512797117233
/global/project/projectdirs/m3572/cluster-training-data/nestedStructs/Al/30/s1-39/CONTCAR	-2.5104309836666667	-3.464378355628691	0.3020911514759063
/global/project/projectdirs/m3572/cluster-training-data/nestedStructs/Al/30/s1-101/CONTCAR	-3.0472853663333335	-3.597867010719023	0.1686024963855743
/global/project/projectdirs/m3572/cluster-training-data/nestedStructs/Al/30/s1-96/CONTCAR	-3.002443691333333	-3.6496717171733	0.1167977899312973
/global/project/projectdirs/m3572/cluster-training-data/nestedStructs/Al/30/s1-24/CONTCAR	-2.2263752479999996	-3.4109190689389326	0.3555504381656647
/global/project/projectdirs/m3572/cluster-training-data/nestedStructs/Al/30/s1-3/CONTCAR	-1.1750057669999998	-1.878293661958418	1.8881758451461792
/global/project/projectdirs/m3572/cluster-training-data/nestedStructs/Al/30/s1-50/CONTCAR	-2.530541616333333	-3.468854694253645	0.2976148128509521
/global/project/projectdirs/m3572/cluster-training-data/nestedStructs/Al/30/s1-32/CONTCAR	-2.410294761333333	-3.4086728380982496	0.3577966690063476
/global/project/projectdirs/m3572/cluster-training-data/nestedStructs/Al/30/s1-26/CONTCAR	-2.288128759666667	-3.2591913627450086	0.5072781443595886
/global/project/projectdirs/m3572/cluster-training-data/nestedStructs/Al/30/s1-57/CONTCAR	-2.681450255	-3.4718908654515364	0.2945786416530609
/global/project/projectdirs/m3572/cluster-training-data/nestedStructs/Al/30/s1-55/CONTCAR	-2.6733310786666666	-3.4864659892384626	0.2800035178661346
/global/project/projectdirs/m3572/cluster-training-data/nestedStructs/Al/30/s1-62/CONTCAR	-2.736813523	-3.505247233993254	0.2612222731113434
/global/project/projectdirs/m3572/cluster-training-data/nestedStructs/Al/30/s1-4/CONTCAR	-1.284650026	-3.129384903794966	0.6370846033096313
/global/project/projectdirs/m3572/cluster-training-data/nestedStructs/Al/30/s1-63/CONTCAR	-2.764194505	-3.505558876878462	0.2609106302261352
/global/project/projectdirs/m3572/cluster-training-data/nestedStructs/Al/30/s1-92/CONTCAR	-2.975845151666667	-3.65879466254159	0.1076748445630073
/global/project/projectdirs/m3572/cluster-training-data/nestedStructs/Al/30/s1-10/CONTCAR	-1.9947661283333333	-2.196368007547102	1.5701014995574951
/global/project/projectdirs/m3572/cluster-training-data/nestedStructs/Al/30/4/CONTCAR	-3.0960722253333333	-3.550911529547415	0.2155579775571823
/global/project/projectdirs/m3572/cluster-training-data/nestedStructs/Al/30/s1-5/CONTCAR	-1.504026554	-1.8080096529786205	1.9584598541259768
/global/project/projectdirs/m3572/cluster-training-data/nestedStructs/Al/30/s1-34/CONTCAR	-2.4291866813333334	-3.4386782931153395	0.3277912139892578
/global/project/projectdirs/m3572/cluster-training-data/nestedStructs/Al/30/s1-47/CONTCAR	-2.594793153	-3.468917636758528	0.2975518703460693
/global/project/projectdirs/m3572/cluster-training-data/nestedStructs/Al/30/s1-69/CONTCAR	-2.783858539	-3.569401560908995	0.1970679461956024
/global/project/projectdirs/m3572/cluster-training-data/nestedStructs/Al/30/s1-6/CONTCAR	-1.4960201053333333	-1.9630418108765697	1.8034276962280276
/global/project/projectdirs/m3572/cluster-training-data/nestedStructs/Al/30/s1-46/CONTCAR	-2.5943384249999997	-3.4017029987637617	0.3647665083408355
/global/project/projectdirs/m3572/cluster-training-data/nestedStructs/Al/30/s1-97/CONTCAR	-2.9684372433333333	-3.6612972455088713	0.105172261595726
/global/project/projectdirs/m3572/cluster-training-data/nestedStructs/Al/30/s1-29/CONTCAR	-2.355166949	-3.401784180289946	0.3646853268146515
/global/project/projectdirs/m3572/cluster-training-data/nestedStructs/Al/30/s1-45/CONTCAR	-2.570223546333333	-3.411862223035536	0.3546072840690613
/global/project/projectdirs/m3572/cluster-training-data/nestedStructs/Al/30/16/CONTCAR	-3.061266818	-3.4536844776932814	0.3127850294113159
/global/project/projectdirs/m3572/cluster-training-data/nestedStructs/Al/30/s1-60/CONTCAR	-2.7161514366666664	-3.5378207700316526	0.2286487370729446
/global/project/projectdirs/m3572/cluster-training-data/nestedStructs/Al/30/s1-44/CONTCAR	-2.557853464	-3.473829268104277	0.2926402390003204
/global/project/projectdirs/m3572/cluster-training-data/nestedStructs/Al/30/s1-17/CONTCAR	-2.08101503	-3.2867291854683973	0.4797403216361999
/global/project/projectdirs/m3572/cluster-training-data/nestedStructs/Al/30/s1-33/CONTCAR	-2.3981404163333333	-3.372796891814909	0.3936726152896881
/global/project/projectdirs/m3572/cluster-training-data/nestedStructs/Al/30/s1-93/CONTCAR	-2.9689703080000003	-3.6706877039734938	0.0957818031311035
/global/project/projectdirs/m3572/cluster-training-data/nestedStructs/Al/30/s1-1/CONTCAR	-2.936671152666667	-3.6123280810181715	0.1541414260864257
/global/project/projectdirs/m3572/cluster-training-data/nestedStructs/Al/30/s1-66/CONTCAR	-2.770953004	-3.5356550799672224	0.2308144271373748
/global/project/projectdirs/m3572/cluster-training-data/nestedStructs/Al/30/s1-20/CONTCAR	-2.0703101333333334	-2.6361795948807814	1.130289912223816
/global/project/projectdirs/m3572/cluster-training-data/nestedStructs/Al/30/s1-67/CONTCAR	-2.7496158466666665	-3.5283916132514097	0.2380778938531875
/global/project/projectdirs/m3572/cluster-training-data/nestedStructs/Al/30/s1-2/CONTCAR	-0.7389796003333333	-1.9247900532548048	1.8416794538497925
/global/project/projectdirs/m3572/cluster-training-data/nestedStructs/Al/30/s1-99/CONTCAR	-3.0265772623333334	-3.5788429962460615	0.1876265108585357
/global/project/projectdirs/m3572/cluster-training-data/nestedStructs/Al/30/s1-22/CONTCAR	-2.2203208796666667	-3.447843758947096	0.3186257481575012
/global/project/projectdirs/m3572/cluster-training-data/nestedStructs/Al/30/s1-35/CONTCAR	-2.4652302136666666	-3.3634898947541334	0.4029796123504638
/global/project/projectdirs/m3572/cluster-training-data/nestedStructs/Al/30/s1-54/CONTCAR	-2.6725009323333335	-3.4994745241467573	0.2669949829578399
/global/project/projectdirs/m3572/cluster-training-data/nestedStructs/Al/30/s1-52/CONTCAR	-2.6274998293333334	-3.518306373244963	0.2481631338596344
/global/project/projectdirs/m3572/cluster-training-data/nestedStructs/Al/30/s1-82/CONTCAR	-2.8931491816666663	-3.621286688930235	0.1451828181743621
/global/project/projectdirs/m3572/cluster-training-data/nestedStructs/Al/30/s1-59/CONTCAR	-2.709739260666667	-3.4909982668225386	0.2754712402820587
/global/project/projectdirs/m3572/cluster-training-data/nestedStructs/Al/30/s1-95/CONTCAR	-2.9917398706666662	-3.652797042018614	0.1136724650859832
/global/project/projectdirs/m3572/cluster-training-data/nestedStructs/Al/30/s1-86/CONTCAR	-2.9317492329999997	-3.6176626818244078	0.1488068252801895
/global/project/projectdirs/m3572/cluster-training-data/nestedStructs/Al/30/s1-102/CONTCAR	-3.047856447	-3.5251148330037214	0.2413546741008758
/global/project/projectdirs/m3572/cluster-training-data/nestedStructs/Al/30/s1-13/CONTCAR	-1.936143194	-1.9718373106782057	1.7946321964263916
/global/project/projectdirs/m3572/cluster-training-data/nestedStructs/Al/30/s1-19/CONTCAR	-2.105281593	-3.34540122616931	0.4210682809352875
/global/project/projectdirs/m3572/cluster-training-data/nestedStructs/Al/30/s1-70/CONTCAR	-2.7690900326666665	-3.5987286107604124	0.1677408963441848
/global/project/projectdirs/m3572/cluster-training-data/nestedStructs/Al/30/s1-73/CONTCAR	-2.825255933666667	-3.5994396792714216	0.1670298278331756
/global/project/projectdirs/m3572/cluster-training-data/nestedStructs/Al/30/s1-64/CONTCAR	-2.75506546	-3.505685089713774	0.2607844173908233
/global/project/projectdirs/m3572/cluster-training-data/nestedStructs/Al/30/s1-91/CONTCAR	-2.9516213276666665	-3.6896558316413977	0.0768136754631996
/global/project/projectdirs/m3572/cluster-training-data/nestedStructs/Al/30/s1-25/CONTCAR	-2.261891203	-3.352578936702452	0.4138905704021454
/global/project/projectdirs/m3572/cluster-training-data/nestedStructs/Al/30/s1-30/CONTCAR	-2.311321255666667	-3.3950180398289778	0.3714514672756195
/global/project/projectdirs/m3572/cluster-training-data/nestedStructs/Al/30/s1-27/CONTCAR	-2.3490491286666666	-3.3533867286507704	0.4130827784538269
/global/project/projectdirs/m3572/cluster-training-data/nestedStructs/Al/30/s1-81/CONTCAR	-2.8769001406666663	-3.628566248900137	0.1379032582044601
/global/project/projectdirs/m3572/cluster-training-data/nestedStructs/Al/30/s1-85/CONTCAR	-2.931461044	-3.6366646425788023	0.1298048645257949
/global/project/projectdirs/m3572/cluster-training-data/nestedStructs/Al/30/s1-71/CONTCAR	-2.8136462753333333	-3.5473576920096495	0.2191118150949478
/global/project/projectdirs/m3572/cluster-training-data/nestedStructs/Al/30/s1-36/CONTCAR	-2.4475941860000003	-3.423297791368208	0.3431717157363891
/global/project/projectdirs/m3572/cluster-training-data/nestedStructs/Al/38/3/CONTCAR	-3.128697107368421	-3.635514109021864	0.1309553980827331
/global/project/projectdirs/m3572/cluster-training-data/nestedStructs/Al/38/2/CONTCAR	-3.133425704473684	-3.5996924923722364	0.1667770147323608
/global/project/projectdirs/m3572/cluster-training-data/nestedStructs/Al/38/16/CONTCAR	-3.147209692894737	-3.60124400127574	0.1652255058288574
/global/project/projectdirs/m3572/cluster-training-data/nestedStructs/Al/38/25/CONTCAR	-3.1663659481578947	-3.6085388945405104	0.1579306125640869
/global/project/projectdirs/m3572/cluster-training-data/nestedStructs/Al/38/12/CONTCAR	-3.1204275755263158	-3.625392569786749	0.1410769373178482
/global/project/projectdirs/m3572/cluster-training-data/nestedStructs/Al/38/15/CONTCAR	-3.147950502368421	-3.627251444942198	0.1392180621623993
/global/project/projectdirs/m3572/cluster-training-data/nestedStructs/Al/38/10/CONTCAR	-3.1182104610526316	-3.5953586982552626	0.1711108088493347
/global/project/projectdirs/m3572/cluster-training-data/nestedStructs/Al/54/6/CONTCAR	-3.191782344074074	-3.658017455226622	0.1084520518779754
/global/project/projectdirs/m3572/cluster-training-data/nestedStructs/Al/54/14/CONTCAR	-3.177251453518519	-3.645056022888861	0.1214134842157363
/global/project/projectdirs/m3572/cluster-training-data/nestedStructs/Al/54/17/CONTCAR	-3.1923922353703706	-3.6446246044699766	0.1218449026346206
/global/project/projectdirs/m3572/cluster-training-data/nestedStructs/Al/54/4/CONTCAR	-3.2207086225925927	-3.620524881965361	0.1459446251392364
/global/project/projectdirs/m3572/cluster-training-data/nestedStructs/Al/54/16/CONTCAR	-3.178951471111111	-3.664858764595232	0.101610742509365
/global/project/projectdirs/m3572/cluster-training-data/nestedStructs/Al/54/10/CONTCAR	-3.179545144814815	-3.6460267515842535	0.1204427555203437
/global/project/projectdirs/m3572/cluster-training-data/nestedStructs/Al/52/7/CONTCAR	-3.1736662373076925	-3.6459509121243574	0.1205185949802398
/global/project/projectdirs/m3572/cluster-training-data/nestedStructs/Al/52/14/CONTCAR	-3.1872039853846155	-3.6557951854531385	0.1106743216514587
/global/project/projectdirs/m3572/cluster-training-data/nestedStructs/Al/52/16/CONTCAR	-3.1711399753846155	-3.657908006197653	0.1085615009069442
/global/project/projectdirs/m3572/cluster-training-data/nestedStructs/Al/52/15/CONTCAR	-3.180124951153846	-3.624144642240248	0.1423248648643493
/global/project/projectdirs/m3572/cluster-training-data/nestedStructs/Al/52/10/CONTCAR	-3.1786673573076922	-3.646980865484915	0.1194886416196823
/global/project/projectdirs/m3572/cluster-training-data/nestedStructs/Al/22/16/CONTCAR	-2.958540277727273	-3.0312328623597242	0.735236644744873
/global/project/projectdirs/m3572/cluster-training-data/nestedStructs/Al/25/24/CONTCAR	-3.0528672863999997	-3.3420428024594404	0.4244267046451568
/global/project/projectdirs/m3572/cluster-training-data/nestedStructs/Al/25/6/CONTCAR	-3.0279196312	-3.506509749776564	0.2599597573280334
/global/project/projectdirs/m3572/cluster-training-data/nestedStructs/Al/25/11/CONTCAR	-3.057881042	-3.2444428490464308	0.5220266580581665
/global/project/projectdirs/m3572/cluster-training-data/nestedStructs/Al/25/17/CONTCAR	-3.0163782648	-3.4363128529851057	0.3301566541194916
/global/project/projectdirs/m3572/cluster-training-data/nestedStructs/Al/25/20/CONTCAR	-3.0533017376	-3.000300078279219	0.7661694288253784
/global/project/projectdirs/m3572/cluster-training-data/nestedStructs/Al/25/12/CONTCAR	-3.0289193532	-3.49897828567668	0.2674912214279175
/global/project/projectdirs/m3572/cluster-training-data/nestedStructs/Al/20/s1-74/CONTCAR	-2.8755127465	-3.623749776369772	0.1427197307348251
/global/project/projectdirs/m3572/cluster-training-data/nestedStructs/Al/20/s1-77/CONTCAR	-2.883559059	-3.4336146997277357	0.3328548073768616
/global/project/projectdirs/m3572/cluster-training-data/nestedStructs/Al/20/s1-61/CONTCAR	-2.782383214	-3.6227596240107633	0.1437098830938339
/global/project/projectdirs/m3572/cluster-training-data/nestedStructs/Al/20/s1-43/CONTCAR	-2.6310515505	-3.5227531479661085	0.2437163591384887
/global/project/projectdirs/m3572/cluster-training-data/nestedStructs/Al/20/s1-49/CONTCAR	-2.701094068	-3.5575610833232023	0.2089084237813949
/global/project/projectdirs/m3572/cluster-training-data/nestedStructs/Al/20/s1-12/CONTCAR	-1.8844421390000001	-1.9280536459748365	1.8384158611297607
/global/project/projectdirs/m3572/cluster-training-data/nestedStructs/Al/20/s1-15/CONTCAR	-2.1087881459999998	-3.3333721147839643	0.4330973923206329
/global/project/projectdirs/m3572/cluster-training-data/nestedStructs/Al/20/s1-18/CONTCAR	-2.1895288	-3.4191626595322706	0.3473068475723266
/global/project/projectdirs/m3572/cluster-training-data/nestedStructs/Al/20/s1-53/CONTCAR	-2.7182886145	-3.59038598704978	0.1760835200548172
/global/project/projectdirs/m3572/cluster-training-data/nestedStructs/Al/20/s1-28/CONTCAR	-2.3910345185	-3.502252458221159	0.2642170488834381
/global/project/projectdirs/m3572/cluster-training-data/nestedStructs/Al/20/s1-51/CONTCAR	-2.7079496065	-3.5991171883408644	0.1673523187637329
/global/project/projectdirs/m3572/cluster-training-data/nestedStructs/Al/20/s1-38/CONTCAR	-2.5419795570000003	-3.5496992455784895	0.2167702615261078
/global/project/projectdirs/m3572/cluster-training-data/nestedStructs/Al/20/s1-42/CONTCAR	-2.592447531	-3.5731289671723463	0.1933405399322509
/global/project/projectdirs/m3572/cluster-training-data/nestedStructs/Al/20/s1-48/CONTCAR	-2.6804764965	-3.5805992620055296	0.1858702450990677
/global/project/projectdirs/m3572/cluster-training-data/nestedStructs/Al/20/s1-58/CONTCAR	-2.7724492035	-3.6197644906108	0.1467050164937973
/global/project/projectdirs/m3572/cluster-training-data/nestedStructs/Al/20/s1-72/CONTCAR	-2.8735411854999997	-3.6407849328581907	0.1256845742464065
/global/project/projectdirs/m3572/cluster-training-data/nestedStructs/Al/20/s1-68/CONTCAR	-2.823745003	-3.5926102833811857	0.1738592237234115
/global/project/projectdirs/m3572/cluster-training-data/nestedStructs/Al/20/s1-56/CONTCAR	-2.7351382555	-3.6552320407693006	0.1112374663352966
/global/project/projectdirs/m3572/cluster-training-data/nestedStructs/Al/20/s1-75/CONTCAR	-2.8942179985	-3.61230160165473	0.1541679054498672
/global/project/projectdirs/m3572/cluster-training-data/nestedStructs/Al/20/s1-41/CONTCAR	-2.6470447785	-3.5102955983941175	0.2561739087104797
/global/project/projectdirs/m3572/cluster-training-data/nestedStructs/Al/20/s1-78/CONTCAR	-2.896084128	-3.4972946332757093	0.2691748738288879
/global/project/projectdirs/m3572/cluster-training-data/nestedStructs/Al/20/s1-40/CONTCAR	-2.593517322	-3.497644840366087	0.2688246667385101
/global/project/projectdirs/m3572/cluster-training-data/nestedStructs/Al/20/s1-7/CONTCAR	-1.822208694	-1.850817828065596	1.9156516790390012
/global/project/projectdirs/m3572/cluster-training-data/nestedStructs/Al/20/s1-21/CONTCAR	-2.2598200495	-3.3388622092072584	0.4276072978973388
/global/project/projectdirs/m3572/cluster-training-data/nestedStructs/Al/20/s1-37/CONTCAR	-2.5337928625	-3.5523554371659376	0.2141140699386596
/global/project/projectdirs/m3572/cluster-training-data/nestedStructs/Al/20/s1-23/CONTCAR	-2.2669752655	-3.448358623868666	0.3181108832359314
/global/project/projectdirs/m3572/cluster-training-data/nestedStructs/Al/20/s1-76/CONTCAR	-2.8997935729999997	-3.6019583331410505	0.1645111739635467
/global/project/projectdirs/m3572/cluster-training-data/nestedStructs/Al/20/s1-8/CONTCAR	-1.7462174439999998	-1.7888824032609083	1.977587103843689
/global/project/projectdirs/m3572/cluster-training-data/nestedStructs/Al/20/s1-79/CONTCAR	-2.9065502084999997	-3.4332398759190657	0.3332296311855316
/global/project/projectdirs/m3572/cluster-training-data/nestedStructs/Al/20/s1-11/CONTCAR	-1.8347087640000002	-1.7583468245331861	2.008122682571411
/global/project/projectdirs/m3572/cluster-training-data/nestedStructs/Al/20/s1-14/CONTCAR	-2.081309878	-2.132835774308882	1.633633732795715
/global/project/projectdirs/m3572/cluster-training-data/nestedStructs/Al/20/s1-65/CONTCAR	-2.783569167	-3.6796372892324545	0.0868322178721427
/global/project/projectdirs/m3572/cluster-training-data/nestedStructs/Al/20/17/CONTCAR	-2.888319073	-3.0995431231324293	0.666926383972168
/global/project/projectdirs/m3572/cluster-training-data/nestedStructs/Al/20/s1-9/CONTCAR	-1.9725060145	-1.827574519998274	1.9388949871063232
/global/project/projectdirs/m3572/cluster-training-data/nestedStructs/Al/20/s1-39/CONTCAR	-2.5687742499999997	-3.4553129957978346	0.3111565113067627
/global/project/projectdirs/m3572/cluster-training-data/nestedStructs/Al/20/s1-24/CONTCAR	-2.3201598495	-3.3954706178967573	0.3709988892078399
/global/project/projectdirs/m3572/cluster-training-data/nestedStructs/Al/20/s1-3/CONTCAR	-1.3094483755000002	-1.9347975539033033	1.831671953201294
/global/project/projectdirs/m3572/cluster-training-data/nestedStructs/Al/20/s1-50/CONTCAR	-2.7306199355	-3.5783242570225813	0.188145250082016
/global/project/projectdirs/m3572/cluster-training-data/nestedStructs/Al/20/s1-32/CONTCAR	-2.493086912	-3.500476657039366	0.2659928500652313
/global/project/projectdirs/m3572/cluster-training-data/nestedStructs/Al/20/s1-26/CONTCAR	-2.4237558249999998	-3.4109954820935346	0.3554740250110626
/global/project/projectdirs/m3572/cluster-training-data/nestedStructs/Al/20/s1-57/CONTCAR	-2.7600690675	-3.57249806690856	0.1939714401960373
/global/project/projectdirs/m3572/cluster-training-data/nestedStructs/Al/20/s1-55/CONTCAR	-2.7195972179999996	-3.538570447451315	0.2278990596532821
/global/project/projectdirs/m3572/cluster-training-data/nestedStructs/Al/20/s1-4/CONTCAR	-1.3162834205	-2.2282297896210768	1.5382397174835205
/global/project/projectdirs/m3572/cluster-training-data/nestedStructs/Al/20/s1-63/CONTCAR	-2.7791147984999998	-3.6554930942122557	0.1109764128923416
/global/project/projectdirs/m3572/cluster-training-data/nestedStructs/Al/20/s1-10/CONTCAR	-1.935822022	-1.9544490860764605	1.8120204210281368
/global/project/projectdirs/m3572/cluster-training-data/nestedStructs/Al/20/s1-5/CONTCAR	-1.6580118785	-1.7500384138886549	2.0164310932159424
/global/project/projectdirs/m3572/cluster-training-data/nestedStructs/Al/20/s1-34/CONTCAR	-2.5016387065	-3.4966290878121473	0.2698404192924499
/global/project/projectdirs/m3572/cluster-training-data/nestedStructs/Al/20/s1-47/CONTCAR	-2.6579203105	-3.5787426667277433	0.1877268403768539
/global/project/projectdirs/m3572/cluster-training-data/nestedStructs/Al/20/s1-69/CONTCAR	-2.8456972975	-3.6638119058673	0.102657601237297
/global/project/projectdirs/m3572/cluster-training-data/nestedStructs/Al/20/s1-6/CONTCAR	-1.7734867335	-1.8698773669068434	1.896592140197754
/global/project/projectdirs/m3572/cluster-training-data/nestedStructs/Al/20/s1-46/CONTCAR	-2.6620053415	-3.586839629894934	0.1796298772096634
/global/project/projectdirs/m3572/cluster-training-data/nestedStructs/Al/20/s1-29/CONTCAR	-2.4068920604999997	-3.529460518247328	0.2370089888572693
/global/project/projectdirs/m3572/cluster-training-data/nestedStructs/Al/20/s1-45/CONTCAR	-2.6363368065	-3.5786795007054426	0.1877900063991546
/global/project/projectdirs/m3572/cluster-training-data/nestedStructs/Al/20/s1-60/CONTCAR	-2.741998323	-3.657650186306677	0.1088193207979202
/global/project/projectdirs/m3572/cluster-training-data/nestedStructs/Al/20/s1-44/CONTCAR	-2.639310911	-3.5637784438197233	0.2026910632848739
/global/project/projectdirs/m3572/cluster-training-data/nestedStructs/Al/20/s1-17/CONTCAR	-2.2077673225	-3.4304138110940077	0.3360556960105896
/global/project/projectdirs/m3572/cluster-training-data/nestedStructs/Al/20/s1-33/CONTCAR	-2.5233570775	-3.3712514327828504	0.3952180743217468
/global/project/projectdirs/m3572/cluster-training-data/nestedStructs/Al/20/s1-1/CONTCAR	-2.8113535755	-3.411996750718794	0.3544727563858032
/global/project/projectdirs/m3572/cluster-training-data/nestedStructs/Al/20/s1-66/CONTCAR	-2.822338637	-3.6492689387862303	0.117200568318367
/global/project/projectdirs/m3572/cluster-training-data/nestedStructs/Al/20/s1-20/CONTCAR	-2.284673974	-3.419303117877684	0.3471663892269134
/global/project/projectdirs/m3572/cluster-training-data/nestedStructs/Al/20/s1-67/CONTCAR	-2.8041306835	-3.6070716666047193	0.1593978404998779
/global/project/projectdirs/m3572/cluster-training-data/nestedStructs/Al/20/s1-2/CONTCAR	-1.553682469	-1.7982260273758985	1.9682434797286987
/global/project/projectdirs/m3572/cluster-training-data/nestedStructs/Al/20/s1-22/CONTCAR	-2.3582188335	-3.438340334779463	0.3281291723251343
/global/project/projectdirs/m3572/cluster-training-data/nestedStructs/Al/20/s1-54/CONTCAR	-2.746189137	-3.595521538144789	0.1709479689598083
/global/project/projectdirs/m3572/cluster-training-data/nestedStructs/Al/20/s1-52/CONTCAR	-2.7463983275	-3.5613098429505445	0.2051596641540527
/global/project/projectdirs/m3572/cluster-training-data/nestedStructs/Al/20/s1-59/CONTCAR	-2.7726078855000003	-3.591196967846594	0.1752725392580032
/global/project/projectdirs/m3572/cluster-training-data/nestedStructs/Al/20/s1-13/CONTCAR	-1.9613142639999999	-3.320015905982695	0.4464536011219024
/global/project/projectdirs/m3572/cluster-training-data/nestedStructs/Al/20/s1-16/CONTCAR	-2.253566611	-3.4862007783715345	0.2802687287330627
/global/project/projectdirs/m3572/cluster-training-data/nestedStructs/Al/20/s1-19/CONTCAR	-2.242735239	-3.331218271142683	0.435251235961914
/global/project/projectdirs/m3572/cluster-training-data/nestedStructs/Al/20/s1-70/CONTCAR	-2.839622242	-3.6549071954552748	0.1115623116493225
/global/project/projectdirs/m3572/cluster-training-data/nestedStructs/Al/20/s1-73/CONTCAR	-2.8609645400000003	-3.6280315803353407	0.1384379267692566
/global/project/projectdirs/m3572/cluster-training-data/nestedStructs/Al/20/s1-64/CONTCAR	-2.795748113	-3.649106858855925	0.1173626482486724
/global/project/projectdirs/m3572/cluster-training-data/nestedStructs/Al/20/s1-25/CONTCAR	-2.3663470595	-3.3809599267308332	0.385509580373764
/global/project/projectdirs/m3572/cluster-training-data/nestedStructs/Al/20/12/CONTCAR	-2.9373287325	-3.5709211217228987	0.1955483853816986
/global/project/projectdirs/m3572/cluster-training-data/nestedStructs/Al/20/s1-30/CONTCAR	-2.4337874275	-3.5043983148400404	0.2620711922645569
/global/project/projectdirs/m3572/cluster-training-data/nestedStructs/Al/20/s1-27/CONTCAR	-2.365619345	-3.393440304881773	0.3730292022228241
/global/project/projectdirs/m3572/cluster-training-data/nestedStructs/Al/20/s1-71/CONTCAR	-2.859686838	-3.649269385821066	0.1172001212835311
/global/project/projectdirs/m3572/cluster-training-data/nestedStructs/Al/20/s1-36/CONTCAR	-2.5612273434999997	-3.5053445385758497	0.2611249685287475
/global/project/projectdirs/m3572/cluster-training-data/nestedStructs/Al/9/s1-12/CONTCAR	-2.1488373844444446	-1.9745714949433424	1.7918980121612549
/global/project/projectdirs/m3572/cluster-training-data/nestedStructs/Al/9/s1-15/CONTCAR	-2.145895402222222	-3.501057951337538	0.2654115557670593
/global/project/projectdirs/m3572/cluster-training-data/nestedStructs/Al/9/s1-18/CONTCAR	-2.2593290833333333	-3.2949374305073835	0.4715320765972137
/global/project/projectdirs/m3572/cluster-training-data/nestedStructs/Al/9/s1-28/CONTCAR	-2.3236029166666667	-2.3444158123795606	1.4220536947250366
/global/project/projectdirs/m3572/cluster-training-data/nestedStructs/Al/9/s1-38/CONTCAR	-2.521726056666667	-3.134630470163069	0.6318390369415283
/global/project/projectdirs/m3572/cluster-training-data/nestedStructs/Al/9/s1-40/CONTCAR	-2.470341382222222	-2.070360689050398	1.6961088180541992
/global/project/projectdirs/m3572/cluster-training-data/nestedStructs/Al/9/s1-31/CONTCAR	-2.4684744533333336	-3.5315331952635862	0.234936311841011
/global/project/projectdirs/m3572/cluster-training-data/nestedStructs/Al/9/s1-7/CONTCAR	-1.8644036499999999	-1.8758735941712477	1.8905959129333496
/global/project/projectdirs/m3572/cluster-training-data/nestedStructs/Al/9/s1-37/CONTCAR	-2.483925481111111	-2.3207347678010084	1.4457347393035889
/global/project/projectdirs/m3572/cluster-training-data/nestedStructs/Al/9/s1-23/CONTCAR	-2.383389641111111	-2.1094984101121046	1.656971096992493
/global/project/projectdirs/m3572/cluster-training-data/nestedStructs/Al/9/s1-8/CONTCAR	-1.9852136888888887	-3.453402935153685	0.3130665719509125
/global/project/projectdirs/m3572/cluster-training-data/nestedStructs/Al/9/s1-11/CONTCAR	-2.119880201111111	-2.131252317315779	1.6352171897888184
/global/project/projectdirs/m3572/cluster-training-data/nestedStructs/Al/9/s1-14/CONTCAR	-2.184319464444444	-3.175568370706282	0.5909011363983154
/global/project/projectdirs/m3572/cluster-training-data/nestedStructs/Al/9/14/CONTCAR	-2.337477522222222	-1.827280788308821	1.9391887187957764
/global/project/projectdirs/m3572/cluster-training-data/nestedStructs/Al/9/s1-9/CONTCAR	-1.8608162933333334	-2.0400183485810377	1.7264511585235596
/global/project/projectdirs/m3572/cluster-training-data/nestedStructs/Al/9/s1-39/CONTCAR	-2.4941045400000004	-2.2653626488511183	1.501106858253479
/global/project/projectdirs/m3572/cluster-training-data/nestedStructs/Al/9/s1-24/CONTCAR	-2.3975036755555554	-3.5977225290600874	0.1687469780445099
/global/project/projectdirs/m3572/cluster-training-data/nestedStructs/Al/9/s1-3/CONTCAR	-1.0518160244444443	-1.8084334420029737	1.9580360651016235
/global/project/projectdirs/m3572/cluster-training-data/nestedStructs/Al/9/s1-32/CONTCAR	-2.384968491111111	-3.226482002622328	0.5399875044822693
/global/project/projectdirs/m3572/cluster-training-data/nestedStructs/Al/9/s1-26/CONTCAR	-2.37452158	-2.107889084703169	1.6585804224014282
/global/project/projectdirs/m3572/cluster-training-data/nestedStructs/Al/9/s1-4/CONTCAR	-1.4911495533333334	-1.7034483240906813	2.063021183013916
/global/project/projectdirs/m3572/cluster-training-data/nestedStructs/Al/9/23/CONTCAR	-2.5652945322222225	-1.8346960829560373	1.93177342414856
/global/project/projectdirs/m3572/cluster-training-data/nestedStructs/Al/9/s1-10/CONTCAR	-2.06165687	-2.947356610185347	0.8191128969192505
/global/project/projectdirs/m3572/cluster-training-data/nestedStructs/Al/9/4/CONTCAR	-2.5152924644444443	-1.8470775173966505	1.9193919897079468
/global/project/projectdirs/m3572/cluster-training-data/nestedStructs/Al/9/s1-5/CONTCAR	-1.542138431111111	-1.7806442068879225	1.9858253002166748
/global/project/projectdirs/m3572/cluster-training-data/nestedStructs/Al/9/s1-34/CONTCAR	-2.52544082	-2.6009705351655104	1.165498971939087
/global/project/projectdirs/m3572/cluster-training-data/nestedStructs/Al/9/s1-6/CONTCAR	-1.8145378777777776	-1.8558404730622389	1.9106290340423584
/global/project/projectdirs/m3572/cluster-training-data/nestedStructs/Al/9/s1-29/CONTCAR	-2.476662031111111	-2.3314037607972242	1.435065746307373
/global/project/projectdirs/m3572/cluster-training-data/nestedStructs/Al/9/s1-17/CONTCAR	-2.230692943333333	-3.3868535147969343	0.3796159923076629
/global/project/projectdirs/m3572/cluster-training-data/nestedStructs/Al/9/s1-33/CONTCAR	-2.5305922777777776	-2.0270991610352613	1.739370346069336
/global/project/projectdirs/m3572/cluster-training-data/nestedStructs/Al/9/s1-1/CONTCAR	-2.004176091111111	-1.8496952341858965	1.9167742729187007
/global/project/projectdirs/m3572/cluster-training-data/nestedStructs/Al/9/s1-20/CONTCAR	-2.2707722566666666	-3.4050220238034345	0.3614474833011627
/global/project/projectdirs/m3572/cluster-training-data/nestedStructs/Al/9/s1-2/CONTCAR	-1.4737157522222222	-1.7086625384156324	2.057806968688965
/global/project/projectdirs/m3572/cluster-training-data/nestedStructs/Al/9/s1-22/CONTCAR	-2.3332013177777777	-2.4868809269730665	1.2795885801315308
/global/project/projectdirs/m3572/cluster-training-data/nestedStructs/Al/9/s1-35/CONTCAR	-2.4116701155555558	-2.165448932534895	1.601020574569702
/global/project/projectdirs/m3572/cluster-training-data/nestedStructs/Al/9/s1-13/CONTCAR	-2.1185749411111114	-3.4438486086194136	0.3226208984851837
/global/project/projectdirs/m3572/cluster-training-data/nestedStructs/Al/9/s1-16/CONTCAR	-2.2166035877777777	-2.2072630213563063	1.559206485748291
/global/project/projectdirs/m3572/cluster-training-data/nestedStructs/Al/9/s1-19/CONTCAR	-2.2606891399999998	-3.4980867194001295	0.2683827877044678
/global/project/projectdirs/m3572/cluster-training-data/nestedStructs/Al/9/s1-25/CONTCAR	-2.3964762133333335	-2.224315791017256	1.5421537160873413
/global/project/projectdirs/m3572/cluster-training-data/nestedStructs/Al/9/12/CONTCAR	-2.5511449055555553	-1.9602582739655592	1.806211233139038
/global/project/projectdirs/m3572/cluster-training-data/nestedStructs/Al/9/s1-30/CONTCAR	-2.4421662411111114	-2.302601842767439	1.4638676643371582
/global/project/projectdirs/m3572/cluster-training-data/nestedStructs/Al/9/s1-27/CONTCAR	-2.4237494255555556	-3.5662633763615705	0.2002061307430267
/global/project/projectdirs/m3572/cluster-training-data/nestedStructs/Al/9/s1-36/CONTCAR	-2.5117983955555556	-2.385099677926741	1.3813698291778564
/global/project/projectdirs/m3572/cluster-training-data/nestedStructs/Al/28/s1-74/CONTCAR	-2.8422111117857143	-3.5943903462950804	0.1720791608095169
/global/project/projectdirs/m3572/cluster-training-data/nestedStructs/Al/28/s1-89/CONTCAR	-2.9400595989285714	-3.6570703821246244	0.1093991249799728
/global/project/projectdirs/m3572/cluster-training-data/nestedStructs/Al/28/s1-77/CONTCAR	-2.8733873607142857	-3.636545925027571	0.1299235820770263
/global/project/projectdirs/m3572/cluster-training-data/nestedStructs/Al/28/s1-61/CONTCAR	-2.755154509642857	-3.5822263644997694	0.1842431426048278
/global/project/projectdirs/m3572/cluster-training-data/nestedStructs/Al/28/s1-43/CONTCAR	-2.558845423571429	-3.4800752090279676	0.2863942980766296
/global/project/projectdirs/m3572/cluster-training-data/nestedStructs/Al/28/s1-49/CONTCAR	-2.671819057857143	-3.4826198505227186	0.2838496565818786
/global/project/projectdirs/m3572/cluster-training-data/nestedStructs/Al/28/s1-12/CONTCAR	-1.9476780660714286	-1.9908129261796095	1.7756565809249878
/global/project/projectdirs/m3572/cluster-training-data/nestedStructs/Al/28/s1-15/CONTCAR	-1.9980066089285715	-2.2624960230652906	1.5039734840393066
/global/project/projectdirs/m3572/cluster-training-data/nestedStructs/Al/28/s1-18/CONTCAR	-2.0943046639285714	-3.279078243858061	0.4873912632465362
/global/project/projectdirs/m3572/cluster-training-data/nestedStructs/Al/28/s1-53/CONTCAR	-2.687253767142857	-3.5559629784886457	0.2105065286159515
/global/project/projectdirs/m3572/cluster-training-data/nestedStructs/Al/28/s1-28/CONTCAR	-2.3179109267857143	-3.4502266334359266	0.3162428736686706
/global/project/projectdirs/m3572/cluster-training-data/nestedStructs/Al/28/s1-51/CONTCAR	-2.6757261710714286	-3.5165099786583998	0.2499595284461975
/global/project/projectdirs/m3572/cluster-training-data/nestedStructs/Al/28/s1-38/CONTCAR	-2.514285254642857	-3.4452520297829725	0.3212174773216247
/global/project/projectdirs/m3572/cluster-training-data/nestedStructs/Al/28/s1-80/CONTCAR	-2.9037845771428574	-3.670732690579138	0.0957368165254592
/global/project/projectdirs/m3572/cluster-training-data/nestedStructs/Al/28/s1-42/CONTCAR	-2.5707535042857144	-3.5469897227351286	0.2194797843694687
/global/project/projectdirs/m3572/cluster-training-data/nestedStructs/Al/28/s1-48/CONTCAR	-2.6528353089285717	-3.458519368058882	0.3079501390457153
/global/project/projectdirs/m3572/cluster-training-data/nestedStructs/Al/28/s1-58/CONTCAR	-2.7248030542857142	-3.4886305915181257	0.2778389155864715
/global/project/projectdirs/m3572/cluster-training-data/nestedStructs/Al/28/s1-84/CONTCAR	-2.9043055685714285	-3.6281789975230314	0.1382905095815658
/global/project/projectdirs/m3572/cluster-training-data/nestedStructs/Al/28/s1-72/CONTCAR	-2.8197135478571425	-3.5956823961798765	0.1707871109247207
/global/project/projectdirs/m3572/cluster-training-data/nestedStructs/Al/28/s1-68/CONTCAR	-2.8071329442857142	-3.5933186994855024	0.1731508076190948
/global/project/projectdirs/m3572/cluster-training-data/nestedStructs/Al/28/s1-56/CONTCAR	-2.7110817735714288	-3.4708921896283247	0.2955773174762726
/global/project/projectdirs/m3572/cluster-training-data/nestedStructs/Al/28/s1-75/CONTCAR	-2.8656604985714287	-3.646856537646494	0.1196129694581031
/global/project/projectdirs/m3572/cluster-training-data/nestedStructs/Al/28/s1-41/CONTCAR	-2.5780452114285715	-3.552764325029097	0.2137051820755005
/global/project/projectdirs/m3572/cluster-training-data/nestedStructs/Al/28/s1-78/CONTCAR	-2.876275317142857	-3.6244178252284147	0.1420516818761825
/global/project/projectdirs/m3572/cluster-training-data/nestedStructs/Al/28/s1-88/CONTCAR	-2.928085819642857	-3.670633851176939	0.095835655927658
/global/project/projectdirs/m3572/cluster-training-data/nestedStructs/Al/28/s1-40/CONTCAR	-2.5514607928571427	-3.4150046395127394	0.3514648675918579
/global/project/projectdirs/m3572/cluster-training-data/nestedStructs/Al/28/s1-31/CONTCAR	-2.3872031325000003	-3.4868797050778486	0.2795898020267486
/global/project/projectdirs/m3572/cluster-training-data/nestedStructs/Al/28/s1-7/CONTCAR	-1.5891690375	-1.890700011140547	1.8757694959640503
/global/project/projectdirs/m3572/cluster-training-data/nestedStructs/Al/28/s1-21/CONTCAR	-2.2182636789285715	-3.3648186909024336	0.4016508162021637
/global/project/projectdirs/m3572/cluster-training-data/nestedStructs/Al/28/s1-37/CONTCAR	-2.5107712282142858	-3.5242249952618696	0.2422445118427276
/global/project/projectdirs/m3572/cluster-training-data/nestedStructs/Al/28/s1-94/CONTCAR	-2.9620401650000003	-3.6594758318726637	0.1069936752319336
/global/project/projectdirs/m3572/cluster-training-data/nestedStructs/Al/28/s1-23/CONTCAR	-2.227729441071429	-3.394713966733656	0.3717555403709411
/global/project/projectdirs/m3572/cluster-training-data/nestedStructs/Al/28/s1-76/CONTCAR	-2.852290372142857	-3.5517341034476377	0.2147354036569595
/global/project/projectdirs/m3572/cluster-training-data/nestedStructs/Al/28/s1-8/CONTCAR	-1.8023357889285714	-3.1410775469605543	0.625391960144043
/global/project/projectdirs/m3572/cluster-training-data/nestedStructs/Al/28/s1-79/CONTCAR	-2.900327052857143	-3.6709723459546186	0.0954971611499786
/global/project/projectdirs/m3572/cluster-training-data/nestedStructs/Al/28/s1-83/CONTCAR	-2.914350830714286	-3.6626731889311888	0.1037963181734085
/global/project/projectdirs/m3572/cluster-training-data/nestedStructs/Al/28/s1-11/CONTCAR	-1.88423077	-2.2812845991913893	1.485184907913208
/global/project/projectdirs/m3572/cluster-training-data/nestedStructs/Al/28/s1-14/CONTCAR	-2.0431588485714287	-3.146622030622206	0.6198474764823914
/global/project/projectdirs/m3572/cluster-training-data/nestedStructs/Al/28/14/CONTCAR	-3.047987474642857	-3.5477329628531553	0.2187365442514419
/global/project/projectdirs/m3572/cluster-training-data/nestedStructs/Al/28/s1-87/CONTCAR	-2.9394613882142857	-3.662048487550459	0.1044210195541381
/global/project/projectdirs/m3572/cluster-training-data/nestedStructs/Al/28/s1-9/CONTCAR	-1.8933632292857143	-1.9218256758515453	1.844643831253052
/global/project/projectdirs/m3572/cluster-training-data/nestedStructs/Al/28/s1-90/CONTCAR	-2.971970706785714	-3.6627335982386686	0.1037359088659286
/global/project/projectdirs/m3572/cluster-training-data/nestedStructs/Al/28/s1-39/CONTCAR	-2.502387382142857	-3.4036005424325086	0.3628689646720886
/global/project/projectdirs/m3572/cluster-training-data/nestedStructs/Al/28/s1-96/CONTCAR	-2.998317344642857	-3.632129101640425	0.1343404054641723
/global/project/projectdirs/m3572/cluster-training-data/nestedStructs/Al/28/s1-24/CONTCAR	-2.1998942685714287	-3.094319372064314	0.6721501350402832
/global/project/projectdirs/m3572/cluster-training-data/nestedStructs/Al/28/s1-3/CONTCAR	-1.1692310610714285	-2.2873150395218946	1.4791544675827026
/global/project/projectdirs/m3572/cluster-training-data/nestedStructs/Al/28/s1-50/CONTCAR	-2.684498075	-3.482926069385252	0.2835434377193451
/global/project/projectdirs/m3572/cluster-training-data/nestedStructs/Al/28/s1-32/CONTCAR	-2.4190012210714285	-3.3589898334805586	0.4074796736240387
/global/project/projectdirs/m3572/cluster-training-data/nestedStructs/Al/28/s1-26/CONTCAR	-2.3381031599999997	-3.341827301866255	0.4246422052383423
/global/project/projectdirs/m3572/cluster-training-data/nestedStructs/Al/28/s1-57/CONTCAR	-2.7185816014285713	-3.4985378669564344	0.2679316401481628
/global/project/projectdirs/m3572/cluster-training-data/nestedStructs/Al/28/s1-55/CONTCAR	-2.692907752857143	-3.540648876315794	0.2258206307888031
/global/project/projectdirs/m3572/cluster-training-data/nestedStructs/Al/28/s1-62/CONTCAR	-2.747863878214286	-3.5180694894854643	0.248400017619133
/global/project/projectdirs/m3572/cluster-training-data/nestedStructs/Al/28/s1-4/CONTCAR	-1.7003797653571429	-1.969401984101973	1.7970675230026243
/global/project/projectdirs/m3572/cluster-training-data/nestedStructs/Al/28/s1-63/CONTCAR	-2.7661895117857145	-3.5797332363192655	0.1867362707853317
/global/project/projectdirs/m3572/cluster-training-data/nestedStructs/Al/28/s1-92/CONTCAR	-2.974670977857143	-3.629389687067709	0.1370798200368881
/global/project/projectdirs/m3572/cluster-training-data/nestedStructs/Al/28/s1-10/CONTCAR	-1.8827364896428571	-2.3675431298081495	1.3989263772964478
/global/project/projectdirs/m3572/cluster-training-data/nestedStructs/Al/28/s1-5/CONTCAR	-1.5891409282142859	-1.8907034682099442	1.875766038894653
/global/project/projectdirs/m3572/cluster-training-data/nestedStructs/Al/28/s1-34/CONTCAR	-2.4325737125000004	-3.4263758050267317	0.3400937020778656
/global/project/projectdirs/m3572/cluster-training-data/nestedStructs/Al/28/s1-47/CONTCAR	-2.6138044710714285	-3.540000675803862	0.2264688313007354
/global/project/projectdirs/m3572/cluster-training-data/nestedStructs/Al/28/s1-69/CONTCAR	-2.8013299185714287	-3.5881786780421354	0.1782908290624618
/global/project/projectdirs/m3572/cluster-training-data/nestedStructs/Al/28/s1-46/CONTCAR	-2.649940382857143	-3.471989451533995	0.2944800555706024
/global/project/projectdirs/m3572/cluster-training-data/nestedStructs/Al/28/s1-97/CONTCAR	-3.0060379339285714	-3.6160684363906004	0.1504010707139969
/global/project/projectdirs/m3572/cluster-training-data/nestedStructs/Al/28/s1-29/CONTCAR	-2.3040548299999997	-3.4755030261342146	0.2909664809703827
/global/project/projectdirs/m3572/cluster-training-data/nestedStructs/Al/28/s1-45/CONTCAR	-2.605124465	-3.438212423211775	0.3282570838928222
/global/project/projectdirs/m3572/cluster-training-data/nestedStructs/Al/28/13/CONTCAR	-3.0511424196428574	-3.4118876444165327	0.3545818626880646
/global/project/projectdirs/m3572/cluster-training-data/nestedStructs/Al/28/s1-60/CONTCAR	-2.7434328157142858	-3.578180654532156	0.1882888525724411
/global/project/projectdirs/m3572/cluster-training-data/nestedStructs/Al/28/s1-44/CONTCAR	-2.6002828371428572	-3.500720559245787	0.2657489478588104
/global/project/projectdirs/m3572/cluster-training-data/nestedStructs/Al/28/s1-17/CONTCAR	-2.1047085453571426	-3.3174464987580397	0.4490230083465576
/global/project/projectdirs/m3572/cluster-training-data/nestedStructs/Al/28/s1-33/CONTCAR	-2.430177284642857	-3.4231779860322096	0.3432915210723877
/global/project/projectdirs/m3572/cluster-training-data/nestedStructs/Al/28/s1-93/CONTCAR	-2.991067844642857	-3.6524483101431944	0.1140211969614029
/global/project/projectdirs/m3572/cluster-training-data/nestedStructs/Al/28/s1-1/CONTCAR	-2.899799400714286	-3.535095362550459	0.2313741445541381
/global/project/projectdirs/m3572/cluster-training-data/nestedStructs/Al/28/s1-66/CONTCAR	-2.782587435	-3.6145159738127806	0.1519535332918167
/global/project/projectdirs/m3572/cluster-training-data/nestedStructs/Al/28/s1-20/CONTCAR	-2.137861750714286	-3.3342286335293867	0.4322408735752105
/global/project/projectdirs/m3572/cluster-training-data/nestedStructs/Al/28/s1-67/CONTCAR	-2.789046897857143	-3.531397132760725	0.235072374343872
/global/project/projectdirs/m3572/cluster-training-data/nestedStructs/Al/28/s1-2/CONTCAR	-0.9956308357142857	-1.857314376718245	1.9091551303863523
/global/project/projectdirs/m3572/cluster-training-data/nestedStructs/Al/28/s1-22/CONTCAR	-2.2844955625	-3.3713903414074995	0.3950791656970978
/global/project/projectdirs/m3572/cluster-training-data/nestedStructs/Al/28/s1-35/CONTCAR	-2.44999121	-3.393948106652937	0.3725214004516601
/global/project/projectdirs/m3572/cluster-training-data/nestedStructs/Al/28/s1-54/CONTCAR	-2.6719411489285716	-3.442843882924757	0.3236256241798401
/global/project/projectdirs/m3572/cluster-training-data/nestedStructs/Al/28/s1-52/CONTCAR	-2.6585090578571426	-3.511978565341673	0.2544909417629242
/global/project/projectdirs/m3572/cluster-training-data/nestedStructs/Al/28/s1-82/CONTCAR	-2.8886901175000004	-3.649160182661257	0.1173093244433403
/global/project/projectdirs/m3572/cluster-training-data/nestedStructs/Al/28/s1-59/CONTCAR	-2.7470659053571427	-3.5109202252690412	0.255549281835556
/global/project/projectdirs/m3572/cluster-training-data/nestedStructs/Al/28/s1-95/CONTCAR	-2.9869918007142857	-3.657304032332144	0.1091654747724533
/global/project/projectdirs/m3572/cluster-training-data/nestedStructs/Al/28/s1-86/CONTCAR	-2.922628592142857	-3.6612969623868086	0.1051725447177887
/global/project/projectdirs/m3572/cluster-training-data/nestedStructs/Al/28/s1-13/CONTCAR	-1.9646584057142857	-3.331772326118193	0.4346971809864044
/global/project/projectdirs/m3572/cluster-training-data/nestedStructs/Al/28/s1-16/CONTCAR	-1.9344397528571429	-1.9679242657487013	1.798545241355896
/global/project/projectdirs/m3572/cluster-training-data/nestedStructs/Al/28/s1-19/CONTCAR	-2.1103976435714284	-3.3988157199685194	0.3676537871360779
/global/project/projectdirs/m3572/cluster-training-data/nestedStructs/Al/28/s1-70/CONTCAR	-2.8155496335714285	-3.6116136448447325	0.1548558622598648
/global/project/projectdirs/m3572/cluster-training-data/nestedStructs/Al/28/s1-73/CONTCAR	-2.836534578928571	-3.592949314600668	0.1735201925039291
/global/project/projectdirs/m3572/cluster-training-data/nestedStructs/Al/28/s1-64/CONTCAR	-2.742231974642857	-3.5131397234265425	0.2533297836780548
/global/project/projectdirs/m3572/cluster-training-data/nestedStructs/Al/28/s1-91/CONTCAR	-2.9645862428571426	-3.6561417119567015	0.1103277951478958
/global/project/projectdirs/m3572/cluster-training-data/nestedStructs/Al/28/s1-25/CONTCAR	-2.2636299785714287	-3.3442942487065412	0.422175258398056
/global/project/projectdirs/m3572/cluster-training-data/nestedStructs/Al/28/s1-30/CONTCAR	-2.4235385510714282	-3.4187171744172193	0.3477523326873779
/global/project/projectdirs/m3572/cluster-training-data/nestedStructs/Al/28/s1-27/CONTCAR	-2.3294218810714287	-3.4390392886464216	0.3274302184581756
/global/project/projectdirs/m3572/cluster-training-data/nestedStructs/Al/28/s1-81/CONTCAR	-2.9234670885714285	-3.601473687774382	0.1649958193302154
/global/project/projectdirs/m3572/cluster-training-data/nestedStructs/Al/28/15/CONTCAR	-3.0562584824999997	-3.500667451507292	0.2658020555973053
/global/project/projectdirs/m3572/cluster-training-data/nestedStructs/Al/28/8/CONTCAR	-3.033335389642857	-3.4505445646111585	0.3159249424934387
/global/project/projectdirs/m3572/cluster-training-data/nestedStructs/Al/28/s1-85/CONTCAR	-2.908857271428572	-3.655929281002722	0.1105402261018753
/global/project/projectdirs/m3572/cluster-training-data/nestedStructs/Al/28/s1-71/CONTCAR	-2.833557624285714	-3.5743471520011045	0.1921223551034927
/global/project/projectdirs/m3572/cluster-training-data/nestedStructs/Al/28/s1-36/CONTCAR	-2.440556305714286	-3.4259024249379255	0.3405670821666717
/global/project/projectdirs/m3572/cluster-training-data/nestedStructs/Al/44/4/CONTCAR	-3.198500272272727	-3.562645672446928	0.203823834657669
/global/project/projectdirs/m3572/cluster-training-data/nestedStructs/Al/44/16/CONTCAR	-3.145653799090909	-3.6109051989380934	0.1555643081665039
/global/project/projectdirs/m3572/cluster-training-data/nestedStructs/Al/47/15/CONTCAR	-3.1697593029787234	-3.6540245698754408	0.1124449372291565
/global/project/projectdirs/m3572/cluster-training-data/nestedStructs/Al/47/10/CONTCAR	-3.1620290317021276	-3.6523633139197447	0.1141061931848526
/global/project/projectdirs/m3572/cluster-training-data/nestedStructs/Al/47/8/CONTCAR	-3.1645372982978723	-3.6372636990611174	0.1292058080434799
/global/project/projectdirs/m3572/cluster-training-data/nestedStructs/Al/42/17/CONTCAR	-3.130632249761905	-3.6202983247105696	0.1461711823940277
/global/project/projectdirs/m3572/cluster-training-data/nestedStructs/Al/42/16/CONTCAR	-3.1421551178571425	-3.617473049647055	0.1489964574575424
/global/project/projectdirs/m3572/cluster-training-data/nestedStructs/Al/42/9/CONTCAR	-3.1333586502380952	-3.6550915973250486	0.1113779097795486
/global/project/projectdirs/m3572/cluster-training-data/nestedStructs/Al/42/10/CONTCAR	-3.1557842885714287	-3.6220947938029386	0.1443747133016586
/global/project/projectdirs/m3572/cluster-training-data/nestedStructs/Al/12/s1-43/CONTCAR	-2.688157288333333	-3.4384128438298323	0.328056663274765
/global/project/projectdirs/m3572/cluster-training-data/nestedStructs/Al/12/s1-49/CONTCAR	-2.6979225391666666	-2.4524590061966993	1.314010500907898
/global/project/projectdirs/m3572/cluster-training-data/nestedStructs/Al/12/s1-12/CONTCAR	-2.119038295833333	-3.292627273685179	0.4738422334194183
/global/project/projectdirs/m3572/cluster-training-data/nestedStructs/Al/12/s1-15/CONTCAR	-2.14184974	-2.256813554650984	1.5096559524536133
/global/project/projectdirs/m3572/cluster-training-data/nestedStructs/Al/12/s1-18/CONTCAR	-2.2280669525	-3.3366082893673994	0.4298612177371979
/global/project/projectdirs/m3572/cluster-training-data/nestedStructs/Al/12/s1-28/CONTCAR	-2.4774932291666665	-3.605214773303709	0.161254733800888
/global/project/projectdirs/m3572/cluster-training-data/nestedStructs/Al/12/s1-51/CONTCAR	-2.7054527033333335	-2.3942780779664137	1.3721914291381836
/global/project/projectdirs/m3572/cluster-training-data/nestedStructs/Al/12/s1-38/CONTCAR	-2.5970081091666666	-3.407221614009581	0.3592478930950165
/global/project/projectdirs/m3572/cluster-training-data/nestedStructs/Al/12/s1-42/CONTCAR	-2.6503959066666667	-3.437724380380354	0.3287451267242431
/global/project/projectdirs/m3572/cluster-training-data/nestedStructs/Al/12/7/CONTCAR	-2.501902063333333	-2.9945894764725782	0.771880030632019
/global/project/projectdirs/m3572/cluster-training-data/nestedStructs/Al/12/s1-48/CONTCAR	-2.6898027599999996	-3.0337071703736402	0.732762336730957
/global/project/projectdirs/m3572/cluster-training-data/nestedStructs/Al/12/s1-41/CONTCAR	-2.6108435158333334	-2.813493995553694	0.9529755115509032
/global/project/projectdirs/m3572/cluster-training-data/nestedStructs/Al/12/s1-40/CONTCAR	-2.603648194166667	-2.781610040551863	0.9848594665527344
/global/project/projectdirs/m3572/cluster-training-data/nestedStructs/Al/12/s1-31/CONTCAR	-2.4922118933333333	-3.548107443935118	0.2183620631694793
/global/project/projectdirs/m3572/cluster-training-data/nestedStructs/Al/12/s1-21/CONTCAR	-2.3287339725	-3.5295334445302107	0.2369360625743866
/global/project/projectdirs/m3572/cluster-training-data/nestedStructs/Al/12/3/CONTCAR	-2.659073846666667	-2.606660990602217	1.1598085165023804
/global/project/projectdirs/m3572/cluster-training-data/nestedStructs/Al/12/s1-37/CONTCAR	-2.5723383258333334	-3.6300937818352796	0.1363757252693176
/global/project/projectdirs/m3572/cluster-training-data/nestedStructs/Al/12/s1-23/CONTCAR	-2.3452504616666667	-3.5042851554219343	0.2621843516826629
/global/project/projectdirs/m3572/cluster-training-data/nestedStructs/Al/12/s1-8/CONTCAR	-1.9197717958333333	-3.2367704795662977	0.5296990275382996
/global/project/projectdirs/m3572/cluster-training-data/nestedStructs/Al/12/s1-11/CONTCAR	-1.9764666683333332	-2.2936876105134107	1.4727818965911863
/global/project/projectdirs/m3572/cluster-training-data/nestedStructs/Al/12/s1-14/CONTCAR	-2.1246892183333332	-3.498961238748274	0.2675082683563232
/global/project/projectdirs/m3572/cluster-training-data/nestedStructs/Al/12/s1-9/CONTCAR	-1.9218945141666666	-2.2845547484223463	1.481914758682251
/global/project/projectdirs/m3572/cluster-training-data/nestedStructs/Al/12/s1-39/CONTCAR	-2.612446665	-3.4103209363286116	0.3561485707759857
/global/project/projectdirs/m3572/cluster-training-data/nestedStructs/Al/12/s1-24/CONTCAR	-2.4768151891666665	-3.5875931816165068	0.1788763254880905
/global/project/projectdirs/m3572/cluster-training-data/nestedStructs/Al/12/s1-3/CONTCAR	-0.7328721533333334	-1.6754322336976148	2.0910372734069824
/global/project/projectdirs/m3572/cluster-training-data/nestedStructs/Al/12/s1-50/CONTCAR	-2.7022540425	-2.4624718712632276	1.3039976358413696
/global/project/projectdirs/m3572/cluster-training-data/nestedStructs/Al/12/s1-32/CONTCAR	-2.539630755	-3.115940420514784	0.6505290865898132
/global/project/projectdirs/m3572/cluster-training-data/nestedStructs/Al/12/s1-26/CONTCAR	-2.3796588966666667	-3.507083057052336	0.2593864500522613
/global/project/projectdirs/m3572/cluster-training-data/nestedStructs/Al/12/s1-4/CONTCAR	-1.7436401483333333	-1.8136767433945753	1.952792763710022
/global/project/projectdirs/m3572/cluster-training-data/nestedStructs/Al/12/s1-10/CONTCAR	-2.04445712	-2.267144112474165	1.499325394630432
/global/project/projectdirs/m3572/cluster-training-data/nestedStructs/Al/12/s1-5/CONTCAR	-1.6287526116666668	-1.9553673552338697	1.8111021518707275
/global/project/projectdirs/m3572/cluster-training-data/nestedStructs/Al/12/s1-34/CONTCAR	-2.5499579891666664	-3.021502642518721	0.7449668645858765
/global/project/projectdirs/m3572/cluster-training-data/nestedStructs/Al/12/s1-47/CONTCAR	-2.660658325	-2.5632350729767897	1.2032344341278076
/global/project/projectdirs/m3572/cluster-training-data/nestedStructs/Al/12/s1-6/CONTCAR	-1.8772871450000002	-1.8348127888505081	1.9316567182540891
/global/project/projectdirs/m3572/cluster-training-data/nestedStructs/Al/12/s1-46/CONTCAR	-2.6540848825	-2.895487038976393	0.8709824681282043
/global/project/projectdirs/m3572/cluster-training-data/nestedStructs/Al/12/s1-29/CONTCAR	-2.4458432075	-3.4684460150067427	0.2980234920978546
/global/project/projectdirs/m3572/cluster-training-data/nestedStructs/Al/12/s1-45/CONTCAR	-2.59714878	-3.1655440615479566	0.6009254455566406
/global/project/projectdirs/m3572/cluster-training-data/nestedStructs/Al/12/s1-44/CONTCAR	-2.6261834691666666	-3.5449256585900404	0.2215438485145568
/global/project/projectdirs/m3572/cluster-training-data/nestedStructs/Al/12/s1-17/CONTCAR	-2.1148400625	-3.474470524675093	0.2919989824295044
/global/project/projectdirs/m3572/cluster-training-data/nestedStructs/Al/12/s1-33/CONTCAR	-2.5140489599999998	-3.568644850141249	0.1978246569633484
/global/project/projectdirs/m3572/cluster-training-data/nestedStructs/Al/12/s1-1/CONTCAR	-2.051755605	-1.9766140269105055	1.7898554801940918
/global/project/projectdirs/m3572/cluster-training-data/nestedStructs/Al/12/s1-20/CONTCAR	-2.3426239	-3.4631958292786695	0.3032736778259277
/global/project/projectdirs/m3572/cluster-training-data/nestedStructs/Al/12/s1-2/CONTCAR	-0.6526341316666667	-1.8156358288590528	1.9508336782455444
/global/project/projectdirs/m3572/cluster-training-data/nestedStructs/Al/12/s1-22/CONTCAR	-2.4098354933333335	-3.5730826096598722	0.193386897444725
/global/project/projectdirs/m3572/cluster-training-data/nestedStructs/Al/12/s1-35/CONTCAR	-2.5612912216666666	-3.628564609772406	0.1379048973321914
/global/project/projectdirs/m3572/cluster-training-data/nestedStructs/Al/12/s1-13/CONTCAR	-2.0811950683333333	-2.556045560723982	1.2104239463806152
/global/project/projectdirs/m3572/cluster-training-data/nestedStructs/Al/12/s1-16/CONTCAR	-2.22400622	-3.4991471456353285	0.2673223614692688
/global/project/projectdirs/m3572/cluster-training-data/nestedStructs/Al/12/s1-19/CONTCAR	-2.2405851175	-3.5021726177994825	0.2642968893051147
/global/project/projectdirs/m3572/cluster-training-data/nestedStructs/Al/12/s1-25/CONTCAR	-2.4207082166666667	-3.5050893710915663	0.261380136013031
/global/project/projectdirs/m3572/cluster-training-data/nestedStructs/Al/12/s1-30/CONTCAR	-2.53484051	-3.471780298835478	0.2946892082691192
/global/project/projectdirs/m3572/cluster-training-data/nestedStructs/Al/12/s1-27/CONTCAR	-2.4150443933333334	-3.6298444854085066	0.1366250216960907
/global/project/projectdirs/m3572/cluster-training-data/nestedStructs/Al/12/8/CONTCAR	-2.757689285	-2.2152807997529127	1.5511887073516846
/global/project/projectdirs/m3572/cluster-training-data/nestedStructs/Al/12/18/CONTCAR	-2.7520119883333334	-2.2900336073701	1.476435899734497
/global/project/projectdirs/m3572/cluster-training-data/nestedStructs/Al/12/s1-36/CONTCAR	-2.592953269166667	-3.61292019355937	0.153549313545227
/global/project/projectdirs/m3572/cluster-training-data/nestedStructs/Al/15/s1-61/CONTCAR	-2.7690716613333333	-3.6099515693251707	0.1565179377794265
/global/project/projectdirs/m3572/cluster-training-data/nestedStructs/Al/15/s1-43/CONTCAR	-2.6430343333333335	-3.6266047643487074	0.1398647427558899
/global/project/projectdirs/m3572/cluster-training-data/nestedStructs/Al/15/s1-49/CONTCAR	-2.7148535606666666	-3.5936976658169844	0.1727718412876129
/global/project/projectdirs/m3572/cluster-training-data/nestedStructs/Al/15/s1-12/CONTCAR	-2.1289960906666665	-2.625701575166426	1.1407679319381714
/global/project/projectdirs/m3572/cluster-training-data/nestedStructs/Al/15/s1-15/CONTCAR	-2.198267676	-3.3243469284836866	0.4421225786209106
/global/project/projectdirs/m3572/cluster-training-data/nestedStructs/Al/15/s1-18/CONTCAR	-2.238059794666667	-3.41079971063777	0.3556697964668274
/global/project/projectdirs/m3572/cluster-training-data/nestedStructs/Al/15/s1-53/CONTCAR	-2.7419527033333333	-3.603374390489302	0.1630951166152954
/global/project/projectdirs/m3572/cluster-training-data/nestedStructs/Al/15/s1-28/CONTCAR	-2.4425861400000004	-3.482058732396803	0.2844107747077942
/global/project/projectdirs/m3572/cluster-training-data/nestedStructs/Al/15/s1-51/CONTCAR	-2.694185736666667	-3.620916782504759	0.1455527245998382
/global/project/projectdirs/m3572/cluster-training-data/nestedStructs/Al/15/s1-38/CONTCAR	-2.601751724	-3.5851636068884947	0.1813059002161026
/global/project/projectdirs/m3572/cluster-training-data/nestedStructs/Al/15/s1-42/CONTCAR	-2.6109712486666665	-3.596102683431349	0.1703668236732483
/global/project/projectdirs/m3572/cluster-training-data/nestedStructs/Al/15/s1-48/CONTCAR	-2.667085718	-3.619791312700949	0.1466781944036483
/global/project/projectdirs/m3572/cluster-training-data/nestedStructs/Al/15/s1-58/CONTCAR	-2.7497015240000002	-3.669544814712248	0.0969246923923492
/global/project/projectdirs/m3572/cluster-training-data/nestedStructs/Al/15/s1-56/CONTCAR	-2.729782256	-3.6476155506436445	0.1188539564609527
/global/project/projectdirs/m3572/cluster-training-data/nestedStructs/Al/15/s1-41/CONTCAR	-2.6703559780000004	-3.6328258054320433	0.133643701672554
/global/project/projectdirs/m3572/cluster-training-data/nestedStructs/Al/15/s1-40/CONTCAR	-2.6534022	-3.527721701747618	0.2387478053569793
/global/project/projectdirs/m3572/cluster-training-data/nestedStructs/Al/15/s1-31/CONTCAR	-2.4979407080000002	-3.539386420137129	0.2270830869674682
/global/project/projectdirs/m3572/cluster-training-data/nestedStructs/Al/15/s1-7/CONTCAR	-1.9035349533333334	-2.8787138747040846	0.8877556324005127
/global/project/projectdirs/m3572/cluster-training-data/nestedStructs/Al/15/s1-21/CONTCAR	-2.30466993	-3.465185670739851	0.3012838363647461
/global/project/projectdirs/m3572/cluster-training-data/nestedStructs/Al/15/s1-37/CONTCAR	-2.6214937060000003	-3.5628554807965376	0.2036140263080597
/global/project/projectdirs/m3572/cluster-training-data/nestedStructs/Al/15/s1-23/CONTCAR	-2.401774124666667	-2.97138640154048	0.7950831055641174
/global/project/projectdirs/m3572/cluster-training-data/nestedStructs/Al/15/s1-8/CONTCAR	-1.7812782013333333	-1.9317478226487252	1.834721684455872
/global/project/projectdirs/m3572/cluster-training-data/nestedStructs/Al/15/s1-11/CONTCAR	-1.9288167993333334	-2.178306131250105	1.5881633758544922
/global/project/projectdirs/m3572/cluster-training-data/nestedStructs/Al/15/s1-14/CONTCAR	-2.210277699333333	-3.385687200910292	0.3807823061943054
/global/project/projectdirs/m3572/cluster-training-data/nestedStructs/Al/15/s1-65/CONTCAR	-2.796972246666667	-3.476504771596632	0.2899647355079651
/global/project/projectdirs/m3572/cluster-training-data/nestedStructs/Al/15/s1-9/CONTCAR	-2.028059514	-2.7764715837304212	0.989997923374176
/global/project/projectdirs/m3572/cluster-training-data/nestedStructs/Al/15/s1-39/CONTCAR	-2.626399622666667	-3.616290418988905	0.1501790881156921
/global/project/projectdirs/m3572/cluster-training-data/nestedStructs/Al/15/2/CONTCAR	-2.8282343706666664	-2.733762411958418	1.0327070951461792
/global/project/projectdirs/m3572/cluster-training-data/nestedStructs/Al/15/s1-24/CONTCAR	-2.427301874	-3.449249176866255	0.3172203302383423
/global/project/projectdirs/m3572/cluster-training-data/nestedStructs/Al/15/s1-3/CONTCAR	-1.5221899146666666	-1.8239765452210523	1.942492961883545
/global/project/projectdirs/m3572/cluster-training-data/nestedStructs/Al/15/s1-50/CONTCAR	-2.6886944053333335	-3.1969400929276564	0.5695294141769409
/global/project/projectdirs/m3572/cluster-training-data/nestedStructs/Al/15/s1-32/CONTCAR	-2.427798552	-3.580215110069952	0.186254397034645
/global/project/projectdirs/m3572/cluster-training-data/nestedStructs/Al/15/s1-26/CONTCAR	-2.4695789286666665	-3.4981916533772566	0.2682778537273407
/global/project/projectdirs/m3572/cluster-training-data/nestedStructs/Al/15/s1-57/CONTCAR	-2.731629501333333	-3.5983842300240614	0.1680852770805359
/global/project/projectdirs/m3572/cluster-training-data/nestedStructs/Al/15/s1-55/CONTCAR	-2.717092925333333	-3.6568391608063795	0.1096303462982177
/global/project/projectdirs/m3572/cluster-training-data/nestedStructs/Al/15/s1-62/CONTCAR	-2.783680691333333	-3.5665425049130537	0.1999270021915435
/global/project/projectdirs/m3572/cluster-training-data/nestedStructs/Al/15/s1-4/CONTCAR	-1.5845357273333331	-1.7821334885422804	1.984336018562317
/global/project/projectdirs/m3572/cluster-training-data/nestedStructs/Al/15/s1-63/CONTCAR	-2.786454522	-3.559947563893042	0.2065219432115554
/global/project/projectdirs/m3572/cluster-training-data/nestedStructs/Al/15/s1-10/CONTCAR	-1.9444780746666666	-3.3688371466462232	0.397632360458374
/global/project/projectdirs/m3572/cluster-training-data/nestedStructs/Al/15/1/CONTCAR	-2.7925943799999997	-2.3907887028519728	1.3756808042526243
/global/project/projectdirs/m3572/cluster-training-data/nestedStructs/Al/15/s1-5/CONTCAR	-1.7045040446666666	-1.969474701768599	1.7969948053359983
/global/project/projectdirs/m3572/cluster-training-data/nestedStructs/Al/15/s1-34/CONTCAR	-2.541267541333333	-3.6102856533591368	0.1561838537454605
/global/project/projectdirs/m3572/cluster-training-data/nestedStructs/Al/15/s1-47/CONTCAR	-2.6459276866666666	-3.5895362781350233	0.1769332289695739
/global/project/projectdirs/m3572/cluster-training-data/nestedStructs/Al/15/s1-6/CONTCAR	-1.9937167973333334	-1.8592330502335646	1.9072364568710327
/global/project/projectdirs/m3572/cluster-training-data/nestedStructs/Al/15/s1-46/CONTCAR	-2.728027932666667	-3.612275152093611	0.1541943550109863
/global/project/projectdirs/m3572/cluster-training-data/nestedStructs/Al/15/s1-29/CONTCAR	-2.4115494513333333	-3.5684961365525343	0.197973370552063
/global/project/projectdirs/m3572/cluster-training-data/nestedStructs/Al/15/s1-45/CONTCAR	-2.63979639	-3.633823959714613	0.1326455473899841
/global/project/projectdirs/m3572/cluster-training-data/nestedStructs/Al/15/s1-60/CONTCAR	-2.7719903406666666	-3.482316999322615	0.2841525077819824
/global/project/projectdirs/m3572/cluster-training-data/nestedStructs/Al/15/s1-44/CONTCAR	-2.653148672	-3.572348876482687	0.1941206306219101
/global/project/projectdirs/m3572/cluster-training-data/nestedStructs/Al/15/s1-17/CONTCAR	-2.2093298073333334	-3.4512196170155622	0.315249890089035
/global/project/projectdirs/m3572/cluster-training-data/nestedStructs/Al/15/s1-33/CONTCAR	-2.521144632	-3.5477084355418302	0.218761071562767
/global/project/projectdirs/m3572/cluster-training-data/nestedStructs/Al/15/s1-1/CONTCAR	-2.65767759	-2.8967078017060377	0.8697617053985596
/global/project/projectdirs/m3572/cluster-training-data/nestedStructs/Al/15/s1-20/CONTCAR	-2.323818772666667	-3.420171676761351	0.3462978303432464
/global/project/projectdirs/m3572/cluster-training-data/nestedStructs/Al/15/s1-2/CONTCAR	-0.8917866	-1.7731137560669996	1.9933557510375977
/global/project/projectdirs/m3572/cluster-training-data/nestedStructs/Al/15/s1-22/CONTCAR	-2.4074198806666667	-3.413578508979521	0.3528909981250763
/global/project/projectdirs/m3572/cluster-training-data/nestedStructs/Al/15/s1-35/CONTCAR	-2.573493396666667	-3.074175922757826	0.6922935843467712
/global/project/projectdirs/m3572/cluster-training-data/nestedStructs/Al/15/s1-54/CONTCAR	-2.7305901053333335	-3.6416335539881803	0.1248359531164169
/global/project/projectdirs/m3572/cluster-training-data/nestedStructs/Al/15/s1-52/CONTCAR	-2.7251212353333334	-3.629983870870314	0.1364856362342834
/global/project/projectdirs/m3572/cluster-training-data/nestedStructs/Al/15/s1-59/CONTCAR	-2.779893909333333	-3.6776660518710234	0.0888034552335739
/global/project/projectdirs/m3572/cluster-training-data/nestedStructs/Al/15/25/CONTCAR	-2.914771702666667	-2.340566782838545	1.4259027242660522
/global/project/projectdirs/m3572/cluster-training-data/nestedStructs/Al/15/9/CONTCAR	-2.817112250666667	-2.5072130249802687	1.2592564821243286
/global/project/projectdirs/m3572/cluster-training-data/nestedStructs/Al/15/s1-13/CONTCAR	-2.1542443259999997	-3.263862340337477	0.5026071667671204
/global/project/projectdirs/m3572/cluster-training-data/nestedStructs/Al/15/s1-16/CONTCAR	-2.1669378046666665	-3.4317843900982954	0.3346851170063019
/global/project/projectdirs/m3572/cluster-training-data/nestedStructs/Al/15/s1-19/CONTCAR	-2.258518122	-3.4702647613350965	0.2962047457695007
/global/project/projectdirs/m3572/cluster-training-data/nestedStructs/Al/15/s1-64/CONTCAR	-2.791113596666667	-3.5431466685597517	0.2233228385448455
/global/project/projectdirs/m3572/cluster-training-data/nestedStructs/Al/15/s1-25/CONTCAR	-2.3958490393333336	-3.5294606225554563	0.2370088845491409
/global/project/projectdirs/m3572/cluster-training-data/nestedStructs/Al/15/s1-30/CONTCAR	-2.439720408	-3.492126821166716	0.2743426859378814
/global/project/projectdirs/m3572/cluster-training-data/nestedStructs/Al/15/s1-27/CONTCAR	-2.4310354993333334	-3.553601993805609	0.2128675132989883
/global/project/projectdirs/m3572/cluster-training-data/nestedStructs/Al/15/8/CONTCAR	-2.788332216666667	-2.5154671953980543	1.251002311706543
/global/project/projectdirs/m3572/cluster-training-data/nestedStructs/Al/15/s1-36/CONTCAR	-2.5729810546666667	-3.5721359686915495	0.1943335384130478
/global/project/projectdirs/m3572/cluster-training-data/nestedStructs/Al/10/s1-43/CONTCAR	-2.562657493	-2.095552592164717	1.6709169149398804
/global/project/projectdirs/m3572/cluster-training-data/nestedStructs/Al/10/s1-12/CONTCAR	-2.119671478	-2.3225182579819776	1.4439512491226196
/global/project/projectdirs/m3572/cluster-training-data/nestedStructs/Al/10/s1-15/CONTCAR	-2.181948397	-2.0786037730042555	1.6878657341003418
/global/project/projectdirs/m3572/cluster-training-data/nestedStructs/Al/10/s1-18/CONTCAR	-2.290542039	-2.9460853623215773	0.82038414478302
/global/project/projectdirs/m3572/cluster-training-data/nestedStructs/Al/10/s1-28/CONTCAR	-2.417874864	-3.1548784064118482	0.611591100692749
/global/project/projectdirs/m3572/cluster-training-data/nestedStructs/Al/10/s1-38/CONTCAR	-2.526618543	-2.970082847959242	0.7963866591453552
/global/project/projectdirs/m3572/cluster-training-data/nestedStructs/Al/10/s1-42/CONTCAR	-2.500298468	-2.295268087274275	1.4712014198303225
/global/project/projectdirs/m3572/cluster-training-data/nestedStructs/Al/10/s1-41/CONTCAR	-2.554195152	-2.423271803743086	1.3431977033615112
/global/project/projectdirs/m3572/cluster-training-data/nestedStructs/Al/10/s1-40/CONTCAR	-2.448622038	-3.4489351199929335	0.3175343871116638
/global/project/projectdirs/m3572/cluster-training-data/nestedStructs/Al/10/s1-31/CONTCAR	-2.467854693	-2.651223568803511	1.1152459383010864
/global/project/projectdirs/m3572/cluster-training-data/nestedStructs/Al/10/s1-7/CONTCAR	-1.858293642	-1.7758190916840653	1.990650415420532
/global/project/projectdirs/m3572/cluster-training-data/nestedStructs/Al/10/s1-21/CONTCAR	-2.345104183	-3.5545238690440275	0.2119456380605697
/global/project/projectdirs/m3572/cluster-training-data/nestedStructs/Al/10/s1-37/CONTCAR	-2.5610779	-2.851455955392561	0.915013551712036
/global/project/projectdirs/m3572/cluster-training-data/nestedStructs/Al/10/s1-23/CONTCAR	-2.3225821190000002	-3.4883617447678663	0.2781077623367309
/global/project/projectdirs/m3572/cluster-training-data/nestedStructs/Al/10/s1-8/CONTCAR	-1.914433455	-1.8237632798020458	1.9427062273025515
/global/project/projectdirs/m3572/cluster-training-data/nestedStructs/Al/10/s1-11/CONTCAR	-2.1341345879999998	-1.9779281901185133	1.788541316986084
/global/project/projectdirs/m3572/cluster-training-data/nestedStructs/Al/10/s1-14/CONTCAR	-2.264108125	-2.749300389177046	1.0171691179275513
/global/project/projectdirs/m3572/cluster-training-data/nestedStructs/Al/10/s1-9/CONTCAR	-2.0359630710000003	-3.242103068715773	0.5243664383888245
/global/project/projectdirs/m3572/cluster-training-data/nestedStructs/Al/10/s1-39/CONTCAR	-2.4763710029999997	-3.564829154497824	0.2016403526067733
/global/project/projectdirs/m3572/cluster-training-data/nestedStructs/Al/10/5/CONTCAR	-2.444859005	-1.9327634857956983	1.833706021308899
/global/project/projectdirs/m3572/cluster-training-data/nestedStructs/Al/10/s1-24/CONTCAR	-2.4156244449999997	-3.041468231565199	0.7250012755393982
/global/project/projectdirs/m3572/cluster-training-data/nestedStructs/Al/10/s1-3/CONTCAR	-1.5154339589999999	-2.0227724598710157	1.7436970472335815
/global/project/projectdirs/m3572/cluster-training-data/nestedStructs/Al/10/s1-32/CONTCAR	-2.400286654	-3.58098694551631	0.1854825615882873
/global/project/projectdirs/m3572/cluster-training-data/nestedStructs/Al/10/s1-26/CONTCAR	-2.4221533959999997	-3.5322199003760435	0.2342496067285537
/global/project/projectdirs/m3572/cluster-training-data/nestedStructs/Al/10/s1-4/CONTCAR	-1.378279804	-2.6079659746949293	1.158503532409668
/global/project/projectdirs/m3572/cluster-training-data/nestedStructs/Al/10/s1-10/CONTCAR	-2.101384681	-3.335336117631636	0.4311333894729614
/global/project/projectdirs/m3572/cluster-training-data/nestedStructs/Al/10/1/CONTCAR	-2.609207622	-2.190590648538313	1.5758788585662842
/global/project/projectdirs/m3572/cluster-training-data/nestedStructs/Al/10/s1-5/CONTCAR	-1.8171527099999998	-2.9518851922814466	0.8145843148231506
/global/project/projectdirs/m3572/cluster-training-data/nestedStructs/Al/10/s1-34/CONTCAR	-2.563045289	-2.568259982949934	1.198209524154663
/global/project/projectdirs/m3572/cluster-training-data/nestedStructs/Al/10/s1-6/CONTCAR	-1.8825061689999998	-2.0089397715394117	1.7575297355651855
/global/project/projectdirs/m3572/cluster-training-data/nestedStructs/Al/10/s1-29/CONTCAR	-2.458701858	-3.167567400819502	0.5989021062850952
/global/project/projectdirs/m3572/cluster-training-data/nestedStructs/Al/10/s1-45/CONTCAR	-2.529659518	-2.0941040800873854	1.672365427017212
/global/project/projectdirs/m3572/cluster-training-data/nestedStructs/Al/10/s1-44/CONTCAR	-2.528415296	-2.169565706140242	1.5969038009643557
/global/project/projectdirs/m3572/cluster-training-data/nestedStructs/Al/10/s1-17/CONTCAR	-2.300564164	-3.417016385680876	0.3494531214237213
/global/project/projectdirs/m3572/cluster-training-data/nestedStructs/Al/10/s1-33/CONTCAR	-2.542735136	-2.229618458635054	1.5368510484695437
/global/project/projectdirs/m3572/cluster-training-data/nestedStructs/Al/10/s1-1/CONTCAR	-2.578158927	-2.2580813454453565	1.5083881616592407
/global/project/projectdirs/m3572/cluster-training-data/nestedStructs/Al/10/s1-20/CONTCAR	-2.28030921	-2.5981138037507154	1.1683557033538818
/global/project/projectdirs/m3572/cluster-training-data/nestedStructs/Al/10/s1-2/CONTCAR	-1.342816337	-1.7596545504395582	2.006814956665039
/global/project/projectdirs/m3572/cluster-training-data/nestedStructs/Al/10/s1-22/CONTCAR	-2.3468884500000002	-3.4667297886674024	0.2997397184371948
/global/project/projectdirs/m3572/cluster-training-data/nestedStructs/Al/10/s1-35/CONTCAR	-2.557261938	-3.5246394561593153	0.2418300509452819
/global/project/projectdirs/m3572/cluster-training-data/nestedStructs/Al/10/25/CONTCAR	-2.644510189	-2.0753050135438063	1.691164493560791
/global/project/projectdirs/m3572/cluster-training-data/nestedStructs/Al/10/s1-13/CONTCAR	-2.087936923	-3.4075452970330335	0.3589242100715637
/global/project/projectdirs/m3572/cluster-training-data/nestedStructs/Al/10/s1-16/CONTCAR	-2.169463231	-3.4667442427937605	0.2997252643108368
/global/project/projectdirs/m3572/cluster-training-data/nestedStructs/Al/10/s1-19/CONTCAR	-2.354692989	-3.4724660204712965	0.2940034866333008
/global/project/projectdirs/m3572/cluster-training-data/nestedStructs/Al/10/s1-25/CONTCAR	-2.418660995	-3.627186505681715	0.139283001422882
/global/project/projectdirs/m3572/cluster-training-data/nestedStructs/Al/10/12/CONTCAR	-2.6307440029999998	-2.2251314209763624	1.5413380861282349
/global/project/projectdirs/m3572/cluster-training-data/nestedStructs/Al/10/s1-30/CONTCAR	-2.51262643	-3.4777224944893934	0.2887470126152038
/global/project/projectdirs/m3572/cluster-training-data/nestedStructs/Al/10/s1-27/CONTCAR	-2.4419200279999997	-3.6138685034577467	0.1526010036468505
/global/project/projectdirs/m3572/cluster-training-data/nestedStructs/Al/10/18/CONTCAR	-2.644157798	-2.289590268022261	1.4768792390823364
/global/project/projectdirs/m3572/cluster-training-data/nestedStructs/Al/10/s1-36/CONTCAR	-2.381707085	-3.563814236408911	0.2026552706956863
/global/project/projectdirs/m3572/cluster-training-data/nestedStructs/Al/8/s1-12/CONTCAR	-2.0417249775	-1.8602625416581253	1.906206965446472
/global/project/projectdirs/m3572/cluster-training-data/nestedStructs/Al/8/s1-15/CONTCAR	-2.1027933375	-1.902324824220381	1.8641446828842163
/global/project/projectdirs/m3572/cluster-training-data/nestedStructs/Al/8/s1-18/CONTCAR	-2.3131863275	-2.260329155809126	1.5061403512954712
/global/project/projectdirs/m3572/cluster-training-data/nestedStructs/Al/8/s1-28/CONTCAR	-2.40881648875	-3.048613934404097	0.7178555727005005
/global/project/projectdirs/m3572/cluster-training-data/nestedStructs/Al/8/7/CONTCAR	-2.43303948375	-1.8835016774003124	1.882967829704285
/global/project/projectdirs/m3572/cluster-training-data/nestedStructs/Al/8/s1-31/CONTCAR	-2.43884040125	-3.175469069368086	0.5910004377365112
/global/project/projectdirs/m3572/cluster-training-data/nestedStructs/Al/8/s1-7/CONTCAR	-1.89738400125	-1.7967826412980172	1.96968686580658
/global/project/projectdirs/m3572/cluster-training-data/nestedStructs/Al/8/s1-21/CONTCAR	-2.29430449375	-3.6021607952181913	0.1643087118864059
/global/project/projectdirs/m3572/cluster-training-data/nestedStructs/Al/8/s1-37/CONTCAR	-2.46595546625	-2.0636995123688795	1.7027699947357178
/global/project/projectdirs/m3572/cluster-training-data/nestedStructs/Al/8/s1-23/CONTCAR	-2.2497549875	-1.9558819817368605	1.8105875253677368
/global/project/projectdirs/m3572/cluster-training-data/nestedStructs/Al/8/s1-8/CONTCAR	-1.83728330625	-1.9489678429429154	1.817501664161682
/global/project/projectdirs/m3572/cluster-training-data/nestedStructs/Al/8/s1-11/CONTCAR	-1.99276917625	-2.3661454008881666	1.4003241062164309
/global/project/projectdirs/m3572/cluster-training-data/nestedStructs/Al/8/s1-14/CONTCAR	-2.192473235	-1.9374178932969188	1.8290516138076784
/global/project/projectdirs/m3572/cluster-training-data/nestedStructs/Al/8/s1-9/CONTCAR	-1.9335227925	-2.007566957360945	1.7589025497436523
/global/project/projectdirs/m3572/cluster-training-data/nestedStructs/Al/8/s1-24/CONTCAR	-2.4198345675	-2.031396894342146	1.7350726127624512
/global/project/projectdirs/m3572/cluster-training-data/nestedStructs/Al/8/s1-3/CONTCAR	-1.2693565025	-1.6674576090638258	2.0990118980407715
/global/project/projectdirs/m3572/cluster-training-data/nestedStructs/Al/8/s1-32/CONTCAR	-2.43652400875	-2.0312069939438917	1.7352625131607056
/global/project/projectdirs/m3572/cluster-training-data/nestedStructs/Al/8/s1-26/CONTCAR	-2.42162309	-2.1469360874955274	1.6195334196090698
/global/project/projectdirs/m3572/cluster-training-data/nestedStructs/Al/8/s1-4/CONTCAR	-1.88378108	-2.1543929861847975	1.6120765209197998
/global/project/projectdirs/m3572/cluster-training-data/nestedStructs/Al/8/s1-10/CONTCAR	-2.01384765875	-2.404449133760176	1.3620203733444214
/global/project/projectdirs/m3572/cluster-training-data/nestedStructs/Al/8/1/CONTCAR	-2.3408229375	-2.4493542002503492	1.317115306854248
/global/project/projectdirs/m3572/cluster-training-data/nestedStructs/Al/8/s1-5/CONTCAR	-1.7332769775	-1.7413344668213941	2.025135040283203
/global/project/projectdirs/m3572/cluster-training-data/nestedStructs/Al/8/s1-34/CONTCAR	-2.43565330125	-2.218071370012007	1.5483981370925903
/global/project/projectdirs/m3572/cluster-training-data/nestedStructs/Al/8/s1-6/CONTCAR	-2.02131506375	-1.9367472218339064	1.829722285270691
/global/project/projectdirs/m3572/cluster-training-data/nestedStructs/Al/8/s1-29/CONTCAR	-2.42874890625	-2.103680877572737	1.6627886295318604
/global/project/projectdirs/m3572/cluster-training-data/nestedStructs/Al/8/s1-17/CONTCAR	-2.27245490375	-2.992586283570967	0.7738832235336304
/global/project/projectdirs/m3572/cluster-training-data/nestedStructs/Al/8/s1-33/CONTCAR	-2.42356494125	-2.4686696814362623	1.297799825668335
/global/project/projectdirs/m3572/cluster-training-data/nestedStructs/Al/8/s1-1/CONTCAR	-1.81060366125	-1.8334421204392533	1.933027386665344
/global/project/projectdirs/m3572/cluster-training-data/nestedStructs/Al/8/s1-20/CONTCAR	-2.3447683725	-1.9435001896683788	1.8229693174362185
/global/project/projectdirs/m3572/cluster-training-data/nestedStructs/Al/8/s1-2/CONTCAR	-1.56341924375	-1.6891782568757154	2.077291250228882
/global/project/projectdirs/m3572/cluster-training-data/nestedStructs/Al/8/s1-22/CONTCAR	-2.37399468125	-2.051233081704817	1.7152364253997805
/global/project/projectdirs/m3572/cluster-training-data/nestedStructs/Al/8/s1-35/CONTCAR	-2.4820471475	-2.096171169168196	1.6702983379364014
/global/project/projectdirs/m3572/cluster-training-data/nestedStructs/Al/8/22/CONTCAR	-2.48982521625	-2.016025333291731	1.7504441738128662
/global/project/projectdirs/m3572/cluster-training-data/nestedStructs/Al/8/s1-13/CONTCAR	-2.1541909825	-3.32856613267108	0.4379033744335174
/global/project/projectdirs/m3572/cluster-training-data/nestedStructs/Al/8/s1-16/CONTCAR	-2.1447697975	-3.081270127183638	0.6851993799209595
/global/project/projectdirs/m3572/cluster-training-data/nestedStructs/Al/8/s1-19/CONTCAR	-2.133300365	-3.5911236541335203	0.1753458529710769
/global/project/projectdirs/m3572/cluster-training-data/nestedStructs/Al/8/s1-25/CONTCAR	-2.35455855625	-2.0968588875596144	1.669610619544983
/global/project/projectdirs/m3572/cluster-training-data/nestedStructs/Al/8/s1-30/CONTCAR	-2.442703025	-1.9783641384904005	1.7881053686141968
/global/project/projectdirs/m3572/cluster-training-data/nestedStructs/Al/8/s1-27/CONTCAR	-2.402352365	-3.4865514622990705	0.2799180448055267
/global/project/projectdirs/m3572/cluster-training-data/nestedStructs/Al/8/s1-36/CONTCAR	-2.47841407125	-2.006365923768721	1.7601035833358765
/global/project/projectdirs/m3572/cluster-training-data/nestedStructs/Al/18/s1-74/CONTCAR	-2.7947911133333334	-3.2750267373387434	0.4914427697658539
/global/project/projectdirs/m3572/cluster-training-data/nestedStructs/Al/18/s1-61/CONTCAR	-2.7442789566666668	-3.6429218189780332	0.123547688126564
/global/project/projectdirs/m3572/cluster-training-data/nestedStructs/Al/18/s1-43/CONTCAR	-2.644884316666667	-3.6381071494881727	0.1283623576164245
/global/project/projectdirs/m3572/cluster-training-data/nestedStructs/Al/18/s1-49/CONTCAR	-2.6868220744444447	-3.597470759040556	0.1689987480640411
/global/project/projectdirs/m3572/cluster-training-data/nestedStructs/Al/18/s1-12/CONTCAR	-2.049051948888889	-3.3312678622071363	0.4352016448974609
/global/project/projectdirs/m3572/cluster-training-data/nestedStructs/Al/18/s1-15/CONTCAR	-2.084491672222222	-2.124226837045393	1.642242670059204
/global/project/projectdirs/m3572/cluster-training-data/nestedStructs/Al/18/s1-18/CONTCAR	-2.251074109444444	-2.9620760368172743	0.804393470287323
/global/project/projectdirs/m3572/cluster-training-data/nestedStructs/Al/18/s1-53/CONTCAR	-2.684762385	-3.555920569783888	0.2105489373207092
/global/project/projectdirs/m3572/cluster-training-data/nestedStructs/Al/18/s1-28/CONTCAR	-2.446162058888889	-3.508424698001585	0.2580448091030121
/global/project/projectdirs/m3572/cluster-training-data/nestedStructs/Al/18/s1-51/CONTCAR	-2.6416444611111114	-3.56534172464057	0.2011277824640274
/global/project/projectdirs/m3572/cluster-training-data/nestedStructs/Al/18/s1-38/CONTCAR	-2.5998967844444447	-3.507627605087004	0.2588419020175934
/global/project/projectdirs/m3572/cluster-training-data/nestedStructs/Al/18/s1-42/CONTCAR	-2.6400072477777776	-3.6098044352595426	0.1566650718450546
/global/project/projectdirs/m3572/cluster-training-data/nestedStructs/Al/18/s1-48/CONTCAR	-2.6939472661111115	-3.6049978571002104	0.1614716500043869
/global/project/projectdirs/m3572/cluster-training-data/nestedStructs/Al/18/s1-58/CONTCAR	-2.7684322055555555	-3.5479439930979826	0.2185255140066146
/global/project/projectdirs/m3572/cluster-training-data/nestedStructs/Al/18/s1-72/CONTCAR	-2.776883168888889	-3.5940527455870726	0.1724167615175247
/global/project/projectdirs/m3572/cluster-training-data/nestedStructs/Al/18/s1-68/CONTCAR	-2.7689134011111114	-3.6680894033972837	0.0983801037073135
/global/project/projectdirs/m3572/cluster-training-data/nestedStructs/Al/18/s1-56/CONTCAR	-2.741792888888889	-3.579441084152899	0.1870284229516983
/global/project/projectdirs/m3572/cluster-training-data/nestedStructs/Al/18/s1-41/CONTCAR	-2.66324445	-3.596505640632353	0.1699638664722442
/global/project/projectdirs/m3572/cluster-training-data/nestedStructs/Al/18/s1-40/CONTCAR	-2.5891241572222223	-3.546852229720793	0.2196172773838043
/global/project/projectdirs/m3572/cluster-training-data/nestedStructs/Al/18/s1-31/CONTCAR	-2.545658467222222	-3.4999974953000166	0.2664720118045807
/global/project/projectdirs/m3572/cluster-training-data/nestedStructs/Al/18/s1-7/CONTCAR	-1.8882418072222222	-1.8911569403473953	1.875312566757202
/global/project/projectdirs/m3572/cluster-training-data/nestedStructs/Al/18/s1-21/CONTCAR	-2.3209735116666668	-3.5017531203095533	0.2647163867950439
/global/project/projectdirs/m3572/cluster-training-data/nestedStructs/Al/18/s1-37/CONTCAR	-2.5694160344444446	-3.5506532179181196	0.2158162891864776
/global/project/projectdirs/m3572/cluster-training-data/nestedStructs/Al/18/s1-23/CONTCAR	-2.345987387222222	-3.434144525415144	0.3323249816894531
/global/project/projectdirs/m3572/cluster-training-data/nestedStructs/Al/18/s1-8/CONTCAR	-1.9777824211111112	-2.209529070741377	1.5569404363632202
/global/project/projectdirs/m3572/cluster-training-data/nestedStructs/Al/18/s1-11/CONTCAR	-2.0268221705555556	-3.24003133047267	0.5264381766319275
/global/project/projectdirs/m3572/cluster-training-data/nestedStructs/Al/18/s1-65/CONTCAR	-2.77706273	-3.6242535548274137	0.1422159522771835
/global/project/projectdirs/m3572/cluster-training-data/nestedStructs/Al/18/s1-9/CONTCAR	-1.8375563705555555	-2.7570660399262525	1.0094034671783447
/global/project/projectdirs/m3572/cluster-training-data/nestedStructs/Al/18/s1-39/CONTCAR	-2.6206257455555555	-3.502794622070036	0.2636748850345611
/global/project/projectdirs/m3572/cluster-training-data/nestedStructs/Al/18/s1-24/CONTCAR	-2.3514664433333334	-3.4318949269120314	0.3345745801925659
/global/project/projectdirs/m3572/cluster-training-data/nestedStructs/Al/18/s1-3/CONTCAR	-1.3289292372222221	-2.0177352713410475	1.7487342357635498
/global/project/projectdirs/m3572/cluster-training-data/nestedStructs/Al/18/s1-50/CONTCAR	-2.6712058544444446	-3.611197664028845	0.1552718430757522
/global/project/projectdirs/m3572/cluster-training-data/nestedStructs/Al/18/s1-32/CONTCAR	-2.5254813216666667	-3.4668441103760816	0.2996253967285156
/global/project/projectdirs/m3572/cluster-training-data/nestedStructs/Al/18/s1-26/CONTCAR	-2.4043914799999997	-3.436286120301924	0.3301833868026733
/global/project/projectdirs/m3572/cluster-training-data/nestedStructs/Al/18/s1-57/CONTCAR	-2.728343760555555	-3.6183874594037153	0.1480820477008819
/global/project/projectdirs/m3572/cluster-training-data/nestedStructs/Al/18/s1-55/CONTCAR	-2.7379013455555556	-3.6689039008681394	0.0975656062364578
/global/project/projectdirs/m3572/cluster-training-data/nestedStructs/Al/18/s1-62/CONTCAR	-2.5964559011111112	-3.656994386202536	0.1094751209020614
/global/project/projectdirs/m3572/cluster-training-data/nestedStructs/Al/18/s1-4/CONTCAR	-1.194166863888889	-2.265170364267073	1.5012991428375244
/global/project/projectdirs/m3572/cluster-training-data/nestedStructs/Al/18/s1-63/CONTCAR	-2.751955503333333	-3.671037419325552	0.0954320877790451
/global/project/projectdirs/m3572/cluster-training-data/nestedStructs/Al/18/s1-10/CONTCAR	-1.9878239827777777	-2.9665150927369215	0.7999544143676758
/global/project/projectdirs/m3572/cluster-training-data/nestedStructs/Al/18/4/CONTCAR	-2.936667793333333	-2.462120680696211	1.3043488264083862
/global/project/projectdirs/m3572/cluster-training-data/nestedStructs/Al/18/s1-5/CONTCAR	-1.875703438333333	-1.804130463487349	1.9623390436172483
/global/project/projectdirs/m3572/cluster-training-data/nestedStructs/Al/18/s1-34/CONTCAR	-2.5250847383333332	-3.5601136671368696	0.2063558399677276
/global/project/projectdirs/m3572/cluster-training-data/nestedStructs/Al/18/s1-47/CONTCAR	-2.666895631111111	-3.548940970188818	0.2175285369157791
/global/project/projectdirs/m3572/cluster-training-data/nestedStructs/Al/18/s1-69/CONTCAR	-2.8059299933333333	-3.6199518578116514	0.1465176492929458
/global/project/projectdirs/m3572/cluster-training-data/nestedStructs/Al/18/s1-6/CONTCAR	-1.5944357288888888	-1.939261703378401	1.8272078037261963
/global/project/projectdirs/m3572/cluster-training-data/nestedStructs/Al/18/s1-46/CONTCAR	-2.6657975400000002	-3.604826627856932	0.1616428792476654
/global/project/projectdirs/m3572/cluster-training-data/nestedStructs/Al/18/s1-29/CONTCAR	-2.4960564955555555	-3.414254813081465	0.3522146940231323
/global/project/projectdirs/m3572/cluster-training-data/nestedStructs/Al/18/s1-45/CONTCAR	-2.6615935677777776	-3.564846991187773	0.2016225159168243
/global/project/projectdirs/m3572/cluster-training-data/nestedStructs/Al/18/s1-60/CONTCAR	-2.8099799683333333	-3.6411838667456724	0.1252856403589248
/global/project/projectdirs/m3572/cluster-training-data/nestedStructs/Al/18/s1-44/CONTCAR	-2.6618243911111112	-3.5405691849057295	0.2259003221988678
/global/project/projectdirs/m3572/cluster-training-data/nestedStructs/Al/18/s1-17/CONTCAR	-2.1618311383333335	-3.3445427106682875	0.4219267964363098
/global/project/projectdirs/m3572/cluster-training-data/nestedStructs/Al/18/s1-33/CONTCAR	-2.540940728888889	-3.518084241635046	0.2483852654695511
/global/project/projectdirs/m3572/cluster-training-data/nestedStructs/Al/18/s1-1/CONTCAR	-2.5902528266666667	-2.6399683045212843	1.126501202583313
/global/project/projectdirs/m3572/cluster-training-data/nestedStructs/Al/18/s1-66/CONTCAR	-2.7404346244444446	-3.642106814867697	0.1243626922369003
/global/project/projectdirs/m3572/cluster-training-data/nestedStructs/Al/18/s1-20/CONTCAR	-2.2581731216666667	-2.546903042680464	1.2195664644241333
/global/project/projectdirs/m3572/cluster-training-data/nestedStructs/Al/18/s1-67/CONTCAR	-2.7997830144444444	-3.653496636635504	0.1129728704690933
/global/project/projectdirs/m3572/cluster-training-data/nestedStructs/Al/18/s1-2/CONTCAR	-0.9395793472222222	-1.7778199003998854	1.988649606704712
/global/project/projectdirs/m3572/cluster-training-data/nestedStructs/Al/18/s1-22/CONTCAR	-2.306564943333333	-3.508332906848631	0.2581366002559662
/global/project/projectdirs/m3572/cluster-training-data/nestedStructs/Al/18/s1-35/CONTCAR	-2.5149933977777774	-3.515599934941969	0.2508695721626282
/global/project/projectdirs/m3572/cluster-training-data/nestedStructs/Al/18/s1-54/CONTCAR	-2.7455335555555553	-3.6271730052296736	0.1392965018749237
/global/project/projectdirs/m3572/cluster-training-data/nestedStructs/Al/18/s1-52/CONTCAR	-2.710062111111111	-3.571447877771101	0.1950216293334961
/global/project/projectdirs/m3572/cluster-training-data/nestedStructs/Al/18/s1-59/CONTCAR	-2.714813606111111	-3.633253021723471	0.1332164853811264
/global/project/projectdirs/m3572/cluster-training-data/nestedStructs/Al/18/9/CONTCAR	-2.8870523188888892	-2.5953197764222242	1.171149730682373
/global/project/projectdirs/m3572/cluster-training-data/nestedStructs/Al/18/s1-13/CONTCAR	-2.1799273483333335	-3.2620242523018934	0.5044452548027039
/global/project/projectdirs/m3572/cluster-training-data/nestedStructs/Al/18/s1-16/CONTCAR	-2.165165853888889	-3.3739269064728834	0.3925426006317138
/global/project/projectdirs/m3572/cluster-training-data/nestedStructs/Al/18/s1-19/CONTCAR	-2.287761281111111	-3.409931539184294	0.3565379679203033
/global/project/projectdirs/m3572/cluster-training-data/nestedStructs/Al/18/s1-70/CONTCAR	-2.7880441655555557	-3.608077405578337	0.1583921015262603
/global/project/projectdirs/m3572/cluster-training-data/nestedStructs/Al/18/s1-73/CONTCAR	-2.784726831111111	-3.5160126673047163	0.250456839799881
/global/project/projectdirs/m3572/cluster-training-data/nestedStructs/Al/18/s1-64/CONTCAR	-2.7425710266666665	-3.6205334054295637	0.1459361016750335
/global/project/projectdirs/m3572/cluster-training-data/nestedStructs/Al/18/s1-25/CONTCAR	-2.4043179955555556	-3.3779598461453535	0.3885096609592438
/global/project/projectdirs/m3572/cluster-training-data/nestedStructs/Al/18/s1-30/CONTCAR	-2.492059733333333	-3.5321900682513334	0.2342794388532638
/global/project/projectdirs/m3572/cluster-training-data/nestedStructs/Al/18/s1-27/CONTCAR	-2.404913073888889	-3.431900052911482	0.3345694541931152
/global/project/projectdirs/m3572/cluster-training-data/nestedStructs/Al/18/s1-71/CONTCAR	-2.8016886816666666	-3.5863213228051283	0.180148184299469
/global/project/projectdirs/m3572/cluster-training-data/nestedStructs/Al/18/s1-36/CONTCAR	-2.5526477205555556	-3.4686265872780897	0.2978429198265075
